# Supplementary material for: The glutamate receptor-like 3.3 and 3.6 mediate systemic resistance to insect herbivores in Arabidopsis
Source: J Exp Bot. 2022 Oct 10;73(22):7611–27. doi: 10.1093/jxb/erac399 (PMC9730813; doi:10.1093/jxb/erac399)
Supplement: erac399_suppl_Supplementary_Tables_S1-S3 [file erac399_suppl_supplementary_tables_s1-s3.xlsx]

## Sheet: Table S1_1
Supplemental Data 1. DEGs in local and systemic leaves of glr3.3 glr3.6 plants compared with WT before and after GPA or W+OS treatment.
2040 DEGs in local leaves of glr3.3 glr3.6 compared with WT after GPA feeding 0 h														696 DEGs in systemic leaves of glr3.3 glr3.6 compared with WT after GPA feeding 0 h
Gene ID	Gene Name	Gene Description	log2FoldChange	P-value										Gene ID	Gene Name	Gene Description	log2FoldChange	P-value
AT3G11480	BSMT1	Salicylate/benzoate carboxyl methyltransferase	23.536	6.87e-06										AT2G38240	ANS	Probable 2-oxoglutarate-dependent dioxygenase ANS	18.0902	2.2111e-15
AT2G24210	TPS10	Tricyclene synthase, chloroplastic	21.6219	2.57e-08		ID	JA	log2FC		ID	GS	log2FC		AT3G51490	MSSP3	Monosaccharide-sensing protein 3	9.64604	1.31668e-14		ID	JA	log2FC
AT1G76640	CML39	Calcium-binding protein CML39	21.3934	8.15e-17		AT5G24770	VSP2	6.99201		AT1G62540	FMOGS-OX2	2.87512		AT3G51480	GLR3.6	Glutamate receptor 3.6	5.61058	5.3115e-66		AT5G44420	PDF1.2A	3.38345
AT1G51780	ILL5	IAA-amino acid hydrolase ILR1-like 5	20.7764	0.000419638		AT3G48520	CYP94B3	5.99441		AT4G39950	CYP79B2	2.43078		AT3G46280	F12M12_250	Uncharacterized protein F12M12_250	5.24813	0.00583721			GS	log2FC
AT5G44430	PDF1.2C	Defensin-like protein 17	18.5677	2.06e-21		AT5G13220	JAZ10	5.04094		AT1G52040	MBP1	2.22749		AT5G63225	0	X8 domain-containing protein	4.97509	0.000667761		AT5G26000	TGG1	-1.78264
AT5G17220	GSTF12	Glutathione S-transferase F12	12.2187	0.000504816		AT3G25780	AOC3	4.75988		AT3G16410	NSP4	2.17287		AT5G59310	LTP4	Non-specific lipid-transfer protein 4	4.3786	0.0237377
AT5G42800	DFRA	Dihydroflavonol 4-reductase	11.5548	2.51e-08		AT5G44420	PDF1.2A	4.63204		AT3G16400	NSP1	2.07946		AT1G61480	0	G-type lectin S-receptor-like serine/threonine-protein kinase At1g61480	4.37197	0.00872417
AT5G59310	LTP4	Non-specific lipid-transfer protein 4	10.4674	2.94e-08		AT1G19640	JMT	4.41353		AT3G47960	GTR1	1.99896		AT1G65360	AGL23	Agamous-like MADS-box protein AGL23	3.92312	0.0371397
AT3G53980	0	AAI domain-containing protein	10.3675	4.95e-13		AT1G17380	JAZ5	4.12798		AT2G22330	CYP79B3	1.85039		AT4G07820	0	T6L9.5 protein	3.91014	0.00126472
AT2G38240	ANS	Probable 2-oxoglutarate-dependent dioxygenase ANS	10.0349	5.35e-06		AT1G30135	JAZ8	3.69013		AT1G78370	GSTU20	1.7087		AT5G65080	MAF5	Protein MADS AFFECTING FLOWERING 5	3.90035	7.18382e-07
AT3G11340	UGT76B1	UDP-glycosyltransferase 76B1	8.95765	8.99e-08		AT1G72520	LOX4	3.57		AT3G09710	IQD1	1.53101		AT4G08570	HIPP24	Heavy metal-associated isoprenylated plant protein 24	3.89635	0.0146297
AT5G01900	WRKY62	Probable WRKY transcription factor 62	8.34475	7.59e-09		AT3G45140	LOX2	3.51621		AT4G37400	CYP81F3	1.5073		AT5G44430	PDF1.2C	Defensin-like protein 17	3.87627	0.0140101
AT2G24850	TAT3	Probable aminotransferase TAT3	8.29697	6.89e-18		AT2G27690	CYP94C1	3.09609		AT1G74100	SOT16	1.37393		AT1G23110	0	Fold protein	3.87092	0.00900717
AT4G21830	MSRB7	Peptide methionine sulfoxide reductase B7	8.13622	1.5e-06		AT1G17420	LOX3	3.03773		AT4G30530	GGP1	1.31167		AT4G05030	0	Copper transport protein family	3.86865	0.0263095
AT4G13410	CSLA15	Probable glucomannan 4-beta-mannosyltransferase 15	7.85507	8.1e-07		AT3G25760	AOC1	2.29076		AT1G62560	FMOGS-OX3	1.27539		AT1G18980	0	Germin-like protein subfamily T member 2	3.71935	0.0182083
AT2G13810	ALD1	Aminotransferase ALD1, chloroplastic	7.82399	3.46e-07		AT2G06050	OPR3	2.15159		AT4G31500	CYP83B1	1.24697		AT1G28360	ERF12	Ethylene-responsive transcription factor 12	3.62329	0.0212917
AT2G37770	AKR4C9	NADPH-dependent aldo-keto reductase, chloroplastic	7.72366	2.5e-06		AT1G19180	JAZ1	2.1102		AT1G18590	SOT17	1.22211		AT5G46295	0	Transmembrane protein	3.58287	0.0131813
AT2G30830	0	Fe2OG dioxygenase domain-containing protein	7.5883	0.000444172		AT1G70700	JAZ9	2.08513		AT1G16410	CYP79F1	1.20097		AT4G37070	PLP1	Patatin-like protein 1	3.53686	0.0356192
AT4G11911	0	STAY-GREEN-like protein	7.54336	7.07e-06		AT2G34600	JAZ7	2.02235		AT1G65860	FMOGS-OX1	1.15953		AT3G01513	0	Uncharacterized protein	3.503	0.0323449
AT1G74010	0	At1g74010	7.10053	2.47e-07		AT3G25770	AOC2	1.99982		AT2G43100	IPMI-SSU2	1.15349		AT1G65483	0	Uncharacterized protein	3.50173	0.0268505
AT5G24770	VSP2	Vegetative storage protein 2	6.99201	6.28e-09		AT5G42650	AOS	1.80185		AT3G03190	GSTF11	1.12392		AT3G15340	PPI2	Proton pump-interactor 2	3.48876	0.0158179
AT1G24070	CSLA10	Probable glucomannan 4-beta-mannosyltransferase 10	6.94502	4.82e-11		AT1G32640	MYC2	1.74125		AT5G60890	MYB34	1.00225		AT4G09300	0	LisH and RanBPM domains containing protein	3.40452	0.0229639
AT3G09940	MDAR3	Monodehydroascorbate reductase 3	6.84384	1.92e-07		AT1G72450	JAZ6	1.6796		AT2G20610	SUR1	1.0001		AT5G50580	SAE1B-1	SUMO-activating enzyme subunit 1B-1	3.39121	0.00274547
AT5G05340	PER52	Peroxidase 52	6.83984	2.1e-09		AT1G74950	JAZ2	1.38617		AT5G57220	CYP81F2	-1.00821		AT5G44420	PDF1.2A	Defensin-like protein 16	3.38345	0.0020869
AT2G37870	0	Bifunctional inhibitor/lipid-transfer protein/seed storage 2S albumin superfamily protein	6.83545	6.29e-06										AT5G03204	0	Uncharacterized protein	3.38094	0.0347433
AT2G29460	GSTU4	Glutathione S-transferase U4	6.71872	8.03e-11										AT5G05340	PER52	Peroxidase 52	3.37654	0.0148615
AT2G26400	ARD1	1,2-dihydroxy-3-keto-5-methylthiopentene dioxygenase 1	6.54921	8.16e-07										AT2G26010	PDF1.3	Defensin-like protein 14	3.35982	0.00505406
AT3G50280	0	Uncharacterized acetyltransferase At3g50280	6.50843	3.71e-10										AT4G11655	0	CASP-like protein 4A4	3.20615	0.0373085
AT5G37980	0	PKS_ER domain-containing protein	6.48663	0.00979123										AT4G34380	0	At4g34380	3.1271	0.0416269
AT5G59320	LTP3	Non-specific lipid-transfer protein 3	6.47718	2.22e-14										AT1G53542	0	At1g53545	3.10353	0.0458097
AT2G40370	LAC5	Laccase-5	6.46772	8.33e-06										AT3G44510	F14L2_60	At3g44510	3.07622	0.0237813
AT3G59220	PRN1	Pirin-1	6.46034	3.02e-07										AT3G15534	0	Uncharacterized protein	3.06148	0.00211203
AT3G53150	UGT73D1	UDP-glycosyltransferase 73D1	6.44664	6.3e-06										AT4G23280	CRK20	Putative cysteine-rich receptor-like protein kinase 20	3.00897	0.000942377
AT3G13610	F6'H1	Feruloyl CoA ortho-hydroxylase 1	6.42822	4.71e-06										AT5G60730	GET3C	ATPase GET3C	2.96052	0.0160981
AT1G55990	0	Glycine-rich protein	6.40499	4.36e-06										AT1G02030	ZAT1	Zinc finger protein ZAT1	2.93684	0.0398431
AT3G22275	JAZ13	Protein JAZ13	6.40369	2.73e-05										AT5G61890	ERF114	Ethylene-responsive transcription factor ERF114	2.93566	0.0261629
AT4G10290	0	RmlC-like cupins superfamily protein	6.40042	0.0469364										AT1G63245	CLE14	CLAVATA3/ESR (CLE)-related protein 14	2.92753	0.00492215
AT2G39030	NATA1	L-ornithine N5-acetyltransferase NATA1	6.36997	1.44e-08										AT1G24793	LPXC1	Probable UDP-3-O-acyl-N-acetylglucosamine deacetylase 1, mitochondrial	2.88665	0.0369117
AT3G51490	MSSP3	Monosaccharide-sensing protein 3	6.35134	2.49e-16										AT1G28370	ERF11	Ethylene-responsive transcription factor 11	2.7763	0.00634755
AT2G14290	0	F-box protein At2g14290	6.33078	3.24e-05										AT1G76930	EXT1	Extensin-1	2.77453	0.000232642
AT4G16730	TPS02	Putative inactive (E)-beta-ocimene synthase, chloroplastic	6.21626	0.000905335										AT4G27657	0	At4g27657	2.74398	3.93665e-05
AT1G73325	KTI3	Kunitz trypsin inhibitor 3	6.1855	0.000194269										AT1G02310	MAN1	Mannan endo-1,4-beta-mannosidase 1	2.71135	0.0127797
AT2G38380	PER22	Peroxidase 22	6.17249	0.000200211										AT5G53660	GRF7	Growth-regulating factor 7	2.69488	0.0246885
AT2G28210	ACA2	Alpha carbonic anhydrase 2	6.16642	0.00124632										AT5G22460	MWD9.26	Alpha/beta-Hydrolases superfamily protein	2.57289	0.00513486
AT5G03204	0	Uncharacterized protein	6.12271	1.3e-07										AT1G30730	0	Berberine bridge enzyme-like 11	2.53009	0.00737107
AT2G22510	0	At2g22510	6.07498	3.2e-05										AT2G15220	0	At2g15220/F15A23.4	2.48656	0.00744253
AT4G33550	0	At4g33550	6.06894	9.93e-12										AT4G27652	0	Uncharacterized protein	2.43777	0.000365221
AT4G01080	TBL26	Protein trichome birefringence-like 26	6.04529	3.93e-10										AT5G62260	AHL6	AT-hook motif nuclear-localized protein 6	2.42324	0.00417493
AT1G68850	PER11	Peroxidase 11	6.03666	5.91e-05										AT3G15650	0	Alpha/beta-Hydrolases superfamily protein	2.40358	6.62772e-07
AT1G30850	RSH4	Root hair specific 4	6.03406	0.000218286										AT3G44260	CAF1-9	Probable CCR4-associated factor 1 homolog 9	2.37265	0.00826322
AT1G57560	AtMYB50	At1g57560	6.01194	1.05e-05										AT4G14465	AHL20	AT-hook motif nuclear-localized protein 20	2.35856	0.00966716
AT3G48520	CYP94B3	Cytochrome P450 94B3	5.99441	0.000373886										AT2G47780	0	REF/SRPP-like protein At2g47780	2.31256	0.0115804
AT5G05390	LAC12	Laccase-12	5.98006	1.24e-05										AT5G54070	HSFA9	Heat stress transcription factor A-9	2.30646	0.000615693
AT4G24340	0	At4g24340	5.97899	0.000607089										AT2G26400	ARD1	1,2-dihydroxy-3-keto-5-methylthiopentene dioxygenase 1	2.27355	0.0347568
AT3G48850	MPT2	Mitochondrial phosphate carrier protein 2, mitochondrial	5.9567	6.94e-08										AT3G29000	CML45	Probable calcium-binding protein CML45	2.26631	0.00178243
AT1G52690	LEA7	Late embryogenesis abundant protein 7	5.89596	0.00204353										AT3G63060	EDL3	EID1-like F-box protein 3	2.22237	0.0186747
AT4G37990	CAD8	Cinnamyl alcohol dehydrogenase 8	5.88693	2.92e-06										AT2G07140	0	F-box protein At2g07140	2.15853	0.0171821
AT4G36610	C7A10.750	Alpha/beta-Hydrolases superfamily protein	5.87194	1.21e-05										AT3G46090	ZAT7	Zinc finger protein ZAT7	2.14297	0.0037822
AT5G60650	0	Uncharacterized protein	5.85491	8.35e-05										AT1G62370	0	F2401.10	2.10977	0.00487966
AT1G70130	LECRK52	Putative L-type lectin-domain containing receptor kinase V.2	5.84964	0.0439547										AT3G47420	G3Pp1	Putative glycerol-3-phosphate transporter 1	2.0972	0.000140507
AT1G06090	0	Delta-9 desaturase-like 1 protein	5.83698	0.000942034										AT5G03210	DIP2	Arabidopsis thaliana genomic DNA, chromosome 5, P1 clone:MOK16	2.08294	0.000438935
AT5G58860	CYP86A1	Cytochrome P450 86A1	5.72753	0.000862121										AT5G36920	0	Uncharacterized protein	2.07253	0.0230758
AT4G15210	BAM5	Beta-amylase 5	5.71511	5.56e-07										AT1G78955	CAMS1	Camelliol C synthase	2.0444	0.00232483
AT3G12145	FLR1	Leucine-rich repeat protein FLOR 1	5.69039	1.08e-09										AT5G03545	F12E4_330	At5g03545	2.03378	0.0371199
AT3G22840	ELIP1	Early light-induced protein 1, chloroplastic	5.68574	9.32e-12										AT5G09470	PUMP6	Mitochondrial uncoupling protein 6	2.0107	0.0146186
AT1G01480	ACS2	1-aminocyclopropane-1-carboxylate synthase 2	5.67332	0.000286823										AT2G15130	0	Plant basic secretory protein (BSP) family protein	1.97681	0.0237188
AT1G61120	GES	(E,E)-geranyllinalool synthase	5.65457	1.24e-06										AT3G12830	SAUR72	Auxin-responsive protein SAUR72	1.97215	9.4582e-06
AT1G54020	0	GDSL esterase/lipase At1g54020	5.63817	2.48e-06										AT5G54165	0	Avr9/Cf-9 rapidly elicited protein	1.97181	0.0141852
AT5G13580	ABCG6	ABC transporter G family member 6	5.63731	1.92e-05										AT4G21120	CAT1	Cationic amino acid transporter 1	1.97112	0.000612952
AT3G57010	SSL8	Protein STRICTOSIDINE SYNTHASE-LIKE 8	5.63382	9.14e-06										AT1G04180	YUC9	Probable indole-3-pyruvate monooxygenase YUCCA9	1.97057	0.00736579
AT2G38060	ANTR3	Probable anion transporter 3, chloroplastic	5.61524	0.00154731										AT3G21351	MED6	Mediator of RNA polymerase II transcription subunit 6	1.95958	0.0223062
AT5G24540	BGLU31	Beta-glucosidase 31	5.61426	0.00101824										AT1G02710	0	Uncharacterized protein	1.94112	0.00413347
AT4G36950	C7A10.410	MAP3K-like protein kinase	5.59725	6.81e-08										AT1G60190	PUB19	U-box domain-containing protein 19	1.94081	0.000476297
AT2G21100	DIR23	Dirigent protein 23	5.5289	0.000330769										AT1G72240	0	At1g72240	1.93623	0.0093364
AT4G17280	0	Cytochrome b561 and DOMON domain-containing protein At4g17280	5.52294	0.000383116										AT2G25470	RLP21	Receptor like protein 21	1.93013	0.0189914
AT3G10340	PAL4	Phenylalanine ammonia-lyase 4	5.52035	7.31e-08										AT4G25810	XTH23	Probable xyloglucan endotransglucosylase/hydrolase protein 23	1.92754	0.0189323
AT3G61930	0	Uncharacterized protein	5.50499	0.0206978										AT4G01985	0	Uncharacterized protein	1.90841	0.025847
AT1G65730	YSL7	Probable metal-nicotianamine transporter YSL7	5.5043	4.45e-05										AT5G22250	CAF1-11	Probable CCR4-associated factor 1 homolog 11	1.89367	0.0145661
AT5G13900	VAS	Lipid transfer-like protein VAS	5.49705	0.00049117										AT3G19550	0	Uncharacterized protein	1.88033	0.00964169
AT5G52400	CYP715A1	Cytochrome P450, family 715, subfamily A, polypeptide 1	5.49199	0.00197132										AT1G23380	KNAT6	Homeobox protein knotted-1-like 6	1.87858	0.0484007
AT5G02780	GSTL1	Glutathione S-transferase L1	5.47413	7.22e-05										AT5G24090	CHIB1	Acidic endochitinase	1.87651	0.0270974
AT5G19470	NUDT24	Nudix hydrolase 24, chloroplastic	5.46871	1.07e-07										AT4G33905	0	F-box/kelch-repeat protein At4g33900	1.8751	0.0112388
AT1G52030	F-ATMBP	Myrosinase-binding protein 2	5.46391	1.2e-07										AT5G59820	ZAT12	Zinc finger protein ZAT12	1.837	0.0287129
AT4G11170	0	Putative disease resistance protein At4g11170	5.40316	0.00022805										AT5G47850	CCR4	Serine/threonine-protein kinase-like protein CCR4	1.83544	0.00568689
AT5G27060	RLP53	Receptor-like protein 53	5.39327	2.29e-10										AT4G36430	PER49	Peroxidase 49	1.83359	0.0199582
AT4G14090	UGT75C1	UDP-glycosyltransferase 75C1	5.3826	4.25e-07										AT1G21310	EXT3	Extensin-3	1.80605	0.00124275
AT1G54540	0	Late embryogenesis abundant (LEA) hydroxyproline-rich glycoprotein family	5.37458	8.35e-05										AT3G23170	0	At3g23170	1.75638	7.89772e-05
AT4G08870	ARGAH2	Arginase 2, chloroplastic/mitochondrial	5.36268	5.6e-09										AT1G68795	CLE12	CLAVATA3/ESR (CLE)-related protein 12	1.75212	0.0264537
AT4G10390	0	Probable receptor-like protein kinase At4g10390	5.35477	5.06e-10										AT4G38340	NLP3	Protein NLP3	1.73506	0.0235594
AT1G61800	GPT2	Glucose-6-phosphate/phosphate translocator 2, chloroplastic	5.29913	2.61e-05										AT5G14380	AGP6	Classical arabinogalactan protein 6	1.72774	0.0306471
AT3G28300	AT14A	UPF0496 protein At3g28300	5.29072	2.75e-06										AT4G16563	0	Probable aspartyl protease At4g16563	1.72687	0.000937946
AT3G44326	0	F-box protein At3g44326	5.28764	0.0164366										AT5G64120	PER71	Peroxidase 71	1.72457	0.00236245
AT4G12410	T4C9.250	SAUR-like auxin-responsive protein family	5.27941	0.000248469										AT4G24130	T19F6.7	T19F6.7 protein	1.72276	0.000963415
AT5G67080	MAPKKK19	Mitogen-activated protein kinase kinase kinase 19	5.27275	1.26e-05										AT4G00670	0	Remorin_C domain-containing protein	1.711	0.0193186
AT5G09520	PELPK2	Protein PELPK2	5.26737	0.00015032										AT5G54240	0	Uncharacterized protein	1.70884	0.00360716
AT2G44578	0	RING/U-box superfamily protein	5.25958	6.64e-05										AT3G15518	0	Uncharacterized protein	1.70111	0.00589698
AT4G35180	LHT7	Lysine histidine transporter-like 7	5.24449	2.16e-07										AT1G54575	0	Uncharacterized protein	1.67398	0.0153593
AT3G49130	T2J13.30	SWAP (Suppressor-of-White-APricot)/surp RNA-binding domain-containing protein	5.16163	0.0085001										AT5G47960	RABA4C	Ras-related protein RABA4c	1.6483	0.017438
AT1G43160	RAP2-6	Ethylene-responsive transcription factor RAP2-6	5.13318	0.0323461										AT5G01600	FER1	Ferritin-1, chloroplastic	1.6423	0.0259784
AT4G36430	PER49	Peroxidase 49	5.12001	4.98e-06										AT4G08300	UMAMIT17	WAT1-related protein At4g08300	1.64172	0.0137083
AT1G57650	0	ATP binding protein	5.08922	0.00109746										AT2G05230	0	At2g05250/F5G3.15	1.59397	0.0320778
AT5G51060	RBOHC	Respiratory burst oxidase homolog protein C	5.06988	0.000208674										AT5G53870	ENODL1	At5g53870	1.58215	0.0349713
AT4G24110	T19F6.9	NADP-specific glutamate dehydrogenase	5.06448	0.00280523										AT1G04220	KCS2	3-ketoacyl-CoA synthase 2	1.57916	0.0297036
AT3G50400	0	GDSL esterase/lipase At3g50400	5.06073	0.000523456										AT4G27280	KRP1	Calcium-binding protein KRP1	1.57161	0.0290365
AT4G08570	HIPP24	Heavy metal-associated isoprenylated plant protein 24	5.04323	1.79e-06										AT4G17680	0	SBP (S-ribonuclease binding protein) family protein	1.57131	0.0127011
AT5G13220	TIFY9	Protein TIFY 9	5.04094	1.09e-06										AT3G26840	PES2	Acyltransferase-like protein At3g26840, chloroplastic	1.5678	0.04196
AT2G39330	JAL23	Jacalin-related lectin 23	5.03704	6.29e-09										AT1G02700	0	Uncharacterized protein	1.56294	0.000615594
AT4G33610	0	At4g33610	5.02156	0.000237756										AT5G11590	DREB3	Dehydration-responsive element-binding protein 3	1.55267	0.00285616
AT5G57510	MUA2.8	Cotton fiber protein	5.02073	0.000690209										AT1G22065	0	Uncharacterized protein	1.54757	0.00223376
AT1G15415	0	F9L1.37	5.01777	0.000872383										AT3G28345	ABCB15	ABC transporter B family member 15	1.5403	0.0168715
AT3G11430	GPAT5	Glycerol-3-phosphate acyltransferase 5	4.99371	0.000987431										AT1G16515	0	Transmembrane protein	1.51827	0.0027928
AT5G19100	0	Peptidase A1 domain-containing protein	4.98055	0.000963013										AT1G14080	FUT6	Fucosyltransferase 6	1.4922	0.0327927
AT4G21850	MSRB9	Peptide methionine sulfoxide reductase B9	4.96085	3.29e-07										AT3G46620	RDUF1	E3 ubiquitin-protein ligase RDUF1	1.49168	0.000949523
AT2G25820	ERF042	Ethylene-responsive transcription factor ERF042	4.95813	5.17e-07										AT1G19210	ERF017	Ethylene-responsive transcription factor ERF017	1.48921	0.0482708
AT1G71390	RLP11	Receptor-like protein 11	4.94329	0.000684411										AT4G00870	BHLH14	Transcription factor bHLH14	1.48161	0.00600611
AT1G70500	0	Uncharacterized protein	4.93826	3.88e-05										AT2G35910	ATL70	RING-H2 finger protein ATL70	1.47112	0.000608809
AT2G29470	GSTU3	Glutathione S-transferase U3	4.93079	0.00833044										AT2G47800	ABCC4	ABC transporter C family member 4	1.46862	0.000148912
AT3G55110	ABCG18	ABC transporter G family member 18	4.91006	1.92e-05										AT3G61190	BAP1	BON1-associated protein 1	1.46422	0.0467259
AT5G53820	MGN6.21	ABA-inducible protein-like	4.86376	0.00111665									1	AT4G15530	PPDK	Pyruvate, phosphate dikinase 1, chloroplastic	1.45479	4.38059e-06
AT1G14120	0	Fe2OG dioxygenase domain-containing protein	4.85094	0.0402245									BCAT4	AT1G11700	0	At1g11700	1.43941	0.00146996
AT5G64890	PEP2	Elicitor peptide 2	4.84505	0.0215186									CYP79B3	AT4G22390	0	F-box protein At4g22390	1.43683	0.0299232
AT2G48130	0	AAI domain-containing protein	4.82716	0.00169782									CYP79F1	AT3G50800	0	Uncharacterized protein	1.43263	0.0483173
AT4G35160	ASMT	Acetylserotonin O-methyltransferase	4.80922	1.21e-06									SUR1	AT1G71870	DTX54	Protein DETOXIFICATION 54	1.42768	0.011052
AT3G60470	T8B10_130	Transmembrane protein, putative (DUF247)	4.77198	0.000566223									UGT74B1	AT3G22142	0	Bifunctional inhibitor/lipid-transfer protein/seed storage 2S albumin superfamily protein	1.42698	0.018277
AT1G60470	GOLS4	Galactinol synthase 4	4.76495	0.00870987									MYB34	AT1G02460	T14P4.18	At1g02460	1.41692	0.00412662
AT3G25780	AOC3	Allene oxide cyclase 3, chloroplastic	4.75988	1.22e-06										AT1G75640	0	F10A5.16	1.41622	0.00638527
AT5G15900	TBL19	Protein trichome birefringence-like 19	4.75166	4.43e-05										AT1G26380	FOX1	Berberine bridge enzyme-like 3	1.41128	0.0481638
AT1G10530	0	Uncharacterized protein	4.74775	6.13e-06										AT4G27260	GH3.5	Indole-3-acetic acid-amido synthetase GH3.5	1.40991	0.0089001
AT2G39530	0	CASP-like protein 4D1	4.73948	0.0471649										ATMG01120	NAD1B	NADH-ubiquinone oxidoreductase chain 1	1.39956	0.0272768
AT1G71520	ERF020	Ethylene-responsive transcription factor ERF020	4.73901	0.0389703										AT2G43620	0	Endochitinase At2g43620	1.38681	0.00938354
AT1G56650	MYB75	Transcription factor MYB75	4.7324	6.82e-09										AT1G35230	AGP5	Classical arabinogalactan protein 5	1.38204	0.0258178
AT1G65060	4CL3	4-coumarate--CoA ligase 3	4.73147	0.000942465										AT5G38250	LRK10L-2.3	LEAF RUST 10 DISEASE-RESISTANCE LOCUS RECEPTOR-LIKE PROTEIN KINASE-like 2.3	1.37842	0.0375633
AT2G40180	PP2C5	Probable protein phosphatase 2C 30	4.72949	0.00367971										AT1G14780	0	MACPF domain-containing protein At1g14780	1.37707	0.00703625
AT5G40210	UMAMIT42	WAT1-related protein At5g40210	4.71587	3.58e-05										AT5G05365	0	Heavy metal transport/detoxification superfamily protein	1.37275	0.00378969
AT2G47780	0	REF/SRPP-like protein At2g47780	4.70094	1.03e-07										AT1G65690	NHL6	NDR1/HIN1-like protein 6	1.36118	0.000455821
AT1G10585	BHLH167	Transcription factor bHLH167	4.6944	0.000141317										AT4G16260	0	Probable glucan endo-1,3-beta-glucosidase At4g16260	1.36111	0.00580135
AT5G63450	CYP94B1	Cytochrome P450 94B1	4.69287	0.00139279										AT3G02040	GDPD1	Glycerophosphodiester phosphodiesterase GDPD1, chloroplastic	1.3512	0.00105507
AT3G55970	JRG21	Probable 2-oxoglutarate-dependent dioxygenase JRG21	4.68629	6.27e-05										AT1G59860	HSP17.6A	17.6 kDa class I heat shock protein 1	1.34971	0.00638628
AT5G12340	0	DUF4228 domain protein	4.6826	0.00522513										AT1G35210	0	Uncharacterized protein T32G9.25	1.32574	0.0382868
AT2G45760	BAP2	BON1-associated protein 2	4.68116	2.04e-07										AT3G17790	PAP17	Purple acid phosphatase 17	1.31907	0.00602136
AT5G61890	ERF114	Ethylene-responsive transcription factor ERF114	4.64759	4.97e-05										AT1G80760	NIP6-1	Aquaporin NIP6-1	1.30618	1.73913e-05
AT5G44420	PDF1.2A	Defensin-like protein 16	4.63204	0.000110159										AT1G16510	SAUR41	Auxin-responsive protein SAUR41	1.30422	6.15381e-05
AT5G23190	CYP86B1	Cytochrome P450 86B1	4.59081	0.00318133										AT5G43380	TOPP7	Serine/threonine-protein phosphatase PP1 isozyme 7	1.29796	0.00219781
AT1G02205	CER1	Very-long-chain aldehyde decarbonylase CER1	4.58633	1.37e-05										AT5G25820	0	Exostosin family protein	1.29609	0.00512384
AT2G32130	0	At2g32130	4.57676	0.00174447										AT4G21930	T8O5.140	Uncharacterized protein AT4g21930	1.29369	0.00359762
AT4G09990	GXM2	Glucuronoxylan 4-O-methyltransferase 2	4.52219	0.00450982										AT1G61160	0	Retrotransposon gag	1.28709	0.0346266
AT4G17470	0	Alpha/beta-Hydrolases superfamily protein	4.50973	2.06e-07										AT1G48100	0	Polygalacturonase At1g48100	1.28526	0.00298199
AT1G66600	WRKY63	Probable WRKY transcription factor 63	4.50808	0.000742855										AT1G76800	VTL2	Vacuolar iron transporter homolog 2	1.27815	0.00791533
AT5G54700	0	Ankyrin repeat family protein	4.47462	0.00847868										AT1G35730	APUM9	Pumilio homolog 9	1.27655	0.0475663
AT3G28270	0	UPF0496 protein At3g28270	4.45566	8.03e-08										AT5G39090	PMAT1	Phenolic glucoside malonyltransferase 1	1.2754	0.00254562
AT2G26480	UGT76D1	UDP-glycosyltransferase 76D1	4.43245	0.0020303										AT2G32530	CSLB3	Cellulose synthase-like protein B3	1.27496	0.00322736
AT5G55410	MTE17.12	Bifunctional inhibitor/lipid-transfer protein/seed storage 2S albumin superfamily protein	4.42461	0.0015232										AT5G24200	0	Alpha/beta-Hydrolases superfamily protein	1.27326	0.0447045
AT1G57630	0	Disease resistance protein RPP1-WsB, putative	4.42448	5.8e-07										AT2G32540	CSLB4	Cellulose synthase-like protein B4	1.25927	4.1278e-05
AT5G24780	VSP1	Vegetative storage protein 1	4.415	0.000664974										AT5G16200	0	50S ribosomal protein-like protein	1.25541	0.0136797
AT1G19640	JMT	Jasmonate O-methyltransferase	4.41353	6.8e-05										AT1G26420	FOX5	Berberine bridge enzyme-like 7	1.25539	0.0376443
AT5G28237	0	Tryptophan synthase	4.40597	0.000150233										AT2G36090	0	Probable F-box protein At2g36090	1.2551	0.00750572
AT2G32510	MAPKKK17	Mitogen-activated protein kinase kinase kinase 17	4.39705	2.88e-05										AT5G65300	MNA5.1	LMBR1-like membrane protein	1.25418	0.0380005
AT3G44830	PDAT2	Putative phospholipid:diacylglycerol acyltransferase 2	4.35392	0.0197516										AT2G41190	AVT1A	Amino acid transporter AVT1A	1.24752	0.0205264
AT4G11320	RDL5	Probable cysteine protease RDL5	4.34611	3.32e-07										AT1G17745	PGDH2	D-3-phosphoglycerate dehydrogenase 2, chloroplastic	1.23893	5.4831e-05
AT1G53540	HSP17.6C	17.6 kDa class I heat shock protein 3	4.3445	0.0114605										AT4G17030	EXLB1	Expansin-like B1	1.23386	0.00940772
AT2G43580	0	Endochitinase At2g43580	4.33715	1.93e-06										AT3G22600	0	AAI domain-containing protein	1.22332	0.0164123
AT3G51480	GLR3.6	Glutamate receptor 3.6	4.31985	1.91e-40										AT1G63840	0	PLAC8 family protein	1.22188	0.00548965
AT3G16330	0	Uncharacterized protein	4.31937	0.000158286										AT3G03470	CYP89A9	Cytochrome P450 89A9	1.21433	0.0203713
AT3G07970	QRT2	Polygalacturonase QRT2	4.31364	0.00995215										AT3G57260	BG2	Glucan endo-1,3-beta-glucosidase, acidic isoform	1.21249	0.0149176
AT3G13433	0	Transmembrane protein	4.31204	1.75e-05										AT1G64780	AMT1-2	Ammonium transporter 1 member 2	1.20744	0.00955256
AT1G29290	CEP14	Precursor of CEP14	4.30735	1.04e-06										AT5G07760	FH21A	Putative formin-like protein 21a	1.20674	0.0071153
AT5G13320	GH3.12	4-substituted benzoates-glutamate ligase GH3.12	4.27169	4.12e-09										AT2G29090	CYP707A2	Abscisic acid 8'-hydroxylase 2	1.199	0.00317965
AT1G72260	THI2.1	Thionin-2.1	4.2646	0.00135637										AT5G44585	0	Uncharacterized protein	1.19851	0.0384055
AT4G39030	DTX47	Protein DETOXIFICATION 47, chloroplastic	4.24725	9.11e-13										AT5G14580	PNP2	Polyribonucleotide nucleotidyltransferase 2, mitochondrial	1.1912	0.0197162
AT1G28480	GRXC9	Glutaredoxin-C9	4.24598	1.21e-06										AT2G48010	RKF3	Probable LRR receptor-like serine/threonine-protein kinase RKF3	1.18816	0.000390332
AT1G32350	AOX3	Ubiquinol oxidase 3, mitochondrial	4.22284	0.00107288										AT2G32220	RPL27A	60S ribosomal protein L27-1	1.17212	0.0010243
AT3G22620	0	AAI domain-containing protein	4.21662	7e-09										AT3G14440	NCED3	9-cis-epoxycarotenoid dioxygenase NCED3, chloroplastic	1.16237	0.00134737
AT5G44460	CML43	Probable calcium-binding protein CML43	4.19241	0.0017034										AT4G37700	F19F18.190	At4g37700	1.15853	0.0298999
AT3G21500	DXPS1	1-deoxy-D-xylulose-5-phosphate synthase	4.18792	0.0221528						1				AT5G04340	ZAT6	Zinc finger protein ZAT6	1.15363	0.0199864
AT1G65610	KOR2	Endoglucanase 7	4.17212	0.00194455						BCAT4				AT5G58620	0	Zinc finger CCCH domain-containing protein 66	1.14857	0.000121619
AT5G24200	0	Alpha/beta-Hydrolases superfamily protein	4.15208	5.93e-11						CYP79B3				AT2G28400	0	Uncharacterized protein At2g28400	1.13972	0.0269626
AT1G65890	AAE12	Probable acyl-activating enzyme 12, peroxisomal	4.1505	0.000448092						CYP79F1				AT5G21482	CKX7	Cytokinin dehydrogenase 7	1.12804	0.000118702
AT3G26830	CYP71B15	Bifunctional dihydrocamalexate synthase/camalexin synthase	4.13965	2.14e-05						SUR1				AT5G17330	GAD1	Glutamate decarboxylase 1	1.12245	0.0290025
AT5G66890	0	Probable disease resistance protein At5g66890	4.13029	0.00598045						UGT74B1				AT5G41400	MYC6.11	Putative RING zinc finger protein	1.11868	0.000159145
AT1G17380	TIFY11A	Protein TIFY 11A	4.12798	1.28e-05						MYB34				AT4G34980	SBT1.6	Subtilisin-like protease SBT1.6	1.11635	0.00129598
AT1G13310	0	Endosomal targeting BRO1-like domain-containing protein	4.11848	0.00348996										AT4G38440	IYO	Transcriptional elongation regulator MINIYO	1.11427	0.00171306
AT5G65530	0	Similarity to lectin-like protein kinase	4.11613	0.0139424										AT2G43700	LECRK54	L-type lectin-domain containing receptor kinase V.4	1.10968	3.95958e-07
AT5G67210	IRX15-L	Protein IRX15-LIKE	4.09355	8.16e-09										AT3G61990	F21F14.150	Serine protease inhibitor, Kazal-type family protein	1.09433	0.000320602
AT3G53600	ZAT18	Zinc finger protein ZAT18	4.08331	0.0104944										AT4G09030	AGP10	Classical arabinogalactan protein 10	1.09344	0.0107888
AT4G10500	DLO1	Protein DMR6-LIKE OXYGENASE 1	4.08309	3.38e-12										AT4G32940	GAMMA-VPE	Vacuolar-processing enzyme gamma-isozyme	1.09145	0.000763259
AT5G44050	DTX28	Protein DETOXIFICATION 28	4.08226	1.73e-05										AT3G20660	44108	Organic cation/carnitine transporter 4	1.08754	0.00169642
ATCG00120	atpA	ATP synthase subunit alpha, chloroplastic	4.06072	0.000110347										AT5G06530	ABCG22	ABC transporter G family member 22	1.07915	0.00049785
AT3G25180	CYP82G1	Dimethylnonatriene synthase	4.04353	3.49e-05										AT2G36970	UGT86A1	UDP-glycosyltransferase 86A1	1.07836	0.00601288
AT2G37260	WRKY44	WRKY transcription factor 44	4.03888	0.000117796										AT3G07130	PAP15	Purple acid phosphatase 15	1.07791	0.0273682
AT4G24010	CSLG1	Cellulose synthase-like protein G1	4.03239	9.36e-11										AT1G37130	NIA2	Nitrate reductase [NADH] 2	1.07587	0.020299
AT5G64810	WRKY51	Probable WRKY transcription factor 51	4.02218	1.23e-09										AT1G43640	TULP5	Tubby-like F-box protein 5	1.06653	0.0347176
AT1G08860	BON3	Protein BONZAI 3	4.01775	0.0326715										AT1G28660	0	GDSL esterase/lipase At1g28660	1.06635	1.86676e-06
AT3G21520	DMP1	Protein DMP1	4.01726	0.000214194										AT4G01060	ETC3	MYB-like transcription factor ETC3	1.05987	0.0389289
ATCG00065	rps12-B	30S ribosomal protein S12, chloroplastic	3.99377	0.000122853										AT2G33770	UBC24	Probable ubiquitin-conjugating enzyme E2 24	1.05869	6.88869e-07
AT1G09935	0	Phosphoglycerate mutase family protein	3.98457	0.00895766										AT2G05710	ACO3	Aconitate hydratase 3, mitochondrial	1.05743	2.64092e-08
ATCG00180	rpoC1	DNA-directed RNA polymerase subunit beta'	3.98293	3.93e-05										AT5G13530	KEG	E3 ubiquitin-protein ligase KEG	1.05731	1.90373e-05
AT1G77520	0	Uncharacterized protein	3.97455	1.53e-09										AT2G25620	DBP1	Probable protein phosphatase 2C 22	1.05616	0.00140673
AT4G02320	PME40	Probable pectinesterase/pectinesterase inhibitor 40	3.96455	0.0305214										AT1G67360	0	REF/SRPP-like protein At1g67360	1.05324	0.000853076
AT1G33960	IAN8	Immune-associated nucleotide-binding protein 8	3.95289	6.19e-07										AT1G59660	NUP98B	Nuclear pore complex protein NUP98B	1.05123	0.00512461
AT5G38610	MBB18.16	At5g38610	3.9443	3.66e-07										AT3G18230	LPP4	Probable lipid phosphate phosphatase 4	1.05108	4.80064e-05
ATCG00340	psaB	Photosystem I P700 chlorophyll a apoprotein A2	3.93176	0.000106581										AT1G30160	0	At1g30160	1.04048	2.97383e-05
AT3G23250	MYB15	Transcription factor MYB15	3.92201	0.0151957										AT5G24280	GMI1	Structural maintenance of chromosomes flexible hinge domain-containing protein GMI1	1.03312	0.0193429
AT2G23540	0	GDSL esterase/lipase At2g23540	3.90997	0.0128381										AT1G56600	GOLS2	Galactinol synthase 2	1.03132	0.00352875
AT4G11655	0	CASP-like protein 4A4	3.89009	0.00713359										AT4G18360	GLO5	Peroxisomal (S)-2-hydroxy-acid oxidase GLO5	1.02961	0.0391985
AT4G29690	0	Alkaline-phosphatase-like family protein	3.88164	0.00106615										AT5G25610	RD22	BURP domain protein RD22	1.02025	0.0170372
AT1G54790	0	GDSL esterase/lipase At1g54790	3.87452	0.00025069										AT3G15210	ERF4	Ethylene-responsive transcription factor 4	1.01973	0.000909632
AT4G25433	0	At4g25433	3.87047	3.76e-08										AT2G39650	0	Cruciferin (DUF506)	1.01931	0.0326909
ATCG00480	atpB	ATP synthase subunit beta, chloroplastic	3.86551	7.21e-06										AT5G45990	MCL19.3	CRN (Crooked neck) protein	1.0156	0.0312827
AT2G47950	0	At2g47950	3.84422	0.00868857										AT5G47590	MNJ7.18	Heat shock protein HSP20/alpha crystallin family	1.01555	0.0398847
AT3G51450	SSL7	Protein STRICTOSIDINE SYNTHASE-LIKE 7	3.83649	8.15e-08										AT1G67820	0	Probable protein phosphatase 2C 14	1.01527	0.0194037
ATCG00440	ndhC	NAD(P)H-quinone oxidoreductase subunit 3, chloroplastic	3.83381	0.000159044										AT3G43670	F23N14_50	Amine oxidase	1.01409	0.000322131
AT1G66870	0	Carbohydrate-binding X8 domain superfamily protein	3.83179	0.0297899										AT5G14760	AO	L-aspartate oxidase, chloroplastic	1.01344	0.0108948
AT3G22415	0	At3g22415	3.82975	1.25e-05										AT5G23730	RUP2	WD repeat-containing protein RUP2	1.01225	0.00267976
ATCG00430	ndhK	NAD(P)H-quinone oxidoreductase subunit K, chloroplastic	3.82561	0.00011109										AT5G43980	PDLP1	Plasmodesmata-located protein 1	1.01214	0.012581
AT4G15910	LEA41	Late embryogenis abundant protein 41	3.82041	2.96e-12										AT4G26970	ACO2	Aconitate hydratase 2, mitochondrial	1.01142	5.19828e-07
AT1G52400	BGLU18	Beta-D-glucopyranosyl abscisate beta-glucosidase	3.80904	8.89e-08										AT5G06550	0	F-box protein At5g06550	1.0113	0.0202455
AT3G01760	0	Lysine histidine transporter-like 4	3.79511	0.00842936										AT3G20340	0	At3g20340	1.0088	0.0487539
AT1G15520	ABCG40	ABC transporter G family member 40	3.78153	6.72e-05										AT4G27940	MTM1	Mitochondrial carrier protein MTM1	1.00778	0.000122974
ATCG00350	psaA	Photosystem I P700 chlorophyll a apoprotein A1	3.7699	0.00012742										AT3G50760	GATL2	Probable galacturonosyltransferase-like 2	1.00558	0.00153295
AT5G05270	CHI3	Probable chalcone--flavonone isomerase 3	3.76386	0.000374801										AT1G48330	0	At1g48330	-1.00092	0.00763656
AT4G21950	CPK15	Calcium-dependent protein kinase 15	3.76002	0.0224947										AT3G32980	PER32	Peroxidase 32	-1.00106	0.0423482
AT1G61610	0	Putative G-type lectin S-receptor-like serine/threonine-protein kinase At1g61610	3.75744	2.42e-05										AT2G40020	0	Expressed protein	-1.00254	8.13895e-05
AT3G04220	0	ADP-ribosyl cyclase/cyclic ADP-ribose hydrolase	3.754	1.52e-05										AT2G47930	AGP26	Classical arabinogalactan protein 26	-1.00663	0.0242669
AT5G53290	CRF3	Ethylene-responsive transcription factor CRF3	3.75333	3.73e-05										AT4G31060	ERF015	Ethylene-responsive transcription factor ERF015	-1.00965	0.0179033
AT3G52370	FLA15	Fasciclin-like arabinogalactan protein 15	3.7514	9.21e-07										AT1G03080	NET1D	Protein NETWORKED 1D	-1.01079	0.0333792
AT5G12020	HSP17.6	17.6 kDa class II heat shock protein	3.7494	0.0131079										AT5G53450	PAP14	Probable plastid-lipid-associated protein 14, chloroplastic	-1.01265	0.0149783
AT3G28220	0	AT3g28220/T19D11_3	3.74019	0.000118702										AT1G77580	FPP1	Filament-like plant protein 1	-1.01274	0.0339528
AT4G33905	0	F-box/kelch-repeat protein At4g33900	3.72291	5.18e-08										AT4G18240	SS4	Probable starch synthase 4, chloroplastic/amyloplastic	-1.01326	0.00466313
AT5G54690	GAUT12	Probable galacturonosyltransferase 12	3.71195	2.11e-05										AT1G67230	CRWN1	Protein CROWDED NUCLEI 1	-1.01376	0.00917734
AT1G05880	ARI12	Probable E3 ubiquitin-protein ligase ARI12	3.69319	0.00734192										AT5G42780	ZHD13	Zinc-finger homeodomain protein 13	-1.01476	0.00433845
AT1G30135	TIFY5A	Protein TIFY 5A	3.69013	0.0036863										AT5G44680	0	DNA glycosylase superfamily protein	-1.01495	0.0326133
AT3G57460	T8H10.60	Uncharacterized protein T8H10.60	3.68418	1.06e-05										AT5G08600	MAH20.16	U3 ribonucleoprotein (Utp) family protein	-1.0168	0.00662703
AT1G10370	GSTU17	Glutathione S-transferase U17	3.67744	5.03e-08										AT1G70430	0	Protein kinase superfamily protein	-1.01799	0.0337553
AT1G09610	GXM1	Glucuronoxylan 4-O-methyltransferase 1	3.66759	0.000980719										AT1G23750	0	Nucleic acid-binding, OB-fold-like protein	-1.01804	0.0316322
AT5G40800	0	Uncharacterized protein	3.66486	1.06e-05										AT3G50470	HR3	RPW8-like protein 3	-1.0187	0.0274496
AT5G25390	SHN3	Ethylene-responsive transcription factor SHINE 3	3.66361	3.08e-08										AT4G33170	PCMP-H53	Pentatricopeptide repeat-containing protein At4g33170	-1.01963	0.0215597
AT5G40020	AATP1	AAA-ATPase ASD, mitochondrial	3.6534	2.65e-05										AT3G57470	0	Insulin-degrading enzyme-like 2	-1.02077	0.00226112
AT3G48450	0	At3g48450	3.63998	0.00182864										AT5G05330	0	HMG box domain-containing protein	-1.02095	0.0447314
AT2G38750	ANN4	Annexin D4	3.63957	9.6e-07										AT4G19990	FRS1	Protein FAR1-RELATED SEQUENCE 1	-1.02137	0.00580416
AT5G22570	WRKY38	Probable WRKY transcription factor 38	3.63758	0.000219355										AT1G54820	0	Protein kinase superfamily protein	-1.02394	0.043806
AT5G07310	ERF115	Ethylene-responsive transcription factor ERF115	3.63327	0.0133785										AT5G05860	UGT76C2	UDP-glycosyltransferase 76C2	-1.02659	0.00539503
AT3G46680	UGT76E6	UDP-glycosyltransferase 76E6	3.6325	0.0214749										AT4G20870	FAH2	Dihydroceramide fatty acyl 2-hydroxylase FAH2	-1.02689	0.00261321
AT4G24000	CSLG2	Cellulose synthase-like protein G2	3.62595	0.00095021										AT1G23390	0	F-box/kelch-repeat protein At1g23390	-1.02867	0.0306404
AT1G19670	CLH1	Chlorophyllase-1	3.62031	5.49e-06										AT2G24170	TMN10	Transmembrane 9 superfamily member 10	-1.02923	0.0274487
AT4G04540	CRK39	Putative cysteine-rich receptor-like protein kinase 39	3.61927	1.06e-06										AT1G49160	WNK7	Probable serine/threonine-protein kinase WNK7	-1.0374	0.000549962
AT3G01830	CML40	Probable calcium-binding protein CML40	3.61769	0.000157047										AT5G54620	MRB17.12	Ankyrin repeat family protein	-1.03765	0.011032
AT1G76790	IGMT5	Indole glucosinolate O-methyltransferase 5	3.60097	1.43e-07										AT1G03055	D27	Beta-carotene isomerase D27, chloroplastic	-1.03816	0.0260099
ATCG00470	atpE	ATP synthase epsilon chain, chloroplastic	3.60096	2.57e-05										AT3G26850	0	Uncharacterized protein	-1.0388	0.00226201
AT5G52730	HIPP11	Heavy metal-associated isoprenylated plant protein 11	3.5915	0.0118614										AT3G59570	0	Rab-GAP TBC domain-containing protein	-1.04112	0.0128738
AT1G05450	0	Bifunctional inhibitor/lipid-transfer protein/seed storage 2S albumin superfamily protein	3.58249	0.0210842										AT1G14170	0	Uncharacterized protein	-1.0415	0.00451606
AT5G24420	PGL5	Probable 6-phosphogluconolactonase 5	3.58098	0.000314014										AT5G49520	WRKY48	Probable WRKY transcription factor 48	-1.04227	0.0474248
ATCG00540	petA	Cytochrome f	3.57882	0.000185007										AT1G55550	KIN14T	Kinesin-like protein KIN-14T	-1.04374	1.2489e-05
AT3G57260	BG2	Glucan endo-1,3-beta-glucosidase, acidic isoform	3.57792	5.76e-13										AT2G06850	XTH4	Xyloglucan endotransglucosylase/hydrolase protein 4	-1.04433	0.00355222
AT5G03760	CSLA9	Glucomannan 4-beta-mannosyltransferase 9	3.57769	4.7e-12										AT5G16730	0	WEB family protein At5g16730, chloroplastic	-1.04465	0.013995
AT1G72520	LOX4	Lipoxygenase 4, chloroplastic	3.57	8.73e-05										AT1G49210	ATL76	E3 ubiquitin-protein ligase ATL76	-1.04499	0.0337906
ATCG00420	ndhJ	NAD(P)H-quinone oxidoreductase subunit J, chloroplastic	3.56751	0.00028164										AT5G61370	0	Pentatricopeptide repeat-containing protein At5g61370, mitochondrial	-1.04512	0.000143836
AT5G38120	4CLL8	4-coumarate--CoA ligase-like 8	3.56699	0.00355426										AT1G15940	0	T24D18.4	-1.04642	0.00921609
AT2G34580	0	Cytomegalovirus UL139 protein	3.55934	0.0128691										AT3G23070	CFM3A	CRM-domain containing factor CFM3A, chloroplastic/mitochondrial	-1.04673	0.000334136
ATCG00520	ycf4	Photosystem I assembly protein Ycf4	3.54733	0.000664835										AT2G21640	0	Marker for oxidative stress response protein	-1.04908	0.0083529
AT1G01680	PUB54	U-box domain-containing protein 54	3.54011	3.61e-07										AT2G42650	0	Ribosomal protein L1p/L10e family	-1.05006	0.0234727
AT1G03940	3AT1	Coumaroyl-CoA:anthocyanidin 3-O-glucoside-6''-O-coumaroyltransferase 1	3.53527	9.32e-06										AT1G13220	CRWN2	Protein CROWDED NUCLEI 2	-1.05917	0.0149604
AT1G54010	GLL23	Inactive GDSL esterase/lipase-like protein 23	3.53096	0.000172415										AT2G29300	0	Tropinone reductase homolog At2g29300	-1.05932	0.0240339
AT3G43250	F7K15_100	Coiled-coil protein (DUF572)	3.52798	0.0429267										AT3G12020	KIN7K	Kinesin-like protein KIN-7K, chloroplastic	-1.05983	0.00337497
AT5G26260	F9D12.8	F9D12.8 protein	3.52259	0.0438466										AT4G37110	AP22.72	Zinc-finger domain of monoamine-oxidase A repressor R1	-1.06012	0.016416
AT3G45140	LOX2	Lipoxygenase 2, chloroplastic	3.51621	4.85e-06										AT1G16130	WAKL2	Wall-associated receptor kinase-like 2	-1.06028	0.0116219
AT5G25260	FLOT2	Flotillin-like protein 2	3.51184	1.37e-05										AT3G20670	HTA13	Probable histone H2A.2	-1.06106	0.0257859
AT2G44840	ERF13	Ethylene-responsive transcription factor 13	3.50428	0.0110465										AT3G04980	0	DNAJ heat shock N-terminal domain-containing protein	-1.06175	0.0167829
AT5G65280	GCL1	LanC-like protein GCL1	3.50188	3.37e-07										AT3G48710	T8P19.220	At3g48710	-1.06198	0.000519008
AT3G17580	0	SsrA-binding protein	3.49392	0.0351371										AT4G03140	0	NAD(P)-binding Rossmann-fold superfamily protein	-1.06233	0.00183534
AT5G11210	GLR2.5	Glutamate receptor 2.5	3.4788	0.00056681										AT5G27680	RECQSIM	ATP-dependent DNA helicase Q-like SIM	-1.0626	0.0203412
AT5G03260	LAC11	Laccase-11	3.47451	1.73e-05										AT4G19060	0	Probable disease resistance protein At4g19060	-1.06653	0.00260407
AT4G21840	MSRB8	Peptide methionine sulfoxide reductase B8	3.471	6.45e-05										AT4G39410	WRKY13	Probable WRKY transcription factor 13	-1.06681	0.0326691
AT4G39670	0	ACD11 homolog protein	3.47046	5.04e-06										AT1G62910	0	Pentatricopeptide repeat-containing protein At1g62910	-1.07068	0.00168654
AT1G35230	AGP5	Classical arabinogalactan protein 5	3.45629	1.03e-08										AT3G21470	PCMP-E29	Pentatricopeptide repeat-containing protein At3g21470	-1.07098	0.032029
AT1G61110	NAC025	NAC transcription factor 25	3.45186	0.00224756										AT5G48460	FIM2	Fimbrin-2	-1.07354	0.0201648
AT5G23160	0	Uncharacterized protein At5g23160	3.44956	0.00303467										AT3G26539	0	Uncharacterized protein	-1.07508	0.0384948
AT3G04300	0	At3g04300	3.44381	0.0251748										AT1G68940	PUB42	Putative U-box domain-containing protein 42	-1.07531	0.0143864
AT2G22860	PSK2	Phytosulfokines 2	3.43802	9.23e-07										AT1G04650	0	Holliday junction resolvase	-1.07875	0.000390714
AT2G26010	PDF1.3	Defensin-like protein 14	3.43633	0.0347194										AT5G16720	MYOB3	Myosin-binding protein 3	-1.07974	0.0043014
ATCG00300	psbZ	Photosystem II reaction center protein Z	3.4346	0.00114872										AT3G54750	0	Downstream neighbor of Son	-1.08182	0.0441904
AT1G24020	MLP423	MLP-like protein 423	3.43102	0.000265581										AT1G47210	CYCA3-2	Cyclin-A3-2	-1.08211	0.0405044
AT5G52050	DTX50	Protein DETOXIFICATION 50	3.43018	0.00224855										AT3G15520	CYP37	Peptidyl-prolyl cis-trans isomerase CYP37, chloroplastic	-1.08311	0.0129985
ATCG00140	atpH	ATP synthase subunit c, chloroplastic	3.42666	0.000161535										AT2G18300	HBI1	Transcription factor HBI1	-1.08925	0.0013753
AT4G23210	CRK13	Cysteine-rich receptor-like protein kinase 13	3.42459	9.34e-06										AT5G10620	0	Putative RNA methyltransferase At5g10620	-1.09082	0.00489513
AT4G05030	0	Copper transport protein family	3.42429	0.0316906										AT2G21540	SFH3	Phosphatidylinositol/phosphatidylcholine transfer protein SFH3	-1.09209	0.0412308
AT4G36820	0	Calcium uniporter protein 1, mitochondrial	3.42224	0.00388188										AT1G16260	WAKL8	Wall-associated receptor kinase-like 8	-1.09275	0.00042931
AT5G22460	MWD9.26	Alpha/beta-Hydrolases superfamily protein	3.42057	0.000639061										AT3G46370	F18L15.90	Leucine-rich repeat protein kinase family protein	-1.09288	0.000849202
AT4G30230	0	Uncharacterized protein AT4g30230	3.41668	0.000577773										AT5G37410	0	Uncharacterized protein	-1.09861	0.00148636
AT5G42500	DIR2	Dirigent protein 2	3.4149	0.000245305										AT1G12845	0	Uncharacterized protein	-1.09891	0.0149037
AT4G15440	CYP74B2	Probable inactive linolenate hydroperoxide lyase	3.41254	1.37e-09										AT5G07860	0	Uncharacterized protein	-1.10052	0.0235642
AT1G05100	MAPKKK18	Mitogen-activated protein kinase kinase kinase 18	3.40607	2.69e-05										AT5G25580	0	Uncharacterized protein	-1.10059	0.0283497
AT5G60720	0	AT5g60720/mup24_130	3.40443	0.0076526										AT3G07340	BHLH62	Transcription factor bHLH62	-1.11119	0.000391196
AT3G28510	0	AAA-ATPase At3g28510	3.40323	0.00882505										AT5G02400	PLL2	Probable protein phosphatase 2C 66	-1.11173	0.0284324
AT3G29250	SDR4	Short-chain dehydrogenase reductase 4	3.39925	0.00011047										AT5G16170	T21H19_90	Uncharacterized protein T21H19_90	-1.11204	0.00532734
AT3G06890	0	Uncharacterized protein	3.37729	6.93e-06										AT3G54670	SMC1	Structural maintenance of chromosomes protein 1	-1.11392	0.00254398
AT3G24982	RLP40	Receptor-like protein 40	3.37708	1.62e-06										AT1G49730	0	Probable receptor-like protein kinase At1g49730	-1.11728	0.0182397
AT4G27654	0	At4g27654	3.36559	0.00494612										AT4G16745	0	Exostosin family protein	-1.11932	1.55228e-06
AT4G17680	0	SBP (S-ribonuclease binding protein) family protein	3.36556	2.02e-07										AT5G37440	0	At5g37440	-1.11958	0.0109065
AT5G62165	AGL42	MADS-box protein AGL42	3.36364	0.0401471										AT3G48080	EDS1B	Protein EDS1B	-1.11971	0.0161368
AT4G23600	CORI3	Cystine lyase CORI3	3.36318	7.83e-06										AT4G19191	PCMP-E1	Pentatricopeptide repeat-containing protein At4g19191, mitochondrial	-1.12045	0.0255837
AT4G18440	RABA1E	Ras-related protein RABA1e	3.3619	4.35e-05										AT4G39380	0	TSL-kinase interacting-like protein	-1.12195	0.0144012
AT5G53750	0	Uncharacterized protein	3.34134	6.41e-05										AT1G31290	AGO3	Protein argonaute 3	-1.12484	0.0100486
AT4G17030	EXLB1	Expansin-like B1	3.34046	1.18e-12										AT2G47230	DUF6	DUF724 domain-containing protein 6	-1.1258	0.0254255
AT4G37010	CML19	Calcium-binding protein CML19	3.33805	7.81e-05										AT5G66610	DAR7	Protein DA1-related 7	-1.12583	0.0114363
AT5G41040	HHT1	Omega-hydroxypalmitate O-feruloyl transferase	3.32162	3.15e-06										AT4G36450	MPK14	Mitogen-activated protein kinase 14	-1.12601	0.000224672
AT3G27200	0	Phytocyanin domain-containing protein	3.32145	4.37e-08										AT4G22753	#N/A	#N/A	-1.12827	0.0190297
AT5G51890	PER66	Peroxidase 66	3.31876	3.95e-08										AT1G49130	COL8	Zinc finger protein CONSTANS-LIKE 8	-1.12948	0.00332421
AT5G11930	GRXC10	Glutaredoxin-C10	3.31308	7e-06										AT5G47440	MNJ7.2	At5g47440	-1.13055	0.0471104
ATCG00150	atpI	ATP synthase subunit a, chloroplastic	3.30498	0.00027815										AT4G36120	FPP5	Filament-like plant protein 5	-1.13111	0.0299917
AT1G17750	PEPR2	Leucine-rich repeat receptor-like protein kinase PEPR2	3.29939	5.83e-06										AT2G37080	ICR2	Interactor of constitutive active ROPs 2, chloroplastic	-1.13376	0.000505743
AT2G23830	PVA31	Vesicle-associated protein 3-1	3.299	0.0208751										AT5G23420	HMGB7	High mobility group B protein 7	-1.1344	7.38522e-05
AT5G02490	HSP70-2	Heat shock 70 kDa protein 2	3.29441	6.75e-09										AT1G11940	0	Uncharacterized protein	-1.13647	0.00976855
AT3G50220	IRX15	Protein IRREGULAR XYLEM 15	3.29265	0.0034959										AT2G23030	SRK2J	Serine/threonine-protein kinase SRK2J	-1.13684	0.00707788
AT1G61930	0	At1g61930	3.28907	8.23e-05										AT1G72540	0	Putative receptor-like protein kinase At1g72540	-1.13713	0.0400875
ATCG00530	cemA	Chloroplast envelope membrane protein	3.28242	0.000239747										AT5G57640	MUA2.23	GCK domain-containing protein	-1.13909	0.00677469
ATCG00700	psbN	Protein PsbN	3.28002	0.00459161										AT1G56550	RGXT3	UDP-D-xylose:L-fucose alpha-1,3-D-xylosyltransferase 3	-1.13978	0.000368442
AT1G33950	IAN7	Immune-associated nucleotide-binding protein 7	3.27855	0.0297059										AT3G57760	ZRK6	Non-functional pseudokinase ZRK6	-1.14309	0.00138918
AT1G32100	PRR1	Pinoresinol reductase 1	3.27666	2.17e-07										AT1G08500	ENODL18	ENODL18	-1.14327	0.00487881
AT5G07650	FH15A	Formin-like protein 15a	3.27609	0.0334502										AT5G44020	MRH10.13	HAD superfamily, subfamily IIIB acid phosphatase	-1.14415	0.00142833
ATCG01240	rps15	30S ribosomal protein S15, chloroplastic	3.27439	0.0266308										AT2G40550	ETG1	Mini-chromosome maintenance complex-binding protein	-1.14659	0.026928
AT3G49120	PER34	Peroxidase 34	3.27365	1.45e-08										AT1G19835	FPP4	Filament-like plant protein 4	-1.14825	0.00267504
AT4G37140	MES20	Putative inactive methylesterase 20	3.26803	0.0142796										AT3G47460	SMC2-2	Structural maintenance of chromosomes protein 2-2	-1.14827	0.00832203
AT2G46400	WRKY46	Probable WRKY transcription factor 46	3.26176	4.66e-05										AT1G09415	NIMIN-3	Protein NIM1-INTERACTING 3	-1.1516	1.52374e-06
AT3G15650	0	Alpha/beta-Hydrolases superfamily protein	3.26027	5.59e-12										AT2G24600	0	Ankyrin repeat family protein	-1.15193	0.0145884
AT2G28315	UXT1	UDP-xylose transporter 1	3.25966	0.0051177										AT1G71830	SERK1	Somatic embryogenesis receptor kinase 1	-1.15839	0.0234971
AT2G29350	SAG13	Senescence-associated protein 13	3.25402	0.000116066										AT1G03457	BRN2	RNA-binding protein BRN2	-1.16228	0.013695
ATCG00710	psbH	Photosystem II reaction center protein H	3.25267	0.000615838										AT5G15160	PRE2	Transcription factor PRE2	-1.16316	0.00169604
ATCG00660	rpl20	50S ribosomal protein L20, chloroplastic	3.24638	9e-05										AT1G79120	BRG2	Probable BOI-related E3 ubiquitin-protein ligase 2	-1.16408	0.0221757
AT4G26950	0	Uncharacterized protein	3.23788	9.62e-07										AT1G59540	KIN7N	Kinesin-like protein KIN-7N	-1.17081	0.0161312
ATCG00050	rps16	30S ribosomal protein S16, chloroplastic	3.21419	0.0292478										AT4G25340	FKBP53	Peptidyl-prolyl cis-trans isomerase FKBP53	-1.17349	0.0018604
AT5G59580	UGT76E1	UDP-glycosyltransferase 76E1	3.20771	0.000497024										AT5G65350	HTR11	Histone H3-like 5	-1.17526	0.0376097
AT4G20970	BHLH162	Transcription factor bHLH162	3.20761	0.0146799										AT2G39300	0	Uncharacterized protein At2g39300	-1.17584	0.0133433
AT4G33810	XYN5	Endo-1,4-beta-xylanase 5	3.19843	0.00187248										AT1G70210	CYCD1-1	Cyclin-D1-1	-1.17697	0.00527303
AT1G09930	OPT2	Oligopeptide transporter 2	3.19464	0.0300566										AT1G07880	MPK13	Mitogen-activated protein kinase 13	-1.17926	0.0447739
AT3G20370	0	Uncharacterized protein	3.18136	0.0259365										AT5G39380	0	Putative defensin-like protein 40	-1.18081	0.0006102
AT2G37040	PAL1	Phenylalanine ammonia-lyase 1	3.17281	2.12e-07										AT2G22795	0	Uncharacterized protein	-1.18175	0.0137824
AT3G21890	MIP1B	B-box domain protein 31	3.17237	0.00413118										AT2G25480	WDL6	Protein WVD2-like 6	-1.18181	0.00490593
ATMG00080	RPL16	60S ribosomal protein L16, mitochondrial	3.17121	0.00168411										AT2G29890	VLN1	Villin-1	-1.18344	0.017381
AT1G06620	0	1-aminocyclopropane-1-carboxylate oxidase homolog 1	3.16207	5.49e-06										AT1G34065	SAMC2	Probable S-adenosylmethionine carrier 2, chloroplastic	-1.18393	0.0229538
ATCG01060	psaC	Photosystem I iron-sulfur center	3.14511	0.000273996										AT1G67320	EMB2813	Probable DNA primase large subunit	-1.1861	0.00138274
AT5G48920	TED7	Protein TRACHEARY ELEMENT DIFFERENTIATION-RELATED 7	3.14034	0.000674965										AT4G15975	ATL17	RING-H2 finger protein ATL17	-1.1868	0.0368266
AT1G33800	GXM3	Glucuronoxylan 4-O-methyltransferase 3	3.13726	1.02e-05										AT4G29905	0	Uncharacterized protein	-1.19502	0.00589341
AT4G23150	CRK7	Cysteine-rich receptor-like protein kinase 7	3.13362	7.16e-11										AT3G51720	0	WEB family protein At3g51720	-1.19546	0.00200087
AT5G43650	BHLH92	Transcription factor bHLH92	3.1278	0.0158172										AT5G13840	FZR3	Protein FIZZY-RELATED 3	-1.19565	0.0336771
AT2G37430	ZAT11	Zinc finger protein ZAT11	3.11813	0.00766804										AT5G51600	MAP65-3	65-kDa microtubule-associated protein 3	-1.197	0.0347955
AT1G55210	DIR20	Dirigent protein 20	3.11642	1.17e-14										AT3G07010	0	Probable pectate lyase 8	-1.20168	0.00749911
AT3G16920	CTL2	Chitinase-like protein 2	3.10532	5.98e-08										AT4G37920	0	Uncharacterized protein At4g37920	-1.20203	3.73441e-09
AT2G33020	RLP24	Receptor like protein 24	3.10318	1.75e-06										AT4G35110	0	Phospholipase-like protein (PEARLI 4) family protein	-1.2024	0.00948405
AT2G27690	CYP94C1	Cytochrome P450 94C1	3.09609	9.39e-06										AT1G06250	0	Phospholipase A1-IIalpha	-1.20411	0.0148897
AT1G02335	GL22	Germin-like protein subfamily 2 member 2	3.09197	5.1e-06										AT1G47900	FPP6	Filament-like plant protein 6	-1.20724	0.00295915
AT3G46080	ZAT8	Zinc finger protein ZAT8	3.0842	0.000191091										AT1G58025	0	DNA-binding bromodomain-containing protein	-1.2079	0.000548058
AT3G62020	GLP10	Germin-like protein subfamily 2 member 4	3.07725	3.06e-08										AT5G50840	0	Alpha-taxilin-like protein	-1.20928	7.15998e-06
AT1G04220	KCS2	3-ketoacyl-CoA synthase 2	3.059	1.54e-05										AT4G33666	0	Adhesive/proline-rich-like protein	-1.20933	0.00820237
AT4G22070	WRKY31	Probable WRKY transcription factor 31	3.05335	0.0303061										AT4G02390	PARP2	Poly [ADP-ribose] polymerase 2	-1.2094	0.0198302
AT1G17420	LOX3	Lipoxygenase 3, chloroplastic	3.03773	1.73e-05										AT1G80810	0	Tudor/PWWP/MBT superfamily protein	-1.20973	0.00071887
AT2G45940	0	DUF295 domain-containing protein	3.03628	0.019801										AT3G56250	0	Uncharacterized protein	-1.21106	0.00243938
ATCG01100	ndhA	NAD(P)H-quinone oxidoreductase subunit 1, chloroplastic	3.03047	0.00114298										AT5G49390	0	Similarity to unknown protein	-1.21304	0.0155892
AT1G43790	TED6	Protein TRACHEARY ELEMENT DIFFERENTIATION-RELATED 6	3.02815	3.63e-07										AT1G20190	EXPA11	Expansin-A11	-1.21533	0.0295066
AT1G56060	0	Cysteine-rich/transmembrane domain protein B	3.02591	0.00038785										AT3G07040	RPM1	Disease resistance protein RPM1	-1.21682	2.19371e-06
ATCG01090	ndhI	NAD(P)H-quinone oxidoreductase subunit I, chloroplastic	3.02471	0.000467675										AT5G12300	0	C2 domain-containing protein	-1.21769	0.0289531
AT4G17660	PBL20	Probable serine/threonine-protein kinase PBL20	3.024	0.00275937										AT2G42900	ML2	Protein MEI2-like 2	-1.21979	0.0397246
AT4G02360	0	T14P8.17	3.01877	2.06e-05										AT3G58850	PAR2	Transcription factor PAR2	-1.2201	0.0152969
AT5G36925	0	At5g36923	3.01213	0.00550653										AT5G59870	HTA6	Probable histone H2A.7	-1.22673	0.0493433
AT1G26820	RNS3	Ribonuclease 3	3.00707	4.04e-07										AT1G71400	RLP12	Receptor-like protein 12	-1.22851	0.00174912
AT4G12580	0	At4g12580	2.99761	0.00953828										AT4G05631	ARF46	B3 domain-containing protein At4g05630	-1.23387	0.0424998
AT5G09800	PUB28	U-box domain-containing protein 28	2.99287	4.66e-06										AT5G63160	BT1	BTB/POZ and TAZ domain-containing protein 1	-1.23622	0.00976106
AT3G53232	CDC48D	Cell division control protein 48 homolog D	2.98185	0.0145864										AT4G04460	APA3	Aspartic proteinase A3	-1.23644	0.00700724
ATCG00640	rpl33	50S ribosomal protein L33, chloroplastic	2.9771	0.000109245										AT1G36370	SHM7	Serine hydroxymethyltransferase 7	-1.23682	0.00107873
AT5G03170	FLA11	Fasciclin-like arabinogalactan protein 11	2.97384	1.04e-05										AT1G05320	0	Uncharacterized protein At1g05320	-1.23701	0.0115431
AT4G12730	FLA2	Fasciclin-like arabinogalactan protein 2	2.97263	2.49e-05										AT1G13410	0	Tetratricopeptide repeat (TPR)-like superfamily protein	-1.24095	0.00348205
AT4G16600	PGSIP7	Putative glucuronosyltransferase PGSIP7	2.9654	0.0095331										AT5G10400	ATL55	E3 ubiquitin-protein ligase RING1	-1.24132	0.0225059
AT1G43910	0	AAA-ATPase At1g43910	2.96505	6.93e-09										AT1G03770	RING1B	Putative E3 ubiquitin-protein ligase RING1b	-1.24184	0.00333227
AT5G59845	GASA10	Gibberellin-regulated protein 10	2.95863	0.00175468										AT5G51451	RGF5	Root meristem growth factor 5	-1.24242	0.0454114
AT5G41900	BDG2	Probable lysophospholipase BODYGUARD 2	2.95749	0.000308848										AT3G19370	0	Uncharacterized protein	-1.24758	0.0113338
AT4G10860	F8M12.2	F8M12.2 protein	2.94773	0.0424086										AT4G11000	F25I24.210	Uncharacterized protein AT4g11000	-1.26297	0.0271313
AT5G57010	IQM5	IQ domain-containing protein IQM5	2.94701	0.000926846										AT4G04695	CPK31	Calcium-dependent protein kinase 31	-1.26609	0.00348926
AT3G17690	CNGC19	Putative cyclic nucleotide-gated ion channel 19	2.9389	0.000272016										AT2G21840	0	Cysteine/Histidine-rich C1 domain family protein	-1.26771	0.0464822
AT1G27940	ABCB13	ABC transporter B family member 13	2.93789	0.00965872										AT4G12620	ORC1B	Origin of replication complex subunit 1B	-1.27184	0.0329834
AT5G16190	CSLA11	Probable glucomannan 4-beta-mannosyltransferase 11	2.93677	0.000518419										AT4G36540	BEE2	Transcription factor BEE 2	-1.27772	0.00338072
ATCG01010	ndhF	NAD(P)H-quinone oxidoreductase subunit 5, chloroplastic	2.93662	0.000353413										AT5G01630	BRCA2B	Protein BREAST CANCER SUSCEPTIBILITY 2 homolog B	-1.27937	0.00673406
ATCG01110	ndhH	NAD(P)H-quinone oxidoreductase subunit H, chloroplastic	2.92913	0.00392555										AT5G56850	MIK19.5	At5g56850	-1.27961	0.00239746
AT2G34850	MEE25	Putative UDP-arabinose 4-epimerase 2	2.92564	1.94e-08										AT1G05210	0	EXPERA domain-containing protein	-1.28076	0.0215826
AT5G42860	0	Uncharacterized protein	2.92448	1.66e-06										AT1G03850	GRXS13	Monothiol glutaredoxin-S13	-1.28124	0.0381447
AT1G63295	0	Remorin family protein	2.91805	0.0192772										AT1G75490	DREB2D	Dehydration-responsive element-binding protein 2D	-1.28153	0.00225942
AT4G35060	HIPP25	Heavy metal-associated isoprenylated plant protein 25	2.91246	3.35e-05										AT3G14170	0	At3g14170	-1.28168	0.0476255
AT1G53625	0	Uncharacterized protein	2.90836	4.72e-05										AT5G19190	ECR1	NEDD8-activating enzyme E1 catalytic subunit	-1.28257	4.62119e-05
AT3G13650	DIR7	Dirigent protein 7	2.90392	0.000199319										AT5G57785	0	Uncharacterized protein	-1.28326	0.0198373
AT3G51240	F3H	Naringenin,2-oxoglutarate 3-dioxygenase	2.90111	4.93e-05										AT5G53020	MNB8.8	Ribonuclease P protein subunit P38-like protein	-1.28477	0.0147523
AT1G11190	ENDO1	Endonuclease 1	2.89094	0.000164819										AT5G36001	0	RING/U-box superfamily protein	-1.28488	0.00181826
ATCG00040	matK	Maturase K	2.88886	0.0047119										AT1G02610	0	RING/FYVE/PHD zinc finger superfamily protein	-1.28859	0.010873
AT5G22545	0	Uncharacterized protein	2.88715	1.38e-05										AT1G53250	0	F12M16.15	-1.29296	0.00564939
ATCG01070	ndhE	NAD(P)H-quinone oxidoreductase subunit 4L, chloroplastic	2.87976	0.00218626										AT4G15236	ABCG43	ABC transporter G family member 43	-1.29853	0.0403816
AT1G62540	FMOGS-OX2	Flavin-containing monooxygenase FMO GS-OX2	2.87512	3.23e-09										AT4G01460	BHLH57	Transcription factor bHLH57	-1.30012	0.0402258
AT4G16140	0	Proline-rich family protein	2.87183	0.000190359										AT3G51150	KIN7G	Kinesin-like protein KIN-7G	-1.30078	0.00474513
AT2G15760	0	C2H2-like zinc finger protein	2.87158	3.45e-05										AT5G52280	0	At5g52280	-1.30928	0.0362347
AT1G22400	UGT85A1	UDP-glycosyltransferase 85A1	2.86695	0.000320303										AT3G45850	KIN5D	Kinesin-like protein KIN-5D	-1.3159	0.00341912
AT4G23140	CRK6	Cysteine-rich receptor-like protein kinase 6	2.86672	3.74e-10										AT5G60800	HIPP03	Heavy metal-associated isoprenylated plant protein 3	-1.31598	0.0464669
AT3G28290	AT14A	UPF0496 protein At3g28290	2.8643	0.000815661										AT4G13650	PCMP-H42	Pentatricopeptide repeat-containing protein At4g13650	-1.31804	0.000200112
AT5G23820	ML3	MD-2-related lipid-recognition protein 3	2.86336	0.000139843										AT4G38850	SAUR15	Auxin-responsive protein SAUR15	-1.31891	0.0364187
AT1G19300	GATL1	Probable galacturonosyltransferase-like 1	2.85566	5.05e-08										AT1G26945	PRE6	Transcription factor PRE6	-1.32186	0.00601641
AT3G57950	T10K17.160	At3g57950	2.85558	0.000161551										AT4G15990	dl4035c	Uncharacterized protein AT4g15990	-1.3234	0.00573519
ATCG00500	accD	Acetyl-coenzyme A carboxylase carboxyl transferase subunit beta, chloroplastic	2.8394	0.000547331										AT1G07370	PCNA	Proliferating cellular nuclear antigen 1	-1.32569	0.0492752
AT3G06035	0	Uncharacterized GPI-anchored protein At3g06035	2.83161	2.15e-10										AT1G69530	EXPA1	Expansin-A1	-1.32673	0.0217257
ATCG00170	rpoC2	DNA-directed RNA polymerase subunit beta''	2.82358	0.00211741										AT1G17360	0	F28G4.18 protein	-1.32708	0.00668773
AT5G65090	IP5P5	Type I inositol polyphosphate 5-phosphatase 5	2.81974	4.08e-09										AT5G38150	PMI15	Protein PLASTID MOVEMENT IMPAIRED 15	-1.33018	0.0219814
AT1G33260	0	Probable receptor-like protein kinase At1g33260	2.81477	6.09e-09										AT5G26670	PAE10	Pectin acetylesterase 10	-1.33044	0.0196849
AT3G45130	LAS1	Lanosterol synthase	2.81362	0.00241938										AT5G13140	0	Pollen Ole e 1 allergen and extensin family protein	-1.33055	0.0152384
AT2G04515	0	Uncharacterized protein	2.80773	0.0498586										AT2G15042	0	Beta-galactosidase related protein	-1.33085	0.00516853
AT1G18020	0	Putative 12-oxophytodienoate reductase-like protein 2B	2.80064	0.0191191										AT5G54970	0	Uncharacterized protein	-1.33403	0.0295097
AT1G02450	NIMIN-1	Protein NIM1-INTERACTING 1	2.79787	2.76e-05										AT3G53350	ICR5	Interactor of constitutive active ROPs 5	-1.33514	0.00443259
AT2G17500	PILS5	Protein PIN-LIKES 5	2.7851	0.00173906										AT5G10530	LECRK91	L-type lectin-domain containing receptor kinase IX.1	-1.33752	0.017296
ATCG01050	ndhD	NAD(P)H-quinone oxidoreductase chain 4, chloroplastic	2.77893	0.000326987										AT2G28740	HIS4	Uncharacterized protein	-1.34126	0.00600642
AT2G22470	AGP2	Classical arabinogalactan protein 2	2.77245	1.85e-05										AT5G02010	ROPGEF7	Rop guanine nucleotide exchange factor 7	-1.34211	5.67564e-07
AT1G29640	0	At1g29640	2.76637	0.00507561										AT3G28180	CSLC4	Xyloglucan glycosyltransferase 4	-1.34223	0.0201097
AT1G24090	F3I6.1	F3I6.1 protein	2.76633	0.00114124										AT2G34620	0	Mitochondrial transcription termination factor family protein	-1.34277	0.0032625
AT5G59510	DVL18	At5g59510	2.76351	0.0127205										AT2G31150	0	ATP binding / ATPase	-1.34885	4.41706e-05
AT3G46700	UGT76E3	UDP-glycosyltransferase 76E3	2.76113	0.0446123										AT2G04780	FLA7	Fasciclin-like arabinogalactan protein 7	-1.34952	0.0141255
AT2G40320	TBL33	Protein trichome birefringence-like 33	2.76096	0.00139287										AT2G14800	#N/A	#N/A	-1.3498	0.0244489
ATCG00730	petD	Cytochrome b6-f complex subunit 4	2.76053	0.00167586										AT3G09490	F11F8_6	At3g09490	-1.35603	0.00018279
AT5G65080	MAF5	Protein MADS AFFECTING FLOWERING 5	2.75378	0.000434205										AT5G07870	0	HXXXD-type acyl-transferase family protein	-1.35737	0.00283903
AT2G36885	0	Uncharacterized protein	2.75312	0.000966385										AT1G29430	SAUR62	Auxin-responsive protein SAUR62	-1.36507	0.0426174
AT3G28210	SAP12	Zinc finger AN1 domain-containing stress-associated protein 12	2.75158	0.00268742										AT2G13820	XYP2	Non-specific lipid-transfer protein-like protein At2g13820	-1.36827	0.0243988
AT4G27560	UGT79B2	UDP-glycosyltransferase 79B2	2.75071	2.02e-11										AT3G22450	0	Expressed protein	-1.36852	0.00231142
AT4G18780	CESA8	Cellulose synthase A catalytic subunit 8 [UDP-forming]	2.7452	0.000297288										AT3G22961	0	Paired amphipathic helix (PAH2) superfamily protein	-1.37209	0.018906
AT3G49330	0	PMEI domain-containing protein	2.73193	0.0359141										AT2G30480	0	Uncharacterized protein	-1.37242	0.0089325
AT5G02090	0	Uncharacterized protein	2.72167	0.000811967										AT2G18000	TAF14	Transcription initiation factor TFIID subunit 14	-1.3728	0.0191082
AT2G04450	NUDT6	Nudix hydrolase 6	2.71845	2.36e-05										AT5G52882	0	P-loop containing nucleoside triphosphate hydrolases superfamily protein	-1.3738	0.0196376
AT3G20260	0	Uncharacterized protein	2.7172	0.00534777										AT5G66520	PCMP-H61	Pentatricopeptide repeat-containing protein At5g66520	-1.37462	0.00807281
AT5G64401	0	Uncharacterized protein	2.71471	0.0110895										AT2G01830	AHK4	Histidine kinase 4	-1.37975	0.00362917
AT3G57270	BG1	Probable glucan endo-1,3-beta-glucosidase BG1	2.71295	0.0159234										AT3G57740	ZRK4	Serine/threonine-protein kinase ZRK4	-1.38222	0.00732211
AT4G08160	XYN3	Endo-1,4-beta-xylanase 3	2.71148	0.00819203										AT3G54070	#N/A	#N/A	-1.38357	0.00250184
AT5G62040	BFT	Protein BROTHER of FT and TFL 1	2.70183	0.0076454										AT5G52950	MXC20.3	LIM domain protein	-1.38396	0.0186176
AT4G00670	0	Remorin_C domain-containing protein	2.70124	0.000321801										AT3G52450	PUB22	E3 ubiquitin-protein ligase PUB22	-1.38626	0.0201766
AT3G19620	BXL5	Probable beta-D-xylosidase 5	2.69783	1.08e-07										AT5G23400	0	LRRNT_2 domain-containing protein	-1.38986	0.0232293
AT3G13790	CWINV1	Beta-fructofuranosidase, insoluble isoenzyme CWINV1	2.69113	0.000446909										AT4G14970	0	FANCD2	-1.39271	0.0478314
AT1G14250	APY5	Probable apyrase 5	2.68717	0.00511512										AT5G04690	0	Ankyrin repeat family protein	-1.39942	0.0454342
AT5G62380	NAC101	NAC domain-containing protein 101	2.68143	0.0298905										AT2G23360	FPP7	Filament-like plant protein 7	-1.40366	0.00552298
AT3G54420	EP3	Endochitinase EP3	2.68142	7.87e-09										AT3G16000	MFP1	MAR-binding filament-like protein 1	-1.40515	8.90915e-05
AT2G29750	UGT71C1	Flavonol 3-O-glucosyltransferase UGT71C1	2.67604	0.0194467										AT1G62310	0	Core-2/I-branching beta-1,6-N-acetylglucosaminyltransferase family protein	-1.41985	0.00165996
AT5G06760	LEA46	Late embryogenesis abundant protein 46	2.67586	0.000227536										AT3G15950	NAI2	TSA1-like protein	-1.42121	0.0295281
AT5G44570	0	Transmembrane protein	2.67528	0.00108502										AT2G15080	RLP19	Receptor-like protein 19	-1.42218	2.68732e-05
AT1G17745	PGDH2	D-3-phosphoglycerate dehydrogenase 2, chloroplastic	2.66727	3.02e-18										AT1G66230	MYB20	Transcription factor MYB20	-1.42897	0.00245443
AT3G02230	RGP1	UDP-arabinopyranose mutase 1	2.66405	4.85e-09										AT1G55050	T7N22.1	Uncharacterized protein T7N22.1	-1.43285	0.0218242
AT1G51890	0	Probable LRR receptor-like protein kinase At1g51890	2.66118	0.000740106										AT1G65010	0	Putative WEB family protein At1g65010, chloroplastic	-1.43704	0.00865592
AT5G64667	IDL2	Protein IDA-LIKE 2	2.65838	0.00691444										AT5G39320	UGD4	UDP-glucose 6-dehydrogenase 4	-1.43948	0.000973143
AT1G57590	PAE2	Pectin acetylesterase 2	2.65476	1.52e-05										AT1G11000	MLO4	MLO-like protein 4	-1.44219	0.00171836
AT1G69930	GSTU11	Glutathione S-transferase U11	2.65417	0.0488658										AT2G30400	OFP2	Transcription repressor OFP2	-1.44553	0.0042968
AT4G09770	0	TRAF-like family protein	2.65298	0.000498031										AT5G48600	SMC4	Structural maintenance of chromosomes protein 4	-1.44768	0.0420789
AT1G20850	XCP2	Cysteine protease XCP2	2.64653	6.25e-07										AT5G44635	MCM6	DNA replication licensing factor MCM6	-1.45223	0.0235642
ATCG00740	rpoA	DNA-directed RNA polymerase subunit alpha	2.63491	0.00663047										AT1G80450	VQ11	VQ motif-containing protein 11	-1.45288	4.55459e-06
AT4G38080	0	At4g38080	2.63405	0.0121497										AT1G64561	ABCF3	ABC transporter F family member 3	-1.45358	0.00475521
AT2G34500	CYP710A1	Cytochrome P450 710A1	2.6338	0.0379059										AT3G13404	0	Uncharacterized protein	-1.45867	0.0404004
AT2G28760	UXS6	UDP-glucuronic acid decarboxylase 6	2.62723	4.63e-06										AT4G18195	PUP8	Probable purine permease 8	-1.45885	0.0127731
AT4G27652	0	Uncharacterized protein	2.62253	0.000125573										AT5G67100	POLA	DNA polymerase alpha catalytic subunit	-1.46052	0.0109457
AT2G29440	GSTU6	Glutathione S-transferase U6	2.60922	0.000853111										AT3G46940	DUT	Deoxyuridine 5'-triphosphate nucleotidohydrolase	-1.46077	0.0149527
AT4G04500	CRK37	Cysteine-rich receptor-like protein kinase 37	2.60815	0.00102277										AT5G35740	0	X8 domain-containing protein	-1.46158	0.0222531
AT1G76960	0	F22K20.6 protein	2.60748	2.97e-10										AT1G33340	0	Putative clathrin assembly protein At1g33340	-1.46222	0.000978235
AT5G59820	ZAT12	Zinc finger protein ZAT12	2.60252	0.00197941										AT3G23530	0	Cyclopropane-fatty-acyl-phospholipid synthase	-1.46253	0.0247538
AT3G28840	0	DUF1216 domain-containing protein	2.59584	2e-06										AT3G62070	0	Uncharacterized protein	-1.46253	0.00308293
AT5G42380	CML37	Calcium-binding protein CML37	2.59243	0.011098										AT3G47030	0	F-box protein At3g47030	-1.46318	0.0360449
AT1G21240	WAK3	Wall-associated receptor kinase 3	2.58772	0.000401118										AT5G59260	LECRK21	Probable L-type lectin-domain containing receptor kinase II.1	-1.46353	0.0448939
AT1G68470	GT17	Probable xyloglucan galactosyltransferase GT17	2.58384	8.33e-08										AT3G54560	H2AV	Histone H2A variant 1	-1.46648	0.0206281
AT4G06744	0	Uncharacterized protein At4g06744	2.57996	0.000671584										AT5G06400	0	Putative pentatricopeptide repeat-containing protein At5g06400, mitochondrial	-1.47558	0.0481442
AT3G21550	DMP2	Protein DMP2	2.57983	2.22e-07										AT1G23880	0	At1g23880/T23E23_8	-1.4828	0.0300049
AT1G07900	LBD1	LOB domain-containing protein 1	2.57753	7.25e-07										AT5G41140	MEE6.21	Myosin heavy chain-related protein	-1.48288	0.00897194
AT5G41460	MYC6.16	At5g41460	2.56603	4.18e-09										AT2G05915	0	Uncharacterized protein	-1.4864	0.00984178
AT5G41070	DRB5	Double-stranded RNA-binding protein 5	2.5658	0.000179329										AT2G35420	ATL28	RING-H2 finger protein ATL28	-1.49709	0.00478481
AT2G33385	ARPC2B	Actin-related protein 2/3 complex subunit 2B	2.5652	0.00551984										AT2G17442	0	Uncharacterized protein	-1.49734	0.00633022
AT3G52820	PAP22	Purple acid phosphatase 22	2.56217	0.0318168										AT5G41880	POLA3	DNA primase	-1.50215	0.0183352
AT1G29980	0	Uncharacterized protein T1P2.9	2.56121	4.79e-06										AT3G53170	0	Pentatricopeptide repeat-containing protein At3g53170	-1.50576	0.000190483
AT5G16490	RIC4	CRIB domain-containing protein RIC4	2.55559	0.00918959										AT4G02110	0	BRCT domain-containing protein At4g02110	-1.50804	0.0350676
AT5G37300	WSD1	O-acyltransferase WSD1	2.55421	0.00605422										AT2G17780	MCA2	Protein MID1-COMPLEMENTING ACTIVITY 2	-1.51358	0.0178341
AT5G61290	0	Flavin-containing monooxygenase FMO GS-OX-like 8	2.55304	1.16e-10										AT1G02450	NIMIN-1	Protein NIM1-INTERACTING 1	-1.51615	0.0224825
AT5G11920	CWINV6	Beta-fructofuranosidase, insoluble isoenzyme CWINV6	2.55252	1.98e-08										AT1G03180	0	Non-structural protein	-1.51845	0.0157001
AT5G66650	0	Calcium uniporter protein 3, mitochondrial	2.55197	0.0118321										AT4G18340	0	Glucan endo-1,3-beta-D-glucosidase	-1.52092	0.0189166
AT4G35350	XCP1	Cysteine protease XCP1	2.54655	0.00100652										AT1G69700	HVA22C	HVA22-like protein c	-1.52349	2.01817e-05
AT2G23170	GH3.3	Indole-3-acetic acid-amido synthetase GH3.3	2.53167	0.0257194										AT1G02620	0	Ras-related small GTP-binding family protein	-1.5265	0.0085364
AT2G22500	PUMP5	Mitochondrial uncoupling protein 5	2.53013	0.000498656										AT3G04630	WDL1	Protein WVD2-like 1	-1.52824	0.0364206
AT1G21310	EXT3	Extensin-3	2.52658	6.25e-06										AT5G67270	EB1C	Microtubule-associated protein RP/EB family member 1C	-1.52855	0.00572584
AT2G32990	GH9B8	Endoglucanase 11	2.52278	1.2e-08										AT4G15830	0	ARM repeat superfamily protein	-1.53022	0.0224485
AT3G21560	UGT84A2	UDP-glycosyltransferase 84A2	2.52248	3.25e-08										AT3G60840	MAP65-4	65-kDa microtubule-associated protein 4	-1.53079	0.0463106
AT5G50570	SPL13A	Squamosa promoter-binding-like protein 13A	2.52093	0.000265901										AT3G07273	0	Uncharacterized protein	-1.53576	0.00165815
AT3G25250	OXI1	Serine/threonine-protein kinase OXI1	2.52036	0.014716										AT1G14642	0	Uncharacterized protein	-1.5363	0.0108203
AT5G26690	HIPP02	Heavy metal-associated isoprenylated plant protein 2	2.51173	2.17e-05										AT3G11570	TBL8	Protein trichome birefringence-like 8	-1.54848	0.0221066
AT1G74000	SSL11	Protein STRICTOSIDINE SYNTHASE-LIKE 11	2.51056	0.0288384										AT5G57500	VDAC4	Mitochondrial outer membrane protein porin 4	-1.55095	0.0352787
AT3G22550	FLZ8	FCS-Like Zinc finger 8	2.50966	2.12e-07										AT1G13330	HOP2	Homologous-pairing protein 2 homolog	-1.55336	0.0177683
AT3G46090	ZAT7	Zinc finger protein ZAT7	2.50666	0.000691613										AT3G20898	SMR13	Cyclin-dependent protein kinase inhibitor SMR13	-1.56108	0.0086339
AT4G35320	F23E12.120	Uncharacterized protein AT4g35320	2.50527	2.73e-10										AT5G02550	0	At5g02550	-1.57302	0.0222084
AT5G54230	MYB49	Myb domain protein 49	2.48811	0.0318996										AT1G52530	hus1	Checkpoint protein	-1.57307	0.0162151
AT2G30540	GRXS9	Monothiol glutaredoxin-S9	2.4851	0.0017137										AT5G22794	0	Uncharacterized protein	-1.57379	0.044524
AT5G44574	0	Transmembrane protein	2.48283	0.000230273										AT1G73890	0	Bifunctional inhibitor/lipid-transfer protein/seed storage 2S albumin superfamily protein	-1.57404	0.00524819
AT3G08860	PYD4	Alanine--glyoxylate aminotransferase 2 homolog 3, mitochondrial	2.48066	0.00722444										AT1G51405	0	Myosin-like protein	-1.57422	0.0168765
AT2G23270	0	Uncharacterized protein	2.47671	0.0366254										AT2G16850	PIP2-8	Probable aquaporin PIP2-8	-1.57577	0.0236479
AT4G27860	MEB1	Membrane protein of ER body 1	2.47628	4.3e-06										AT5G36000	0	Probable F-box protein At5g36000	-1.57743	0.0017304
AT5G13490	AAC2	ADP,ATP carrier protein 2, mitochondrial	2.47189	1.94e-08										AT3G48160	E2FE	E2F transcription factor-like E2FE	-1.58002	0.0181226
ATMG00290	RPS4	Putative uncharacterized mitochondrial protein AtMg00280	2.47072	0.0226672										AT2G30500	NET4B	Protein NETWORKED 4B	-1.58744	0.000873427
AT5G09470	PUMP6	Mitochondrial uncoupling protein 6	2.46979	0.00312349										AT5G50740	MFB16.14	At5g50740	-1.59734	0.00500442
AT1G32960	SBT3.3	Subtilisin-like protease SBT3.3	2.46188	9.91e-05										AT2G29680	CDC6	Cell division control protein 6 homolog	-1.59878	0.0119729
AT5G39670	CML46	Probable calcium-binding protein CML46	2.45805	6.1e-06										AT3G25980	MAD2	Mitotic spindle checkpoint protein MAD2	-1.6016	0.00756888
AT1G53620	T3F20.6	T3F20.6 protein	2.44323	0.0228186										AT5G23910	KIN10C	Kinesin-like protein KIN-10C	-1.60329	0.0244961
AT4G22470	0	Extensin-like protein	2.43722	0.026284										AT2G44580	0	Zinc ion binding protein	-1.60441	0.047019
AT4G39950	CYP79B2	Tryptophan N-monooxygenase 1	2.43078	3.55e-06										AT4G16680	0	Probable pre-mRNA-splicing factor ATP-dependent RNA helicase DEAH8	-1.60634	0.00401588
AT5G46350	WRKY8	WRKY transcription factor 8	2.41767	0.000312991										AT5G49170	0	Uncharacterized protein	-1.60921	0.0205367
AT1G28370	ERF11	Ethylene-responsive transcription factor 11	2.41393	0.0176268										AT1G12150	0	WEB family protein At1g12150	-1.60931	0.0166875
AT4G29700	0	Alkaline-phosphatase-like family protein	2.41277	1.61e-06										AT3G26470	0	RPW8 domain-containing protein	-1.61135	0.0185016
AT5G14700	0	NAD(P)-binding Rossmann-fold superfamily protein	2.41157	1.38e-06										AT3G26040	0	Acetyltranferase-like protein	-1.61551	0.00194215
AT3G16470	JAL35	Jacalin-related lectin 35	2.41123	0.000883808										AT3G05370	RLP31	Receptor-like protein 31	-1.61741	1.67157e-05
AT5G38710	POX2	Proline dehydrogenase 2, mitochondrial	2.40739	0.00224198										AT2G44740	CYCU4-1	Cyclin-U4-1	-1.6193	0.0256399
AT5G50630	MFB16.10	Transmembrane protein	2.39728	0.00517263										AT3G06070	F24F17.5	Uncharacterized protein F24F17.5	-1.62389	0.000138599
AT5G43420	ATL16	RING-H2 finger protein ATL16	2.39652	1.2e-07										AT3G55840	HSPRO1	Nematode resistance protein-like HSPRO1	-1.62396	0.00386493
AT1G58420	0	At1g58420	2.39145	5.57e-05										AT4G34400	0	B3 domain-containing protein At4g34400	-1.62693	0.0388912
AT5G13330	ERF113	Ethylene-responsive transcription factor ERF113	2.39117	0.0405108										AT3G02820	0	CCHC-type domain-containing protein	-1.62851	0.0151715
AT2G38080	IRX12	Laccase-4	2.38704	0.00175734										AT1G73066	F3N23.27	Highly similar to receptor-like protein kinase	-1.63045	0.0277729
AT2G29130	LAC2	Laccase-2	2.38373	0.0378477										AT4G34060	DML3	DEMETER-like protein 3	-1.6312	0.017409
AT3G25882	NIMIN-2	Protein NIM1-INTERACTING 2	2.38079	3.04e-07										AT5G23480	0	SWIB/MDM2, Plus-3 and GYF domain-containing protein	-1.63279	0.0363823
AT2G28250	NCRK	Receptor-like serine/threonine-protein kinase NCRK	2.37957	0.000102082										AT4G17240	0	Uncharacterized protein	-1.63776	0.00132908
AT2G45570	CYP76C2	Cytochrome P450 76C2	2.37628	0.0442065										AT3G18730	TSK	Protein TONSOKU	-1.63886	0.0147302
AT2G43570	CHI	Endochitinase CHI	2.36677	1.03e-05										AT2G05160	0	Zinc finger CCCH domain-containing protein 18	-1.64328	0.00698245
AT3G60540	T8B10_200	Protein transport protein Sec61 subunit beta	2.36526	1.75e-08										AT1G14680	0	Uncharacterized protein	-1.65065	0.0014625
AT1G01560	MPK11	Mitogen-activated protein kinase 11	2.36455	0.000485687										AT1G20610	CYCB2-3	Cyclin-B2-3	-1.65176	0.0160107
ATCG00490	rbcL	Ribulose bisphosphate carboxylase large chain	2.35915	0.00121482										AT5G14360	0	Ubiquitin-like domain-containing protein	-1.65638	0.0105584
AT1G09932	0	Phosphoglycerate mutase family protein	2.35696	3.29e-06										AT2G30010	TBL45	Protein trichome birefringence-like 45	-1.6586	0.0166362
AT2G40100	LHCB4.3	Chlorophyll a-b binding protein CP29.3, chloroplastic	2.35459	0.00050541										AT5G61000	RPA1D	Replication protein A 70 kDa DNA-binding subunit D	-1.66226	0.0303285
AT3G17120	0	AT3g17120/K14A17_24	2.34985	9.38e-08										AT2G33020	RLP24	Receptor like protein 24	-1.67595	0.0274444
AT2G38320	TBL34	Protein trichome birefringence-like 34	2.3473	0.0109388										AT5G04320	SGO2	SHUGOSHIN 2	-1.67849	1.66409e-05
AT4G16740	TPS03	Tricyclene synthase, chloroplastic	2.34518	0.0101044										AT1G04770	0	Protein SULFUR DEFICIENCY-INDUCED 2	-1.6789	0.000879839
ATCG00750	rps11	30S ribosomal protein S11, chloroplastic	2.34364	0.0120006										AT5G25130	CYP71B12	Cytochrome P450 71B12	-1.6803	0.00169241
AT1G12380	0	F5O11.10	2.34055	0.000379281										AT4G22170	0	Putative F-box protein At4g22170	-1.68427	0.00857494
AT2G30770	CYP71A13	Indoleacetaldoxime dehydratase	2.33733	0.00593839										AT3G58160	XI-J	Myosin-16	-1.68831	0.000941994
AT5G44380	0	Berberine bridge enzyme-like 24	2.33649	0.0291246										AT5G35670	MJE4.15	Glycine-rich protein family	-1.70094	0.000571424
AT3G24900	RLP39	Receptor-like protein 39	2.33524	0.000377556										AT4G03340	0	Core-2/I-branching beta-1,6-N-acetylglucosaminyltransferase family protein	-1.70586	0.00142848
AT5G57480	0	AAA-ATPase At5g57480	2.3312	8.17e-05										AT3G23670	KIN12B	Kinesin-like protein KIN-12B	-1.71483	0.0342023
AT1G30040	GA2OX2	Gibberellin 2-beta-dioxygenase 2	2.32743	0.000704901										AT4G13820	0	Disease resistance like protein	-1.71502	0.000728227
AT4G14819	0	Uncharacterized protein	2.32483	1.26e-05										AT1G55330	AGP21	Arabinogalactan protein 21	-1.73117	0.0194718
AT1G53270	ABCG10	ABC transporter G family member 10	2.32182	0.00719852										AT1G18990	MYOB5	Probable myosin-binding protein 5	-1.74184	0.00406036
AT3G25010	RLP41	Receptor-like protein 41	2.31786	9.22e-08										AT5G38140	NFYC10	Nuclear transcription factor Y subunit C-10	-1.74206	0.00490183
AT1G19550	0	NmrA-like negative transcriptional regulator family protein	2.30916	0.0266628										AT2G24970	0	Protein FAM33A	-1.74471	0.0379113
AT4G27657	0	At4g27657	2.30511	0.000545125										AT4G20325	0	Ribonuclease H2 subunit B	-1.75731	6.97968e-05
ATCG00800	rps3	30S ribosomal protein S3, chloroplastic	2.30488	0.00191849										AT1G26840	ORC6	Origin of replication complex subunit 6	-1.75787	0.00128676
AT2G18620	0	Geranylgeranyl pyrophosphate synthase 7, chloroplastic	2.30441	0.0137233										AT1G27720	TAF4	Transcription initiation factor TFIID subunit 4	-1.76686	0.00439923
AT3G19970	0	Uncharacterized protein	2.30276	5.83e-05										AT1G44900	MCM2	DNA replication licensing factor MCM2	-1.76902	0.00352308
AT5G17420	CESA7	Cellulose synthase A catalytic subunit 7 [UDP-forming]	2.30114	0.0018502										AT1G05675	UGT74E1	UDP-glycosyltransferase 74E1	-1.77093	0.00852089
AT2G29710	UGT71D2	UDP-glycosyltransferase 71D2	2.3002	0.0387542										AT1G68800	TCP12	Transcription factor TCP12	-1.77129	0.0362338
AT5G04200	AMC9	Metacaspase-9	2.29696	5.81e-05										AT1G51620	0	Protein kinase superfamily protein	-1.7747	0.0306668
AT3G49070	0	UPF0496 protein At3g49070	2.29621	0.00232304										AT1G04730	CTF18	p-loop containing nucleoside triphosphate hydrolases superfamily protein	-1.77574	0.0061035
AT3G45870	UMAMIT3	WAT1-related protein At3g45870	2.2938	0.00241768										AT3G52630	RPA3A	Replication protein A 14 kDa subunit A	-1.78126	0.0195675
AT3G25760	AOC1	Allene oxide cyclase 1, chloroplastic	2.29076	7.4e-05										AT1G04020	BARD1	BRCA1-associated RING domain protein 1	-1.78197	0.0235696
AT1G63245	CLE14	CLAVATA3/ESR (CLE)-related protein 14	2.28876	0.00257752										AT5G26000	TGG1	Myrosinase 1	-1.78264	0.00918185
AT1G05680	UGT74E2	UDP-glycosyltransferase 74E2	2.28817	0.0457217										AT3G48490	0	At3g48490	-1.79311	0.0148534
AT1G17170	GSTU24	Glutathione S-transferase U24	2.28557	0.00237526										AT3G13782	NAP1;4	Nucleosome assembly protein 1;4	-1.79416	0.00597392
AT4G29740	CKX4	Cytokinin dehydrogenase 4	2.27599	0.000180321										AT1G76540	CDKB2-1	Cyclin-dependent kinase B2-1	-1.8059	0.00195952
AT2G34810	0	Berberine bridge enzyme-like 16	2.27438	0.00013303										AT4G37095	C7A10.270	UDP-N-acetylmuramoyl-L-alanyl-D-glutamate-2, 6-diaminopimelate ligase	-1.80701	0.0053907
AT1G52565	0	At1g52565	2.27243	0.0174407										AT3G17680	0	Kinase interacting (KIP1-like) family protein	-1.80798	0.0463834
ATCG00760	rpl36	50S ribosomal protein L36, chloroplastic	2.27195	0.0226828										AT2G20835	0	At2g20835	-1.80869	0.0117283
AT3G09910	RABC2B	Ras-related protein RABC2b	2.27047	0.000721781										AT4G21070	BRCA1	Protein BREAST CANCER SUSCEPTIBILITY 1 homolog	-1.81482	0.0242625
AT1G33811	0	GDSL esterase/lipase At1g33811	2.2674	0.00220291										AT1G15570	CYCA2-3	Cyclin-A2-3	-1.81604	0.048578
AT2G18690	0	At2g18690/MSF3.7	2.26491	3.39e-05										AT4G14450	0	Uncharacterized protein At4g14450, chloroplastic	-1.82376	0.0353547
AT2G43530	ATTI3	Defensin-like protein 194	2.26364	1.17e-06										AT5G40460	SMR6	Cyclin-dependent protein kinase inhibitor SMR6	-1.83866	0.0215984
AT1G52410	TSA1	TSK-associating protein 1	2.24893	0.000882337										AT5G20420	CLSY2	SNF2 domain-containing protein CLASSY 2	-1.8404	0.0261976
AT4G18630	0	Uncharacterized protein At4g18630	2.24562	1.12e-05										AT3G41762	0	Uncharacterized protein	-1.84415	0.0466902
AT4G15620	0	CASP-like protein 1E2	2.24533	1.23e-05										AT2G47750	GH3.9	Putative indole-3-acetic acid-amido synthetase GH3.9	-1.8457	0.0323313
AT2G39518	0	CASP-like protein 4D2	2.24385	0.0298779										AT4G02660	BCHA2	BEACH domain-containing protein A2	-1.85569	0.020974
AT5G43745	0	Putative ion channel POLLUX-like 2	2.23059	0.000394614										AT3G62950	GRXC11	Glutaredoxin-C11	-1.86298	0.000164846
AT2G04070	DTX4	Protein DETOXIFICATION 4	2.22985	0.0013423										AT1G17990	0	Putative 12-oxophytodienoate reductase-like protein 2A	-1.86323	0.0267462
AT1G52040	MBP1	Myrosinase-binding protein 1	2.22749	9.59e-06										AT5G12940	0	Leucine-rich repeat (LRR) family protein	-1.86436	0.0206073
AT2G26150	HSFA2	Heat stress transcription factor A-2	2.22482	0.00152831										AT1G44110	CYCA1-1	Cyclin-A1-1	-1.86813	0.00335863
AT4G36830	HOS3	Elongation of fatty acids protein 3-like	2.22131	1.73e-09										AT5G24230	MOP9.4	At5g24230	-1.86813	0.0267397
AT3G46660	UGT76E12	Flavonol 3-O-glucosyltransferase UGT76E12	2.21924	0.00144407										AT5G60930	KIN4C	Kinesin-like protein KIN-4C	-1.86963	0.00355605
AT1G76650	CML38	Calcium-binding protein CML38	2.21644	0.0473823										AT1G13650	0	At1g13650	-1.87083	0.00286979
AT2G03200	0	Putative chloroplast nucleoid DNA binding protein	2.21374	0.0352175										AT2G35190	NPSN11	Novel plant SNARE 11	-1.8728	0.00484196
AT4G38560	0	Phospholipase like protein	2.20979	6.44e-06										AT2G42380	BZIP34	Basic leucine zipper 34	-1.87897	0.0411397
AT1G19210	ERF017	Ethylene-responsive transcription factor ERF017	2.20408	0.00240574										AT2G32590	CAPH	Condensin complex subunit 2	-1.88766	0.0211602
AT1G36622	0	Transmembrane protein	2.20126	0.00537977										AT3G12170	F28J15.2	At3g12170	-1.89224	0.0234312
AT5G60020	LAC17	Laccase-17	2.20001	0.000128514										AT2G37025	TRFL8	TRF-like 8	-1.89485	0.00705254
AT1G73010	PS2	Inorganic pyrophosphatase 1	2.19987	0.00406551										AT1G52240	ROPGEF11	Rop guanine nucleotide exchange factor 11	-1.89535	0.0173892
AT2G43520	ATTI2	Defensin-like protein 193	2.19117	0.0131404										AT1G53520	FAP3	Fatty-acid-binding protein 3, chloroplastic	-1.90416	0.0177733
AT2G36750	UGT73C1	UDP-glycosyltransferase 73C1	2.19028	0.000834733										AT1G74670	GASA6	Gibberellin-regulated protein 6	-1.9046	0.011237
AT1G68430	0	Class II aaRS and biotin synthetases superfamily protein	2.1782	0.00868991										AT3G23740	0	Uncharacterized protein	-1.90536	0.03294
AT5G60660	PIP2-4	Probable aquaporin PIP2-4	2.17722	0.013651										AT4G23800	HMGB6	High mobility group B protein 6	-1.90725	0.0224311
AT1G61890	DTX37	Protein DETOXIFICATION 37	2.1732	0.00178032										AT2G26760	CYCB1-4	Cyclin-B1-4	-1.90762	0.00853026
AT3G16410	NSP4	Nitrile-specifier protein 4	2.17287	0.00279841										AT4G18490	0	Uncharacterized protein At4g18490	-1.91679	0.00533878
AT1G65690	NHL6	NDR1/HIN1-like protein 6	2.1709	9.15e-09										AT5G52910	ATIM	Uncharacterized protein At5g52910	-1.92576	0.000338686
AT2G47800	ABCC4	ABC transporter C family member 4	2.16848	1.83e-08										AT5G25190	ERF003	Ethylene-responsive transcription factor ERF003	-1.93083	0.00420101
AT5G42020	BIP2	Heat shock 70 kDa protein BIP2	2.16811	8e-07										AT2G18193	0	AAA-ATPase At2g18193	-1.94329	0.00757428
AT2G22930	UGT79B8	UDP-glycosyltransferase 79B8	2.16199	0.00428335										AT3G58150	0	Optic atrophy 3 protein (OPA3)	-1.94436	0.00941122
AT5G17050	UGT78D2	Flavonol 3-O-glucosyltransferase	2.15545	2.06e-05										AT5G38690	MBB18.24	AT5g38690/MBB18_24	-1.94575	0.000467916
AT5G52760	HIPP14	Heavy metal-associated isoprenylated plant protein 14	2.15444	0.000133488										AT2G33560	BUBR1	Mitotic spindle checkpoint protein BUBR1	-1.95238	0.0460081
AT2G06050	OPR3	12-oxophytodienoate reductase 3	2.15159	6.42e-06										AT3G50240	KIN4B	Kinesin-like protein KIN-4B	-1.965	3.31969e-05
AT4G11350	0	Transferring glycosyl group transferase (DUF604)	2.14079	6.08e-08										AT5G50915	BHLH137	Transcription factor bHLH137	-1.96621	0.0482773
AT1G63520	0	At1g63520	2.13966	0.0362243										AT2G37420	KIN5B	Kinesin-like protein KIN-5B	-1.97874	0.000103308
AT5G62150	MTG10.18	At5g62150	2.13723	0.0012199										AT3G45430	LECRK15	Probable L-type lectin-domain containing receptor kinase I.5	-1.982	0.030688
ATMG00285	#N/A	#N/A	2.13717	0.0203678										AT3G16240	TIP2-1	Aquaporin TIP2-1	-1.98402	0.00371103
AT4G26580	0	Uncharacterized protein AT4g26580	2.1336	0.0494756										AT1G68238	0	Transmembrane protein	-1.98499	0.0266601
AT2G16890	UGT90A1	UDP-glycosyltransferase 90A1	2.13144	0.000148501										AT5G36910	THI2.2	Thionin-2.2	-1.98566	0.00933552
AT4G21760	BGLU47	Beta-glucosidase 47	2.12672	0.00325851										AT3G42800	0	Protein BIG GRAIN 1-like C	-1.9914	0.0320068
AT2G43040	NPG1	Protein NPG1	2.11696	0.0241665										AT1G52450	0	F6D8.33	-1.99523	0.000446004
AT1G19180	TIFY10A	Protein TIFY 10A	2.1102	0.0138486										AT4G31840	ENODL15	Early nodulin-like protein 15	-2.01411	0.049243
AT3G49580	LSU1	Protein RESPONSE TO LOW SULFUR 1	2.10997	0.0276948										AT5G03130	0	Uncharacterized protein F15A17_160	-2.01479	0.0280294
AT1G68390	0	Core-2/I-branching beta-1,6-N-acetylglucosaminyltransferase family protein	2.10994	0.0157639										AT5G02570	0	Histone H2B.9	-2.01737	0.0454484
AT5G55050	0	GDSL esterase/lipase At5g55050	2.10725	1.03e-06										AT4G30410	IBL1	Transcription factor IBH1-like 1	-2.02991	0.000626573
AT2G35860	FLA16	Fasciclin-like arabinogalactan protein 16	2.105	4.54e-08										AT1G08560	KN	Syntaxin-related protein KNOLLE	-2.03999	2.62926e-05
AT1G02030	ZAT1	Zinc finger protein ZAT1	2.10392	0.0205196										AT5G10250	DOT3	BTB/POZ domain-containing protein DOT3	-2.0437	0.0416765
AT5G12870	MYB46	Transcription factor MYB46	2.10316	0.0282645										AT1G45545	WEL2	Protein WEAK CHLOROPLAST MOVEMENT UNDER BLUE LIGHT-like 2	-2.05094	0.0399633
AT3G49690	RAX3	Transcription factor RAX3	2.10249	0.0190683										AT3G59750	LECRK58	Putative L-type lectin-domain containing receptor kinase V.8	-2.05552	0.0141215
AT4G00700	F6N23.8	F6N23.8 protein	2.09732	4.77e-05										AT3G56870	T8M16_200	Uncharacterized protein T8M16_200	-2.06156	0.0415405
AT4G05100	MYB74	Transcription factor MYB74	2.09664	0.00379387										AT5G36790	PGLP1B	Phosphoglycolate phosphatase 1B, chloroplastic	-2.07128	0.0179026
AT5G16570	GLN1-4	Glutamine synthetase cytosolic isozyme 1-4	2.09472	0.000271388										AT2G35710	PGSIP8	Putative glucuronosyltransferase PGSIP8	-2.07234	0.0209637
AT3G28890	RLP43	Receptor-like protein 43	2.09431	5.25e-08										AT4G27370	VIII-B	Myosin-4	-2.08026	0.00978741
AT1G70700	TIFY7	Protein TIFY 7	2.08513	0.00249268										AT3G13650	DIR7	Dirigent protein 7	-2.0819	0.0241373
AT4G25000	AMY1	Alpha-amylase 1	2.08377	5.26e-05										AT3G12870	0	Uncharacterized protein	-2.09005	0.0328973
AT1G50400	TOM40-2	Probable mitochondrial import receptor subunit TOM40-2	2.08377	0.00439221										AT2G19330	PIRL6	Plant intracellular Ras-group-related LRR protein 6	-2.10191	0.0423824
AT5G67200	0	Probable inactive receptor kinase At5g67200	2.08359	3.04e-07										AT5G06150	CYCB1-2	Cyclin-B1-2	-2.11185	0.00879002
AT3G16400	NSP1	Nitrile-specifier protein 1	2.07946	0.00184356										AT5G52290	SHOC1	Protein SHORTAGE IN CHIASMATA 1	-2.11789	0.0276467
AT5G22930	0	Uncharacterized protein	2.07744	3.12e-05										AT3G27860	0	Tudor/PWWP/MBT superfamily protein	-2.12007	0.0193778
ATCG00810	rpl22	50S ribosomal protein L22, chloroplastic	2.07643	0.0110039										AT3G21460	GRXS10	Monothiol glutaredoxin-S10	-2.12098	0.0326878
AT5G06730	PER54	Peroxidase 54	2.06871	0.0470782										AT3G01710	0	TPX2 (Targeting protein for Xklp2) protein family	-2.12664	0.0243084
AT1G05000	DSP1	Tyrosine-protein phosphatase DSP1	2.05969	0.00285607										AT3G52160	KCS15	3-ketoacyl-CoA synthase 15	-2.13214	0.0259821
AT2G47140	SDR3b	Short-chain dehydrogenase reductase 3b	2.0579	0.0121614										AT5G03620	SBT4.15	Subtilisin-like protease SBT4.15	-2.14798	0.00993995
AT4G13860	0	At4g13860	2.05599	0.00302936										AT3G23510	0	Cyclopropane-fatty-acyl-phospholipid synthase	-2.15292	0.0264793
AT5G02550	0	At5g02550	2.05529	0.00216054										AT4G11080	HMGB13	High mobility group B protein 13	-2.20766	0.00036644
AT2G26440	PME12	Probable pectinesterase/pectinesterase inhibitor 12	2.04962	0.00298493										AT3G52115	GR1	Protein gamma response 1	-2.21023	0.0124311
AT4G15417	RTL1	RNAse II-like 1	2.04691	0.0330602										AT2G28620	KIN5A	Kinesin-like protein KIN-5A	-2.21158	0.0400896
AT2G04495	0	At2g04495	2.04433	0.0001										AT4G22860	0	Cell cycle regulated microtubule associated protein	-2.22056	0.0019925
AT2G25440	RLP20	Receptor-like protein 20	2.04311	0.00787814										AT5G25090	ENODL13	Early nodulin-like protein 3	-2.23806	0.0253747
AT5G22380	NAC090	NAC domain-containing protein 90	2.03858	0.0449519										AT5G10605	0	Methyltransferase	-2.2429	0.039672
AT3G13520	AGP12	Arabinogalactan protein 12	2.03511	0.00212465										AT3G49570	LSU3	Protein RESPONSE TO LOW SULFUR 3	-2.24674	0.0372785
AT5G01360	TBL3	Protein trichome birefringence-like 3	2.03498	0.0455714										AT3G03850	SAUR26	At3g03850	-2.27564	0.0496446
AT1G45191	BGLU1	Beta-glucosidase 1	2.03263	0.0068943										AT1G63295	0	Remorin family protein	-2.29145	0.0448017
AT1G19940	GH9B5	Endoglucanase 2	2.03174	0.0346619										AT3G15440	0	Uncharacterized protein	-2.29571	0.0120087
AT1G09812	0	Multidrug resistance protein	2.028	0.00857637										AT3G46890	T6H20.80	At3g46890	-2.31938	0.0135243
AT2G22920	SCPL12	Serine carboxypeptidase-like 12	2.026	0.00346035										AT4G01730	PAT18	Protein S-acyltransferase 18	-2.34508	0.0310652
AT2G34600	TIFY 5B	Protein TIFY 5B	2.02235	0.0123471										AT5G52220	0	Uncharacterized protein	-2.37134	0.00613021
AT5G54400	0	Uncharacterized protein	2.022	0.0318531										AT4G35720	0	DUF241 domain protein, putative (DUF241)	-2.37637	0.0171955
AT1G19630	CYP722A1	Cytochrome P450, family 722, subfamily A, polypeptide 1	2.02116	6.07e-06										AT2G36200	KIN5C	Kinesin-like protein KIN-5C	-2.38015	0.00361522
AT2G36590	PROT3	Proline transporter 3	2.02097	0.013706										AT1G49220	ATL10	RING-H2 finger protein ATL10	-2.38972	0.00107434
AT4G28560	RIC7	RIC7	2.02049	0.00874996										AT3G20150	KIN12F	Kinesin-like protein KIN-12F	-2.40956	0.020349
AT2G18230	PPA2	Soluble inorganic pyrophosphatase 2	2.0146	6.58e-08										AT5G15230	GASA4	Gibberellin-regulated protein 4	-2.42728	0.00281495
AT3G23810	SAHH2	Adenosylhomocysteinase 2	2.01393	5.08e-05										AT1G21320	NSRB	Nuclear speckle RNA-binding protein B	-2.43802	0.00882829
AT1G33030	0	O-methyltransferase family protein	2.01358	0.00222975										AT3G48180	0	Uncharacterized protein	-2.45124	0.0126406
AT3G10660	CPK2	Calcium-dependent protein kinase 2	2.01192	0.00641559										AT1G53140	DRP5A	Dynamin-related protein 5A	-2.47346	0.00477421
AT3G28580	0	AAA-ATPase At3g28580	2.00898	0.00712391										AT3G54710	CDT1B	CDT1-like protein b	-2.48458	0.0214896
AT5G24080	0	G-type lectin S-receptor-like serine/threonine-protein kinase At5g24080	2.00786	0.0108131										AT1G67180	0	RING-type domain-containing protein	-2.49163	0.0278323
ATCG00780	rpl14	50S ribosomal protein L14, chloroplastic	2.00767	0.00331922										AT1G20720	0	RAD3-like DNA-binding helicase protein	-2.57093	0.00613973
AT3G50930	HSR4	Protein HYPER-SENSITIVITY-RELATED 4	2.00627	3.26e-06										AT5G62480	GSTU9	Glutathione S-transferase U9	-2.59125	0.00662675
AT5G40230	UMAMIT37	WAT1-related protein At5g40230	2.0036	0.00219766										AT3G03830	SAUR28	Auxin-responsive protein SAUR28	-2.6003	0.0300391
AT1G61255	0	Uncharacterized protein	2.00117	0.00223068										AT2G41450	0	Uncharacterized protein	-2.63096	0.017762
AT3G25770	AOC2	Allene oxide cyclase 2, chloroplastic	1.99982	4.93e-06										AT1G79360	44106	Organic cation/carnitine transporter 2	-2.6353	0.0211423
AT3G10815	0	RING-type E3 ubiquitin transferase	1.99936	0.00866493										AT5G19650	OFP8	Transcription repressor OFP8	-2.64379	0.000464518
AT3G47960	NPF2.10	Protein NRT1/ PTR FAMILY 2.10	1.99896	2.72e-06										AT4G18970	0	GDSL esterase/lipase At4g18970	-2.6565	0.00952069
AT4G31800	WRKY18	WRKY transcription factor 18	1.99674	2.83e-05										AT4G26660	0	Uncharacterized protein	-2.66331	0.0138172
AT3G55950	CCR3	Putative serine/threonine-protein kinase-like protein CCR3	1.9947	6.16e-05										AT5G15510	0	TPX2 (Targeting protein for Xklp2) protein family	-2.6994	0.000134515
AT2G07140	0	F-box protein At2g07140	1.99297	0.0125453										AT4G02800	0	Uncharacterized protein At4g02800/T5J8_12	-2.70261	0.0202937
AT1G45201	TLL1	At1g45200	1.99227	6.36e-06										AT4G15660	GRXS8	Monothiol glutaredoxin-S8	-2.72225	0.00368798
AT4G04490	CRK36	Cysteine-rich receptor-like protein kinase 36	1.98716	1.96e-08										AT1G23560	0	F28C11.19	-2.73474	0.04458
AT1G62870	0	F16P17.2 protein	1.98661	0.0148069										AT5G66670	0	UPF0496 protein At5g66670	-2.75468	0.0196394
AT5G65040	IRM1	Protein INCREASED RESISTANCE TO MYZUS PERSICAE 1	1.98603	0.00112829										AT1G26330	T1K7.29	T1K7.29 protein	-2.76124	0.00662925
AT1G31550	0	GDSL esterase/lipase At1g31550	1.98558	5.13e-05										AT2G22810	ACS4	1-aminocyclopropane-1-carboxylate synthase 4	-2.80329	0.0018785
AT2G44300	AtXYP10	At2g44300	1.98108	0.000606603										AT1G07270	CDC6B	Cell division control protein 6 homolog B	-2.82187	0.0197798
AT1G78410	VQ10	VQ motif-containing protein 10	1.97818	2.19e-05										AT3G10815	0	RING-type E3 ubiquitin transferase	-2.87238	0.0188987
AT3G03341	0	Cold-regulated protein	1.97485	0.0121486										AT3G53650	0	Histone H2B.8	-2.93664	3.42602e-05
AT2G34070	TBL37	Protein trichome birefringence-like 37	1.97245	0.000647042										AT4G26050	PIRL8	Plant intracellular Ras-group-related LRR protein 8	-2.94717	0.0266025
AT2G32190	0	Cysteine-rich/transmembrane domain A-like protein	1.97119	0.00749866										AT1G53690	NRPB12L	DNA-directed RNA polymerase subunit 12-like protein	-2.95149	0.0130594
AT3G44720	ADT4	Arogenate dehydratase 4, chloroplastic	1.97118	1.17e-05										AT4G15700	GRXS3	Monothiol glutaredoxin-S3	-2.97994	9.41952e-05
AT4G39210	APL3	Glucose-1-phosphate adenylyltransferase large subunit 3, chloroplastic	1.9694	7.63e-11										AT4G01270	0	RING-type domain-containing protein	-2.9983	0.0188244
AT5G05960	0	AAI domain-containing protein	1.96584	8.8e-05										AT2G34580	0	Cytomegalovirus UL139 protein	-3.0259	0.0294141
AT2G27220	BLH5	BEL1-like homeodomain protein 5	1.96466	0.0312844										AT1G66300	0	Putative F-box/FBD/LRR-repeat protein At1g66300	-3.08723	0.0218812
AT5G53870	ENODL1	At5g53870	1.9607	0.00738101										AT4G15690	GRXS5	Monothiol glutaredoxin-S5	-3.10447	5.94164e-05
AT3G13950	0	At3g13950	1.9574	3.3e-05										AT1G18370	KIN7A	Kinesin-like protein KIN-7A	-3.11192	0.00350934
AT2G46150	0	Desiccation-related protein At2g46140	1.95453	0.000307211										AT3G06880	0	Transducin/WD40 repeat-like superfamily protein	-3.11902	0.00182098
AT4G36010	0	Uncharacterized protein	1.95437	9.66e-10										AT5G09520	PELPK2	Protein PELPK2	-3.15805	0.0367058
AT1G76620	0	At1g76620/F14G6_22	1.94938	1.28e-08										AT2G45760	BAP2	BON1-associated protein 2	-3.21396	0.026313
AT2G35930	PUB23	E3 ubiquitin-protein ligase PUB23	1.94716	0.00258334										AT5G17160	F2K13_310	Uncharacterized protein F2K13_310	-3.2234	0.00104623
AT3G55700	UGT76F1	UDP-glycosyltransferase 76F1	1.94483	0.018423										AT5G40990	GLIP1	GDSL esterase/lipase 1	-3.24458	0.0437942
AT1G08340	ROPGAP5	Rho GTPase-activating protein 5	1.94211	0.0462354										AT5G50565	MFB16.4	Uncharacterized protein	-3.29799	6.64718e-05
AT2G39050	EULS3	Ricin B-like lectin EULS3	1.9373	3.87e-06										AT3G51280	0	Protein POLLENLESS 3-LIKE 2	-3.40458	0.00257592
AT1G25530	0	Lysine histidine transporter-like 6	1.93712	0.0110016										AT3G50400	0	GDSL esterase/lipase At3g50400	-3.4544	0.0257335
AT1G47890	RLP7	Receptor-like protein 7	1.93523	0.00942757										AT1G65850	0	ADP-ribosyl cyclase/cyclic ADP-ribose hydrolase	-3.5238	0.016987
AT2G35000	ATL9	E3 ubiquitin-protein ligase ATL9	1.93212	0.0375458										AT3G48360	BT2	BTB/POZ and TAZ domain-containing protein 2	-3.53893	0.000515461
AT2G36870	XTH32	Probable xyloglucan endotransglucosylase/hydrolase protein 32	1.9306	6.75e-06										AT5G52730	HIPP11	Heavy metal-associated isoprenylated plant protein 11	-3.58349	0.0149289
AT5G05600	0	Probable 2-oxoglutarate-dependent dioxygenase At5g05600	1.93003	0.000731947										AT5G15130	WRKY72	Probable WRKY transcription factor 72	-3.66832	0.0225549
AT5G24380	YSL2	Metal-nicotianamine transporter YSL2	1.92909	1.27e-06										AT1G59359	RDL6	Probable disease resistance protein RDL6	-3.70442	0.0321285
AT3G18660	GUX1	UDP-glucuronate:xylan alpha-glucuronosyltransferase 1	1.92793	0.0116204										AT4G14330	KIN10A	Kinesin-like protein KIN-10A	-3.77435	0.00485834
AT5G22520	MQJ16.6	At5g22520	1.92793	5.76e-05										AT3G11520	CYCB1-3	Cyclin-B1-3	-3.81818	0.00235507
AT2G46940	0	Fold protein	1.92536	0.00018626										AT4G25200	HSP23.6	23.6 kDa heat shock protein, mitochondrial	-3.90902	0.0322405
AT1G02930	GSTF6	Glutathione S-transferase F6	1.92436	7.48e-08										AT2G34610	0	Uncharacterized protein At2g34610	-3.92147	0.0108814
AT4G02330	PME41	Probable pectinesterase/pectinesterase inhibitor 41	1.92349	0.00134801										AT5G60310	LECRK110	Putative L-type lectin-domain containing receptor kinase I.10	-3.93924	0.0187332
AT4G36240	GATA7	GATA transcription factor 7	1.92326	1.75e-08										AT3G28510	0	AAA-ATPase At3g28510	-4.02424	0.0120447
AT1G11220	0	Cotton fiber, putative (DUF761)	1.92007	4.74e-05										AT1G66780	DTX8	Protein DETOXIFICATION 8	-4.08754	0.0081549
AT2G39200	MLO12	MLO-like protein 12	1.9168	0.028792										AT1G47603	PUP19	Putative purine permease 19	-4.16776	0.00501527
AT1G80120	0	Protein LURP-one-related 5	1.91668	3.61e-06										AT1G33840	0	Protein LURP-one-related 1	-4.33208	0.00611844
AT3G11402	0	Cysteine/Histidine-rich C1 domain family protein	1.91657	0.000748585										AT1G22980	0	Expressed protein	-4.43494	0.0011437
AT5G46590	NAC096	NAC domain-containing protein 96	1.91326	0.00790067										AT4G15680	GRXS4	Monothiol glutaredoxin-S4	-4.51363	0.016094
AT3G58070	GIS	Zinc finger protein GIS	1.9117	0.00150616										AT4G28430	RTNLB18	Reticulon-like protein B18	-4.61805	0.00633419
AT2G46760	GULLO6	Probable L-gulonolactone oxidase 6	1.91085	0.0452349										AT2G45490	AUR3	Serine/threonine-protein kinase Aurora-3	-4.65581	0.00178294
AT5G60930	KIN4C	Kinesin-like protein KIN-4C	1.90766	0.0012511										AT4G15670	GRXS7	Monothiol glutaredoxin-S7	-5.20571	0.00246253
AT4G21910	DTX39	Protein DETOXIFICATION 39	1.90597	2.3e-05										AT4G21830	MSRB7	Peptide methionine sulfoxide reductase B7	-15.0629	4.04418e-11
AT5G61790	CNX1	Calnexin homolog 1	1.90281	1.32e-05
AT4G25070	0	Caldesmon-like protein	1.90145	0.016319
AT1G06000	UGT89C1	Flavonol 7-O-rhamnosyltransferase	1.90132	1.55e-06
AT1G20310	0	Syringolide-induced protein	1.90121	0.03596
AT5G45280	PAE11	Pectin acetylesterase 11	1.90061	1.88e-08
AT4G11890	CRK45	Cysteine-rich receptor-like protein kinase 45	1.89988	1.27e-07
AT5G64080	XYP1	Non-specific lipid-transfer protein-like protein At5g64080	1.89909	8.75e-06
AT2G34150	SCAR1	Protein SCAR1	1.89842	0.0145099
AT3G22600	0	AAI domain-containing protein	1.89791	0.000104654
AT2G43140	BHLH129	Transcription factor bHLH129	1.89459	0.00663887
AT2G15440	0	At2g15440	1.88691	0.0013439
AT1G18870	ICS2	Isochorismate synthase 2, chloroplastic	1.88472	0.00414853
AT5G57150	BHLH35	Transcription factor bHLH35	1.88468	9.27e-07
AT3G51660	T18N14.40	LS1-like protein	1.87988	3.64e-05
AT3G21190	MSR1	Protein MANNAN SYNTHESIS-RELATED 1	1.87866	1.05e-06
AT5G38250	LRK10L-2.3	LEAF RUST 10 DISEASE-RESISTANCE LOCUS RECEPTOR-LIKE PROTEIN KINASE-like 2.3	1.87803	0.00030939
ATCG00690	psbT	Photosystem II reaction center protein T	1.87664	0.0238248
AT1G45616	RLP6	Receptor-like protein 6	1.87552	0.0175857
AT5G60730	GET3C	ATPase GET3C	1.87042	0.0146518
AT3G56620	UMAMIT10	WAT1-related protein At3g56620	1.8686	0.000120757
AT3G09520	F11F8_10	Exocyst subunit Exo70 family protein	1.86694	0.00785665
AT3G14870	0	Uncharacterized protein At3g14870	1.86458	0.00581418
AT5G15530	BCCP2	Biotin carboxyl carrier protein of acetyl-CoA carboxylase 2, chloroplastic	1.86364	0.0339581
AT5G52320	CYP96A4	Cytochrome P450, family 96, subfamily A, polypeptide 4	1.86357	7.58e-06
AT2G46650	CYTB5-C	Cytochrome B5 isoform C	1.86202	9.27e-05
AT3G57450	T8H10.50	At3g57450	1.86173	0.0119881
AT3G08700	UBC12	Probable ubiquitin-conjugating enzyme E2 12	1.86163	0.0461567
AT1G19570	DHAR1	Glutathione S-transferase DHAR1, mitochondrial	1.86056	1.76e-05
AT4G15280	UGT71B5	UDP-glycosyltransferase 71B5	1.86034	0.019343
AT3G50910	F18B3.190	Uncharacterized protein F18B3.190	1.85922	2.39e-09
AT1G72240	0	At1g72240	1.85888	0.00751394
AT5G54165	0	Avr9/Cf-9 rapidly elicited protein	1.85825	0.012709
AT4G23990	CSLG3	Cellulose synthase-like protein G3	1.85793	0.000418601
AT1G52890	NAC019	NAC domain-containing protein 19	1.85775	0.0169187
AT5G38310	0	Uncharacterized protein	1.85703	0.00783959
AT1G04980	PDIL2-2	Protein disulfide-isomerase like 2-2	1.85622	5.48e-05
ATCG00770	rps8	30S ribosomal protein S8, chloroplastic	1.85304	0.0334329
AT2G22330	CYP79B3	Tryptophan N-monooxygenase 2	1.85039	4.96e-05
AT1G17190	GSTU26	Glutathione S-transferase U26	1.84925	0.000162169
AT3G49340	T1G12.4	Cysteine protease-like protein	1.84662	0.023201
AT1G77760	NIA1	Nitrate reductase [NADH] 1	1.84448	0.00819559
AT5G01790	0	Uncharacterized protein	1.84171	1.79e-06
AT2G38760	ANN3	Annexin D3	1.84107	0.0014873
AT5G15490	UGD3	UDP-glucose 6-dehydrogenase 3	1.83978	8.19e-12
AT5G28910	0	Alpha-(1,6)-fucosyltransferase	1.83945	0.00325677
AT4G14365	XBAT34	Putative E3 ubiquitin-protein ligase XBAT34	1.82905	0.000254188
AT1G06640	0	1-aminocyclopropane-1-carboxylate oxidase homolog 2	1.82698	1.22e-07
AT1G01900	SBTI1.1	Subtilisin-like protease SBT1.1	1.82692	0.0107857
AT1G45145	TRX5	Thioredoxin H5	1.82669	9.13e-07
AT2G39230	LOJ	Pentatricopeptide repeat-containing protein At2g39230, mitochondrial	1.82664	0.0367098
AT5G55730	FLA1	Fasciclin-like arabinogalactan protein 1	1.82645	0.000523101
AT3G23630	IPT7	Adenylate isopentenyltransferase 7, mitochondrial	1.82634	0.00120997
AT1G62710	bVPE	Vacuolar-processing enzyme beta-isozyme	1.82631	4.07e-17
AT5G43400	MWF20.9	AT5g43400/MWF20_9	1.8104	0.000115594
AT3G44560	FAR8	Fatty acyl-CoA reductase 8	1.80803	0.0336908
AT3G60420	T8B10_90	Uncharacterized protein T8B10_90	1.80759	2.66e-06
AT1G22410	UGT85A1	UDP-glycosyltransferase 85A1	1.80698	5.42e-05
AT2G42760	0	At2g42760	1.8051	0.000686428
AT2G37900	NPF5.6	Protein NRT1/ PTR FAMILY 5.6	1.80405	0.000458107
AT5G42650	CYP74A	Allene oxide synthase, chloroplastic	1.80185	2.5e-05
AT2G47870	GRXC12	Putative glutaredoxin-C12	1.80066	0.0194815
AT4G33130	0	Rho GTPase-activating protein	1.79975	0.0293323
AT5G01100	FRB1	Protein FRIABLE 1	1.79757	0.00185919
AT1G12260	NAC007	NAC domain-containing protein 7	1.79149	0.0486806
AT4G33140	0	Uncharacterized protein	1.79043	9.87e-06
AT2G32680	RLP23	Receptor like protein 23	1.78951	6.69e-08
AT4G21120	CAT1	Cationic amino acid transporter 1	1.78659	0.000976794
AT2G37620	ACT1	Actin-1	1.78607	1.09e-06
AT2G32140	0	Transmembrane receptor	1.78568	6.18e-05
AT1G51800	IOS1	LRR receptor-like serine/threonine-protein kinase IOS1	1.78463	0.0271223
AT1G54030	MVP1	Inactive GDSL esterase/lipase-like protein 25	1.7827	0.000116151
AT4G01070	UGT72B1	UDP-glycosyltransferase 72B1	1.78013	1.5e-07
AT5G49280	0	At5g49280	1.77926	0.00388229
AT2G23010	SCPL9	Serine carboxypeptidase-like 9	1.77898	0.000906465
AT2G03980	0	GDSL esterase/lipase At2g03980	1.77711	0.000315019
AT3G23240	ERF1B	Ethylene-responsive transcription factor 1B	1.77425	0.0130107
AT4G27520	ENODL2	Early nodulin-like protein 2	1.77381	3.81e-06
AT5G48290	HIPP46	Heavy metal-associated isoprenylated plant protein 46	1.77316	0.002636
AT2G38360	PRA1B4	PRA1 family protein B4	1.77205	0.000123513
AT1G59740	NPF4.3	Protein NRT1/ PTR FAMILY 4.3	1.76578	0.00936083
AT5G15960	KIN1	Stress-induced protein KIN1	1.76452	0.000968
AT1G72280	AERO1	Endoplasmic reticulum oxidoreductin-1	1.76346	3.29e-05
AT3G09405	PAE4	Pectin acetylesterase 4	1.76306	0.000468936
AT2G37090	IRX9	Beta-1,4-xylosyltransferase IRX9	1.76272	0.0228471
AT1G75780	TUBB1	Tubulin beta-1 chain	1.76169	0.00196651
AT2G30020	0	Probable protein phosphatase 2C 25	1.76062	0.015708
AT1G09080	BIP3	Heat shock 70 kDa protein BIP3	1.75871	0.000979422
AT2G43510	ATTI1	Defensin-like protein 195	1.75817	0.00235293
AT1G02460	T14P4.18	At1g02460	1.75808	0.000254806
AT3G21700	SGP2	Monomeric G-protein	1.75571	2.3e-10
AT4G36360	BGAL3	Beta-galactosidase 3	1.75549	2.81e-05
AT4G34200	PGDH1	D-3-phosphoglycerate dehydrogenase 1, chloroplastic	1.75494	9.36e-07
AT4G17670	FLZ2	FCS-Like Zinc finger 2	1.75453	1.06e-07
AT1G44350	ILL6	IAA-amino acid hydrolase ILR1-like 6	1.75196	0.000574299
AT4G18425	DMP4	Protein DMP4	1.7506	0.0213267
AT5G52810	SARD4	Protein SAR DEFICIENT 4	1.7485	0.000189005
AT2G46140	0	Desiccation-related protein At2g46140	1.7481	0.00146727
AT1G52000	JAL5	Jacalin-related lectin 5	1.74535	9.36e-05
AT5G03210	DIP2	Arabidopsis thaliana genomic DNA, chromosome 5, P1 clone:MOK16	1.74459	0.00314391
AT2G07727	MT-CYB	Cytochrome b	1.74302	0.0477352
AT2G44940	ERF034	Ethylene-responsive transcription factor ERF034	1.74156	4.44e-06
AT1G32640	MYC2	Transcription factor MYC2	1.74125	0.000129864
AT1G75040	PR5	Pathogenesis-related protein 5	1.74049	0.000350639
AT2G39420	0	Putative phospholipase	1.73751	2.97e-05
AT3G20860	NEK6	Serine/threonine-protein kinase Nek6	1.7358	0.010479
AT3G15534	0	Uncharacterized protein	1.7317	0.00903481
AT3G28007	SWEET4	Bidirectional sugar transporter SWEET4	1.73153	0.000250844
AT1G30900	VSR6	Vacuolar-sorting receptor 6	1.72912	4.02e-05
AT3G55990	ESK1	Protein ESKIMO 1	1.72651	0.0249965
AT3G63200	PLP9	Probable inactive patatin-like protein 9	1.72599	0.00104225
AT3G50760	GATL2	Probable galacturonosyltransferase-like 2	1.72398	3.71e-08
AT4G27070	TSB2	Tryptophan synthase beta chain 2, chloroplastic	1.72394	1.03e-05
AT3G44350	NAC061	Putative NAC domain-containing protein 61	1.72347	0.00061858
AT1G68360	GIS3	Zinc finger protein GIS3	1.72233	0.0335738
AT1G19020	0	CDP-diacylglycerol-glycerol-3-phosphate 3-phosphatidyltransferase	1.72171	0.0217198
AT4G19230	CYP707A1	Abscisic acid 8'-hydroxylase 1	1.72062	0.00261907
AT1G17830	0	At1g17830	1.71897	0.0161407
AT5G20830	SUS1	Sucrose synthase 1	1.7137	3.24e-06
AT4G28250	EXPB3	Expansin-B3	1.7134	0.000424943
AT2G39700	EXPA4	Expansin-A4	1.71204	1.6e-06
AT5G65140	TPPJ	Probable trehalose-phosphate phosphatase J	1.71073	2.26e-06
AT1G78370	GSTU20	Glutathione S-transferase U20	1.7087	0.00961506
AT2G25620	DBP1	Probable protein phosphatase 2C 22	1.70752	9.73e-08
AT4G21865	T8O5.70	Uncharacterized protein AT4g21860	1.70427	0.0215362
AT2G25000	WRKY60	Probable WRKY transcription factor 60	1.70307	7.03e-07
AT4G31330	0	Uncharacterized protein At4g31330	1.70058	0.0160119
AT4G23420	0	NAD(P)-binding Rossmann-fold superfamily protein	1.69964	0.0187415
AT3G03060	CSLD3	Cellulose synthase-like protein D3	1.69887	0.000888635
AT2G23910	0	NAD(P)-binding Rossmann-fold superfamily protein	1.69866	0.000316999
AT1G68570	NPF3.1	Protein NRT1/ PTR FAMILY 3.1	1.6981	5.64e-11
AT5G16600	MYB43	MYB transcription factor	1.697	0.0159383
AT5G22630	ADT5	Arogenate dehydratase 5, chloroplastic	1.69293	1.68e-05
AT2G32280	0	Uncharacterized protein	1.69233	0.00246614
AT4G15920	SWEET17	Bidirectional sugar transporter SWEET17	1.69047	1.42e-06
AT5G19875	0	Uncharacterized protein	1.68978	2.27e-07
AT4G39980	DHS1	Phospho-2-dehydro-3-deoxyheptonate aldolase 1, chloroplastic	1.68877	0.000102505
AT4G37700	F19F18.190	At4g37700	1.68436	0.00239743
AT1G73330	KTI1	Kunitz trypsin inhibitor 1	1.68398	0.0064173
AT2G25460	0	EEIG1/EHBP1 protein amino-terminal domain protein	1.6835	0.015653
ATCG01310	ndhB2	NAD(P)H-quinone oxidoreductase subunit 2 B, chloroplastic	1.68181	0.0023769
AT2G29110	GLR2.8	Glutamate receptor 2.8	1.68157	0.003939
AT1G72450	TIFY11B	Protein TIFY 11B	1.6796	0.000678998
AT2G47010	0	Expressed protein	1.6794	0.00149183
AT1G78210	T11I11.15	Uncharacterized protein T11I11.15	1.67928	1.07e-05
AT3G21750	UGT71B1	UDP-glycosyltransferase 71B1	1.67672	2.11e-06
AT1G76690	OPR2	12-oxophytodienoate reductase 2	1.67645	2.81e-07
AT4G32870	0	Uncharacterized protein	1.67442	3.74e-05
ATCG00790	rpl16	50S ribosomal protein L16, chloroplastic	1.67428	0.0077036
AT1G77510	PDIL1-2	Protein disulfide isomerase-like 1-2	1.67008	2.59e-09
AT1G25422	0	Uncharacterized protein	1.66984	0.011307
AT3G52470	0	LEA_2 domain-containing protein	1.66967	4.57e-12
AT1G07890	APX1	L-ascorbate peroxidase 1, cytosolic	1.66696	3.79e-08
AT1G79680	WAKL10	Wall-associated receptor kinase-like 10	1.66515	0.0144329
AT3G14720	MPK19	Mitogen-activated protein kinase 19	1.66437	4.13e-06
AT3G45680	NPF2.3	Protein NRT1/ PTR FAMILY 2.3	1.66189	0.0494698
AT5G48880	KAT5	3-ketoacyl-CoA thiolase 5, peroxisomal	1.65984	6.07e-05
AT5G26220	GGCT2;1	Gamma-glutamylcyclotransferase 2-1	1.65837	0.0213831
AT3G21230	4CL4	4-coumarate--CoA ligase 4	1.65795	1.53e-05
AT4G01985	0	Uncharacterized protein	1.64826	0.0491278
AT1G69870	NPF2.13	Protein NRT1/ PTR FAMILY 2.13	1.64787	2.14e-07
AT1G29330	ERD2A	ER lumen protein-retaining receptor A	1.64775	0.00019367
AT3G60160	ABCC9	ABC transporter C family member 9	1.64549	9.97e-07
AT3G08970	ERDJ3A	DnaJ protein ERDJ3A	1.64251	0.000122202
AT2G39350	ABCG1	ABC transporter G family member 1	1.64247	0.00083926
AT2G33570	GALS1	Galactan beta-1,4-galactosyltransferase GALS1	1.64109	1.27e-09
AT1G78490	CYP708A3	Cytochrome P450, family 708, subfamily A, polypeptide 3	1.64051	4.01e-05
AT1G76040	CPK29	Calcium-dependent protein kinase 29	1.63963	2.08e-05
AT2G20142	0	Toll-Interleukin-Resistance (TIR) domain family protein	1.63651	0.000146829
AT3G28455	CLE25	CLAVATA3/ESR (CLE)-related protein 25	1.63631	0.00331823
AT1G54050	HSP17.4B	17.4 kDa class III heat shock protein	1.6347	0.000122588
AT2G28500	LBD11	LOB domain-containing protein 11	1.63251	1.26e-05
AT4G02940	ALKBH10B	RNA demethylase ALKBH10B	1.63178	1.69e-05
AT5G44400	0	Berberine bridge enzyme-like 26	1.62979	6.21e-06
AT5G65640	BHLH93	Transcription factor bHLH93	1.62803	7.66e-05
AT3G25640	0	At3g25640	1.6259	0.0133448
AT5G43380	TOPP7	Serine/threonine-protein phosphatase PP1 isozyme 7	1.62402	7.27e-05
AT1G06180	MYB13	Transcription factor MYB13	1.62224	0.00796345
AT1G67360	0	REF/SRPP-like protein At1g67360	1.6185	2.78e-07
AT5G65870	PSK5	Phytosulfokines 5	1.61751	6.99e-07
AT4G34710	ADC2	Arginine decarboxylase 2	1.61436	0.020237
AT3G15518	0	Uncharacterized protein	1.61411	0.00154637
AT5G26170	WRKY50	Probable WRKY transcription factor 50	1.61396	0.000595111
AT1G79450	ALIS5	ALA-interacting subunit 5	1.61358	7.4e-05
AT1G51760	ILL4	IAA-amino acid hydrolase ILR1-like 4	1.61059	0.000398099
AT3G15990	SULTR3;4	Probable sulfate transporter 3.4	1.61058	0.000116449
AT5G49130	DTX55	Protein DETOXIFICATION 55	1.60886	0.0407771
AT1G74810	BOR5	Putative boron transporter 5	1.60843	0.00270595
AT5G53420	MYN8.3	CCT motif family protein	1.60565	1.44e-05
AT2G20340	ELI5	Phenylacetaldehyde synthase	1.60423	8.18e-05
AT5G65020	ANN2	Annexin D2	1.60098	2.24e-05
AT2G43590	0	Endochitinase At2g43590	1.60055	0.0439113
AT4G19810	ChiC	Class V chitinase	1.60008	0.014838
AT4G17905	ATL53	Putative RING-H2 finger protein ATL53	1.59906	0.0226598
AT2G19190	SIRK	Senescence-induced receptor-like serine/threonine-protein kinase	1.59763	0.0247524
AT4G36110	T19K4.240	AT4g36110	1.597	0.0354545
AT2G34790	MEE23	Berberine bridge enzyme-like 15	1.59531	0.000852626
AT1G73805	SARD1	Protein SAR DEFICIENT 1	1.59432	0.00151988
AT5G67470	FH6	Formin-like protein 6	1.59407	4.42e-06
AT3G51440	SSL6	Protein STRICTOSIDINE SYNTHASE-LIKE 6	1.59366	2.05e-05
AT2G32210	0	CYSTM domain-containing protein	1.5929	0.00198386
AT1G59860	HSP17.6A	17.6 kDa class I heat shock protein 1	1.58726	0.00155443
AT2G39240	0	RNA polymerase I specific transcription initiation factor RRN3 family protein	1.58678	0.000567964
AT4G12880	ENODL19	Early nodulin-like protein 19	1.58589	3.41e-06
AT1G68765	IDA	Protein IDA	1.57672	0.0442807
AT1G11670	DTX36	Protein DETOXIFICATION 36	1.57569	0.0104879
AT2G33080	RLP28	Receptor like protein 28	1.57546	0.0234824
AT4G29520	0	Nucleophosmin	1.57526	8.48e-06
AT2G04100	DTX6	Protein DETOXIFICATION 6	1.57031	0.000401797
AT1G53070	0	Lectin-like protein At1g53070	1.56651	0.00341031
AT5G56840	0	Uncharacterized protein	1.56306	0.0309169
AT2G39210	MLO12	MLO-like protein 12	1.5627	2.69e-05
AT4G23690	DIR6	Dirigent protein 6	1.56191	0.00510776
AT2G22170	PLAT2	PLAT domain-containing protein 2	1.56174	0.000173892
AT1G09560	GLP4	Germin-like protein subfamily 2 member 1	1.56164	0.000470683
AT1G62990	KNAT7	Homeobox protein knotted-1-like 7	1.56151	0.00127497
AT2G32530	CSLB3	Cellulose synthase-like protein B3	1.56072	0.000335892
AT4G23200	CRK12	Putative cysteine-rich receptor-like protein kinase 12	1.55999	9.97e-05
AT4G16563	0	Probable aspartyl protease At4g16563	1.5595	0.0021283
AT4G15150	dl3620c	Glycine-rich protein	1.55917	0.0398175
ATCG00600	petG	Cytochrome b6-f complex subunit 5	1.55728	0.0328135
AT5G07030	0	At5g07030	1.55603	1.23e-05
AT5G46730	MZA15.15	Glycine-rich protein	1.55593	0.0124913
AT5G42720	0	Glucan endo-1,3-beta-D-glucosidase	1.55517	0.000979768
AT2G42360	ATL41	E3 ubiquitin-protein ligase ATL41	1.55336	0.00135573
AT1G63440	HMA5	Probable copper-transporting ATPase HMA5	1.55205	0.0057608
AT4G16700	PSD1	Phosphatidylserine decarboxylase proenzyme 1, mitochondrial	1.55059	0.00971196
AT5G01850	0	Protein kinase superfamily protein	1.55007	4.53e-05
AT5G07110	PRA1B6	PRA1 family protein B6	1.54874	3.8e-07
AT3G48630	0	Uncharacterized protein	1.54537	0.010151
AT5G19650	OFP8	Transcription repressor OFP8	1.54433	0.01082
AT2G43620	0	Endochitinase At2g43620	1.54094	0.00361959
AT4G14370	0	ADP-ribosyl cyclase/cyclic ADP-ribose hydrolase	1.53947	0.0323223
AT4G03820	0	Transmembrane protein, putative (DUF3537)	1.53664	7.23e-07
AT4G35630	PSAT1	Phosphoserine aminotransferase 1, chloroplastic	1.53645	1.92e-06
AT4G20170	GALS3	Galactan beta-1,4-galactosyltransferase GALS3	1.53518	5.05e-06
AT5G36220	CYP81D1	Cytochrome P450 81D1	1.53506	9.35e-05
AT3G03780	MS2	5-methyltetrahydropteroyltriglutamate--homocysteine methyltransferase 2	1.53367	0.000752534
AT2G46535	0	Uncharacterized protein	1.53152	8.26e-05
AT3G09710	IQD1	Protein IQ-DOMAIN 1	1.53101	0.000366332
AT5G10760	AED1	Aspartyl protease AED1	1.52988	0.00126029
AT3G19500	BHLH113	Transcription factor bHLH113	1.5296	0.00441783
AT4G31590	CSLC5	Probable xyloglucan glycosyltransferase 5	1.52892	0.000147442
AT1G08290	WIP3	Zinc finger protein WIP3	1.5284	0.0281053
AT1G04680	0	Probable pectate lyase 1	1.52514	0.000334396
AT5G28540	BIP1	Heat shock 70 kDa protein BIP1	1.52427	3.24e-05
AT1G24145	0	At1g24145	1.52345	1.89e-06
AT5G64510	TIN1	Uncharacterized protein	1.52202	0.00024409
AT1G33480	ATL58	RING-H2 finger protein ATL58	1.52064	0.0314405
AT4G31870	GPX7	Putative glutathione peroxidase 7, chloroplastic	1.5204	0.0263806
AT5G44390	0	Berberine bridge enzyme-like 25	1.51895	0.0169439
AT5G24660	LSU2	Protein RESPONSE TO LOW SULFUR 2	1.517	0.00361937
AT5G66400	RAB18	Dehydrin Rab18	1.51633	0.0474476
AT4G15120	dl3605w	VQ motif-containing protein	1.51473	0.0471482
AT3G23120	RLP38	Receptor-like protein 38	1.51461	0.0104508
AT3G10110	TIM22-1	Mitochondrial import inner membrane translocase subunit TIM22-1	1.5099	0.00305927
AT4G37450	AGP18	Lysine-rich arabinogalactan protein 18	1.5084	0.00211807
AT3G18280	0	Bifunctional inhibitor/lipid-transfer protein/seed storage 2S albumin superfamily protein	1.50735	0.00115892
AT4G37400	CYP81F3	Cytochrome P450 81F3	1.5073	0.00752725
AT1G61260	F11P17.2	F11P17.2 protein	1.50643	6.39e-05
AT1G28600	0	GDSL esterase/lipase At1g28600	1.50587	5.45e-05
AT5G17990	PAT1	Anthranilate phosphoribosyltransferase, chloroplastic	1.50526	0.000245276
AT5G49480	CP1	Calcium-binding protein CP1	1.50259	0.00583328
AT1G26420	FOX5	Berberine bridge enzyme-like 7	1.50136	0.0114329
AT2G43120	PRN2	Pirin-like protein 2	1.49942	0.00511085
AT5G22300	NIT4	Bifunctional nitrilase/nitrile hydratase NIT4	1.49872	0.00905166
AT5G13700	PAO1	Polyamine oxidase 1	1.49852	0.0378072
AT3G11010	RLP34	Receptor-like protein 34	1.49589	0.00126029
AT4G18890	BEH3	BES1/BZR1 homolog protein 3	1.49507	3.51e-05
AT5G46230	AT5G46220.1	At5g46220	1.49328	0.00116024
AT1G20510	4CLL5	4-coumarate--CoA ligase-like 5	1.49187	0.000137552
AT4G18170	WRKY28	WRKY transcription factor 28	1.49067	0.00397149
AT3G25700	0	At3g25700	1.4902	0.000241358
AT4G09510	CINV2	Alkaline/neutral invertase CINV2	1.48887	0.000203316
AT1G60270	BGLU6	Putative beta-glucosidase 6	1.4877	0.0049335
AT1G05010	ACO4	1-aminocyclopropane-1-carboxylate oxidase 4	1.48491	0.00015418
AT5G44670	GALS2	Galactan beta-1,4-galactosyltransferase GALS2	1.48353	0.000355893
AT4G34135	UGT73B2	UDP-glucosyl transferase 73B2	1.48197	1.78e-07
AT5G01075	0	At5g01075	1.47835	0.00496953
AT1G47480	CXE2	Probable carboxylesterase 2	1.47818	2.42e-05
AT1G79110	BRG2	Probable BOI-related E3 ubiquitin-protein ligase 2	1.47466	4.82e-08
AT4G37320	C7A10.40	Cytochrome P450, family 81, subfamily D, polypeptide 5	1.47461	4.2e-05
AT1G74710	ICS1	Isochorismate synthase 1, chloroplastic	1.47425	2.14e-05
AT5G25930	T1N24.22	Kinase family with leucine-rich repeat domain-containing protein	1.4735	0.000428705
AT5G47850	CCR4	Serine/threonine-protein kinase-like protein CCR4	1.47116	0.0168659
AT5G15630	COBL4	COBRA-like protein 4	1.4658	0.00186539
AT1G28570	0	GDSL esterase/lipase At1g28570	1.46317	5.26e-07
AT5G48657	0	Defense protein-like protein	1.46312	0.000137665
AT1G51140	BHLH122	Transcription factor bHLH122	1.45949	8.3e-06
AT3G48350	CEP3	KDEL-tailed cysteine endopeptidase CEP3	1.45521	0.00172458
AT5G26030	FC1	Ferrochelatase-1, chloroplastic/mitochondrial	1.45496	4.08e-05
AT2G23300	0	Protein kinase domain-containing protein	1.45439	2.28e-05
AT2G34930	0	Disease resistance family protein / LRR family protein	1.45269	0.00265426
AT2G33380	PXG3	Probable peroxygenase 3	1.44914	0.0164113
AT2G18660	EGC2	EG45-like domain containing protein 2	1.44762	0.046685
AT4G39730	PLAT1	PLAT domain-containing protein 1	1.44722	5.23e-12
AT1G72470	ATEXO70D1	Exocyst subunit Exo70 family protein	1.44618	0.000474352
AT5G11590	DREB3	Dehydration-responsive element-binding protein 3	1.44597	0.00426733
AT5G47730	MCA23.5	AT5G47730 protein	1.44242	1.72e-05
AT1G48370	YSL8	Probable metal-nicotianamine transporter YSL8	1.44157	1.51e-06
AT1G49450	LCR16	Defensin-like protein 124	1.44155	0.000803387
AT5G26270	0	Transmembrane protein	1.44063	0.0297735
AT1G25220	ASB1	Anthranilate synthase beta subunit 1, chloroplastic	1.44024	0.00141309
AT5G62500	EB1B	Microtubule-associated protein RP/EB family member 1B	1.43889	0.0114671
AT4G38340	NLP3	Protein NLP3	1.4379	0.049496
AT5G41120	MEE6.19	Esterase/lipase/thioesterase family protein	1.43742	0.00130739
AT4G17760	0	Uncharacterized protein	1.43655	0.0284227
AT5G62850	SWEET5	Bidirectional sugar transporter SWEET5	1.43532	0.0463271
AT3G13110	SAT3	Serine acetyltransferase 3, mitochondrial	1.42811	4.56e-05
AT3G15020	mMDH2	Malate dehydrogenase 2, mitochondrial	1.42786	5.56e-06
ATCG00550	psbJ	Photosystem II reaction center protein J	1.42492	0.0196344
AT2G43440	0	F-box protein At2g43440	1.42412	0.000790256
AT3G57630	0	Exostosin family protein	1.42025	0.00121144
AT3G60966	0	Adenylate kinase	1.41852	0.00258257
AT4G28140	ERF054	Ethylene-responsive transcription factor ERF054	1.41726	0.0194926
AT5G49680	KIP	Protein KINKY POLLEN	1.41671	0.00431756
AT3G59710	T16L24.260	NAD(P)-binding Rossmann-fold superfamily protein	1.41648	0.00119605
AT5G18470	0	Curculin-like (Mannose-binding) lectin family protein	1.41618	4.66e-06
AT1G24140	3MMP	Metalloendoproteinase 3-MMP	1.41602	0.00812101
AT5G39090	PMAT1	Phenolic glucoside malonyltransferase 1	1.41564	0.000185672
AT5G52750	HIPP13	Heavy metal-associated isoprenylated plant protein 13	1.41217	0.000252248
AT2G23680	0	Cold-regulated 413 plasma membrane protein 3	1.41186	0.000272599
AT5G25250	FLOT1	Flotillin-like protein 1	1.41145	3.17e-05
AT5G22860	MRN17.9	Serine carboxypeptidase S28 family protein	1.41137	0.00554463
AT5G25610	RD22	BURP domain protein RD22	1.40947	0.000979016
AT5G15650	RGP2	UDP-arabinopyranose mutase 2	1.40763	2.91e-12
AT1G35310	MLP168	MLP-like protein 168	1.40657	0.046825
AT5G66960	0	Prolyl oligopeptidase family protein	1.40052	0.0104316
AT5G46910	0	Uncharacterized protein	1.39966	0.0210732
AT3G25110	FATA	Oleoyl-acyl carrier protein thioesterase 1, chloroplastic	1.39905	1.49e-05
AT2G16630	0	Uncharacterized protein	1.39671	0.0350512
AT1G32900	GBSS1	Granule-bound starch synthase 1, chloroplastic/amyloplastic	1.39523	0.0241272
AT3G22400	LOX5	Linoleate 9S-lipoxygenase 5	1.39149	0.00586246
AT2G39770	CYT1	Mannose-1-phosphate guanylyltransferase 1	1.38876	4.39e-05
AT1G74950	TIFY10B	Protein TIFY 10B	1.38617	0.0023179
AT3G53370	S1FA1	DNA-binding protein S1FA1	1.38478	2.73e-05
AT5G14380	AGP6	Classical arabinogalactan protein 6	1.38364	0.0471729
AT5G55450	MTE17.16	Bifunctional inhibitor/lipid-transfer protein/seed storage 2S albumin superfamily protein	1.38148	0.0180107
AT5G45000	0	Disease resistance protein (TIR-NBS-LRR class) family	1.37996	0.0335674
AT4G13990	GT14	Probable xyloglucan galactosyltransferase GT14	1.37747	0.000508652
AT3G28930	AIG2A	Protein AIG2 A	1.37694	0.00228383
AT1G35720	ANN1	Annexin D1	1.37624	1.82e-08
AT1G74360	0	Probable LRR receptor-like serine/threonine-protein kinase At1g74360	1.37592	0.00107883
AT2G37760	AKR4C8	Aldo-keto reductase family 4 member C8	1.37541	0.00191179
AT1G74100	SOT16	Cytosolic sulfotransferase 16	1.37393	0.000901344
AT3G01930	AT.I.24-7	AT.I.24-7 protein	1.37361	0.000251186
AT1G24470	KCR2	Very-long-chain 3-oxoacyl-CoA reductase-like protein At1g24470	1.37342	0.00175947
AT1G77500	0	DUF630 family protein, putative (DUF630 and DUF632)	1.37234	0.000602268
AT5G02190	PCS1	Aspartic proteinase PCS1	1.37202	0.0006425
AT5G11740	AGP15	Arabinogalactan protein 15	1.37163	7.02e-05
AT5G09870	CESA5	Cellulose synthase A catalytic subunit 5 [UDP-forming]	1.36917	1.37e-06
AT2G34960	CAT5	Cationic amino acid transporter 5	1.36709	0.0102421
AT4G05020	NDB2	External alternative NAD(P)H-ubiquinone oxidoreductase B2, mitochondrial	1.36701	3e-07
AT1G61560	MLO6	MLO-like protein 6	1.36474	0.0053087
AT3G16460	JAL34	Jacalin-related lectin 34	1.36449	0.00522624
AT1G27330	0	Uncharacterized protein	1.36353	2.89e-05
AT5G05840	0	Uncharacterized protein	1.36338	0.00293044
AT2G12400	0	Uncharacterized protein At2g12400	1.36137	3.49e-06
AT1G67000	LRK10L-2.8	LEAF RUST 10 DISEASE-RESISTANCE LOCUS RECEPTOR-LIKE PROTEIN KINASE-like 2.8	1.357	0.000378322
AT5G67280	RLK	RLK	1.35624	4.75e-06
AT2G02810	UTR1	UDP-galactose/UDP-glucose transporter 1	1.35553	0.0013369
AT5G47910	RBOHD	Respiratory burst oxidase homolog protein D	1.35504	7.68e-05
AT1G09970	RLK7	Receptor-like protein kinase 7	1.35317	0.000178834
AT2G04066	0	MATE efflux family protein	1.35206	0.00536621
AT5G02370	KIN10B	Kinesin-like protein KIN-10B	1.34796	0.00265012
AT5G10300	HNL	Alpha-hydroxynitrile lyase	1.34759	0.0215745
AT5G03610	0	GDSL esterase/lipase At5g03610	1.34627	0.00274808
AT5G23850	MRO11.11	At5g23850	1.34442	1.11e-06
AT3G09260	BGLU23	Beta-glucosidase 23	1.33958	0.0208123
AT2G34490	CYP710A2	Cytochrome P450 710A2	1.33944	0.000429007
AT1G23460	0	Pectin lyase-like superfamily protein	1.33936	0.0117574
AT3G63380	ACA12	Calcium-transporting ATPase 12, plasma membrane-type	1.33795	0.0131673
AT3G54640	TSA1	Tryptophan synthase alpha chain, chloroplastic	1.33772	0.000136487
AT2G04400	IGPS	Indole-3-glycerol phosphate synthase, chloroplastic	1.33584	1.15e-05
AT4G37730	bZIP7	BZIP transcription factor-like protein	1.33524	0.00539549
AT1G64200	VHA-E3	V-type proton ATPase subunit E3	1.33447	0.00455495
AT5G24530	DMR6	Protein DOWNY MILDEW RESISTANCE 6	1.33392	0.000535849
AT3G23840	CER26L	Protein ECERIFERUM 26-like	1.33381	0.00319748
AT1G17620	0	LEA_2 domain-containing protein	1.33276	1.32e-06
AT5G22740	CSLA2	Glucomannan 4-beta-mannosyltransferase 2	1.33262	4.42e-07
AT2G47670	PMEI6	Pectinesterase inhibitor 6	1.33228	0.000144899
AT1G19190	CXE1	Probable carboxylesterase 1	1.33162	0.0147402
AT5G64640	PME64	Probable pectinesterase/pectinesterase inhibitor 64	1.32787	8.18e-05
AT2G39220	PLP6	Patatin-like protein 6	1.32704	3.42e-07
AT5G37540	MPA22.8	AT5g37540/mpa22_p_70	1.32596	0.000926722
AT3G06550	RWA2	Protein REDUCED WALL ACETYLATION 2	1.32538	7.64e-08
AT3G59880	F24G16.150	Uncharacterized protein F24G16.150	1.325	0.00374219
AT2G45470	FLA8	Fasciclin-like arabinogalactan protein 8	1.32408	0.0131582
AT5G64120	PER71	Peroxidase 71	1.32273	0.0192928
AT5G67150	0	Anthranilate N-hydroxycinnamoyl/benzoyltransferase-like protein	1.32065	0.00261978
AT2G37180	PIP2-3	Aquaporin PIP2-3	1.32	0.0304123
AT5G53370	PME61	Probable pectinesterase/pectinesterase inhibitor 61	1.3193	1.64e-10
AT2G21590	APL4	Probable glucose-1-phosphate adenylyltransferase large subunit, chloroplastic	1.31522	0.00675725
AT4G30530	GGP1	Gamma-glutamyl peptidase 1	1.31167	0.000425548
AT2G43150	0	Proline-rich extensin-like family protein	1.30857	0.000195988
AT3G16420	PBP1	PYK10-binding protein 1	1.30651	0.0176351
AT4G39830	0	L-ascorbate oxidase	1.30512	0.000671743
AT5G15740	RRT1	Rhamnogalacturonan I rhamnosyltransferase 1	1.30258	0.000187637
AT2G30040	MAPKKK14	Mitogen-activated protein kinase kinase kinase 14	1.30218	0.00864905
AT3G51970	ASAT1	Acyl-CoA--sterol O-acyltransferase 1	1.30155	0.0153205
AT2G29950	EFL1	Protein ELF4-LIKE 1	1.30128	2.46e-06
AT4G02130	GATL6	Probable galacturonosyltransferase-like 6	1.29766	0.000126327
AT5G19230	0	Uncharacterized GPI-anchored protein At5g19230	1.29747	0.0305654
AT2G17120	LYM2	LysM domain-containing GPI-anchored protein 2	1.29529	0.000100468
AT4G36910	CBSX1	CBS domain-containing protein CBSX1, chloroplastic	1.29484	5.14e-08
AT5G67070	RALFL34	Protein RALF-like 34	1.29223	0.0125771
AT1G11580	PME18	Pectinesterase/pectinesterase inhibitor 18	1.29115	0.00115007
AT5G50370	ADK2	Adenylate kinase 3	1.28891	4.93e-05
AT3G16050	PDX12	Pyridoxal 5'-phosphate synthase-like subunit PDX1.2	1.28854	4.11e-07
AT2G04570	0	GDSL esterase/lipase At2g04570	1.28595	0.0255185
AT1G21250	WAK1	Wall-associated receptor kinase 1	1.28431	0.017017
AT1G78570	RHM1	Trifunctional UDP-glucose 4,6-dehydratase/UDP-4-keto-6-deoxy-D-glucose 3,5-epimerase/UDP-4-keto-L-rhamnose-reductase RHM1	1.28397	2.96e-06
AT1G17100	HBP1	HBP1	1.28395	0.000127829
AT2G14750	APK1	Adenylyl-sulfate kinase 1, chloroplastic	1.28294	0.000678417
AT4G08555	0	Uncharacterized protein	1.28124	0.015941
AT4G25100	FSD1	Superoxide dismutase [Fe] 1, chloroplastic	1.27986	0.000905357
AT5G01500	TAAC	Thylakoid ADP,ATP carrier protein, chloroplastic	1.27879	0.000462261
AT3G46670	UGT76E11	UDP-glycosyltransferase 76E11	1.27834	0.039708
AT2G22900	GT7	Putative glycosyltransferase 7	1.27737	5.11e-05
AT5G09840	0	Uncharacterized protein	1.27659	0.0148435
AT1G56150	SAUR71	Auxin-responsive protein SAUR71	1.27615	4.77e-05
AT1G77120	ADH1	Alcohol dehydrogenase class-P	1.27612	0.0001229
AT1G71000	0	Chaperone DnaJ-domain superfamily protein	1.27578	0.00840851
AT1G62560	FMOGS-OX3	Flavin-containing monooxygenase FMO GS-OX3	1.27539	0.003401
AT5G60900	#N/A	#N/A	1.27499	0.00780492
AT5G17000	0	AT5g16970/F2K13_120	1.27444	7.13e-09
AT3G46900	COPT2	Copper transporter 2	1.27353	0.0071305
AT2G25625	0	Expressed protein	1.27319	0.0429366
AT5G07460	MRSA2	Peptide methionine sulfoxide reductase A2	1.27308	0.00380073
AT2G43500	NLP8	Protein NLP8	1.27044	5.51e-07
AT1G41830	SKS6	SKS6	1.27042	0.00382462
AT1G52720	0	At1g52720	1.27019	0.0023861
AT3G02570	PMI1	Mannose-6-phosphate isomerase 1	1.26847	0.00147388
AT5G50200	NRT3.1	High-affinity nitrate transporter 3.1	1.26812	0.00197406
AT2G11810	MGD3	Monogalactosyldiacylglycerol synthase 3, chloroplastic	1.26767	0.0477223
AT4G01850	SAM2	S-adenosylmethionine synthase 2	1.26708	0.000290701
AT4G18250	0	Receptor Serine/Threonine kinase-like protein	1.26703	0.00904457
AT4G22530	0	Methyltransf_11 domain-containing protein	1.2652	0.000342602
AT5G06390	FLA17	Fasciclin-like arabinogalactan protein 17	1.2644	4.88e-05
AT4G38770	PRP4	Proline-rich protein 4	1.26408	0.00278754
AT4G21390	B120	G-type lectin S-receptor-like serine/threonine-protein kinase B120	1.26407	0.00577402
AT3G03250	UGP2	UTP--glucose-1-phosphate uridylyltransferase 2	1.2639	9.41e-08
AT5G26860	LON1	Lon protease homolog 1, mitochondrial	1.26226	0.000514195
AT2G37510	0	RNA-binding (RRM/RBD/RNP motifs) family protein	1.26132	0.0394027
AT2G04780	FLA7	Fasciclin-like arabinogalactan protein 7	1.25957	0.0215091
AT2G05940	RIPK	Serine/threonine-protein kinase RIPK	1.25856	0.000201854
AT5G01640	PRA1B5	PRA1 family protein B5	1.25845	0.015812
AT1G30620	MUR4	UDP-arabinose 4-epimerase 1	1.25793	2.9e-05
AT3G60450	0	Uncharacterized protein	1.25619	1.87e-06
AT1G52827	CDT1	At1g52827	1.25572	0.0176561
AT4G22770	AHL2	AT-hook motif nuclear-localized protein 2	1.25336	0.000105939
AT5G27520	PNC2	Peroxisomal adenine nucleotide carrier 2	1.25272	0.000376921
AT5G55180	MCO15.13	Glucan endo-1,3-beta-D-glucosidase	1.2516	0.00062092
AT1G29160	DOF1.5	Dof zinc finger protein DOF1.5	1.2511	0.0240574
AT1G11940	0	Uncharacterized protein	1.24761	0.00456403
AT4G31500	CYP83B1	Cytochrome P450 83B1	1.24697	0.000755074
AT5G02260	EXPA9	Expansin-A9	1.2435	0.0120917
AT2G36380	ABCG34	ABC transporter G family member 34	1.24308	0.00108925
AT4G33010	GLDP1	Glycine dehydrogenase (decarboxylating) 1, mitochondrial	1.24201	0.000113936
AT5G47130	0	Bax inhibitor-1 family protein	1.23963	0.00183988
AT2G22770	NAI1	Transcription factor NAI1	1.23473	0.0459786
AT5G55950	0	Nucleotide-sugar uncharacterized transporter 2	1.23424	0.00958093
AT3G09440	HSP70-3	Heat shock 70 kDa protein 3	1.23286	0.00279313
AT1G07750	0	At1g07750/F24B9_13	1.22825	7.35e-06
AT2G39020	0	Probable acetyltransferase NATA1-like	1.22781	0.000413834
AT5G45150	RTL3	Ribonuclease 3-like protein 3	1.2247	0.0342912
AT1G18590	SOT17	Cytosolic sulfotransferase 17	1.22211	0.00121684
AT1G64390	GH9C2	Endoglucanase 6	1.22171	0.0271358
AT1G14360	UTR3	UDP-galactose/UDP-glucose transporter 3	1.22014	0.00150286
AT5G13550	SULTR4;1	Sulfate transporter 4.1, chloroplastic	1.21847	0.00222631
AT4G28490	RLK5	Receptor-like protein kinase 5	1.21768	7.77e-06
AT3G49320	0	Metal-dependent protein hydrolase	1.21689	0.0218342
AT1G66880	LRK10L-1.4	LEAF RUST 10 DISEASE-RESISTANCE LOCUS RECEPTOR-LIKE PROTEIN KINASE-like 1.4	1.21636	0.000232729
AT5G58690	PLC5	Phosphoinositide phospholipase C 5	1.21612	0.000248166
AT5G65683	WAVH2	Probable E3 ubiquitin-protein ligase WAVH2	1.2123	2.26e-05
AT4G24830	0	Argininosuccinate synthase, chloroplastic	1.21138	0.00106109
AT3G24090	GFAT	Glutamine--fructose-6-phosphate transaminase (isomerizing)	1.21119	0.000654253
AT5G65300	MNA5.1	LMBR1-like membrane protein	1.21113	0.0450067
AT1G28290	AGP31	Non-classical arabinogalactan protein 31	1.21094	0.0492982
AT5G11790	NDL2	Protein NDL2	1.20994	5.56e-05
AT3G23090	WDL3	Protein WVD2-like 3	1.20941	0.0252794
AT5G46880	HDG5	Homeobox-leucine zipper protein HDG5	1.2094	0.00582731
AT2G43800	FH2	Formin-like protein 2	1.20866	0.0279935
AT5G65600	LECRK92	L-type lectin-domain containing receptor kinase IX.2	1.2078	0.0185491
AT4G14040	SBP2	Selenium-binding protein 2	1.20777	0.00299816
AT1G48605	HAL3B	Probable phosphopantothenoylcysteine decarboxylase	1.20776	0.0393629
AT4G30980	LRL2	Transcription factor LRL2	1.20715	0.0048763
AT3G21240	4CL2	4-coumarate--CoA ligase 2	1.20555	2.13e-05
AT2G43550	ATTI6	Defensin-like protein 197	1.20426	0.017093
AT1G25425	CLE43	CLAVATA3/ESR (CLE)-related protein 43	1.20424	0.00203563
AT5G46050	NPF5.2	Protein NRT1/ PTR FAMILY 5.2	1.20269	0.00472181
AT1G16410	CYP79F1	Dihomomethionine N-hydroxylase	1.20097	0.0234947
AT5G53120	SPMS	Spermine synthase	1.19799	0.000163871
AT5G54860	0	Probable folate-biopterin transporter 4	1.19746	0.00028854
AT1G21090	0	At1g21090	1.19621	0.00117837
AT5G19240	0	Uncharacterized GPI-anchored protein At5g19240	1.19522	0.0268497
AT1G62660	BFRUCT3	Acid beta-fructofuranosidase 3, vacuolar	1.19236	0.00224634
AT3G25400	0	dCTP pyrophosphatase 1	1.19206	0.000763387
AT1G62300	WRKY6	WRKY transcription factor 6	1.18925	0.000498228
AT3G55410	0	2-oxoglutarate dehydrogenase, E1 component	1.18739	9.25e-05
AT4G39940	APK2	Adenylyl-sulfate kinase 2, chloroplastic	1.1868	0.0106708
AT1G29195	0	Uncharacterized protein	1.18659	0.0234243
AT2G36880	METK3	S-adenosylmethionine synthase 3	1.18658	1.38e-05
AT1G16510	SAUR41	Auxin-responsive protein SAUR41	1.18654	0.000280348
AT2G48090	0	At2g48090	1.18636	0.0163505
AT2G44290	YLS3	Protein YLS3	1.18272	5.5e-05
AT1G64780	AMT1-2	Ammonium transporter 1 member 2	1.18241	0.0103928
AT2G23340	ERF008	Ethylene-responsive transcription factor ERF008	1.17742	5.19e-05
AT1G16500	0	>F3O9.30	1.17581	4.49e-08
AT2G28790	0	Uncharacterized protein	1.17548	0.00386133
AT2G05260	0	Lipase_3 domain-containing protein	1.17514	0.000802359
AT4G17615	CBL1	Calcineurin B-like protein 1	1.1703	0.000210597
AT1G23800	ALDH2B7	Aldehyde dehydrogenase family 2 member B7, mitochondrial	1.16968	0.0220259
AT3G56200	AVT6C	Amino acid transporter AVT6C	1.1694	0.0118819
AT3G59760	OASC	Cysteine synthase, mitochondrial	1.16825	0.00101851
AT1G72120	NPF5.14	Protein NRT1/ PTR FAMILY 5.14	1.16807	0.00068029
AT2G29450	GSTU5	Glutathione S-transferase U5	1.1675	0.0029251
AT1G01250	ERF023	Ethylene-responsive transcription factor ERF023	1.16728	0.00448571
AT2G33580	LYK5	Protein LYK5	1.16669	0.0024159
AT5G37770	CML24	Calcium-binding protein CML24	1.16622	0.0129078
AT1G23100	0	Uncharacterized protein	1.16598	0.0167261
AT4G35880	0	Eukaryotic aspartyl protease family protein	1.16385	0.0148078
AT1G30530	UGT78D1	Flavonol-3-O-rhamnosyltransferase	1.16315	0.0024437
AT2G31670	UP3	Stress-response A/B barrel domain-containing protein UP3	1.16265	0.000273047
AT1G19440	KCS4	3-ketoacyl-CoA synthase 4	1.16084	4.03e-05
AT2G36580	0	Pyruvate kinase	1.1607	4.41e-08
AT2G43290	CML5	Calmodulin-like protein 5	1.16057	0.00036188
AT1G65860	FMOGS-OX1	Flavin-containing monooxygenase FMO GS-OX1	1.15953	0.0103666
AT1G08050	0	T6D22.13	1.15861	0.00256932
AT1G52290	PERK15	Proline-rich receptor-like protein kinase PERK15	1.15815	0.0285446
AT5G08260	SCPL35	Serine carboxypeptidase-like 35	1.15788	0.000197189
AT4G01200	A_IG002N01.24	A_IG002N01.24 protein	1.1575	0.000183191
AT5G06320	NHL3	NDR1/HIN1-like protein 3	1.15728	0.00532105
AT5G04160	UUAT1	UDP-URONIC ACID TRANSPORTER 1	1.1569	0.0186489
AT1G74020	SSL12	Protein STRICTOSIDINE SYNTHASE-LIKE 12	1.15553	0.000724341
AT1G29300	UNE1	UNE1	1.15526	0.00669896
AT1G11840	GLX1	Lactoylglutathione lyase GLX1	1.15521	2.05e-06
AT1G35260	MLP165	MLP-like protein 165	1.15387	0.0425152
AT4G24350	0	Phosphorylase superfamily protein	1.1538	0.033119
AT2G43100	SSU2	3-isopropylmalate dehydratase small subunit 2	1.15349	0.0149938
AT1G25500	0	Uncharacterized protein At1g25500	1.15331	0.00277639
AT1G04990	0	Zinc finger CCCH domain-containing protein 3	1.15328	9.57e-05
AT4G00050	UNE10	Transcription factor UNE10	1.15247	3.94e-05
AT5G09530	PELPK1	Protein PELPK1	1.15032	0.0130126
AT4G09750	0	NAD(P)-binding Rossmann-fold superfamily protein	1.14885	4.53e-06
AT1G05620	URH2	Probable uridine nucleosidase 2	1.14797	0.00550977
AT2G47130	SDR3a	Short-chain dehydrogenase reductase 3a	1.14725	0.0015871
AT4G00430	PIP1.4	Probable aquaporin PIP1-4	1.14558	0.00643901
AT5G62220	XLT2	Xyloglucan galactosyltransferase XLT2	1.14373	0.000594741
AT4G37630	CYCD5-1	Cyclin-D5-1	1.14349	0.00771614
AT5G14200	IMDH1	3-isopropylmalate dehydrogenase 1, chloroplastic	1.14252	0.036788
AT5G05590	PAI2	N-(5'-phosphoribosyl)anthranilate isomerase 2, chloroplastic	1.14081	0.00244974
AT5G58770	cPT4	Dehydrodolichyl diphosphate synthase 2	1.14072	0.00183846
AT5G54670	KIN14N	Kinesin-like protein KIN-14N	1.14062	0.010585
AT2G29090	CYP707A2	Abscisic acid 8'-hydroxylase 2	1.14061	0.00376313
AT4G35030	0	Protein kinase superfamily protein	1.13809	0.0216528
AT1G21070	URGT2	UDP-rhamnose/UDP-galactose transporter 2	1.1379	0.032491
AT1G69260	AFP1	Ninja-family protein AFP1	1.13585	0.0310625
AT1G24150	#N/A	#N/A	1.13561	0.00132372
AT1G78680	GGH2	Gamma-glutamyl hydrolase 2	1.1352	8.9e-05
AT2G45680	TCP9	Transcription factor TCP9	1.13413	4.34e-05
AT3G43270	PME32	Probable pectinesterase/pectinesterase inhibitor 32	1.13401	0.000288692
AT5G24030	SLAH3	S-type anion channel SLAH3	1.13277	0.0434397
ATMG00090	RPS3	Ribosomal protein S3, mitochondrial	1.13181	0.0109634
AT5G19440	0	At5g19440	1.13134	1.23e-10
AT2G39830	DAR2	Protein DA1-related 2	1.1305	0.000162511
AT5G55400	FIM3	Fimbrin-3	1.1297	0.000559739
AT2G28160	FIT	Transcription factor FER-LIKE IRON DEFICIENCY-INDUCED TRANSCRIPTION FACTOR	1.12481	0.00140569
AT1G13470	0	Uncharacterized protein At1g13470	1.12425	0.0291108
AT3G03190	GSTF11	Glutathione S-transferase F11	1.12392	0.018982
AT1G64640	ENODL8	F1N19.21	1.12375	0.000184483
AT4G25630	FIB2	rRNA 2'-O-methyltransferase fibrillarin 2	1.12132	0.0273133
AT1G24170	GATL8	Probable galacturonosyltransferase-like 8	1.12052	0.00685482
AT5G53110	0	Gb|AAF25996.1	1.11856	0.0178038
AT2G40750	WRKY54	Probable WRKY transcription factor 54	1.11847	0.045241
AT4G23170	CRK9	Putative cysteine-rich receptor-like protein kinase 9	1.11819	0.000710296
AT1G31710	F27M3_9	Amine oxidase	1.11723	0.0303781
AT1G58225	0	At1g58225	1.1172	0.00863251
AT1G32380	PRS2	Ribose-phosphate pyrophosphokinase 2, chloroplastic	1.11616	0.000228398
AT2G24170	TMN10	Transmembrane 9 superfamily member 10	1.11598	0.0179391
AT4G35560	DAW1	Uncharacterized protein At4g35560	1.11591	0.00334233
AT4G13510	AMT1-1	Ammonium transporter 1 member 1	1.11577	0.00536443
AT5G24290	MEB2	Membrane protein of ER body 2	1.11517	0.0147617
AT1G80530	0	Major facilitator superfamily protein	1.11483	9.67e-06
AT1G21440	0	At1g21440	1.11169	0.00589378
AT4G17770	TPS5	Alpha,alpha-trehalose-phosphate synthase [UDP-forming] 5	1.11159	1.83e-05
AT3G47780	ABCA7	ABC transporter A family member 7	1.11075	4.49e-05
AT4G23310	CRK23	Putative cysteine-rich receptor-like protein kinase 23	1.10998	0.0114764
AT4G04020	PAP1	Probable plastid-lipid-associated protein 1, chloroplastic	1.10846	0.00290476
AT1G73810	0	Core-2/I-branching beta-1,6-N-acetylglucosaminyltransferase family protein	1.10762	0.000493889
AT3G01080	WRKY58	Probable WRKY transcription factor 58	1.10358	0.0187468
AT3G59010	PME35	Probable pectinesterase/pectinesterase inhibitor 35	1.10339	0.000532554
AT2G25530	0	AFG1-like ATPase family protein	1.10186	0.0038529
AT3G17130	0	PMEI domain-containing protein	1.10168	0.0120985
AT5G17170	ENH1	Rubredoxin family protein	1.0992	0.000755853
AT3G54960	PDIL1-3	Protein disulfide isomerase-like 1-3	1.0985	5.76e-06
AT2G36570	PXC1	Leucine-rich repeat receptor-like protein kinase PXC1	1.09729	0.0364946
AT2G37710	LECRK41	L-type lectin-domain containing receptor kinase IV.1	1.09661	2.37e-05
AT1G56340	CRT1	Calreticulin-1	1.09566	0.000643226
AT2G04080	DTX2	Protein DETOXIFICATION 2	1.0953	2.44e-05
AT2G30720	0	At2g30720	1.09449	0.00607862
AT4G13930	SHM4	Serine hydroxymethyltransferase 4	1.09437	0.000575322
AT2G29490	GSTU1	Glutathione S-transferase U1	1.09354	0.0214727
AT2G33210	HSP60-2	Chaperonin CPN60-like 1, mitochondrial	1.09331	0.00164299
AT1G77450	NAC032	NAC transcription factor 32	1.09278	0.000253709
AT1G23530	F5O8.9	At1g23530	1.09265	0.00750854
AT4G12290	0	Amine oxidase	1.09099	2.54e-05
AT5G18550	0	Zinc finger CCCH domain-containing protein 58	1.08973	0.000963893
AT5G12080	MSL10	Mechanosensitive ion channel protein 10	1.08919	0.000103598
AT3G61990	F21F14.150	Serine protease inhibitor, Kazal-type family protein	1.08827	0.000301554
AT4G08390	APXS	L-ascorbate peroxidase S, chloroplastic/mitochondrial	1.08344	0.000276268
AT1G77420	F2P24.13	Alpha/beta-Hydrolases superfamily protein	1.08342	0.000135885
AT1G34420	0	Protein kinase domain-containing protein	1.0828	0.0014738
AT4G32800	ERF043	Ethylene-responsive transcription factor ERF043	1.08217	0.00424102
AT5G17760	0	AAA-ATPase At5g17760	1.08198	8.79e-05
AT1G75680	GH9B7	Endoglucanase 10	1.08147	0.0034326
AT1G09210	CRT2	Calreticulin-2	1.07884	0.000152295
AT1G11320	MLO2	MLO-like protein 2	1.07877	0.0098845
AT3G20810	JMJ30	Lysine-specific demethylase JMJ30	1.07779	0.00302197
AT3G46110	0	UPSTREAM OF FLC-like protein (DUF966)	1.0765	0.041336
AT1G65900	0	Plant/protein	1.07644	0.0433459
AT1G77920	TGA7	Transcription factor TGA7	1.07622	2.25e-05
AT2G40350	DREB2H	Putative dehydration-responsive element-binding protein 2H	1.0758	0.00320447
AT4G01540	NAC68	NAC domain-containing protein 68	1.07543	0.00206984
AT2G38110	GPAT6	Glycerol-3-phosphate 2-O-acyltransferase 6	1.07478	0.0352179
AT2G47650	UXS4	UDP-glucuronic acid decarboxylase 4	1.07216	0.000158196
AT1G64700	0	At1g64700	1.07206	0.00578808
AT3G03770	0	Probable inactive leucine-rich repeat receptor-like protein kinase At3g03770	1.0715	0.00124245
AT3G51160	MUR1	GDP-mannose 4,6 dehydratase 2	1.07075	8.55e-07
AT3G48440	0	Zinc finger CCCH domain-containing protein 43	1.06872	0.00327987
AT5G59480	0	Haloacid dehalogenase-like hydrolase (HAD) superfamily protein	1.06652	0.00159691
AT1G15710	TYRAAT2	Arogenate dehydrogenase 2, chloroplastic	1.0662	0.000146476
AT5G11230	0	Probable sugar phosphate/phosphate translocator At5g11230	1.06616	8.04e-05
AT4G22130	SRF8	Protein STRUBBELIG-RECEPTOR FAMILY 8	1.06597	0.00056034
AT2G46510	AIB	Transcription factor ABA-INDUCIBLE bHLH-TYPE	1.06498	0.00925514
AT4G21903	DTX38	Protein DETOXIFICATION 38	1.06495	0.00178187
AT1G22065	0	Uncharacterized protein	1.06417	0.0347298
AT4G01480	PPA5	Soluble inorganic pyrophosphatase 5	1.0641	1.32e-06
AT4G01700	PPOX1	Protoporphyrinogen oxidase 1, chloroplastic	1.06309	0.0055737
AT1G68600	ALMT5	Aluminum-activated malate transporter 5	1.06303	0.015442
AT2G29500	HSP17.6B	17.6 kDa class I heat shock protein 2	1.05991	0.0382179
AT1G13830	0	X8 domain-containing protein	1.05735	0.01072
AT1G21750	PDIL1-1	Protein disulfide isomerase-like 1-1	1.05505	1.16e-06
AT3G54820	PIP2-5	Probable aquaporin PIP2-5	1.05446	0.00386378
AT3G55940	PLC7	Phosphoinositide phospholipase C 7	1.05394	0.0120052
AT5G04330	CYP84A4	Cytochrome P450 84A4	1.0534	0.0328878
AT2G34650	PID	Protein kinase PINOID	1.05168	0.00302342
AT1G67820	0	Probable protein phosphatase 2C 14	1.05125	0.0175437
AT4G33050	IQM1	IQ domain-containing protein IQM1	1.05087	0.00128863
AT2G22560	NET2D	Protein NETWORKED 2D	1.05074	0.0188176
AT3G50900	F18B3.180	At3g50900	1.0495	0.000297286
AT3G05165	0	Sugar transporter ERD6-like 11	1.04904	0.00405605
AT1G18180	0	3-oxo-5-alpha-steroid 4-dehydrogenase (DUF1295)	1.04842	0.0122184
AT5G09420	OM64	Outer envelope protein 64, mitochondrial	1.04759	0.00166973
AT5G61350	0	Probable receptor-like protein kinase At5g61350	1.04644	0.0450712
AT4G39320	0	AT4g39320/T22F8_220	1.04452	0.00519138
AT5G47060	FLZ1	FCS-Like Zinc finger 1	1.04242	8.03e-06
AT1G29050	TBL38	Protein trichome birefringence-like 38	1.04206	0.000157727
AT1G20823	ATL80	RING-H2 finger protein ATL80	1.04148	0.00207295
AT5G06510	NFYA10	Nuclear transcription factor Y subunit A-10	1.04127	0.00292397
AT1G61640	0	Protein kinase superfamily protein	1.04097	9.06e-05
AT5G65880	0	At5g65880	1.04032	0.00441154
AT2G34190	NAT2	Nucleobase-ascorbate transporter 2	1.03851	0.0361759
AT5G64660	PUB27	U-box domain-containing protein 27	1.03764	0.0103064
AT3G20390	RIDA	Reactive Intermediate Deaminase A, chloroplastic	1.03573	0.000804717
AT2G01150	RHA2B	E3 ubiquitin-protein ligase RHA2B	1.03458	7.18e-05
AT5G40390	RFS5	Probable galactinol--sucrose galactosyltransferase 5	1.03406	0.000549055
AT5G55930	OPT1	Oligopeptide transporter 1	1.03386	0.000455592
AT2G20480	0	Uncharacterized protein	1.02764	0.0327441
AT5G20190	0	Tetratricopeptide repeat (TPR)-like superfamily protein	1.02739	0.00398172
AT4G02930	TUFA	Elongation factor Tu, mitochondrial	1.02702	0.00127082
AT5G22540	MQJ16.8	At5g22540	1.02577	0.00243876
AT5G48540	CRRSP55	Cysteine-rich repeat secretory protein 55	1.02571	0.01539
AT3G44450	BIC2	Protein BIC2	1.02567	0.0191186
AT1G29310	0	SecY protein transport family protein	1.02472	0.000961566
AT5G08690	0	ATP synthase subunit beta-2, mitochondrial	1.02343	0.000115254
AT3G17420	GPK1	Probable receptor-like protein kinase At3g17420	1.0232	0.00119547
AT3G52180	DSP4	Phosphoglucan phosphatase DSP4, chloroplastic	1.01941	0.000553362
AT5G66770	SCL4	Scarecrow-like protein 4	1.01889	0.00497931
AT2G18950	HPT1	Homogentisate phytyltransferase 1, chloroplastic	1.01871	0.00309735
AT2G38940	PHT1-4	Inorganic phosphate transporter 1-4	1.0158	0.0191659
AT5G54100	MJP23.8	At5g54100	1.01471	0.00247917
AT4G29840	TS1	Threonine synthase 1, chloroplastic	1.0146	5.38e-07
AT2G30140	UGT87A2	UDP-glycosyltransferase 87A2	1.01418	0.00104181
AT5G51830	0	Probable fructokinase-7	1.01414	1.75e-06
AT5G55070	0	Dihydrolipoyllysine-residue succinyltransferase component of 2-oxoglutarate dehydrogenase complex 1, mitochondrial	1.01283	5.75e-05
AT1G64060	RBOHF	Respiratory burst oxidase homolog protein F	1.01275	0.000338314
AT3G17390	METK4	S-adenosylmethionine synthase 4	1.01272	0.000172415
AT5G39320	UGD4	UDP-glucose 6-dehydrogenase 4	1.01216	0.0163983
AT4G11010	NDPK3	Nucleoside diphosphate kinase III, chloroplastic/mitochondrial	1.01211	0.000281633
AT1G26100	CYB561D	Probable transmembrane ascorbate ferrireductase 4	1.01091	0.0350093
AT4G09020	ISA3	Isoamylase 3, chloroplastic	1.00983	1.33e-05
AT2G05920	SBT1.8	Subtilisin-like protease SBT1.8	1.00859	8.86e-06
AT1G63840	0	PLAC8 family protein	1.00706	0.020049
AT4G26780	Mge2	GrpE protein homolog 2, mitochondrial	1.00691	0.00164727
AT4G30800	RPS11B	40S ribosomal protein S11-2	1.0068	0.0365723
AT4G21650	SBT3.13	Subtilisin-like protease SBT3.13	1.00574	0.0284172
AT2G27775	0	At2g27775	1.00492	0.0129889
AT2G40080	ELF4	Protein EARLY FLOWERING 4	1.00455	0.00654787
AT1G76970	TOL4	TOM1-like protein 4	1.00332	9.81e-05
AT3G15350	0	Uncharacterized protein	1.00329	6.96e-05
AT5G60890	MYB34	Transcription factor MYB34	1.00225	0.00204567
AT2G20610	SUR1	S-alkyl-thiohydroximate lyase SUR1	1.0001	0.000132058
AT5G18080	SAUR24	Auxin-responsive protein SAUR24	-1.00072	0.0333413
AT5G24570	PP2B12	Putative F-box protein PP2-B12	-1.00138	0.00138498
AT2G26690	NPF6.2	Protein NRT1/ PTR FAMILY 6.2	-1.00204	0.0144287
AT5G50940	0	RNA-binding KH domain-containing protein	-1.00623	0.00875392
AT5G23930	0	Uncharacterized protein	-1.00727	0.0296131
AT5G57220	CYP81F2	Cytochrome P450 81F2	-1.00821	0.0129613
AT1G11380	0	Uncharacterized protein	-1.01038	0.00116203
AT2G43060	IBH1	Transcription factor IBH1	-1.01101	0.000387703
AT1G66230	MYB20	Transcription factor MYB20	-1.01187	0.0346449
AT5G57640	MUA2.23	GCK domain-containing protein	-1.01721	0.0150317
AT1G14480	0	Ankyrin repeat family protein	-1.01807	3.79e-05
AT4G24050	0	NAD(P)-binding Rossmann-fold superfamily protein	-1.01883	0.00196405
AT3G60720	PDLP8	Plasmodesmata-located protein 8	-1.01905	0.00286219
AT3G23080	0	Membrane related protein-like	-1.02197	1.1e-07
AT1G12440	SAP1	Zinc finger A20 and AN1 domain-containing stress-associated protein 1	-1.02287	4.84e-06
AT1G02860	BAH1	E3 ubiquitin-protein ligase BAH1	-1.02383	0.000279212
AT5G51390	0	Uncharacterized protein	-1.02488	3.69e-05
AT2G34430	LHB1B1	Chlorophyll a-b binding protein, chloroplastic	-1.0276	0.00649562
AT5G53970	TAT7	Probable aminotransferase TAT2	-1.02808	0.0435843
AT4G32650	KAT3	Potassium channel KAT3	-1.02889	0.00471288
AT5G57340	MJB24.15	Ras guanine nucleotide exchange factor Q-like protein	-1.02946	0.00262558
AT1G49530	GGPP6	Geranylgeranyl pyrophosphate synthase 6, mitochondrial	-1.03114	0.0229944
AT3G14360	OBL1	Triacylglycerol lipase OBL1	-1.03344	0.0359536
AT3G19290	ABF4	ABSCISIC ACID-INSENSITIVE 5-like protein 7	-1.03434	0.000186319
AT4G13820	0	Disease resistance like protein	-1.03705	0.0382904
AT5G20110	0	At5g20110	-1.03762	4.73e-05
AT1G65510	0	Transmembrane protein	-1.03818	0.0196889
AT3G11930	0	AT3G11930 protein	-1.03881	1.19e-07
AT1G11420	DUF2	DUF724 domain-containing protein 2	-1.03917	0.0495635
AT2G30520	RPT2	Root phototropism protein 2	-1.04154	3.22e-08
AT2G17880	DJC24	At2g17880	-1.04229	0.0132174
AT5G46330	FLS2	LRR receptor-like serine/threonine-protein kinase FLS2	-1.04245	1.29e-05
AT5G01880	ATL74	RING-H2 finger protein ATL74	-1.0457	0.00647872
AT4G01410	0	At4g01410	-1.04928	0.0312172
AT5G63550	0	DEK_C domain-containing protein	-1.05061	0.00171638
AT1G77570	T5M16.16	At1g77570	-1.05146	0.0185611
AT2G46830	CCA1	Protein CCA1	-1.05298	0.0258966
AT5G16030	0	Mental retardation GTPase activating protein	-1.05345	0.00792956
AT4G38010	PCMP-E45	Pentatricopeptide repeat-containing protein At4g38010	-1.05548	0.0302337
AT1G71970	0	Uncharacterized protein	-1.056	7.86e-06
AT1G01490	HIPP39	Heavy metal-associated isoprenylated plant protein 39	-1.05667	5.56e-05
AT1G15740	0	Uncharacterized protein	-1.05683	1.29e-05
AT5G63190	MRF1	MA3 DOMAIN-CONTAINING TRANSLATION REGULATORY FACTOR 1	-1.05689	0.000205109
AT1G33050	0	Uncharacterized protein	-1.05737	0.000262324
AT3G52525	OFP6	Transcription repressor OFP6	-1.05952	0.0424018
AT4G31290	GGCT2;2	Gamma-glutamylcyclotransferase 2-2	-1.06136	0.0206172
AT5G39860	PRE1	Transcription factor PRE1	-1.06161	0.00667796
AT4G33666	0	Adhesive/proline-rich-like protein	-1.06192	0.0208117
AT3G47580	0	Probable LRR receptor-like serine/threonine-protein kinase At3g47570	-1.06338	1.8e-05
AT4G32280	IAA29	Auxin-responsive protein IAA29	-1.06418	0.0457318
AT4G36540	BEE2	Transcription factor BEE 2	-1.06425	0.0148781
AT2G41750	0	tRNA-uridine aminocarboxypropyltransferase	-1.06477	0.00181313
AT1G10610	BHLH90	Transcription factor bHLH90	-1.0658	0.00269709
AT2G45830	DTA2	Downstream target of AGL15 2	-1.06594	0.00154272
AT5G55970	MDA7.1	RING/U-box superfamily protein	-1.06595	0.00175599
AT4G20140	GSO1	LRR receptor-like serine/threonine-protein kinase GSO1	-1.06609	0.00418325
AT1G31240	0	At1g31240	-1.06643	0.045658
AT4G21510	SKIP27	F-box protein SKIP27	-1.06717	0.000624054
AT4G18670	LRX5	Leucine-rich repeat extensin-like protein 5	-1.06936	0.00143637
AT3G12320	LNK3	Protein LNK3	-1.06986	0.00941782
AT1G19450	0	Sugar transporter ERD6-like 4	-1.06988	0.000513314
AT4G04630	0	Uncharacterized protein	-1.07021	9.16e-06
AT1G12780	UGE1	Bifunctional UDP-glucose 4-epimerase and UDP-xylose 4-epimerase 1	-1.07446	0.00113265
AT3G56130	0	Biotin/lipoyl attachment domain-containing protein	-1.07576	5.47e-06
AT3G61430	PIP1-1	Aquaporin PIP1-1	-1.07631	4.25e-06
AT1G56160	MYB72	Transcription factor MYB72	-1.07782	0.00146777
AT5G44910	0	Similarity to disease resistance protein	-1.08005	0.00697531
AT5G25475	0	B3 domain-containing protein At5g25475	-1.08182	0.00926559
AT1G72150	PATL1	Patellin-1	-1.082	1.36e-07
AT1G23120	0	At1g23120	-1.08251	0.0224769
AT5G01350	T10O8_60	Uncharacterized protein T10O8_60	-1.0833	0.000185369
AT4G00950	MEE47	Uncharacterized protein At4g00950	-1.08356	0.0097361
AT1G03610	0	Uncharacterized protein	-1.08832	9.28e-05
AT5G13090	T19L5_50	Uncharacterized protein T19L5_50	-1.08854	0.000128056
AT4G36120	FPP5	Filament-like plant protein 5	-1.08991	0.0328469
AT5G28640	GIF1	GRF1-interacting factor 1	-1.09119	0.0111477
AT5G66590	K1F13.27	CAP (Cysteine-rich secretory proteins, Antigen 5, and Pathogenesis-related 1 protein) superfamily protein	-1.09239	0.000184457
AT1G49310	0	Uncharacterized protein	-1.0991	0.0250187
AT4G37030	AP22.73	Membrane protein	-1.09996	0.00827476
AT5G51795	KLP	KIN17-like protein KLP	-1.10034	0.0328014
AT1G04310	ERS2	Ethylene response sensor 2	-1.10204	0.0180115
AT3G12090	TET6	Tetraspanin-6	-1.10406	0.000125068
AT3G61630	CRF6	Ethylene-responsive transcription factor CRF6	-1.10588	0.012282
AT2G32150	0	Haloacid dehalogenase-like hydrolase (HAD) superfamily protein	-1.10649	0.00744231
AT5G54620	MRB17.12	Ankyrin repeat family protein	-1.10677	0.0114752
AT1G46768	RAP2-1	Ethylene-responsive transcription factor RAP2-1	-1.1077	0.00490061
AT5G28300	0	Trihelix transcription factor GTL2	-1.10805	0.00703283
AT4G31520	0	Protein SDA1	-1.10985	0.022588
ATMG01220	ORF113	Uncharacterized mitochondrial protein AtMg01220	-1.11119	0.0464554
AT1G53785	#N/A	#N/A	-1.1123	0.00146152
AT3G10405	0	Uncharacterized protein	-1.11432	8.15e-06
AT4G05070	T32N4.14	AT4g05070 protein	-1.11434	1.59e-05
AT3G47110	0	Putative receptor-like protein kinase At3g47110	-1.11681	0.0136963
AT3G26220	CYP71B3	Cytochrome P450 71B3	-1.11801	0.000330979
AT5G66580	PSBO1	Oxygen-evolving enhancer protein 1-1, chloroplastic	-1.11933	0.00180345
AT3G27350	0	Transcriptional regulator ATRX-like protein	-1.11933	0.000498137
AT2G24240	0	BTB/POZ domain-containing protein At2g24240	-1.11977	2.98e-05
AT1G01725	T1N6.13	Adenylosuccinate synthetase	-1.12171	0.00028392
AT4G31620	REM3	B3 domain-containing protein REM3	-1.1236	0.0283056
AT5G59430	TRP1	Telomere repeat-binding protein 1	-1.12417	4.88e-09
AT3G29680	0	BAHD acyltransferase At3g29680	-1.12801	8.69e-05
AT5G59600	PCMP-E1	Pentatricopeptide repeat-containing protein At5g59600	-1.1292	0.00540482
AT1G79060	RECA	DNA repair protein recA homolog 1, chloroplastic	-1.13052	0.0390031
AT5G54080	HGO	Homogentisate 1,2-dioxygenase	-1.13164	0.00866186
AT5G66040	STR16	Thiosulfate sulfurtransferase 16, chloroplastic	-1.13232	0.000781791
AT5G48485	DIR1	Putative lipid-transfer protein DIR1	-1.1324	1.23e-05
AT5G06820	SRF2	Protein STRUBBELIG-RECEPTOR FAMILY 2	-1.13407	0.0294426
AT4G03510	RMA1	E3 ubiquitin-protein ligase RMA1	-1.13562	0.000926568
AT1G29460	SAUR65	Auxin-responsive protein SAUR65	-1.13603	0.00603267
AT4G13030	0	P-loop containing nucleoside triphosphate hydrolases superfamily protein	-1.13648	0.00024854
AT1G28330	DRM1	Dormancy-associated protein 1	-1.13687	0.000117418
AT4G25470	DREB1C	Dehydration-responsive element-binding protein 1C	-1.1369	0.0457288
AT5G44680	0	DNA glycosylase superfamily protein	-1.13818	0.016767
AT5G45310	0	AT5g45310/K9E15_9	-1.13986	0.00348841
AT1G62700	NAC026	NAC domain-containing protein 26	-1.14153	0.0458753
AT4G35420	TKPR1	Tetraketide alpha-pyrone reductase 1	-1.14352	0.00392255
AT2G36770	UGT73C4	UDP-glycosyltransferase 73C4	-1.14403	0.00881527
AT4G36900	RAP2-10	Ethylene-responsive transcription factor RAP2-10	-1.14774	0.0208429
AT5G02580	0	Uncharacterized protein	-1.14787	0.0328622
AT4G10600	0	RING/FYVE/PHD zinc finger superfamily protein	-1.14855	0.0235529
AT1G03300	DUF1	DUF724 domain-containing protein 1	-1.14898	0.000518304
AT4G19160	0	Uncharacterized protein	-1.14966	0.000420507
AT5G64260	EXL2	Protein EXORDIUM-like 2	-1.15046	0.0186369
AT4G38540	MO2	Monooxygenase 2	-1.15126	0.000420473
AT4G32990	0	Probable cytosolic iron-sulfur protein assembly protein CIAO1 homolog	-1.15182	0.0239966
AT1G27370	SPL10	Squamosa promoter-binding-like protein 10	-1.15191	0.000207082
AT4G30570	0	Probable mannose-1-phosphate guanylyltransferase 3	-1.15514	0.00188188
AT3G15115	0	Serine/arginine repetitive matrix protein	-1.15543	0.00130049
AT4G03110	BRN1	RNA-binding protein BRN1	-1.15546	0.000203584
AT3G52310	#N/A	#N/A	-1.1556	0.00542411
AT1G23060	MDP40	T26J12.16 protein	-1.15612	0.00392022
AT1G49500	0	Uncharacterized protein	-1.15889	0.00323655
AT3G51840	ACX4	Acyl-coenzyme A oxidase 4, peroxisomal	-1.1593	3.42e-05
AT5G16110	0	Uncharacterized protein At5g16110	-1.1594	0.000634125
AT1G15825	F7H2.17	F7H2.17 protein	-1.1615	0.013079
AT1G76110	HMGB9	High mobility group B protein 9	-1.16235	1.45e-07
AT2G46250	0	At2g46250/T3F17.10	-1.16357	9.72e-06
AT3G26520	TIP1-2	Aquaporin TIP1-2	-1.16371	4.57e-05
AT5G07100	WRKY26	Probable WRKY transcription factor 26	-1.16413	0.00262156
AT5G16720	MYOB3	Myosin-binding protein 3	-1.16626	0.00249455
AT2G23030	SRK2J	Serine/threonine-protein kinase SRK2J	-1.1665	0.00593816
AT3G60290	0	Fe2OG dioxygenase domain-containing protein	-1.17043	0.00193375
AT5G40410	PCMP-H15	Pentatricopeptide repeat-containing protein At5g40410, mitochondrial	-1.17092	0.0407672
AT1G56220	0	Dormancy-associated protein homolog 3	-1.17303	2.46e-06
AT5G24490	0	Ribosom_S30AE_C domain-containing protein	-1.17317	5.99e-05
AT4G38860	0	Uncharacterized protein	-1.17358	0.00722301
AT5G09440	EXL4	Protein EXORDIUM-like 4	-1.17519	0.0156476
AT3G09600	RVE8	Protein REVEILLE 8	-1.17522	0.0212563
AT4G33170	PCMP-H53	Pentatricopeptide repeat-containing protein At4g33170	-1.17786	0.00300722
AT2G45920	PUB37	U-box domain-containing protein 37	-1.17799	0.0294231
AT2G37130	PER21	Peroxidase 21	-1.17967	0.000878982
AT2G02955	MEE12	TATA box-binding protein-associated factor RNA polymerase I subunit B	-1.18026	0.000178335
AT2G39570	ACR9	ACT domain-containing protein ACR9	-1.18055	0.00779171
AT5G27230	FRL5	FRIGIDA-like protein 5	-1.18303	0.0147388
AT2G15029	0	Beta-galactosidase related protein	-1.18635	0.0380491
AT1G12630	ERF027	Ethylene-responsive transcription factor ERF027	-1.18678	0.0405044
AT2G24550	0	Expressed protein	-1.18681	0.00166713
AT2G42860	0	Expressed protein	-1.18708	0.0464727
AT5G28630	0	Uncharacterized protein	-1.18718	0.0143629
AT2G18260	SYP112	Syntaxin-112	-1.18762	0.000304904
AT5G46840	MZA15.26	AT5G46840 protein	-1.18781	0.000731174
AT5G58650	PSY1	Protein PSY1	-1.18782	0.00374403
AT5G23230	NIC2	Nicotinamidase 2	-1.1898	3.4e-05
AT1G57990	PUP18	Probable purine permease 18	-1.19433	0.0347385
AT2G26710	CYP734A1	Cytochrome P450 734A1	-1.19527	0.00133619
AT3G20340	0	At3g20340	-1.19902	0.018423
AT3G62590	PLIP3	Phospholipase A1 PLIP3, chloroplastic	-1.20129	0.0282297
AT1G14680	0	Uncharacterized protein	-1.20297	0.0176109
AT1G53160	SPL4	Squamosa promoter-binding-like protein 4	-1.20556	0.00717158
AT2G21560	0	Uncharacterized protein	-1.20755	0.00730931
AT5G61330	MFB13.10	rRNA processing protein-like protein	-1.20803	0.000141394
AT1G01620	PIP1-3	Aquaporin PIP1-3	-1.20806	3.76e-06
AT4G20260	PCAP1	Plasma membrane-associated cation-binding protein 1	-1.20911	9.43e-07
AT5G54585	0	Uncharacterized protein	-1.20966	0.00299541
AT5G05440	PYL5	Abscisic acid receptor PYL5	-1.21267	0.0150847
AT1G69160	0	Protein BIG GRAIN 1-like E	-1.21712	0.00240398
AT2G24300	CBP60E	Calmodulin-binding protein 60 E	-1.21751	0.035555
AT5G03495	0	RNA-binding (RRM/RBD/RNP motifs) family protein	-1.2187	0.00752141
AT1G14890	0	F10B6.30	-1.22097	0.000545387
AT3G05900	0	Neurofilament protein-like protein	-1.22097	0.0167046
AT5G66080	0	Probable protein phosphatase 2C 79	-1.22108	0.000624341
AT4G01330	0	Protein kinase domain-containing protein	-1.22162	3.66e-07
AT5G47550	CYS5	Cysteine proteinase inhibitor 5	-1.22447	0.0382543
AT1G67865	0	At1g67862/At1g67862	-1.22469	1.55e-06
AT1G68190	BBX27	Putative zinc finger protein At1g68190	-1.22515	3.63e-05
AT2G02240	MEE66	F-box protein At2g02240	-1.22594	0.0256981
AT2G22800	HAT9	Homeobox-leucine zipper protein HAT9	-1.22612	1.4e-05
AT2G01850	XTH27	Probable xyloglucan endotransglucosylase/hydrolase protein 27	-1.22706	5.68e-06
AT5G04190	PKS4	Protein PHYTOCHROME KINASE SUBSTRATE 4	-1.23119	0.00448346
AT3G61060	PP2A13	F-box protein PP2-A13	-1.23208	0.00597144
AT1G33700	0	Non-lysosomal glucosylceramidase	-1.23316	0.00714015
AT1G72200	ATL11	RING-H2 finger protein ATL11	-1.2342	0.00212304
AT5G06470	0	Glutaredoxin domain-containing protein	-1.23599	0.00356569
AT1G58180	BCA6	Beta carbonic anhydrase 6, mitochondrial	-1.23647	0.00109235
AT3G23050	IAA7	Auxin-responsive protein IAA7	-1.23697	7.1e-07
AT5G52900	MAKR6	Probable membrane-associated kinase regulator 6	-1.23728	0.000686071
AT1G11000	MLO4	MLO-like protein 4	-1.23968	0.00793228
AT3G03870	0	Transmembrane protein	-1.24424	0.00039135
AT1G29450	SAUR64	Auxin-responsive protein SAUR64	-1.24472	0.00575309
AT3G08660	0	Putative BTB/POZ domain-containing protein At3g08660	-1.24743	0.000279755
AT2G22680	WAVH1	E3 ubiquitin-protein ligase WAVH1	-1.24744	0.00243777
AT5G61440	ACHT5	Thioredoxin-like 1-2, chloroplastic	-1.24839	0.00580692
AT1G32540	LOL1	Protein LOL1	-1.25079	0.000229765
AT2G15960	0	Expressed protein	-1.25315	0.000234152
AT3G50630	KRP2	Cyclin-dependent kinase inhibitor 2	-1.25378	6.94e-05
AT3G04420	NAC048	AT3g04420/T27C4_6	-1.2555	0.0229461
AT3G16800	0	Probable protein phosphatase 2C 41	-1.26026	1.71e-07
AT3G50240	KIN4B	Kinesin-like protein KIN-4B	-1.26321	0.00762263
AT5G67190	ERF010	Ethylene-responsive transcription factor ERF010	-1.2656	0.000156731
AT5G09710	#N/A	#N/A	-1.26714	0.00985301
AT3G03470	CYP89A9	Cytochrome P450 89A9	-1.26929	0.0153334
AT2G44480	BGLU17	Beta-glucosidase 17	-1.26936	2.66e-05
AT5G02840	RVE4	Protein REVEILLE 4	-1.27058	0.000198542
AT3G29670	PMAT2	Phenolic glucoside malonyltransferase 2	-1.27136	6.19e-05
AT4G28240	0	AT4g28240/F26K10_120	-1.27516	0.000514764
AT4G16745	0	Exostosin family protein	-1.27698	6.5e-08
AT5G41590	0	Protein LURP-one-related 17	-1.27747	0.0183691
AT1G01110	IQD18	IQ-domain 18	-1.27911	0.028972
AT2G35950	EDA12	Embryo sac development arrest 12	-1.28099	0.00324496
AT1G22890	0	Uncharacterized protein	-1.28133	0.000109601
AT1G04360	ATL1	RING-H2 finger protein ATL1	-1.28198	0.0185249
AT2G05380	GRP3S	Glycine-rich protein 3 short isoform	-1.28445	0.000257885
AT3G13062	0	At3g13062	-1.28522	2.69e-05
AT1G31430	PCMP-E55	Pentatricopeptide repeat-containing protein At1g31430	-1.28884	0.00217323
AT5G07380	0	Uncharacterized protein	-1.28915	0.0289524
AT2G01860	EMB975	Pentatricopeptide repeat-containing protein At2g01860	-1.29067	8.64e-06
AT1G18200	RABA6B	Ras-related protein RABA6b	-1.29146	0.00141172
AT3G61260	0	Uncharacterized protein At3g61260	-1.29223	2.1e-05
AT1G49320	USPL1	BURP domain protein USPL1	-1.29401	0.00627549
AT5G56100	MDA7.16	Glycine-rich protein / oleosin	-1.29598	0.000218679
AT2G22980	SCPL13	Serine carboxypeptidase-like 13	-1.29702	0.000169545
AT3G45970	EXLA1	Expansin-like A1	-1.29754	0.00846939
AT3G28310	0	UPF0496 protein At3g28310/At3g28320	-1.29961	0.000230101
AT1G77210	STP14	Sugar transport protein 14	-1.30072	8.25e-05
AT5G45040	PETJ	Cytochrome c6, chloroplastic	-1.30645	0.000152018
AT3G01490	0	Protein kinase domain-containing protein	-1.31151	9.96e-06
AT2G06850	XTH4	Xyloglucan endotransglucosylase/hydrolase protein 4	-1.31539	0.000268667
AT5G18060	SAUR23	Auxin-responsive protein SAUR23	-1.31577	0.00670239
AT1G65845	0	At1g65844	-1.31598	0.000178005
AT4G23820	WRKY53	Probable WRKY transcription factor 53	-1.31813	0.000103813
AT4G12690	0	At4g12690	-1.31892	0.000205115
AT5G51790	BHLH120	Transcription factor bHLH120	-1.3242	0.0448691
AT2G29300	0	Tropinone reductase homolog At2g29300	-1.32578	0.00481758
AT2G38800	0	Plant calmodulin-binding protein-like protein	-1.3347	0.00276158
AT1G18620	TRM3	LONGIFOLIA protein	-1.33733	0.0013601
AT2G37280	ABCG33	ABC transporter G family member 33	-1.3388	0.0381473
AT5G62280	MMI9.11	At5g62280	-1.33888	0.0291262
AT1G23050	F10G19.2	At1g23040	-1.34118	6.57e-05
AT4G33420	PER47	Peroxidase 47	-1.34166	0.0364107
AT1G76800	VTL2	Vacuolar iron transporter homolog 2	-1.34184	0.00521561
AT1G60140	TPS10	Probable alpha,alpha-trehalose-phosphate synthase [UDP-forming] 10	-1.34317	0.0016556
AT1G28010	ABCB14	ABC transporter B family member 14	-1.34352	0.0249915
AT2G34240	0	Uncharacterized protein	-1.34534	0.0302439
AT2G45170	ATG8E	Autophagy-related protein 8e	-1.34549	1.43e-06
AT1G61400	0	G-type lectin S-receptor-like serine/threonine-protein kinase At1g61400	-1.34654	0.00121166
AT2G19590	ACO1	1-aminocyclopropane-1-carboxylate oxidase 1	-1.34725	0.0132092
AT1G72820	0	Uncharacterized protein	-1.34837	7.02e-11
AT1G78290	SRK2C	Serine/threonine-protein kinase SRK2C	-1.35177	0.00291891
AT1G09570	PHYA	Phytochrome A	-1.35402	0.000229069
AT3G29810	COBL3	COBRA-like protein 2	-1.35596	0.00184726
AT3G45300	IVD	Isovaleryl-CoA dehydrogenase, mitochondrial	-1.35714	0.0011857
AT1G15010	T15D22.5	T15D22.5 protein	-1.35916	0.0247308
AT2G22990	SCPL8	Serine carboxypeptidase-like 8	-1.35965	5.31e-08
AT4G30870	MUS81	Crossover junction endonuclease MUS81	-1.36099	0.0026566
AT1G73890	0	Bifunctional inhibitor/lipid-transfer protein/seed storage 2S albumin superfamily protein	-1.3666	0.0247319
AT1G02640	BXL2	Probable beta-D-xylosidase 2	-1.36849	0.00899961
AT3G06080	TBL10	Protein trichome birefringence-like 10	-1.37049	2.43e-11
AT3G23550	DTX18	Protein DETOXIFICATION 18	-1.37065	0.0173432
AT1G20190	EXPA11	Expansin-A11	-1.37327	0.0142406
AT2G48020	0	Sugar transporter ERD6-like 7	-1.3744	7.53e-06
AT3G15770	0	Uncharacterized protein	-1.37779	5.67e-06
AT5G25140	CYP71B13	Cytochrome P450 71B13	-1.37864	1.05e-05
AT3G45730	NPF2.1	Protein NRT1/ PTR FAMILY 2.1	-1.3793	0.0122766
AT4G27435	0	Uncharacterized protein	-1.37949	0.000445643
AT4G30270	XTH24	Xyloglucan endotransglucosylase/hydrolase protein 24	-1.3807	0.0365932
AT3G49940	LBD38	LOB domain-containing protein 38	-1.38125	0.00076758
AT5G06400	0	Putative pentatricopeptide repeat-containing protein At5g06400, mitochondrial	-1.3814	0.0207147
AT2G18300	HBI1	Transcription factor HBI1	-1.38321	4.99e-05
AT4G38470	STY46	Serine/threonine-protein kinase STY46	-1.38327	0.00017571
AT1G80180	0	MAPK kinase substrate protein At1g80180	-1.38486	7.83e-07
AT1G10990	0	Transmembrane protein	-1.38707	0.00719486
AT5G47440	MNJ7.2	At5g47440	-1.3884	0.0192389
AT1G33770	0	Protein kinase superfamily protein	-1.38962	0.000261923
AT1G76090	SMT3	24-methylenesterol C-methyltransferase 3	-1.39394	4.26e-06
AT2G42395	0	At2g42395	-1.39413	0.0183401
AT2G36050	OFP15	Transcription repressor OFP15	-1.39655	0.00221901
AT5G16410	0	At5g16410	-1.39971	0.00255659
AT1G48840	T24P22.6	Uncharacterized protein T24P22.6	-1.40225	3.22e-05
AT5G52250	RUP1	WD repeat-containing protein RUP1	-1.40533	0.00482182
AT4G36450	MPK14	Mitogen-activated protein kinase 14	-1.40659	5.5e-06
AT3G61890	ATHB-12	Homeobox-leucine zipper protein ATHB-12	-1.41303	0.0196458
AT3G61160	ASK2	Shaggy-related protein kinase beta	-1.41415	0.000258561
AT1G05340	YUP8H12.4	Cysteine-rich TM module stress tolerance protein	-1.4181	0.0170936
AT3G27170	CLC-B	Chloride channel protein CLC-b	-1.41947	0.0429709
AT3G07150	0	Uncharacterized protein	-1.42753	0.00633438
AT1G09575	0	Calcium uniporter protein 6, mitochondrial	-1.42865	0.00589527
AT5G57660	COL5	Zinc finger protein CONSTANS-LIKE 5	-1.43646	1.73e-06
AT2G30010	TBL45	Protein trichome birefringence-like 45	-1.4365	0.0401805
AT1G19610	PDF1.4	Defensin-like protein 19	-1.4418	0.0189606
AT5G44572	0	Transmembrane protein	-1.44413	0.00103539
AT1G73830	BEE3	Transcription factor BEE 3	-1.44883	0.00744578
AT2G23290	MYB70	At2g23280	-1.4514	1.25e-07
AT1G14280	PKS2	Protein PHYTOCHROME KINASE SUBSTRATE 2	-1.45196	0.000155171
AT1G04500	0	CCT motif family protein	-1.45261	0.0217405
AT5G49560	0	Putative methyltransferase family protein	-1.45313	0.0432158
AT5G64240	AMC3	Metacaspase-3	-1.45329	2.79e-08
AT1G31290	AGO3	Protein argonaute 3	-1.45548	0.000601107
AT3G16240	TIP2-1	Aquaporin TIP2-1	-1.46473	0.0323515
AT5G44210	ERF9	Ethylene-responsive transcription factor 9	-1.46731	0.00416589
AT4G01250	WRKY22	WRKY transcription factor 22	-1.46748	0.00540372
AT4G29905	0	Uncharacterized protein	-1.46956	0.000726845
AT1G73910	ARP4A	Actin-related protein 4A	-1.47001	0.0194469
AT3G51910	HSFA7A	Heat stress transcription factor A-7a	-1.47059	0.00310392
AT1G77380	AAP3	Amino acid permease 3	-1.47176	0.00265259
AT3G28620	0	AAA-ATPase At3g28610	-1.47212	0.00538732
AT5G51910	TCP19	Transcription factor TCP19	-1.47508	6.06e-05
AT5G49730	FRO6	Ferric reduction oxidase 6	-1.47684	2.9e-05
AT1G13150	CYP86C3	Cytochrome P450, family 86, subfamily C, polypeptide 3	-1.4793	0.00172412
AT1G49032	0	Uncharacterized protein	-1.48184	5.19e-05
AT2G28200	ZAT5	Zinc finger protein ZAT5	-1.48569	0.0187034
AT5G18630	0	Alpha/beta-Hydrolases superfamily protein	-1.48774	7.88e-06
AT3G61900	F21F14.70	SAUR-like auxin-responsive protein family	-1.48962	0.0451996
AT3G56000	CSLA14	Probable glucomannan 4-beta-mannosyltransferase 14	-1.49257	4.84e-05
AT1G49160	WNK7	Probable serine/threonine-protein kinase WNK7	-1.4953	7.36e-07
AT4G39070	BBX20	B-box zinc finger protein 20	-1.49591	0.00297618
AT3G15620	UVR3	(6-4)DNA photolyase	-1.49801	0.000662904
AT2G36540	0	Haloacid dehalogenase-like hydrolase (HAD) superfamily protein	-1.49929	0.0166823
AT1G25230	PAP4	Purple acid phosphatase 4	-1.50348	4.86e-08
AT1G64561	ABCF3	ABC transporter F family member 3	-1.50692	0.00386183
AT5G65207	0	Uncharacterized protein At5g65207	-1.50714	3.12e-05
AT1G49130	COL8	Zinc finger protein CONSTANS-LIKE 8	-1.51009	9.81e-05
AT3G13450	DIN4	2-oxoisovalerate dehydrogenase subunit beta 2, mitochondrial	-1.51032	0.00039735
AT1G32170	XTH30	Probable xyloglucan endotransglucosylase/hydrolase protein 30	-1.51055	3.9e-06
AT4G21870	HSP15.4	15.4 kDa class V heat shock protein	-1.51063	0.0288896
AT3G18530	0	ARM repeat superfamily protein	-1.51402	0.000304471
AT4G01335	0	TATA box-binding protein associated factor RNA polymerase I subunit B-like protein	-1.51527	0.00163277
AT4G24230	ACBP3	Acyl-CoA-binding domain-containing protein 3	-1.51972	9.62e-05
AT5G06980	LNK4	Protein LNK4	-1.52239	0.000677869
AT2G25900	ATCTH	Zinc finger CCCH domain-containing protein 23	-1.52285	6.89e-06
AT3G27025	MOJ10.10	Uncharacterized protein	-1.523	0.00570708
AT4G28190	ULT1	Protein ULTRAPETALA 1	-1.52313	0.0308038
AT5G59080	0	G patch domain protein	-1.52324	1.53e-07
AT1G15830	0	Uncharacterized protein	-1.526	0.000259164
AT2G46970	PIL1	Transcription factor PIL1	-1.53157	0.0227156
AT1G06570	HPD	4-hydroxyphenylpyruvate dioxygenase	-1.54039	0.00431289
AT1G54740	T22H22.16	T22H22.16 protein	-1.54057	3.6e-06
AT2G38820	0	DNA-directed RNA polymerase subunit beta-beta protein, putative (DUF506)	-1.5413	2.46e-06
AT2G34440	AGL29	Agamous-like MADS-box protein AGL29	-1.54518	0.0106799
AT3G63280	NEK4	Serine/threonine-protein kinase Nek4	-1.54732	4.2e-05
AT1G12010	0	1-aminocyclopropane-1-carboxylate oxidase 3	-1.55257	0.000418029
AT2G16060	AHB1	Non-symbiotic hemoglobin 1	-1.5541	0.0322623
AT5G18010	SAUR19	Auxin-responsive protein SAUR19	-1.55431	0.0440531
AT1G75250	RL6	Protein RADIALIS-like 6	-1.56064	9.91e-05
AT2G47270	UPB1	Transcription factor UPBEAT1	-1.56136	0.00282036
AT1G53180	0	Uncharacterized protein	-1.56685	0.0134512
AT5G47590	MNJ7.18	Heat shock protein HSP20/alpha crystallin family	-1.56726	0.00149322
AT4G06746	RAP2-9	Ethylene-responsive transcription factor RAP2-9	-1.56739	1.73e-06
AT3G62090	PIF6	Transcription factor PIF6	-1.56768	0.00910616
AT1G70290	TPS8	Probable alpha,alpha-trehalose-phosphate synthase [UDP-forming] 8	-1.57032	1.25e-05
AT4G13130	0	Cysteine/Histidine-rich C1 domain family protein	-1.57162	0.0258782
AT4G19420	PAE8	Pectin acetylesterase 8	-1.57257	0.000210083
AT5G18050	SAUR22	Auxin-responsive protein SAUR22	-1.57486	0.0202311
AT1G69588	CLE45	CLAVATA3/ESR (CLE)-related protein 45	-1.57501	0.0158372
AT5G35740	0	X8 domain-containing protein	-1.57556	0.0204427
AT5G41761	0	Uncharacterized protein	-1.58001	9.46e-05
AT5G48780	0	ADP-ribosyl cyclase/cyclic ADP-ribose hydrolase	-1.58066	0.00720647
AT5G25460	DGR2	DGR2	-1.58103	0.000430311
AT4G38850	SAUR15	Auxin-responsive protein SAUR15	-1.58153	0.0173028
AT3G02390	F11A12.8	Uncharacterized protein F11A12.8	-1.58422	0.00170547
AT5G44260	TZF5	Zinc finger CCCH domain-containing protein 61	-1.58546	2.12e-05
AT4G31240	0	Probable nucleoredoxin 3	-1.58944	4.5e-06
AT1G09250	BHLH149	Transcription factor bHLH149	-1.58967	1.13e-05
AT2G42870	PAR1	Transcription factor PAR1	-1.59088	0.0123999
AT5G66110	HIPP27	Heavy metal-associated isoprenylated plant protein 27	-1.59239	0.00322563
AT3G47220	PLC9	Phosphoinositide phospholipase C 9	-1.59645	0.00812989
AT4G37520	PER50	Peroxidase 50	-1.59843	0.00161171
AT1G29420	SAUR61	Auxin-responsive protein SAUR61	-1.59954	0.0415695
AT3G15630	0	AT3g15630/MSJ11_3	-1.60027	0.000123801
AT1G75180	0	AT1G75180 protein	-1.6009	3.69e-06
AT2G30600	0	BTB/POZ domain-containing protein At2g30600	-1.60243	9.31e-05
AT2G02061	0	Nucleotide-diphospho-sugar transferase family protein	-1.60501	0.0442376
AT1G67265	RTFL21	DVL3	-1.6131	0.00356385
AT5G25130	CYP71B12	Cytochrome P450 71B12	-1.61462	0.00293251
AT1G02660	PLIP2	Phospholipase A1 PLIP2, chloroplastic	-1.61589	4.12e-05
AT1G22275	ZYP1B	Synaptonemal complex protein 2	-1.62118	0.0142773
AT3G61450	SYP73	Syntaxin-73	-1.62138	0.016466
AT5G14470	GLCAK2	Probable glucuronokinase 2	-1.63387	0.048994
AT1G03090	MCCA	Methylcrotonoyl-CoA carboxylase subunit alpha, mitochondrial	-1.63668	0.000547855
AT5G27220	A_TM021B04.7	A_TM021B04.7 protein	-1.63891	0.00421439
AT3G10720	PME25	Probable pectinesterase/pectinesterase inhibitor 25	-1.64153	4.35e-06
AT4G09420	0	ADP-ribosyl cyclase/cyclic ADP-ribose hydrolase	-1.64684	3.06e-05
AT3G07350	0	Uncharacterized protein	-1.64953	0.00249609
AT5G19190	ECR1	NEDD8-activating enzyme E1 catalytic subunit	-1.65165	1.91e-07
AT5G18840	0	Sugar transporter ERD6-like 16	-1.65221	0.0406703
AT5G66440	0	S-adenosyl-L-methionine-dependent methyltransferases superfamily protein	-1.65251	0.0017264
AT3G19550	0	Uncharacterized protein	-1.65654	0.0233844
AT2G01940	SGR5	Zinc finger protein SHOOT GRAVITROPISM 5	-1.65676	7.43e-07
AT5G21170	KINB1	SNF1-related protein kinase regulatory subunit beta-1	-1.65789	9.26e-07
AT3G54730	0	Putative transmembrane protein At3g54730	-1.66232	0.00807396
AT2G36400	GRF3	Growth-regulating factor 3	-1.66672	0.000306375
AT5G02020	SIS	AT5G02020 protein	-1.67687	0.00176117
AT4G34881	0	Transmembrane protein	-1.68121	0.000566489
AT5G23980	FRO4	Ferric reduction oxidase 4	-1.68455	5.07e-06
AT4G27310	BBX28	BBX28	-1.68519	0.00026932
AT1G27670	0	At1g27670	-1.68778	0.00254601
AT1G55810	UKL3	Uridine kinase-like protein 3	-1.68817	3.96e-05
AT5G18670	BAM9	Inactive beta-amylase 9	-1.69193	6.84e-08
AT4G37540	LBD39	LOB domain-containing protein 39	-1.69382	0.00114539
AT4G27260	GH3.5	Indole-3-acetic acid-amido synthetase GH3.5	-1.6943	0.00178886
AT1G80190	PSF1	Partner of SLD five 1	-1.69444	8.33e-07
AT3G15500	NAC055	NAC domain-containing protein 55	-1.69854	0.00614869
AT1G08310	0	Alpha/beta-Hydrolases superfamily protein	-1.69888	0.0397146
AT3G55240	T26I12.120	Uncharacterized protein At3g55240	-1.70343	0.000137067
AT4G25950	VHA-G3	V-type proton ATPase subunit G3	-1.71655	0.00932875
AT4G01460	BHLH57	Transcription factor bHLH57	-1.71656	0.00780122
AT2G02710	TLP1	Protein TWIN LOV 1	-1.71707	1.64e-05
AT3G54880	F28P10.140	At3g54880	-1.71727	7.32e-05
AT3G05140	RBK2	Receptor-like cytosolic serine/threonine-protein kinase RBK2	-1.71811	0.0104361
AT3G21600	0	Senescence/dehydration-associated protein-like protein	-1.71889	0.00458203
AT4G02970	7SL1	Ubiquitin domain-containing protein 7SL RNA1	-1.72462	0.000146145
AT1G34760	GRF11	14-3-3-like protein GF14 omicron	-1.72749	1.95e-12
AT3G49790	0	Uncharacterized protein	-1.73388	5.22e-06
AT5G54470	BBX29	At5g54470	-1.73846	0.00382904
AT5G65730	XTH6	Probable xyloglucan endotransglucosylase/hydrolase protein 6	-1.7404	0.00138627
AT4G05071	0	Uncharacterized protein	-1.74104	0.0320325
AT5G40890	CLC-A	Chloride channel protein CLC-a	-1.74207	1.66e-06
AT1G02340	HFR1	Transcription factor HFR1	-1.75593	4.72e-05
AT1G68440	0	At1g68440/T2E12_1	-1.76633	7.82e-05
AT1G23450	0	PPR superfamily protein	-1.77295	0.00220942
AT2G40330	PYL6	Abscisic acid receptor PYL6	-1.78368	0.0258161
AT5G57785	0	Uncharacterized protein	-1.78733	0.00985631
AT1G14860	NUDT18	Nudix hydrolase 18, mitochondrial	-1.79432	0.00327083
AT5G19120	0	Eukaryotic aspartyl protease family protein	-1.80091	3.07e-06
AT1G49900	T18C15_3	C2H2 type zinc finger transcription factor family	-1.80309	0.0385025
AT5G27360	SFP2	Sugar transporter ERD6-like 18	-1.80323	0.00129984
AT5G64190	MSJ1.3	Gb|AAD25673.1	-1.80804	9.18e-06
AT4G31875	0	At4g31872/At4g31872	-1.8109	0.0107243
AT2G32880	0	TRAF-like family protein	-1.8152	6.19e-09
AT2G02930	GSTF3	Glutathione S-transferase F3	-1.82169	0.000518671
AT1G80920	ATJ8	Chaperone protein dnaJ 8, chloroplastic	-1.83001	2.13e-06
AT2G31141	0	Uncharacterized protein	-1.84001	0.00771323
AT4G19820	0	Glycosyl hydrolase family protein with chitinase insertion domain-containing protein	-1.84558	0.017789
AT5G35926	0	Protein with RNI-like/FBD-like domain	-1.84973	4.49e-08
AT1G02470	0	Polyketide cyclase/dehydrase and lipid transport superfamily protein	-1.85228	0.00606379
AT3G16770	RAP2-3	Ethylene-responsive transcription factor RAP2-3	-1.85396	2.2e-05
AT3G06070	F24F17.5	Uncharacterized protein F24F17.5	-1.85858	1.4e-05
AT4G30410	IBL1	Transcription factor IBH1-like 1	-1.86031	0.00207024
AT1G18990	MYOB5	Probable myosin-binding protein 5	-1.86432	0.00310055
AT2G26695	0	At2g26695	-1.87861	0.0338119
AT1G62480	0	At1g62480/T3P18_4	-1.88825	0.000232894
AT4G15700	GRXS3	Monothiol glutaredoxin-S3	-1.89238	0.0110695
AT5G59260	LECRK21	Probable L-type lectin-domain containing receptor kinase II.1	-1.89568	0.0080881
AT1G09400	0	Putative 12-oxophytodienoate reductase-like protein 1	-1.89573	0.0109839
AT1G33055	0	Uncharacterized protein unannotated coding sequence from BAC F9L11	-1.9016	0.000929928
AT3G26200	CYP71B22	Cytochrome P450 71B22	-1.91159	0.00295396
AT3G48580	XTH11	Probable xyloglucan endotransglucosylase/hydrolase protein 11	-1.91432	0.00407815
AT2G32020	0	Acyl-CoA N-acyltransferases (NAT) superfamily protein	-1.91634	0.0273881
AT3G13065	SRF4	Protein STRUBBELIG-RECEPTOR FAMILY 4	-1.91739	6.62e-05
AT1G19510	RL5	Protein RADIALIS-like 5	-1.91814	1.14e-07
AT1G54120	0	Uncharacterized protein	-1.93429	0.00382917
AT1G52240	ROPGEF11	Rop guanine nucleotide exchange factor 11	-1.9399	0.027357
AT5G22310	MWD9.9	AT5g22310/MWD9_9	-1.96475	0.00208864
AT3G29035	NAC59	NAC domain-containing protein 59	-1.99367	4.29e-05
AT5G18600	GRXS2	Monothiol glutaredoxin-S2	-1.99505	1.9e-15
AT2G41250	0	Haloacid dehalogenase-like hydrolase (HAD) superfamily protein	-2.0076	5.26e-05
AT1G64070	RLM1A	Disease resistance protein RML1A	-2.01801	0.00506749
AT1G01355	0	Putative endonuclease or glycosyl hydrolase	-2.01951	0.000569089
AT5G59070	0	G patch domain protein	-2.02153	4.58e-08
AT5G49370	#N/A	#N/A	-2.02165	0.0342492
AT1G75190	0	Uncharacterized protein	-2.02797	1.71e-07
AT1G74670	GASA6	Gibberellin-regulated protein 6	-2.02879	0.00700238
AT3G02550	LBD41	LOB domain-containing protein 41	-2.03944	8.03e-07
AT1G75750	GASA1	Gibberellin-regulated protein 1	-2.03998	0.00254867
AT1G53700	WAG1	Serine/threonine-protein kinase WAG1	-2.04063	0.0143333
AT5G51600	MAP65-3	65-kDa microtubule-associated protein 3	-2.04143	0.000329831
AT3G52160	KCS15	3-ketoacyl-CoA synthase 15	-2.04549	0.026893
AT1G01520	RVE3	Protein REVEILLE 3	-2.04585	0.0245141
AT3G56780	0	Putative F-box/FBD/LRR-repeat protein At3g56780	-2.05162	0.0151524
AT2G46790	APRR9	Two-component response regulator-like APRR9	-2.06067	0.000365534
AT3G11600	GIR2	Protein GL2-INTERACTING REPRESSOR 2	-2.06286	0.00016122
AT5G28770	BZIP63	Basic leucine zipper 63	-2.06485	6.65e-07
AT1G63180	UGE3	Bifunctional UDP-glucose 4-epimerase and UDP-xylose 4-epimerase 3	-2.06707	1.28e-07
AT1G44414	0	zinc_ribbon_15 domain-containing protein	-2.06825	2.56e-07
AT5G08150	SOB5	Protein SUPPRESSOR OF PHYTOCHROME B 5	-2.07784	0.00249625
AT5G47160	0	YDG domain-containing protein At5g47160	-2.0818	0.00996505
AT5G44020	MRH10.13	HAD superfamily, subfamily IIIB acid phosphatase	-2.08276	7.01e-09
AT1G75490	DREB2D	Dehydration-responsive element-binding protein 2D	-2.08357	1.21e-06
AT4G11230	RBOHI	Probable respiratory burst oxidase homolog protein I	-2.08501	0.0372424
AT3G50560	0	Uncharacterized protein	-2.0897	6.98e-08
AT5G22920	RZPF34	E3 ubiquitin-protein ligase RZFP34	-2.10698	2.35e-06
AT1G50190	F14I3.18	F14I3.18 protein	-2.10739	0.0168651
AT4G22170	0	Putative F-box protein At4g22170	-2.13691	0.00306317
AT1G02610	0	RING/FYVE/PHD zinc finger superfamily protein	-2.14536	2.43e-05
AT3G48360	BT2	BTB/POZ and TAZ domain-containing protein 2	-2.1481	0.0350161
AT5G57655	XYLA	Xylose isomerase	-2.15325	8.15e-07
AT3G62930	GRXS6	Monothiol glutaredoxin-S6	-2.16416	0.000853479
AT3G60670	0	Spindle and kinetochore-associated protein 1 homolog	-2.1691	0.0450958
AT5G03620	SBT4.15	Subtilisin-like protease SBT4.15	-2.17971	0.00645404
AT5G43180	0	Uncharacterized protein	-2.18272	0.00963156
AT4G37610	BT5	BTB/POZ and TAZ domain-containing protein 5	-2.19085	0.000126028
AT4G15270	0	Glucosyltransferase-like protein	-2.19464	0.0482953
AT1G59670	GSTU15	Glutathione S-transferase U15	-2.19623	0.0191368
AT5G57560	XTH22	Xyloglucan endotransglucosylase/hydrolase protein 22	-2.19777	0.0171676
AT1G57850	0	Toll-Interleukin-Resistance (TIR) domain family protein	-2.20187	0.0416788
AT1G36060	ERF055	Ethylene-responsive transcription factor ERF055	-2.20441	0.0237754
AT2G40610	EXPA8	Expansin-A8	-2.20475	0.0389538
AT1G32740	0	SBP (S-ribonuclease binding protein) family protein	-2.20761	2.87e-05
AT2G05370	0	RNA-directed RNA polymerase	-2.21333	0.00391784
AT2G47560	ATL64	RING-H2 finger protein ATL64	-2.21711	0.00433526
AT5G14360	0	Ubiquitin-like domain-containing protein	-2.22446	0.00138202
AT2G14900	GASA7	Gibberellin-regulated protein 7	-2.22594	0.0253975
AT3G01330	E2FF	E2F transcription factor-like E2FF	-2.23095	0.0460329
AT4G04972	0	Uncharacterized protein	-2.23942	0.00179997
AT4G32480	0	AT4g32480/F8B4_180	-2.25664	1.96e-05
AT3G48240	0	PB1 domain-containing protein	-2.25799	0.0142182
AT1G21920	0	Histone H3 K4-specific methyltransferase SET7/9 family protein	-2.26291	6.77e-07
AT1G13700	PGL1	Probable 6-phosphogluconolactonase 1	-2.26753	2e-06
AT4G37220	0	Cold-regulated 413 plasma membrane protein 4	-2.26931	0.0255166
AT4G10695	0	CDC68-like protein	-2.26953	0.00526235
AT1G11260	STP1	Sugar transport protein 1	-2.2718	3.2e-07
AT3G04070	NAC047	NAC transcription factor 47	-2.27887	0.0116248
AT1G10155	PP2-A10	PP2-A10	-2.28779	0.000907495
AT1G21910	ERF012	Ethylene-responsive transcription factor ERF012	-2.29911	0.0197093
AT4G29760	HTT4	Protein HEAT-INDUCED TAS1 TARGET 4	-2.31197	0.0393332
AT3G04900	HIPP42	Heavy metal-associated isoprenylated plant protein 42	-2.31876	0.0266518
AT1G03470	NET3A	Protein NETWORKED 3A	-2.32403	7.27e-08
AT1G02620	0	Ras-related small GTP-binding family protein	-2.33073	6.93e-05
AT1G66760	DTX9	Protein DETOXIFICATION 9	-2.34326	0.000141577
AT1G52430	0	F6D8.35 protein	-2.35502	0.00341027
AT5G15853	0	Uncharacterized protein	-2.35759	0.0106022
AT2G20515	0	At2g20515	-2.36702	0.000713711
AT5G11412	0	RNA-binding (RRM/RBD/RNP motifs) family protein	-2.37524	0.0100533
AT1G23870	TPS9	Probable alpha,alpha-trehalose-phosphate synthase [UDP-forming] 9	-2.42277	3.91e-07
AT1G77145	0	Transmembrane protein, putative (DUF506)	-2.43185	9.9e-05
AT5G49170	0	Uncharacterized protein	-2.4324	0.00132962
AT2G19910	RDR3	Probable RNA-dependent RNA polymerase 3	-2.43365	0.0128064
AT1G72070	0	Chaperone DnaJ-domain superfamily protein	-2.43959	0.000397948
AT1G58190	RLP9A	Receptor-like protein 9a	-2.44262	2e-08
AT4G15690	GRXS5	Monothiol glutaredoxin-S5	-2.46931	0.00267066
AT3G63088	DVL14	DVL14	-2.4718	0.0154804
AT3G15450	0	Aluminum induced protein with YGL and LRDR motifs	-2.4821	0.000143098
AT1G79700	WRI4	AP2-like ethylene-responsive transcription factor At1g79700	-2.49615	1.48e-07
AT2G18700	TPS11	Probable alpha,alpha-trehalose-phosphate synthase [UDP-forming] 11	-2.52537	1.06e-07
AT1G15840	0	Uncharacterized protein	-2.53844	0.00781808
AT5G50335	0	Uncharacterized protein	-2.53946	0.0374212
AT4G27220	0	Probable disease resistance protein At4g27220	-2.55672	0.00902903
AT4G27290	0	G-type lectin S-receptor-like serine/threonine-protein kinase At4g27290	-2.56016	0.00278961
AT4G26660	0	Uncharacterized protein	-2.57779	0.0235869
AT1G19540	0	NmrA-like negative transcriptional regulator family protein	-2.58348	1.28e-06
AT4G28040	UMAMIT33	WAT1-related protein At4g28040	-2.59629	0.0115826
AT3G42800	0	Protein BIG GRAIN 1-like C	-2.60487	0.0101963
AT2G25090	CIPK16	CBL-interacting serine/threonine-protein kinase 16	-2.60726	0.00195067
AT2G19800	MIOX2	Inositol oxygenase 2	-2.62272	0.00746098
AT4G37770	ACS8	1-aminocyclopropane-1-carboxylate synthase 8	-2.62741	0.00411035
AT5G45830	DOG1	Protein DELAY OF GERMINATION 1	-2.63292	0.00035688
AT5G66670	0	UPF0496 protein At5g66670	-2.63417	0.0201724
AT3G15440	0	Uncharacterized protein	-2.63505	0.00273287
AT1G53690	NRPB12L	DNA-directed RNA polymerase subunit 12-like protein	-2.63696	0.046342
AT2G42720	0	F-box/LRR-repeat protein At2g42720	-2.64318	0.0184961
AT1G05675	UGT74E1	UDP-glycosyltransferase 74E1	-2.64497	0.000544107
AT5G56870	BGAL4	Beta-galactosidase 4	-2.64526	0.00280736
AT1G70880	MLP15	Major latex-like protein	-2.64712	0.00266826
AT4G12470	AZI1	pEARLI1-like lipid transfer protein 1	-2.65062	0.00250853
AT3G13750	BGAL1	Beta-galactosidase 1	-2.65816	8.33e-08
AT3G32980	PER32	Peroxidase 32	-2.67045	7.75e-08
AT1G80160	GLYI7	AT1G80160 protein	-2.67168	0.0290569
AT2G25770	0	At2g25770	-2.67312	0.0108131
AT3G10320	MUCI21	Xylan glycosyltransferase MUCI21	-2.69276	0.0299433
AT1G03457	BRN2	RNA-binding protein BRN2	-2.69465	7.01e-07
AT1G11070	0	Hydroxyproline-rich glycoprotein family protein	-2.7256	0.000613402
AT4G24150	GRF8	Growth-regulating factor 8	-2.72591	0.0387873
AT5G25190	ERF003	Ethylene-responsive transcription factor ERF003	-2.73395	0.000109105
AT1G69490	NAC029	NAC transcription factor 29	-2.73905	8.07e-05
AT1G60110	JAL17	Jacalin-related lectin 17	-2.74861	0.000443688
AT4G31380	FLP1	Flowering-promoting factor 1-like protein 1	-2.7588	0.0480625
AT2G15880	PEX3	Pollen-specific leucine-rich repeat extensin-like protein 3	-2.7683	4.23e-06
AT4G15660	GRXS8	Monothiol glutaredoxin-S8	-2.76914	0.00688877
AT1G49005	CLE11	CLAVATA3/ESR (CLE)-related protein 11	-2.78478	0.021426
AT1G62420	0	DUF506 family protein (DUF506)	-2.8081	0.000271864
AT2G28630	KCS12	3-ketoacyl-CoA synthase 12	-2.8109	3.61e-08
AT5G57240	ORP4C	Oxysterol-binding protein-related protein 4C	-2.84005	0.00268201
AT1G50040	0	F2J10.8 protein	-2.8465	0.000260912
AT2G44740	CYCU4-1	Cyclin-U4-1	-2.86493	0.000156111
AT3G62950	GRXC11	Glutaredoxin-C11	-2.88882	1.06e-08
AT5G14180	LIP2	Triacylglycerol lipase 2	-2.89226	0.0058631
AT2G20670	RALFL14	Protein RALF-like 14	-2.92154	9.88e-08
AT1G62510	0	At1g62510	-2.93495	9.92e-05
AT4G34970	ADF9	Actin-depolymerizing factor 9	-2.9532	3.78e-05
AT2G23110	0	Uncharacterized protein	-2.96646	0.0302853
AT5G20250	RFS6	Probable galactinol--sucrose galactosyltransferase 6	-2.98777	9.2e-06
AT4G34770	T11I11.10	SAUR-like auxin-responsive protein family	-2.98924	0.0388509
AT2G47200	0	Uncharacterized protein At2g47200	-2.99295	0.00969934
AT3G30775	POX1	Proline dehydrogenase 1, mitochondrial	-3.0092	0.00304477
AT5G01015	0	Transmembrane protein	-3.01991	0.0172582
AT2G28110	IRX7	Probable glucuronoxylan glucuronosyltransferase IRX7	-3.02613	0.000396617
AT3G22100	BHLH117	Transcription factor bHLH117	-3.03306	0.0203018
AT1G35140	EXL1	Protein EXORDIUM-like 1	-3.0423	0.000582427
AT3G61270	T20K12.170	Glycosyltransferase	-3.05038	0.0484148
AT2G32660	RLP22	Receptor like protein 22	-3.14256	0.00441478
[truncated: 43 more rows]

## Sheet: Table S1_2
Supplemental Data 1. DEGs in local and systemic leaves of glr3.3 glr3.6 plants compared with WT before and after GPA or W+OS treatment.
442 DEGs in local leaves of glr3.3 glr3.6 compared with WT after GPA feeding 24 h										624 DEGs in systemic leaves of glr3.3 glr3.6 compared with WT after GPA feeding 24 h
Gene ID	Gene Name	Gene Description	log2FoldChange	P-value						Gene ID	Gene Name	Gene Description	log2FoldChange	P-value
AT3G51490	MSSP3	Monosaccharide-sensing protein 3	8.15044	4.63868e-26						AT3G51490	MSSP3	Monosaccharide-sensing protein 3	7.73104	2.73601e-20
AT3G13400	sks11	L-ascorbate oxidase pectinesterase-like protein pollen-specific protein-like	6.24706	8.00472e-05						AT1G70260	UMAMIT36	WAT1-related protein At1g70260	5.88542	7.29189e-08
AT5G04530	KCS19	3-ketoacyl-CoA synthase 19	6.17322	2.1637e-05						AT3G51480	GLR3.6	Glutamate receptor 3.6	5.39459	6.66622e-61
AT3G51480	GLR3.6	Glutamate receptor 3.6	4.88827	1.41986e-47						AT3G18660	GUX1	UDP-glucuronate:xylan alpha-glucuronosyltransferase 1	5.28984	8.79721e-05		ID	JA	log2FC
AT4G08570	HIPP24	Heavy metal-associated isoprenylated plant protein 24	4.54371	0.00369534						AT5G52290	SHOC1	Protein SHORTAGE IN CHIASMATA 1	4.54262	0.00183131		AT5G07010	ST2A	-2.78308
AT3G58060	MTPC3	Putative metal tolerance protein C3	4.35901	0.00694976						AT3G21890	MIP1B	B-box domain protein 31	4.54189	0.00134902		AT5G44420	PDF1.2A	2.30503
AT4G36700	0	Vicilin-like seed storage protein At4g36700	4.17314	0.0109085		ID	GS	log2FC		AT1G66300	0	Putative F-box/FBD/LRR-repeat protein At1g66300	4.37753	0.00682454			GS	log2FC
AT3G53980	0	AAI domain-containing protein	3.75647	0.00562188		AT3G14210	ESM1	-1.04576		AT5G55090	MAPKKK15	Mitogen-activated protein kinase kinase kinase 15	3.84346	0.0312566		AT5G57220	CYP81F2	1.33193
AT1G22990	HIPP22	Heavy metal-associated isoprenylated plant protein 22	3.54256	6.96335e-06						AT1G65110	0	Ubiquitin carboxyl-terminal hydrolase-related protein	3.83528	0.0149568		AT1G21120	IGMT2	2.11521
AT1G29560	0	Zinc finger C-x8-C-x5-C-x3-H type family protein	3.52572	0.00175582						AT3G14760	0	Transmembrane protein	3.77162	0.0374811
AT5G25490	0	Uncharacterized protein	3.51	0.0153568						AT3G23230	ERF098	Ethylene-responsive transcription factor ERF098	3.6876	0.00133454
AT4G26288	0	Uncharacterized protein	3.48082	0.0174391						AT1G53885	FLZ17	FCS-Like Zinc finger 17	3.66954	0.000418282
AT5G66400	RAB18	Dehydrin Rab18	3.23281	2.43348e-05						AT3G52820	PAP22	Purple acid phosphatase 22	3.52042	0.0411573
AT1G29420	SAUR61	Auxin-responsive protein SAUR61	3.20141	0.027124						AT5G19470	NUDT24	Nudix hydrolase 24, chloroplastic	3.4821	0.00432505
AT1G52690	LEA7	Late embryogenesis abundant protein 7	3.13825	0.0356471						AT2G27740	0	RAB6-interacting golgin	3.41057	0.00389781
AT1G49210	ATL76	E3 ubiquitin-protein ligase ATL76	3.07533	0.0229714						AT3G12710	NANA	Aspartic proteinase NANA, chloroplast	3.33369	0.00646156
AT1G15550	GA3OX1	Gibberellin 3-beta-dioxygenase 1	3.05083	5.33556e-05						AT5G01190	LAC10	Laccase-10	3.31469	0.0497927
AT3G52820	PAP22	Purple acid phosphatase 22	2.89152	0.0124605						AT5G57380	VIN3	Protein VERNALIZATION INSENSITIVE 3	3.31339	0.045906
AT5G06760	LEA46	Late embryogenesis abundant protein 46	2.86537	5.90077e-05						AT4G38340	NLP3	Protein NLP3	3.3115	6.97684e-06
AT2G22610	KIN14R	Kinesin-like protein KIN-14R	2.81295	0.0380161						AT1G53880	0	eIF-2B GDP-GTP exchange factor subunit alpha	3.2971	0.000188325
AT5G64690	MUB3.22	At5g64690	2.74514	0.025834						AT5G02370	KIN10B	Kinesin-like protein KIN-10B	3.16104	1.0914e-06
AT1G26600	CLE9	CLAVATA3/ESR (CLE)-related protein 9	2.74122	0.0415688						AT1G53163	0	F12M16.3	3.03829	0.0213134
AT3G51325	0	RING-type domain-containing protein	2.73381	0.0326293						AT1G33811	0	GDSL esterase/lipase At1g33811	2.98781	7.79364e-05
AT5G28080	WNK9	Probable serine/threonine-protein kinase WNK9	2.71099	0.00460906						AT4G34400	0	B3 domain-containing protein At4g34400	2.95319	0.00800226
AT2G47770	TSPO	Translocator protein homolog	2.70031	0.00256199						AT5G25390	SHN3	Ethylene-responsive transcription factor SHINE 3	2.90384	0.00148311
AT3G50980	XERO1	Dehydrin Xero 1	2.68116	0.031296						AT2G15130	0	Plant basic secretory protein (BSP) family protein	2.79969	0.00227403
AT1G69880	TRX8	Thioredoxin H8	2.62992	0.0273361						AT1G65850	0	ADP-ribosyl cyclase/cyclic ADP-ribose hydrolase	2.69875	0.02438
AT1G33055	0	Uncharacterized protein unannotated coding sequence from BAC F9L11	2.62077	0.000214797						AT4G34550	0	At4g34550	2.67539	0.0328903
AT3G22840	ELIP1	Early light-induced protein 1, chloroplastic	2.61529	0.00641082						AT5G50335	0	Uncharacterized protein	2.65164	0.0171435
AT1G34460	CYCB1-5	Cyclin-B1-5	2.60764	0.0144797						AT2G01021	0	Maternal effect embryo arrest protein	2.63616	3.07933e-06
AT4G30830	0	GTD-binding domain-containing protein	2.59765	0.0302862						AT5G66870	LBD36	LOB domain-containing protein 36	2.62461	0.0313749
AT5G50570	SPL13A	Squamosa promoter-binding-like protein 13A	2.59149	2.10067e-05						AT4G23990	CSLG3	Cellulose synthase-like protein G3	2.62298	3.60546e-06
AT5G65390	AGP7	Classical arabinogalactan protein 7	2.52025	0.0219672						AT1G18020	0	Putative 12-oxophytodienoate reductase-like protein 2B	2.61956	0.0239765
AT2G35300	LEA18	Late embryogenesis abundant protein 18	2.4999	0.016907						AT1G30370	DLAH	DLAH	2.57855	9.81219e-05
AT4G34970	ADF9	Actin-depolymerizing factor 9	2.46004	0.00401957						AT3G22840	ELIP1	Early light-induced protein 1, chloroplastic	2.51335	0.0340208
AT5G59720	HSP18.1	18.1 kDa class I heat shock protein	2.45242	0.0223683						AT4G17490	ERF6	Ethylene-responsive transcription factor 6	2.5052	0.000442958
AT3G06880	0	Transducin/WD40 repeat-like superfamily protein	2.44469	0.0234343						AT4G01380	0	Plastocyanin-like domain-containing protein	2.46892	0.00692407
AT1G50830	0	PMD domain-containing protein	2.42782	0.0439877						AT4G26220	0	Probable caffeoyl-CoA O-methyltransferase At4g26220	2.43584	0.032513
AT1G49900	T18C15_3	C2H2 type zinc finger transcription factor family	2.41855	0.00767782						AT3G55980	SZF1	Zinc finger CCCH domain-containing protein 47	2.43578	4.97241e-06
AT5G65080	MAF5	Protein MADS AFFECTING FLOWERING 5	2.39852	0.00214049						AT3G50220	IRX15	Protein IRREGULAR XYLEM 15	2.41707	0.0269056
AT1G53180	0	Uncharacterized protein	2.34718	0.0296178						AT2G29130	LAC2	Laccase-2	2.3795	0.0307138
AT1G27670	0	At1g27670	2.3442	0.00494882						AT1G73600	NMT3	Phosphoethanolamine N-methyltransferase 3	2.33452	0.00318829
AT5G52300	LTI65	Low-temperature-induced 65 kDa protein	2.32422	0.00822279						AT5G55410	MTE17.12	Bifunctional inhibitor/lipid-transfer protein/seed storage 2S albumin superfamily protein	2.32129	0.00406633
AT5G40800	0	Uncharacterized protein	2.30769	0.00553335						AT5G44420	PDF1.2A	Defensin-like protein 16	2.30503	0.0335928
AT4G01985	0	Uncharacterized protein	2.28113	0.00753341						AT1G11785	0	Alpha-ketoglutarate-dependent dioxygenase alkB	2.27739	2.9499e-05
AT5G43840	HSFA6A	Heat stress transcription factor A-6a	2.20764	0.00644826						AT1G12030	0	At1g12030	2.25276	0.00471285
AT5G62040	BFT	Protein BROTHER of FT and TFL 1	2.20383	0.045363						AT1G80745	0	Transcription factor TFIIIC, tau55-related protein	2.20327	0.0316748
AT2G20670	RALFL14	Protein RALF-like 14	2.17239	7.90234e-05						AT2G26010	PDF1.3	Defensin-like protein 14	2.18934	0.041595
AT3G49580	LSU1	Protein RESPONSE TO LOW SULFUR 1	2.16715	0.0248272						AT2G38470	WRKY33	Probable WRKY transcription factor 33	2.18827	3.09641e-06
AT1G69490	NAC029	NAC transcription factor 29	2.16265	0.0017754						AT1G18870	ICS2	Isochorismate synthase 2, chloroplastic	2.16442	0.000995852
AT2G34000	iqd9	IQ-domain 9	2.15881	0.0295227						AT1G57990	PUP18	Probable purine permease 18	2.15867	0.000128805
AT5G45630	0	Uncharacterized protein	2.10627	0.00057059						AT2G23270	0	Uncharacterized protein	2.13687	0.016868
AT5G59845	GASA10	Gibberellin-regulated protein 10	2.09029	0.0165462						AT1G21120	IGMT2	Indole glucosinolate O-methyltransferase 2	2.11521	5.12108e-05
AT2G43580	0	Endochitinase At2g43580	2.08368	0.0170819						AT1G68330	0	Glutamine-tRNA ligase/glutaminyl-tRNA protein	2.10957	0.0280062
AT2G31945	0	Uncharacterized protein	2.05938	0.00796124						AT3G02500	0	Mental retardation GTPase activating protein	2.03281	0.020441
AT4G08160	XYN3	Endo-1,4-beta-xylanase 3	2.02031	0.0372013						AT2G34960	CAT5	Cationic amino acid transporter 5	2.0194	0.000135049
AT1G21910	ERF012	Ethylene-responsive transcription factor ERF012	2.00272	0.00237903						AT5G27420	ATL31	E3 ubiquitin-protein ligase ATL31	1.99097	8.7407e-06
AT1G02310	MAN1	Mannan endo-1,4-beta-mannosidase 1	1.97463	0.0282607						AT4G15620	0	CASP-like protein 1E2	1.98596	0.000198567
AT5G04150	BHLH101	Transcription factor bHLH101	1.96291	0.0350986						AT5G65080	MAF5	Protein MADS AFFECTING FLOWERING 5	1.97535	0.0114636
AT4G15910	LEA41	Late embryogenis abundant protein 41	1.95546	0.000350276						AT5G50550	MFB16.9	At5g50550	1.97503	0.0365615
AT3G18660	GUX1	UDP-glucuronate:xylan alpha-glucuronosyltransferase 1	1.95503	0.00620783						AT1G80840	WRKY40	Probable WRKY transcription factor 40	1.97324	0.0483564
AT3G45970	EXLA1	Expansin-like A1	1.94741	8.13945e-05						AT3G59480	0	Probable fructokinase-4	1.96891	0.0193769
AT3G05890	RCI2B	Hydrophobic protein RCI2B	1.92851	0.0437296						AT2G39980	0	At2g39980/T28M21.14	1.95719	3.24986e-11
AT5G15960	KIN1	Stress-induced protein KIN1	1.92794	0.000317872						AT3G52115	GR1	Protein gamma response 1	1.93493	0.0473691
AT4G35783	DVL17	DVL17	1.92608	0.0226391						AT1G52530	hus1	Checkpoint protein	1.91547	0.006526
AT5G56550	OXS3	Emb|CAB83157.1	1.9115	2.54411e-06						AT5G54070	HSFA9	Heat stress transcription factor A-9	1.91281	0.00295186
AT5G63350	0	Uncharacterized protein	1.88354	0.000764218						AT3G63088	DVL14	DVL14	1.90417	0.0147648
AT5G40450	MPO12.160	A-kinase anchor-like protein	1.88025	0.0125837						AT5G45469	0	Transmembrane protein	1.903	0.0235647
AT2G25625	0	Expressed protein	1.87934	0.00277201						AT1G69490	NAC029	NAC transcription factor 29	1.88037	0.00656241
AT1G16150	WAKL4	Wall-associated receptor kinase-like 4	1.86784	0.0403585						AT5G61160	ACT	Agmatine coumaroyltransferase	1.87862	0.0279203
AT5G01300	0	PEBP (Phosphatidylethanolamine-binding protein) family protein	1.86148	0.00860224						AT4G00670	0	Remorin_C domain-containing protein	1.86408	0.0163954
AT3G50970	XERO2	Dehydrin Xero 2	1.86033	0.000572895						AT5G12940	0	Leucine-rich repeat (LRR) family protein	1.83987	0.0302192
AT2G11810	MGD3	Monogalactosyldiacylglycerol synthase 3, chloroplastic	1.8402	0.0152463						AT5G54620	MRB17.12	Ankyrin repeat family protein	1.82338	8.64609e-06
AT1G35515	MYB8	Transcription factor MYB8	1.82649	0.0393674						AT2G17710	0	At2g17710/T17A5.17	1.81376	5.31819e-05
AT4G37610	BT5	BTB/POZ and TAZ domain-containing protein 5	1.82508	0.00137647						AT4G15150	dl3620c	Glycine-rich protein	1.80547	0.0240742
AT1G02610	0	RING/FYVE/PHD zinc finger superfamily protein	1.82432	0.00036034						AT5G14510	F18O22_300	ARM repeat superfamily protein	1.79412	0.0109706
AT2G14620	XTH10	Probable xyloglucan endotransglucosylase/hydrolase protein 10	1.82103	0.0361388						AT4G10160	ATL59	E3 ubiquitin-protein ligase ATL59	1.79282	0.0333565
AT5G03260	LAC11	Laccase-11	1.81992	0.0145401						AT1G15125	0	S-adenosyl-L-methionine-dependent methyltransferases superfamily protein	1.77549	0.00798736
AT2G41190	AVT1A	Amino acid transporter AVT1A	1.80814	0.000773196						AT1G05675	UGT74E1	UDP-glycosyltransferase 74E1	1.75655	0.00516248
AT4G38340	NLP3	Protein NLP3	1.7947	0.0164332						AT1G20030	0	At1g20030	1.75418	4.5447e-06
AT2G22510	0	At2g22510	1.78456	0.0471504						AT4G28703	0	RmlC-like cupins superfamily protein	1.73518	0.000253951
AT4G02280	SUS3	Sucrose synthase 3	1.78092	0.00458327						AT1G14642	0	Uncharacterized protein	1.73316	0.0242468
AT5G45150	RTL3	Ribonuclease 3-like protein 3	1.77088	0.0112658						AT5G02220	SMR4	Cyclin-dependent protein kinase inhibitor SMR4	1.72543	0.0151156
AT5G02020	SIS	AT5G02020 protein	1.73538	0.00125933						AT5G65350	HTR11	Histone H3-like 5	1.71795	0.00504723
AT2G15880	PEX3	Pollen-specific leucine-rich repeat extensin-like protein 3	1.73224	0.00378461						AT2G40100	LHCB4.3	Chlorophyll a-b binding protein CP29.3, chloroplastic	1.70988	0.0116669
AT1G22275	ZYP1B	Synaptonemal complex protein 2	1.72336	0.012584						AT3G05480	RAD9	RAD9	1.70729	0.0252195
AT5G13700	PAO1	Polyamine oxidase 1	1.7232	0.0172898						AT5G28910	0	Alpha-(1,6)-fucosyltransferase	1.70524	0.00760023
AT1G80440	0	F-box/kelch-repeat protein At1g80440	1.7133	8.95751e-07						AT2G25625	0	Expressed protein	1.70411	0.00671981
AT5G17420	CESA7	Cellulose synthase A catalytic subunit 7 [UDP-forming]	1.71268	0.0136225						AT1G28130	GH3.17	Indole-3-acetic acid-amido synthetase GH3.17	1.68424	0.041963
AT4G21650	SBT3.13	Subtilisin-like protease SBT3.13	1.70624	0.000914486						AT1G19210	ERF017	Ethylene-responsive transcription factor ERF017	1.68002	0.02337
AT3G03460	RGL2	DELLA protein RGL2	1.68597	0.0075368						AT5G17420	CESA7	Cellulose synthase A catalytic subunit 7 [UDP-forming]	1.65891	0.0308669
AT4G18980	AtS40-3	Uncharacterized protein AT4g18980	1.67908	0.000189657						AT2G29090	CYP707A2	Abscisic acid 8'-hydroxylase 2	1.65297	3.10019e-05
AT5G16360	MQK4.8	Gb|AAF32477.1	1.67364	0.0377223						AT1G68840	RAV2	AP2/ERF and B3 domain-containing transcription repressor RAV2	1.65078	1.27001e-05
AT2G36770	UGT73C4	UDP-glycosyltransferase 73C4	1.67047	0.000105107						AT5G42500	DIR2	Dirigent protein 2	1.64567	0.0447834
AT2G33385	ARPC2B	Actin-related protein 2/3 complex subunit 2B	1.65854	0.0284323						AT1G35260	MLP165	MLP-like protein 165	1.62838	0.00425332
AT1G70290	TPS8	Probable alpha,alpha-trehalose-phosphate synthase [UDP-forming] 8	1.65413	4.28061e-06						AT3G15356	LEC	Lectin-like protein LEC	1.62826	7.74768e-05
AT5G65207	0	Uncharacterized protein At5g65207	1.63897	6.17352e-06						AT4G33467	0	Uncharacterized protein	1.62779	0.00105566
AT2G40000	HSPRO2	Nematode resistance protein-like HSPRO2	1.63557	0.000763895						AT5G01820	CIPK14	CBL-interacting serine/threonine-protein kinase 14	1.62629	8.19773e-13
AT4G33467	0	Uncharacterized protein	1.63295	0.000985666						AT4G18780	CESA8	Cellulose synthase A catalytic subunit 8 [UDP-forming]	1.62569	0.0398936
AT4G33905	0	F-box/kelch-repeat protein At4g33900	1.63197	0.0139381						AT1G69890	0	Actin cross-linking protein (DUF569)	1.6233	3.8511e-09
AT3G59940	SKIP20	F-box/kelch-repeat protein SKIP20	1.6273	2.41263e-08						AT4G22170	0	Putative F-box protein At4g22170	1.62063	0.014162
AT1G15010	T15D22.5	T15D22.5 protein	1.62587	0.00648799						AT1G05575	0	Transmembrane protein	1.60081	0.00655708
AT4G15620	0	CASP-like protein 1E2	1.61877	0.00193661						AT2G31141	0	Uncharacterized protein	1.58689	0.0312988
AT3G13672	SINAT6	Probable inactive E3 ubiquitin-protein ligase SINAT6	1.60421	0.00336598						AT1G25400	0	At1g25400	1.58646	0.00235518
AT5G51600	MAP65-3	65-kDa microtubule-associated protein 3	1.5988	0.0377474						AT1G14080	FUT6	Fucosyltransferase 6	1.58624	0.00315043
AT5G07080	0	HXXXD-type acyl-transferase family protein	1.59862	0.0258535						AT4G29700	0	Alkaline-phosphatase-like family protein	1.58119	0.00178289
AT1G72070	0	Chaperone DnaJ-domain superfamily protein	1.5874	0.00633015						AT3G18710	PUB29	U-box domain-containing protein 29	1.57916	0.00467894
AT5G64190	MSJ1.3	Gb|AAD25673.1	1.5845	9.92891e-05						AT5G07080	0	HXXXD-type acyl-transferase family protein	1.5652	0.0343363
AT5G45080	PP2A6	Protein PHLOEM PROTEIN 2-LIKE A6	1.57822	0.0242221						AT3G23240	ERF1B	Ethylene-responsive transcription factor 1B	1.5542	0.024279
AT1G18870	ICS2	Isochorismate synthase 2, chloroplastic	1.57168	0.0167161						AT3G27200	0	Phytocyanin domain-containing protein	1.54988	0.00801164
AT2G46830	CCA1	Protein CCA1	1.56663	0.00192382						AT4G36110	T19K4.240	AT4g36110	1.54278	0.0230945
AT5G26010	0	Probable protein phosphatase 2C 72	1.55133	0.0051449						AT5G65207	0	Uncharacterized protein At5g65207	1.53741	1.9991e-05
AT5G20250	RFS6	Probable galactinol--sucrose galactosyltransferase 6	1.54525	0.0216844						AT5G02420	SMR3	Cyclin-dependent protein kinase inhibitor SMR3	1.52969	0.0189066
AT5G19120	0	Eukaryotic aspartyl protease family protein	1.54175	6.61248e-05						AT3G02040	GDPD1	Glycerophosphodiester phosphodiesterase GDPD1, chloroplastic	1.52919	0.000205318
AT1G33950	IAN7	Immune-associated nucleotide-binding protein 7	1.5381	0.0285024						AT3G04640	0	At3g04640	1.52793	0.00219887
AT3G15450	0	Aluminum induced protein with YGL and LRDR motifs	1.53322	0.0189078						AT1G59930	0	F23H11.24 protein	1.52625	0.000191717
AT3G07350	0	Uncharacterized protein	1.52984	0.00529408						AT1G26820	RNS3	Ribonuclease 3	1.51995	0.00911688
AT3G49070	0	UPF0496 protein At3g49070	1.52711	0.0479941						AT2G29620	0	Uncharacterized protein At2g29620	1.51727	0.0201233
AT2G33080	RLP28	Receptor like protein 28	1.52575	0.0101784						AT3G26790	FUS3	B3 domain-containing transcription factor FUS3	1.5095	0.0260581
AT3G50960	PLP3A	Thioredoxin domain-containing protein PLP3A	1.52533	0.00429632						AT1G55450	0	S-adenosyl-L-methionine-dependent methyltransferases superfamily protein	1.50316	2.69549e-05
AT5G22920	RZPF34	E3 ubiquitin-protein ligase RZFP34	1.51473	0.000752029						AT1G21110	IGMT3	Indole glucosinolate O-methyltransferase 3	1.49403	0.000899005
AT5G07810	MXM12.5	SNF2 domain-containing protein / helicase domain-containing protein / HNH endonuclease domain-containing protein	1.51372	0.0147752						AT1G11220	0	Cotton fiber, putative (DUF761)	1.49305	0.00238459
AT2G24550	0	Expressed protein	1.50953	6.04253e-05						AT1G73890	0	Bifunctional inhibitor/lipid-transfer protein/seed storage 2S albumin superfamily protein	1.48941	0.00765336
AT2G37090	IRX9	Beta-1,4-xylosyltransferase IRX9	1.50579	0.0409417						AT2G15390	FUT4	Probable fucosyltransferase 4	1.48336	4.9644e-06
AT1G80920	ATJ8	Chaperone protein dnaJ 8, chloroplastic	1.50568	9.7118e-05						AT3G12910	MGH6.1	NAC (No Apical Meristem) domain transcriptional regulator superfamily protein	1.47895	0.0361423
AT4G02075	Pit1	At4g02075	1.49457	7.71133e-05						AT2G24550	0	Expressed protein	1.47241	9.23791e-05
AT4G27410	NAC072	NAC domain-containing protein 72	1.49399	9.12889e-07						AT1G59920	0	F23H11.23 protein	1.46486	0.00485678
AT5G05410	DREB2A	Dehydration-responsive element-binding protein 2A	1.47968	0.000878542						AT5G24580	HIPP09	Heavy metal-associated isoprenylated plant protein 9	1.45668	0.0357861
AT5G13840	FZR3	Protein FIZZY-RELATED 3	1.47628	0.0399234						AT3G44350	NAC061	Putative NAC domain-containing protein 61	1.45647	0.000825054
AT4G20320	0	CTP synthase	1.4762	0.00601135						AT1G80440	0	F-box/kelch-repeat protein At1g80440	1.45468	2.966e-05
AT2G39800	P5CSA	Delta-1-pyrroline-5-carboxylate synthase A	1.45273	0.00468572						AT4G02075	Pit1	At4g02075	1.42952	0.000133552
AT1G02640	BXL2	Probable beta-D-xylosidase 2	1.45175	0.00576074						AT4G14819	0	Uncharacterized protein	1.40928	0.016594
AT5G47550	CYS5	Cysteine proteinase inhibitor 5	1.44522	0.0155301						AT3G21550	DMP2	Protein DMP2	1.40825	0.00463237
AT2G18700	TPS11	Probable alpha,alpha-trehalose-phosphate synthase [UDP-forming] 11	1.44153	0.00238502						AT2G40140	CZF1	Zinc finger CCCH domain-containing protein 29	1.40686	4.32416e-05
AT2G38080	IRX12	Laccase-4	1.44141	0.048731						AT2G27310	0	F-box protein At2g27310	1.40153	3.52334e-06
AT3G18773	ATL77	RING-H2 finger protein ATL77	1.43234	0.000431672						AT1G02820	LEA2	Late embryogenis abundant protein 2	1.39955	0.00118481
AT5G02420	SMR3	Cyclin-dependent protein kinase inhibitor SMR3	1.42916	0.0371668						AT1G48260	CIPK17	CBL-interacting serine/threonine-protein kinase 17	1.39819	5.6928e-06
AT1G43790	TED6	Protein TRACHEARY ELEMENT DIFFERENTIATION-RELATED 6	1.42143	0.0181934						AT5G38610	MBB18.16	At5g38610	1.39086	0.0382783
AT1G78970	LUP1	Lupeol synthase 1	1.41908	0.042075						AT4G18640	MDIS2	Protein MALE DISCOVERER 2	1.3898	0.0472891
AT5G41590	0	Protein LURP-one-related 17	1.41215	0.0132639						AT2G05250	0	At2g05250/F5G3.15	1.38842	0.0172267
AT5G16720	MYOB3	Myosin-binding protein 3	1.40498	0.00743529						AT1G53620	T3F20.6	T3F20.6 protein	1.35159	0.0357768
AT5G02580	0	Uncharacterized protein	1.39708	0.0200763						AT1G32100	PRR1	Pinoresinol reductase 1	1.34415	0.0305293
AT4G37150	MES9	Methylesterase 9	1.39492	0.044458						AT3G19620	BXL5	Probable beta-D-xylosidase 5	1.33918	0.0113627
AT1G23050	F10G19.2	At1g23040	1.39488	4.18846e-05						AT3G18773	ATL77	RING-H2 finger protein ATL77	1.33615	0.000765028
AT1G23390	0	F-box/kelch-repeat protein At1g23390	1.38871	0.0035408						AT3G59080	F17J16_130	AT3g59080/F17J16_130	1.33351	0.00183892
AT5G07380	0	Uncharacterized protein	1.38029	0.0153726						AT5G57220	CYP81F2	Cytochrome P450 81F2	1.33193	0.000656679
AT4G33610	0	At4g33610	1.37751	0.0424191						AT1G20850	XCP2	Cysteine protease XCP2	1.33099	0.0122757
AT3G16920	CTL2	Chitinase-like protein 2	1.37722	0.01101						AT1G66060	0	Uncharacterized protein F15E12.9	1.32921	1.68505e-05
AT1G01060	LHY	Protein LHY	1.37674	0.0363772						AT1G23390	0	F-box/kelch-repeat protein At1g23390	1.32481	0.00538201
AT4G19420	PAE8	Pectin acetylesterase 8	1.3731	0.00121002						AT2G32140	0	Transmembrane receptor	1.32345	0.00286447
AT5G25240	0	Stress induced protein	1.36946	6.76612e-05						AT3G04060	NAC046	NAC domain-containing protein 46	1.32171	0.000236065
AT5G55970	MDA7.1	RING/U-box superfamily protein	1.36762	6.87209e-05						AT2G41100	CML12	Calmodulin-like protein 12	1.32063	0.0187454
AT1G05340	YUP8H12.4	Cysteine-rich TM module stress tolerance protein	1.35128	0.0216457						AT4G16000	dl4040c	Uncharacterized protein AT4g16000	1.31644	8.00435e-06
AT4G18340	0	Glucan endo-1,3-beta-D-glucosidase	1.34931	0.0295922						AT1G48100	0	Polygalacturonase At1g48100	1.31477	0.0024797
AT3G61060	PP2A13	F-box protein PP2-A13	1.3491	0.00281711						AT3G27025	MOJ10.10	Uncharacterized protein	1.30971	0.0374933
AT3G15500	NAC055	NAC domain-containing protein 55	1.34469	0.0287918						AT4G31550	WRKY11	Probable WRKY transcription factor 11	1.3047	2.23094e-06
AT5G40010	AATP1	AAA-ATPase ASD, mitochondrial	1.34038	0.0148738						AT2G24240	0	BTB/POZ domain-containing protein At2g24240	1.30217	1.08171e-06
AT4G17970	ALMT12	Aluminum-activated malate transporter 12	1.33581	0.0099465						AT4G08300	UMAMIT17	WAT1-related protein At4g08300	1.29843	0.0468071
AT5G49360	BXL1	Beta-D-xylosidase 1	1.33407	0.0212464						AT3G01950	F28J7.28	At3g01950	1.28269	0.0479944
AT5G40730	AGP24	Arabinogalactan protein 24	1.3329	0.00932845						AT4G27410	NAC072	NAC domain-containing protein 72	1.28061	2.65975e-05
AT1G76590	0	At1g76590	1.32353	5.61361e-08						AT3G23550	DTX18	Protein DETOXIFICATION 18	1.27425	0.020925
AT1G10540	NAT8	Nucleobase-ascorbate transporter 8	1.32317	0.0176889						AT3G62950	GRXC11	Glutaredoxin-C11	1.27354	0.0100978
AT1G17870	EGY3	Probable zinc metallopeptidase EGY3, chloroplastic	1.30927	0.00222452						AT4G05631	ARF46	B3 domain-containing protein At4g05630	1.26841	0.0479498
AT1G62990	KNAT7	Homeobox protein knotted-1-like 7	1.30665	0.00351113						AT4G11370	RHA1A	Probable E3 ubiquitin-protein ligase RHA1A	1.26091	4.59269e-06
AT2G34850	MEE25	Putative UDP-arabinose 4-epimerase 2	1.30602	0.0287296						AT3G28880	0	Serine/threonine-protein phosphatase 6 regulatory ankyrin repeat subunit	1.25615	0.00853829
AT3G27200	0	Phytocyanin domain-containing protein	1.30185	0.0127365						AT3G27360	0	Transcriptional regulator ATRX-like protein	1.25286	0.0417783
AT1G47410	F16N3.27	At1g47410	1.29594	0.00207945						AT3G16920	CTL2	Chitinase-like protein 2	1.25166	0.028047
AT3G49790	0	Uncharacterized protein	1.29291	0.000693839						AT5G15190	F8M21_80	Uncharacterized protein F8M21_80	1.24991	0.0289137
AT1G14860	NUDT18	Nudix hydrolase 18, mitochondrial	1.28954	0.00478378						AT3G21150	BBX32	B-box zinc finger protein 32	1.24348	0.00463981
AT5G13580	ABCG6	ABC transporter G family member 6	1.28461	0.0319394						AT1G59590	ZCF37	At1g59590	1.24244	0.00141805
AT4G01950	GPAT3	Probable glycerol-3-phosphate acyltransferase 3	1.2819	0.0100053						AT5G56550	OXS3	Emb|CAB83157.1	1.24185	0.00218433
AT5G13210	0	AT5g13210/T31B5_30	1.2803	0.00307001						AT5G06570	CXE15	Probable carboxylesterase 15	1.2408	0.0145358
AT1G16850	0	At1g16840/F17F16.27	1.27946	0.00660714						AT3G52400	SYP122	Syntaxin-122	1.23775	0.000402035
AT4G29905	0	Uncharacterized protein	1.27888	0.00324484						AT1G76690	OPR2	12-oxophytodienoate reductase 2	1.23501	0.000153449
AT2G46680	ATHB-7	Homeobox-leucine zipper protein ATHB-7	1.27139	0.0161466						AT1G02660	PLIP2	Phospholipase A1 PLIP2, chloroplastic	1.23145	0.00163163
AT5G04020	PICBP	Calmodulin binding protein PICBP	1.26847	0.0108646						AT4G34150	0	Uncharacterized protein	1.22923	6.79368e-05
AT5G01520	AIRP2	E3 ubiquitin-protein ligase AIRP2	1.25954	0.00047011						AT5G64190	MSJ1.3	Gb|AAD25673.1	1.22452	0.00238361
AT1G32170	XTH30	Probable xyloglucan endotransglucosylase/hydrolase protein 30	1.25877	9.67812e-05						AT4G32940	GAMMA-VPE	Vacuolar-processing enzyme gamma-isozyme	1.22362	0.00016064
AT1G02660	PLIP2	Phospholipase A1 PLIP2, chloroplastic	1.24791	0.00149164						AT1G74929	ERF018	Ethylene-responsive transcription factor ERF018	1.21566	0.0351111
AT1G48260	CIPK17	CBL-interacting serine/threonine-protein kinase 17	1.24305	0.000114186						AT4G17500	ERF1A	Ethylene-responsive transcription factor 1A	1.2122	0.00266124
AT3G06070	F24F17.5	Uncharacterized protein F24F17.5	1.23665	0.00408019						AT3G45390	LECRK12	Probable L-type lectin-domain containing receptor kinase I.2	1.21158	0.0289767
AT1G24600	ESR2	Ethylene-responsive transcription factor ESR2	1.23388	0.0325486						AT1G24140	3MMP	Metalloendoproteinase 3-MMP	1.20492	0.0222202
AT1G10140	0	At1g10140	1.22906	0.00279461						AT3G27027	0	GPI-anchored-like protein (DUF 3339)	1.19143	0.0287689
AT4G35560	DAW1	Uncharacterized protein At4g35560	1.22604	0.00135795						AT2G25735	0	Uncharacterized protein	1.18441	0.0239878
AT4G18990	XTH29	Probable xyloglucan endotransglucosylase/hydrolase protein 29	1.22599	0.0133314						AT1G17147	VQ1	VQ motif-containing protein 1	1.18434	0.000781603
AT2G16890	UGT90A1	UDP-glycosyltransferase 90A1	1.22441	0.0232907						AT2G01008	0	Maternal effect embryo arrest protein	1.18238	0.0208266
AT5G01760	TOL7	TOM1-like protein 7	1.22295	0.0418932						AT1G10560	PUB18	U-box domain-containing protein 18	1.17565	0.000106324
AT4G28703	0	RmlC-like cupins superfamily protein	1.22295	0.0129571						AT4G39380	0	TSL-kinase interacting-like protein	1.17096	0.012562
AT1G77120	ADH1	Alcohol dehydrogenase class-P	1.22019	0.000306149						AT2G40000	HSPRO2	Nematode resistance protein-like HSPRO2	1.16253	0.0167341
AT3G05936	0	Uncharacterized protein	1.20975	0.000489995						AT1G11050	0	Probable receptor-like protein kinase At1g11050	1.16204	7.625e-08
AT2G21590	APL4	Probable glucose-1-phosphate adenylyltransferase large subunit, chloroplastic	1.20777	0.0186898						AT2G43050	PME16	Probable pectinesterase/pectinesterase inhibitor 16	1.15392	0.0137997
AT3G17790	PAP17	Purple acid phosphatase 17	1.20681	0.0117758						AT5G55970	MDA7.1	RING/U-box superfamily protein	1.15387	0.000708928
AT3G29035	NAC59	NAC domain-containing protein 59	1.20605	0.0134304						AT1G67820	0	Probable protein phosphatase 2C 14	1.1469	0.0101184
AT2G27830	0	Uncharacterized protein	1.20408	8.18959e-05						AT1G31290	AGO3	Protein argonaute 3	1.14663	0.0106632
AT5G17300	RVE1	Protein REVEILLE 1	1.198	0.0131806						AT5G37600	GLN1-1	Glutamine synthetase cytosolic isozyme 1-1	1.14326	8.55537e-05
AT1G33730	CYP76C5	Cytochrome P450, family 76, subfamily C, polypeptide 5	1.19446	0.0463112						AT5G58390	PER67	Peroxidase 67	1.14292	0.0285867
AT5G21940	0	Uncharacterized protein	1.19028	4.52005e-05						AT5G04340	ZAT6	Zinc finger protein ZAT6	1.14021	0.0213741
AT1G71030	ARABIDOPSIS MYB-LIKE 2	At1g71030/F23N20_2	1.18174	6.60159e-05						AT4G23180	CRK10	Cysteine-rich receptor-like protein kinase 10	1.13878	0.00530922
AT3G14060	0	Uncharacterized protein	1.16473	0.0210116						AT1G80920	ATJ8	Chaperone protein dnaJ 8, chloroplastic	1.13802	0.00319147
AT4G04460	APA3	Aspartic proteinase A3	1.16137	0.0101598						AT3G15650	0	Alpha/beta-Hydrolases superfamily protein	1.13427	0.0177842
AT5G28400	F21B23.8	F21B23.8 protein	1.16056	0.0104408						AT3G06070	F24F17.5	Uncharacterized protein F24F17.5	1.13313	0.00801567
AT3G29639	0	SPOC domain-containing protein	1.15862	0.00231357						AT1G21130	IGMT4	Indole glucosinolate O-methyltransferase 4	1.12863	0.00014055
AT1G20850	XCP2	Cysteine protease XCP2	1.15677	0.0259937						AT1G77120	ADH1	Alcohol dehydrogenase class-P	1.11824	0.00109024
AT3G18530	0	ARM repeat superfamily protein	1.15515	0.0349056						AT2G39920	0	Uncharacterized protein At2g39920	1.11769	2.13202e-05
AT5G60680	MUP24.10	Emb|CAB72159.1	1.15418	5.16818e-05						AT5G41750	0	Disease resistance protein-like	1.1138	0.0200458
AT4G33666	0	Adhesive/proline-rich-like protein	1.15406	0.0121025						AT1G80760	NIP6-1	Aquaporin NIP6-1	1.10706	0.000172244
AT5G55010	0	Uncharacterized protein	1.15123	0.0203384						AT5G67520	APK4	Adenylyl-sulfate kinase 4, chloroplastic	1.10237	0.019631
AT5G41790	CIP1	COP1-interactive protein 1	1.14333	0.0189856						AT1G12370	PHR1	Deoxyribodipyrimidine photo-lyase	1.10008	0.0410304
AT4G14760	NET1B	Protein NETWORKED 1B	1.14192	0.0147204						AT4G25000	AMY1	Alpha-amylase 1	1.09958	0.0265147
AT1G22570	NPF5.15	Protein NRT1/ PTR FAMILY 5.15	1.13916	1.91658e-06						AT2G23810	TET8	Tetraspanin-8	1.08845	0.00143861
AT1G76720	0	Eukaryotic translation initiation factor 5B	1.13535	0.0188624						AT1G62710	bVPE	Vacuolar-processing enzyme beta-isozyme	1.08607	1.39662e-06
AT4G32480	0	AT4g32480/F8B4_180	1.13113	0.0319758						AT5G10770	0	Aspartyl protease family protein At5g10770	1.08395	3.24108e-06
AT1G04600	XI-A	Myosin-7	1.11379	0.00581966						AT4G22710	''cytochrome P450	Cytochrome P450 - like protein	1.0822	0.000126728
AT5G61200	MAF19.20	Myosin heavy chain-like protein	1.11289	0.00465996						AT1G72900	0	ADP-ribosyl cyclase/cyclic ADP-ribose hydrolase	1.07643	0.0197469
AT3G56620	UMAMIT10	WAT1-related protein At3g56620	1.1087	0.0166139						AT4G06536	0	At4g06536	1.07236	0.00577068
AT3G20340	0	At3g20340	1.10719	0.0319555						AT3G29035	NAC59	NAC domain-containing protein 59	1.0673	0.0280758
AT3G50840	0	BTB/POZ domain-containing protein At3g50840	1.10706	0.000324147						AT3G16530	0	Lectin-like protein At3g16530	1.06138	0.00531209
AT4G18280	0	Glycine-rich cell wall protein-like protein	1.10673	0.0137302						AT4G18980	AtS40-3	Uncharacterized protein AT4g18980	1.06087	0.0226335
AT3G12500	CHI-B	Basic endochitinase B	1.10463	0.0292193						AT1G52270	0	Uncharacterized protein F19K6.11	1.05892	0.0266859
AT1G69430	0	Uncharacterized protein	1.09886	0.0138469						AT3G29670	PMAT2	Phenolic glucoside malonyltransferase 2	1.05802	0.000810922
AT5G14120	0	Nodulin-like domain-containing protein	1.09136	0.00266505						AT1G02610	0	RING/FYVE/PHD zinc finger superfamily protein	1.05629	0.0372847
AT5G40340	MPO12.6	Tudor/PWWP/MBT superfamily protein	1.09014	0.0226104						AT2G32030	0	Acyl-CoA N-acyltransferases (NAT) superfamily protein	1.05421	0.0100664
AT3G03470	CYP89A9	Cytochrome P450 89A9	1.08891	0.0374088						AT3G57530	CPK32	Calcium-dependent protein kinase 32	1.05045	1.81384e-05
AT5G25110	CIPK25	CBL-interacting serine/threonine-protein kinase 25	1.08581	0.0407454						AT5G14120	0	Nodulin-like domain-containing protein	1.0331	0.00446126
AT2G25200	0	At2g25200	1.08461	0.00012843						AT3G61060	PP2A13	F-box protein PP2-A13	1.03182	0.0213103
AT4G03510	RMA1	E3 ubiquitin-protein ligase RMA1	1.08355	0.0017632						AT5G59050	0	G patch domain protein	1.02734	0.000183231
AT3G21550	DMP2	Protein DMP2	1.07797	0.030729						AT1G78830	0	EP1-like glycoprotein 2	1.02712	0.00992068
AT1G10150	PP2A10	Protein PHLOEM PROTEIN 2-LIKE A10	1.07302	3.6381e-05						AT5G21940	0	Uncharacterized protein	1.02552	0.000436336
AT2G24240	0	BTB/POZ domain-containing protein At2g24240	1.07244	6.37092e-05						AT1G22570	NPF5.15	Protein NRT1/ PTR FAMILY 5.15	1.02235	1.97097e-05
AT1G20440	COR47	Dehydrin COR47	1.0714	0.00100153						AT4G13800	0	Probable magnesium transporter NIPA2	1.02224	0.00407384
AT1G36940	F1O3.8	T32E20.35	1.07088	0.0228963						AT1G21000	F9H16.1	F9H16.1 protein	1.02196	0.000674959
AT1G59590	ZCF37	At1g59590	1.06978	0.00569413						AT1G07590	0	Pentatricopeptide repeat-containing protein At1g07590, mitochondrial	1.02175	0.00575261
AT2G15042	0	Beta-galactosidase related protein	1.06805	0.0244774						AT4G19420	PAE8	Pectin acetylesterase 8	1.0212	0.0159243
AT3G14440	NCED3	9-cis-epoxycarotenoid dioxygenase NCED3, chloroplastic	1.06226	0.0035518						AT2G46390	SDH8	Succinate dehydrogenase subunit 8, mitochondrial	1.02083	1.68372e-05
AT5G37540	MPA22.8	AT5g37540/mpa22_p_70	1.05843	0.00665542						AT3G14050	RSH2	Probable GTP diphosphokinase RSH2, chloroplastic	1.02047	7.00757e-05
AT3G26510	0	Octicosapeptide/Phox/Bem1p family protein	1.054	0.000229376						AT1G72940	0	ADP-ribosyl cyclase/cyclic ADP-ribose hydrolase	1.01497	0.0384416
AT2G29090	CYP707A2	Abscisic acid 8'-hydroxylase 2	1.05256	0.00792272						AT2G29670	0	TPR_REGION domain-containing protein	1.01374	0.00182548
AT4G27450	0	AT4g27450/F27G19_50	1.05028	0.0259149						AT5G05960	0	AAI domain-containing protein	1.01358	0.0497542
AT4G36520	AP22.19	Chaperone DnaJ-domain superfamily protein	1.03426	0.0144484						AT2G25200	0	At2g25200	1.00794	0.000331432
AT3G19580	AZF2	Zinc finger protein AZF2	1.03077	0.0178759						AT1G03230	0	Uncharacterized protein	1.00705	0.00780491
AT2G31970	RAD50	DNA repair protein RAD50	1.02949	0.0203906						AT2G36770	UGT73C4	UDP-glycosyltransferase 73C4	1.00548	0.0205781
AT4G05070	T32N4.14	AT4g05070 protein	1.02456	7.36839e-05						AT4G38550	0	Phospholipase-like protein (PEARLI 4) family protein	1.00073	0.00102148
AT2G33060	RLP27	Receptor like protein 27	1.01787	7.07556e-06						AT2G40130	SMXL8	Protein SMAX1-LIKE 8	1.00009	0.00880896
AT1G10000	0	Ribonuclease H-like superfamily protein	1.01299	0.0375633						AT3G63110	IPT3	Adenylate isopentenyltransferase 3, chloroplastic	-1.00166	0.0349592
AT4G23880	0	Uncharacterized protein	1.0088	0.00319521						AT1G22550	NPF5.16	Protein NRT1/ PTR FAMILY 5.16	-1.00272	0.00471255
AT1G21010	0	At1g21010	1.00733	0.000288993						AT1G27950	LTPG1	Non-specific lipid transfer protein GPI-anchored 1	-1.00832	0.00380574
AT4G21440	MYB102	Transcription factor MYB102	1.00669	0.0148497						AT1G76090	SMT3	24-methylenesterol C-methyltransferase 3	-1.0107	0.000580034
AT3G04640	0	At3g04640	1.00451	0.0439363						AT4G01870	0	TolB protein-like protein	-1.01213	0.0413779
AT5G55180	MCO15.13	Glucan endo-1,3-beta-D-glucosidase	1.00386	0.00508234						AT2G40085	0	Uncharacterized protein	-1.01521	0.0438532
AT5G42200	ATL23	E3 ubiquitin-protein ligase ATL23	1.00265	0.00274721						AT4G15550	UGT75D1	UDP-glycosyltransferase 75D1	-1.0162	0.0279049
AT5G51390	0	Uncharacterized protein	1.00131	0.000161317						AT2G42360	ATL41	E3 ubiquitin-protein ligase ATL41	-1.01938	0.0261331
AT5G12050	0	Protein BIG GRAIN 1-like D	-1.00314	0.0456461						AT4G38840	SAUR14	At4g38840	-1.02444	0.0240098
AT2G20710	0	Pentatricopeptide repeat-containing protein At2g20710, mitochondrial	-1.00546	0.0285372						AT2G25620	DBP1	Probable protein phosphatase 2C 22	-1.02455	0.00136376
AT5G59920	ULI3	Cysteine/Histidine-rich C1 domain family protein	-1.0086	0.0117514						AT2G46780	0	At2g46780	-1.02772	0.0120828
AT2G40085	0	Uncharacterized protein	-1.009	0.0468501						AT5G55180	MCO15.13	Glucan endo-1,3-beta-D-glucosidase	-1.02913	0.00473216
AT1G16830	0	Putative pentatricopeptide repeat-containing protein At1g16830	-1.01288	0.0472028						AT1G79060	RECA	DNA repair protein recA homolog 1, chloroplastic	-1.05154	0.0465307
AT2G43360	BIO2	Biotin synthase, mitochondrial	-1.01317	0.00243743						AT1G51860	0	Probable LRR receptor-like serine/threonine-protein kinase At1g51860	-1.05184	0.0242578
AT3G10520	AHB2	Non-symbiotic hemoglobin 2	-1.01329	0.0333164						AT5G25450	QCR7-2	Cytochrome b-c1 complex subunit 7-2, mitochondrial	-1.05255	0.0053492
AT2G01150	RHA2B	E3 ubiquitin-protein ligase RHA2B	-1.01545	0.000115382						AT2G20480	0	Uncharacterized protein	-1.05474	0.0336054
AT5G62920	ARR6	Two-component response regulator ARR6	-1.01652	0.00459108						AT5G46500	0	Protein VARIATION IN COMPOUND TRIGGERED ROOT growth protein	-1.05673	0.0364433
AT5G06000	EIF3G2	Eukaryotic translation initiation factor 3 subunit G	-1.0198	0.0436743						AT5G51460	TPPA	Trehalose-phosphate phosphatase A	-1.05707	0.0099967
AT4G04450	WRKY42	WRKY transcription factor 42	-1.02234	0.0370954						AT3G21080	0	ABC transporter-like protein	-1.06054	0.0181164
AT5G37790	0	Protein kinase superfamily protein	-1.02325	0.0224449						AT5G62670	AHA11	ATPase 11, plasma membrane-type	-1.0621	3.30914e-05
AT1G22590	AGL87	Uncharacterized protein	-1.02651	0.039598						AT3G47110	0	Putative receptor-like protein kinase At3g47110	-1.06239	0.0311878
AT4G26800	0	Pentatricopeptide repeat-containing protein At4g26800	-1.02856	0.00679536						AT1G69760	COX19-2	Cytochrome c oxidase 19-2	-1.06473	0.00146838
AT4G29080	IAA27	Auxin-responsive protein IAA27	-1.0297	0.00690896						AT3G27960	KLCR2	Protein KINESIN LIGHT CHAIN-RELATED 2	-1.06506	0.00144109
AT1G78820	0	EP1-like glycoprotein 1	-1.03039	0.0308058						AT3G23210	BHLH34	Transcription factor bHLH34	-1.06664	0.00313965
AT2G35960	NHL12	NDR1/HIN1-like protein 12	-1.03135	0.00295701						AT2G41330	0	At2g41330/F13H10.12	-1.07135	0.00185025
AT3G12690	AGC1-5	Serine/threonine-protein kinase AGC1-5	-1.03708	0.000634956						AT1G70090	GATL9	Probable galacturonosyltransferase-like 9	-1.07218	0.0184924
AT3G25700	0	At3g25700	-1.03885	0.0149397						AT3G53380	LECRK81	L-type lectin-domain containing receptor kinase VIII.1	-1.07452	0.0463572
AT2G42220	STR9	Rhodanese-like domain-containing protein 9, chloroplastic	-1.04434	0.000567686						AT5G56860	GATA21	GATA transcription factor 21	-1.07568	0.000662157
AT3G14210	ESM1	GDSL esterase/lipase ESM1	-1.04576	0.000533466						AT5G46690	BHLH71	Transcription factor bHLH71	-1.07581	0.00402114
AT1G62030	0	Cysteine/Histidine-rich C1 domain family protein	-1.04602	0.00343895						AT1G33170	0	Probable methyltransferase PMT18	-1.08121	0.0265463
AT3G10840	0	Putative alpha/beta hydrolase	-1.0479	0.0231413						AT1G12460	0	Probable LRR receptor-like serine/threonine-protein kinase At1g12460	-1.08393	0.00375155
AT4G32800	ERF043	Ethylene-responsive transcription factor ERF043	-1.05209	0.00372882						AT3G19100	CRK2	CDPK-related kinase 2	-1.08535	0.00166794
AT3G22900	NRPD7	DNA-directed RNA polymerase IV subunit 7	-1.05326	0.0119029						AT2G36980	PCMP-E73	Pentatricopeptide repeat-containing protein At2g36980, mitochondrial	-1.08594	0.0119537
AT2G44670	FLZ3	FCS-Like Zinc finger 3	-1.05338	0.00335077						AT1G32760	0	At1g32760	-1.08617	0.00894099
AT2G36400	GRF3	Growth-regulating factor 3	-1.05843	0.0298914						AT3G13682	LDL2	Lysine-specific histone demethylase 1 homolog 2	-1.08954	0.00075049
AT5G01790	0	Uncharacterized protein	-1.05923	0.0102872						AT3G25590	0	At3g25590	-1.0944	0.000273981
AT4G15975	ATL17	RING-H2 finger protein ATL17	-1.06787	0.0320758						AT3G45210	T14D3.150	AT3g45210/T14D3_150	-1.09987	0.000327262
AT2G25470	RLP21	Receptor like protein 21	-1.0694	0.0322983						AT4G10500	DLO1	Protein DMR6-LIKE OXYGENASE 1	-1.10271	0.0443324
AT5G16000	NIK1	Protein NSP-INTERACTING KINASE 1	-1.07171	0.000500723						AT2G01290	RPI2	Probable ribose-5-phosphate isomerase 2	-1.10389	0.000118132
AT4G00400	GPAT8	Probable glycerol-3-phosphate acyltransferase 8	-1.07295	0.000245468						AT1G70710	CEL1	Endoglucanase 8	-1.10658	0.0477748
AT4G30400	ATL13	RING-H2 finger protein ATL13	-1.07603	0.0006808						AT5G28300	0	Trihelix transcription factor GTL2	-1.10852	0.00692802
AT1G63230	0	At1g63230	-1.07629	0.0151274						AT3G63380	ACA12	Calcium-transporting ATPase 12, plasma membrane-type	-1.11252	0.0367657
AT3G11110	ATL66	RING-H2 finger protein ATL66	-1.07767	0.0202738						AT4G37540	LBD39	LOB domain-containing protein 39	-1.11752	0.0281268
AT5G08330	TCP21	Transcription factor TCP21	-1.08085	6.75739e-08						AT1G62930	RPF3	Pentatricopeptide repeat-containing protein At1g62930, chloroplastic	-1.12527	0.000574941
AT5G62670	AHA11	ATPase 11, plasma membrane-type	-1.09213	3.38847e-05						AT2G45210	SAUR36	Auxin-responsive protein SAUR36	-1.12758	0.0401489
AT1G47670	AATL1	Lysine histidine transporter-like 8	-1.10545	0.00532068						AT3G50240	KIN4B	Kinesin-like protein KIN-4B	-1.13064	0.018941
AT1G15830	0	Uncharacterized protein	-1.10568	0.0227917						AT5G02190	PCS1	Aspartic proteinase PCS1	-1.136	0.0145513
AT1G27580	0	F-box protein (DUF295)	-1.11214	0.0274442						AT1G26500	0	Putative pentatricopeptide repeat-containing protein At1g26500	-1.13758	0.00649909
AT5G46700	TRN2	Protein TORNADO 2	-1.11393	0.00187764						AT1G01660	PUB55	Putative U-box domain-containing protein 55	-1.14012	0.02193
AT5G55620	0	Uncharacterized protein	-1.11906	0.0111678						AT3G25890	ERF119	Ethylene-responsive transcription factor ERF119	-1.14128	0.000787382
AT1G71990	FUT13	Alpha-(1,4)-fucosyltransferase	-1.12018	0.00323751						AT1G22030	0	Uncharacterized protein	-1.14746	0.0201706
AT5G27290	0	At5g27290	-1.12076	0.0449386						AT5G23930	0	Uncharacterized protein	-1.15248	0.027789
AT3G14240	SBT1.5	Subtilisin-like protease SBT1.5	-1.12082	0.000599953						AT1G19050	ARR7	Two-component response regulator ARR7	-1.15402	0.000409214
AT1G69523	0	At1g69520/F10D13_17	-1.131	0.00993843						AT5G42040	RPN12B	Putative 26S proteasome non-ATPase regulatory subunit 8 homolog B	-1.16639	0.0430957
AT2G39180	CCR2	Serine/threonine-protein kinase-like protein CCR2	-1.13887	0.0333882						AT3G30180	CYP85A2	Cytochrome P450 85A2	-1.16881	0.000605308
AT3G25890	ERF119	Ethylene-responsive transcription factor ERF119	-1.14131	0.000762983						AT1G09750	AED3	Aspartyl protease AED3	-1.16921	0.00604509
AT1G73700	DTX17	Protein DETOXIFICATION 17	-1.14342	0.017428						AT3G61170	T20K12.70	Tetratricopeptide repeat (TPR)-like superfamily protein	-1.17003	0.0466128
AT3G16870	GATA17	GATA transcription factor 17	-1.14417	0.000150633						AT2G30500	NET4B	Protein NETWORKED 4B	-1.17374	0.0137985
AT4G24700	0	Uncharacterized protein	-1.16381	0.00384228						AT3G52310	#N/A	#N/A	-1.19264	0.00440531
AT3G23830	RBG4	Glycine-rich RNA-binding protein 4, mitochondrial	-1.17039	0.00703094						AT1G01120	KCS1	3-ketoacyl-CoA synthase 1	-1.19335	0.00732957
AT3G26700	0	Protein kinase superfamily protein	-1.1743	0.00648958						AT4G32800	ERF043	Ethylene-responsive transcription factor ERF043	-1.19559	0.0015241
AT1G12460	0	Probable LRR receptor-like serine/threonine-protein kinase At1g12460	-1.18858	0.00163488						AT3G11402	0	Cysteine/Histidine-rich C1 domain family protein	-1.20244	0.0249461
AT4G22250	0	Uncharacterized protein AT4g22250	-1.19698	0.00179024						AT4G35320	F23E12.120	Uncharacterized protein AT4g35320	-1.20764	0.00314408
AT2G28105	0	Uncharacterized protein	-1.19732	0.0161997						AT5G64120	PER71	Peroxidase 71	-1.20771	0.0305051
AT2G14660	0	At2g14660	-1.19786	0.0040821						AT1G28815	0	F1K23.7	-1.21587	0.0257227
AT4G21890	0	At4g21890	-1.19897	0.0484714						AT4G21320	HSA32	Protein HEAT-STRESS-ASSOCIATED 32	-1.2213	0.00536113
AT1G04635	EMB1687	Probable ribonuclease P/MRP protein subunit POP5	-1.20192	0.017672						AT5G38340	MSI17.60	ADP-ribosyl cyclase/cyclic ADP-ribose hydrolase	-1.2234	0.0279936
AT2G43920	HOL2	Probable thiol methyltransferase 1	-1.20196	0.00424315						AT2G43510	ATTI1	Defensin-like protein 195	-1.22422	0.0328229
AT5G61570	0	Protein kinase domain-containing protein	-1.20441	0.00610321						AT3G61610	0	Glucose-6-phosphate 1-epimerase	-1.23027	0.0484221
AT2G19090	0	Uncharacterized protein	-1.21003	0.010212						AT4G31290	GGCT2;2	Gamma-glutamylcyclotransferase 2-2	-1.23295	0.00716949
AT3G51470	0	Probable protein phosphatase 2C 47	-1.2108	0.0183489						AT2G45680	TCP9	Transcription factor TCP9	-1.23384	4.97439e-06
AT3G17120	0	AT3g17120/K14A17_24	-1.21415	0.00626097						AT3G49510	0	F-box protein At3g49510	-1.23479	0.029592
AT4G25100	FSD1	Superoxide dismutase [Fe] 1, chloroplastic	-1.22448	0.00152224						AT5G47330	RPS19	40S ribosomal protein S19, mitochondrial	-1.23637	0.0236274
AT4G38840	SAUR14	At4g38840	-1.24155	0.00690589						AT2G05160	0	Zinc finger CCCH domain-containing protein 18	-1.23692	0.0464525
AT3G13850	LBD22	LOB domain-containing protein 22	-1.24683	0.0310831						AT4G12480	EARLI1	Lipid transfer protein EARLI 1	-1.2379	0.0484447
AT5G18060	SAUR23	Auxin-responsive protein SAUR23	-1.25069	0.0410353						AT4G36570	RL3	Protein RADIALIS-like 3	-1.23947	0.0498701
AT5G02190	PCS1	Aspartic proteinase PCS1	-1.26634	0.0102961						AT4G14640	CML8	Calmodulin-like protein 8	-1.24134	0.0215127
AT2G23010	SCPL9	Serine carboxypeptidase-like 9	-1.26691	0.0204715						AT1G03510	PCMP-E3	Putative pentatricopeptide repeat-containing protein At1g03510	-1.24504	0.00368848
AT2G42200	SPL9	Squamosa promoter-binding-like protein 9	-1.27617	0.0150918						AT2G45750	0	Probable methyltransferase PMT16	-1.24577	0.0347211
AT4G37095	C7A10.270	UDP-N-acetylmuramoyl-L-alanyl-D-glutamate-2, 6-diaminopimelate ligase	-1.2905	0.0282127						AT1G64405	0	At1g64405	-1.24815	0.028356
AT1G19150	LHCA6	Photosystem I chlorophyll a/b-binding protein 6, chloroplastic	-1.29184	0.0277426						AT3G05140	RBK2	Receptor-like cytosolic serine/threonine-protein kinase RBK2	-1.24936	0.046364
AT4G29310	0	Uncharacterized protein	-1.29423	0.00635893						AT5G51440	HSP23.5	23.5 kDa heat shock protein, mitochondrial	-1.25671	0.0427227
AT1G12380	0	F5O11.10	-1.29765	0.0444465						AT5G12050	0	Protein BIG GRAIN 1-like D	-1.25923	0.00364463
AT3G29280	0	Uncharacterized protein	-1.30905	0.0101639						AT2G38250	GT-3B	Trihelix transcription factor GT-3b	-1.27207	0.0441933
AT2G24010	SCPL23	Putative serine carboxypeptidase-like 23	-1.31145	0.0478872						AT1G06180	MYB13	Transcription factor MYB13	-1.27231	0.0352265
AT3G59890	DAPB2	4-hydroxy-tetrahydrodipicolinate reductase 2, chloroplastic	-1.31313	0.0204771						AT2G22850	GRF1	Growth-regulating factor 1	-1.27741	0.00107307
AT1G29460	SAUR65	Auxin-responsive protein SAUR65	-1.32032	0.00661055						AT3G32980	PER32	Peroxidase 32	-1.2838	0.00933858
AT5G46690	BHLH71	Transcription factor bHLH71	-1.32375	0.0150842						AT2G30490	CYP73A5	Trans-cinnamate 4-monooxygenase	-1.28489	2.52891e-05
AT5G48360	FH9	Formin-like protein 9	-1.32932	0.000313902						AT1G19540	0	NmrA-like negative transcriptional regulator family protein	-1.29843	0.0107216
AT3G22820	EPFL5	EPIDERMAL PATTERNING FACTOR-like protein 5	-1.33369	0.0323997						AT2G29500	HSP17.6B	17.6 kDa class I heat shock protein 2	-1.29996	0.0108637
AT2G21650	RL2	Protein RADIALIS-like 2	-1.33403	0.0233118						AT1G14860	NUDT18	Nudix hydrolase 18, mitochondrial	-1.30047	0.0175403
AT3G61750	0	Cytochrome b561 and DOMON domain-containing protein At3g61750	-1.33571	0.00681969						AT3G05020	ACP1	Acyl carrier protein 1, chloroplastic	-1.30451	0.000299227
AT3G27690	LHCB2.4	Chlorophyll a-b binding protein 2.4, chloroplastic	-1.33812	0.00940097						AT2G05540	0	At2g05540/T20G20.11	-1.30899	0.00748479
AT1G07260	UGT71C3	UDP-glycosyltransferase 71C3	-1.34122	0.0315812						AT2G22820	0	At2g22820	-1.31045	0.0457123
AT1G30840	PUP4	Probable purine permease 4	-1.34322	0.0224014						AT1G03457	BRN2	RNA-binding protein BRN2	-1.31481	0.0058772
AT2G39620	PCMP-E33	Pentatricopeptide repeat-containing protein At2g39620	-1.34362	0.0237815						AT2G41170	0	F-box protein At2g41170	-1.31593	0.0464618
AT3G58100	PDCB5	PLASMODESMATA CALLOSE-BINDING PROTEIN 5	-1.35151	0.000953508						AT2G39620	PCMP-E33	Pentatricopeptide repeat-containing protein At2g39620	-1.31664	0.0357013
AT1G55205	0	Uncharacterized protein	-1.35455	0.00307419						AT4G12330	''cytochrome P450	Cytochrome P450, family 706, subfamily A, polypeptide 7	-1.3185	0.0215193
AT5G18660	DVR	Divinyl chlorophyllide a 8-vinyl-reductase, chloroplastic	-1.3633	0.0218976						AT1G76240	0	At1g76240	-1.3188	0.0135339
AT5G11550	GULLO3	L-gulonolactone oxidase 3	-1.36981	0.00109679						AT2G46310	CRF5	Ethylene-responsive transcription factor CRF5	-1.32629	0.0106929
AT4G27950	CRF4	Ethylene-responsive transcription factor CRF4	-1.37271	0.00137583						AT1G06520	GPAT1	Glycerol-3-phosphate acyltransferase 1	-1.32654	0.0153538
AT1G22550	NPF5.16	Protein NRT1/ PTR FAMILY 5.16	-1.37615	0.00012883						AT3G45730	NPF2.1	Protein NRT1/ PTR FAMILY 2.1	-1.33448	0.0146626
AT5G18030	SAUR21	Auxin-responsive protein SAUR21	-1.38513	0.0180667						AT2G18196	HIPP30	Heavy metal-associated isoprenylated plant protein 30	-1.33684	0.035215
AT3G09260	BGLU23	Beta-glucosidase 23	-1.38674	0.0165126						AT1G69810	WRKY36	Probable WRKY transcription factor 36	-1.33945	0.000936876
AT4G38860	0	Uncharacterized protein	-1.38861	0.00221583						AT1G05065	CLE20	CLAVATA3/ESR (CLE)-related protein 20	-1.34288	0.00032557
AT1G66940	F1O19.2	At1g66930	-1.39293	0.0244897						AT2G46150	0	Desiccation-related protein At2g46140	-1.34467	0.00537094
AT2G45470	FLA8	Fasciclin-like arabinogalactan protein 8	-1.39511	0.00967813						AT1G69350	PCMP-E66	Putative pentatricopeptide repeat-containing protein At1g69350, mitochondrial	-1.34852	0.00425579
AT2G44940	ERF034	Ethylene-responsive transcription factor ERF034	-1.39547	0.000223078						AT3G11600	GIR2	Protein GL2-INTERACTING REPRESSOR 2	-1.3517	0.0138058
AT1G05065	CLE20	CLAVATA3/ESR (CLE)-related protein 20	-1.39739	0.0060598						AT4G25810	XTH23	Probable xyloglucan endotransglucosylase/hydrolase protein 23	-1.3551	0.017566
AT4G24010	CSLG1	Cellulose synthase-like protein G1	-1.39888	0.0235601						AT3G21710	VUP1	Vascular-related unknown protein 1	-1.37222	0.0036663
AT2G30933	0	Uncharacterized protein	-1.4147	0.00936214						AT2G39350	ABCG1	ABC transporter G family member 1	-1.38122	0.00286259
AT1G22170	gpmA1	2,3-bisphosphoglycerate-dependent phosphoglycerate mutase 1	-1.42723	0.0144204						AT5G22930	0	Uncharacterized protein	-1.4029	0.00551673
AT4G32890	GATA9	GATA transcription factor 9	-1.43468	0.00303175						AT3G55090	ABCG16	ABC transporter G family member 16	-1.40362	0.000781545
AT1G03270	CBSDUF4	Putative DUF21 domain-containing protein At1g03270	-1.44138	0.00911833						AT3G14550	GGPP3	Geranylgeranyl pyrophosphate synthase 3, chloroplastic	-1.40844	0.0315181
AT2G41290	SSL2	Protein STRICTOSIDINE SYNTHASE-LIKE 2	-1.46509	0.000513544						AT5G24230	MOP9.4	At5g24230	-1.41504	0.0281756
AT3G21950	0	S-adenosyl-L-methionine-dependent methyltransferases superfamily protein	-1.46941	0.00248762						AT1G73640	RABA6A	Ras-related protein RABA6a	-1.41676	0.0161262
AT1G66100	0	Probable thionin-2.4	-1.47169	0.0495799						AT3G23530	0	Cyclopropane-fatty-acyl-phospholipid synthase	-1.42029	0.0301323
AT1G04760	VAMP726	Putative vesicle-associated membrane protein 726	-1.48045	0.0314034						AT2G32765	SUMO5	Small ubiquitin-related modifier 5	-1.42249	0.0378374
AT2G40475	ASG8	Expressed protein	-1.48306	6.72628e-05						AT1G12380	0	F5O11.10	-1.42598	0.0368474
AT1G05540	0	T25N20.19	-1.48732	0.000469079						AT1G62720	NG1	Pentatricopeptide repeat-containing protein At1g62720	-1.42676	0.0245034
AT4G37685	0	Uncharacterized protein	-1.48958	0.0155097						AT2G22470	AGP2	Classical arabinogalactan protein 2	-1.42958	0.0200267
AT1G53160	SPL4	Squamosa promoter-binding-like protein 4	-1.49872	0.00090278						AT5G67090	SBT1.9	Subtilisin-like protease SBT1.9	-1.43016	0.0167208
AT5G49800	0	At5g49800	-1.50073	0.0373464						AT2G04570	0	GDSL esterase/lipase At2g04570	-1.4384	0.00885657
AT3G23630	IPT7	Adenylate isopentenyltransferase 7, mitochondrial	-1.50689	0.0114718						AT5G44480	DUR	Putative UDP-arabinose 4-epimerase 4	-1.43883	0.0122743
AT4G36570	RL3	Protein RADIALIS-like 3	-1.50737	0.0421478						AT2G18193	0	AAA-ATPase At2g18193	-1.44202	0.046557
AT1G29440	SAUR63	Auxin-responsive protein SAUR63	-1.52803	0.0241219						AT4G01895	nimin-1b	At4g01895	-1.44456	0.0179567
AT1G21150	T22I11.2	Eukaryotic translation initiation factor 5B	-1.54565	0.00878077						AT4G09030	AGP10	Classical arabinogalactan protein 10	-1.44696	0.000355562
AT2G18196	HIPP30	Heavy metal-associated isoprenylated plant protein 30	-1.5491	0.0186608						AT1G53830	PME2	Pectinesterase 2	-1.45276	0.00497928
AT5G51795	KLP	KIN17-like protein KLP	-1.57756	0.0126624						AT1G49430	LACS2	Long chain acyl-CoA synthetase 2	-1.46963	0.000286742
AT1G06980	0	6,7-dimethyl-8-ribityllumazine synthase	-1.58224	0.0355981						AT2G32210	0	CYSTM domain-containing protein	-1.47795	0.00414562
AT5G25810	TINY	Ethylene-responsive transcription factor TINY	-1.58698	0.046554						AT2G32190	0	Cysteine-rich/transmembrane domain A-like protein	-1.47806	0.0302612
AT4G00950	MEE47	Uncharacterized protein At4g00950	-1.58728	0.00107832						AT1G53270	ABCG10	ABC transporter G family member 10	-1.48037	0.0250442
AT4G37740	GRF2	Growth-regulating factor 2	-1.59205	6.42065e-06						AT1G60270	BGLU6	Putative beta-glucosidase 6	-1.48159	0.0108344
AT2G12170	0	Uncharacterized protein	-1.61826	0.0234887						AT5G07440	GDH2	Glutamate dehydrogenase 2	-1.48961	0.00824337
AT3G62570	0	TPR_REGION domain-containing protein	-1.62521	0.0228324						AT2G42860	0	Expressed protein	-1.49158	0.0471484
AT3G52910	GRF4	Growth-regulating factor 4	-1.64326	0.036993						AT3G14770	SWEET2	Bidirectional sugar transporter SWEET2	-1.49411	0.0192773
AT1G62870	0	F16P17.2 protein	-1.68132	0.032736						AT5G18270	NAC087	NAC domain-containing protein 87	-1.49893	0.00860691
AT2G33640	PAT21	Protein S-acyltransferase 21	-1.69736	0.0319778						AT1G54050	HSP17.4B	17.4 kDa class III heat shock protein	-1.50328	0.000576408
AT1G03457	BRN2	RNA-binding protein BRN2	-1.72451	0.000878613						AT5G06720	PER53	Peroxidase 53	-1.50333	0.00192298
AT1G53060	0	Lectin-like protein At1g53060	-1.74201	0.00320653						AT5G18180	0	H/ACA ribonucleoprotein complex subunit 1-like protein 2	-1.52896	0.0228478
AT5G45720	0	Protein STICHEL-like 4	-1.74958	0.0409191						AT2G35290	SAUR79	At2g35290	-1.52897	0.0412849
AT5G56840	0	Uncharacterized protein	-1.75297	0.0169835						AT5G20740	PMEI3	Pectinesterase inhibitor 3	-1.52969	0.01315
AT1G55380	0	Cysteine/Histidine-rich C1 domain family protein	-1.77339	0.0331586						AT5G05350	0	Uncharacterized protein	-1.53413	0.0134056
AT5G61160	ACT	Agmatine coumaroyltransferase	-1.79712	0.0438739						AT1G70210	CYCD1-1	Cyclin-D1-1	-1.54107	0.000618709
AT3G18880	0	30S ribosomal protein S17, chloroplastic	-1.82003	0.0271679						AT2G40230	0	Uncharacterized protein	-1.54261	8.3374e-10
AT2G33330	PDLP3	Plasmodesmata-located protein 3	-1.84975	0.0325756						AT5G22500	FAR1	Fatty acyl-CoA reductase 1	-1.54418	0.00856918
AT4G18150	0	Serine/Threonine-kinase, putative (DUF1296)	-1.85965	0.0418283						AT1G61255	0	Uncharacterized protein	-1.54961	0.00311715
AT5G65040	IRM1	Protein INCREASED RESISTANCE TO MYZUS PERSICAE 1	-1.91169	0.0340375						AT4G15690	GRXS5	Monothiol glutaredoxin-S5	-1.55858	0.0171734
AT1G77855	0	BPS1-like protein	-1.91613	0.0213894						AT3G10180	KIN7O	Kinesin-like protein KIN-7O	-1.56176	0.0445319
AT1G52240	ROPGEF11	Rop guanine nucleotide exchange factor 11	-1.91765	0.0413981						AT5G37300	WSD1	O-acyltransferase WSD1	-1.56892	0.0392824
AT5G03995	0	FK506-binding-like protein	-1.91989	0.0171748						AT1G64450	0	At1g64450	-1.57164	0.000252009
AT1G76240	0	At1g76240	-1.96025	0.00128285						AT5G23360	0	GEM-like protein 7	-1.57806	0.00389084
AT2G21050	LAX2	Auxin transporter-like protein 2	-1.9925	0.0163172						AT3G05890	RCI2B	Hydrophobic protein RCI2B	-1.58054	0.0468669
AT3G44990	XTH31	Xyloglucan endotransglucosylase/hydrolase protein 31	-2.01162	0.0188736						AT4G15270	0	Glucosyltransferase-like protein	-1.60125	0.0452737
AT2G05915	0	Uncharacterized protein	-2.04785	1.90221e-05						AT5G41070	DRB5	Double-stranded RNA-binding protein 5	-1.60821	0.0135114
AT5G01075	0	At5g01075	-2.05438	0.0157482						AT4G12970	EPFL9	EPIDERMAL PATTERNING FACTOR-like protein 9	-1.60823	0.00942392
AT5G07180	ERL2	LRR receptor-like serine/threonine-protein kinase ERL2	-2.10751	7.95544e-05						AT4G23700	CHX17	Cation/H(+) antiporter 17	-1.60851	0.00998847
AT5G51720	NEET	CDGSH iron-sulfur domain-containing protein NEET	-2.11394	0.0472257						AT4G35170	T12J5.40	Uncharacterized protein AT4g35170	-1.61233	0.0165166
AT5G43020	LRR-RLK	Leucine-rich repeat protein kinase family protein	-2.14857	0.00286162						AT2G16630	0	Uncharacterized protein	-1.61857	0.011012
AT5G48170	SNE	F-box protein SNE	-2.22421	0.0116698						AT2G36590	PROT3	Proline transporter 3	-1.62303	0.0423662
AT3G26200	CYP71B22	Cytochrome P450 71B22	-2.25931	0.00102466						AT2G23130	AGP17	Lysine-rich arabinogalactan protein 17	-1.62515	0.00736101
AT1G45191	BGLU1	Beta-glucosidase 1	-2.28186	0.00584712						AT2G34440	AGL29	Agamous-like MADS-box protein AGL29	-1.6257	0.00987736
AT3G58070	GIS	Zinc finger protein GIS	-2.3036	0.00255779						AT1G73690	CDKD-1	Cyclin-dependent kinase D-1	-1.63103	0.0280564
AT4G01380	0	Plastocyanin-like domain-containing protein	-2.31198	0.0171592						AT2G40150	TBL28	Protein trichome birefringence-like 28	-1.64032	0.00756211
AT4G01460	BHLH57	Transcription factor bHLH57	-2.31289	0.0215374						AT4G15280	UGT71B5	UDP-glycosyltransferase 71B5	-1.66533	0.0344538
AT5G51750	SBT1.3	Subtilisin-like protease SBT1.3	-2.31682	0.00897881						AT2G19970	0	SCP domain-containing protein	-1.67536	0.0266547
AT4G00380	FDM2	Factor of DNA methylation 2	-2.36347	0.00343585						AT5G45950	0	GDSL esterase/lipase At5g45950	-1.68201	0.000246573
AT1G34440	0	Uncharacterized protein	-2.38158	0.0205837						ATMG01220	ORF113	Uncharacterized mitochondrial protein AtMg01220	-1.68398	0.00444329
AT1G22030	0	Uncharacterized protein	-2.38444	0.000289138						AT3G04854	0	Uncharacterized protein	-1.68764	0.0171968
AT4G31890	0	ARM repeat superfamily protein	-2.3867	0.000180901						AT2G27610	PCMP-H60	Pentatricopeptide repeat-containing protein At2g27610	-1.70242	0.0156257
AT5G50530	CBSCBSPB4	CBS domain-containing protein CBSCBSPB4	-2.44958	0.0269029						AT3G13650	DIR7	Dirigent protein 7	-1.71012	0.0061751
AT1G20530	0	F5M15.15	-2.51499	0.00659545						AT1G69588	CLE45	CLAVATA3/ESR (CLE)-related protein 45	-1.72987	0.0103844
AT2G27402	0	At2g27390	-2.57721	0.00124825						AT4G09770	0	TRAF-like family protein	-1.74372	0.00672446
AT5G11590	DREB3	Dehydration-responsive element-binding protein 3	-2.57766	5.88617e-06						AT5G65730	XTH6	Probable xyloglucan endotransglucosylase/hydrolase protein 6	-1.74569	0.00122556
AT1G49220	ATL10	RING-H2 finger protein ATL10	-2.58823	0.0183799						AT4G12400	HOP3	Hsp70-Hsp90 organizing protein 3	-1.75058	0.00201481
AT5G54190	PORA	Protochlorophyllide reductase A, chloroplastic	-2.61215	0.0193479						AT5G26270	0	Transmembrane protein	-1.77032	0.00855132
AT2G37380	MAKR3	Probable membrane-associated kinase regulator 3	-2.64139	0.00752329						AT2G25470	RLP21	Receptor like protein 21	-1.77421	0.00231366
AT5G16530	PIN5	Auxin efflux carrier component 5	-2.66772	0.0100995						AT1G70920	ATHB-X	Homeobox-leucine zipper protein ATHB-X	-1.78239	0.00539891
AT1G33170	0	Probable methyltransferase PMT18	-2.70155	1.99817e-06						AT5G17330	GAD1	Glutamate decarboxylase 1	-1.7894	0.000545962
AT4G01390	A_IG002N01.25	A_IG002N01.25 protein	-2.73455	0.0325656						AT3G21090	ABCG15	ABC transporter G family member 15	-1.79634	0.0443931
AT1G50110	BCAT6	Branched-chain-amino-acid aminotransferase 6	-3.06958	0.0275129						AT1G07400	HSP17.8	17.8 kDa class I heat shock protein	-1.79964	0.0251181
AT3G45940	XYL2	Putative alpha-xylosidase 2	-3.20107	0.0194983						AT2G37040	PAL1	Phenylalanine ammonia-lyase 1	-1.80449	0.0030013
AT4G28720	YUC8	Probable indole-3-pyruvate monooxygenase YUCCA8	-3.34793	0.0328063						AT3G46690	UGT76E4	UDP-glycosyltransferase 76E4	-1.81297	0.0444698
AT4G22900	0	Transmembrane protein, putative (DUF1191)	-3.43809	0.0281893						AT1G30730	0	Berberine bridge enzyme-like 11	-1.81496	0.0299674
AT2G26020	PDF1.2B	Putative defensin-like protein 15	-3.44987	0.0118722						AT4G15700	GRXS3	Monothiol glutaredoxin-S3	-1.82468	0.00412604
AT2G18120	SRS4	Protein SHI RELATED SEQUENCE 4	-3.64444	0.010271						AT2G18120	SRS4	Protein SHI RELATED SEQUENCE 4	-1.82547	0.0294175
AT4G00480	BHLH12	Transcription factor MYC1	-3.64781	0.00925781						AT2G21140	PRP2	Proline-rich protein 2	-1.82767	0.0438225
AT5G36910	THI2.2	Thionin-2.2	-3.65157	0.0139094						AT1G14870	PCR2	Protein PLANT CADMIUM RESISTANCE 2	-1.84152	0.00302443
AT5G03130	0	Uncharacterized protein F15A17_160	-3.65419	0.0196705						AT3G53160	UGT73C7	UDP-glycosyltransferase 73C7	-1.84718	0.044269
AT3G01345	0	Expressed protein	-3.76733	0.000956652						AT1G19610	PDF1.4	Defensin-like protein 19	-1.855	0.00177529
AT3G59710	T16L24.260	NAD(P)-binding Rossmann-fold superfamily protein	-3.79754	7.13276e-05						AT5G62480	GSTU9	Glutathione S-transferase U9	-1.86423	0.0154435
AT5G49170	0	Uncharacterized protein	-3.83859	0.00787582						AT5G50565	MFB16.4	Uncharacterized protein	-1.86506	0.0204418
AT2G01430	ATHB-17	Homeobox-leucine zipper protein ATHB-17	-3.87214	0.00911938						AT3G25640	0	At3g25640	-1.86539	0.0010215
AT5G01740	SCAR4	Protein SCAR4	-3.97362	0.00675683						AT5G48410	GLR1.3	Glutamate receptor 1.3	-1.90833	0.00804488
AT1G31690	0	Amine oxidase	-4.16414	0.00211627						AT4G39610	0	At4g39610	-1.90858	0.0165769
AT4G25707	BETA-OHASE 1	Beta-carotene 3-hydroxylase 1, chloroplastic	-4.2687	0.00303122						AT3G52910	GRF4	Growth-regulating factor 4	-1.93712	0.000488297
AT2G32765	SUMO5	Small ubiquitin-related modifier 5	-4.39843	0.000882907						AT5G58660	MZN1.11	2-oxoglutarate (2OG) and Fe(II)-dependent oxygenase superfamily protein	-1.94283	0.0326032
AT5G62280	MMI9.11	At5g62280	-4.43338	0.00138848						AT4G10695	0	CDC68-like protein	-1.94341	0.0270637
AT4G10695	0	CDC68-like protein	-4.68735	0.00105192						AT5G11590	DREB3	Dehydration-responsive element-binding protein 3	-1.94691	0.000240835
										AT2G38870	0	Putative protease inhibitor	-1.95095	6.25957e-07
										AT5G51480	SKS2	Monocopper oxidase-like protein SKS2	-1.95431	0.000330097
										AT1G14490	AHL28	AT-hook motif nuclear-localized protein 28	-1.95461	0.0399203
										AT4G35720	0	DUF241 domain protein, putative (DUF241)	-1.9723	0.0351476
										AT3G58810	MTPA2	Metal tolerance protein A2	-1.9933	0.00316106
										AT3G45410	LECRK13	L-type lectin-domain containing receptor kinase I.3	-2.0145	0.00385448
										AT1G02310	MAN1	Mannan endo-1,4-beta-mannosidase 1	-2.04239	0.0384562
										AT1G70170	2MMP	Metalloendoproteinase 2-MMP	-2.04879	0.0221942
										AT1G26770	EXPA10	Expansin-A10	-2.07099	0.00376271
										AT5G51750	SBT1.3	Subtilisin-like protease SBT1.3	-2.07691	1.15067e-05
										AT4G36430	PER49	Peroxidase 49	-2.08691	3.74473e-05
										AT4G17480	0	Alpha/beta-Hydrolases superfamily protein	-2.0894	0.0345493
										AT5G56050	0	Uncharacterized protein	-2.11827	0.00308093
										AT2G26290	PBL12	Probable serine/threonine-protein kinase PBL12	-2.1229	0.045922
										AT3G50400	0	GDSL esterase/lipase At3g50400	-2.12931	0.0202214
										AT5G38030	DTX30	Protein DETOXIFICATION 30	-2.13147	0.00804913
										AT4G20940	GHR1	LRR receptor-like serine/threonine-protein kinase GHR1	-2.14524	0.0121134
										AT5G09530	PELPK1	Protein PELPK1	-2.1494	2.05027e-06
										AT4G20970	BHLH162	Transcription factor bHLH162	-2.16512	0.0306554
										AT5G56970	CKX3	Cytokinin dehydrogenase 3	-2.16799	0.0155896
										AT4G15120	dl3605w	VQ motif-containing protein	-2.20369	0.00452555
										AT1G47510	IP5P11	Type IV inositol polyphosphate 5-phosphatase 11	-2.22156	0.0046895
										AT5G14180	LIP2	Triacylglycerol lipase 2	-2.22258	0.0226261
										AT5G59530	0	1-aminocyclopropane-1-carboxylate oxidase homolog 11	-2.23388	0.0097353
										AT1G15380	GLYI4	AT1G15380 protein	-2.24634	0.0310613
										AT5G50580	SAE1B-1	SUMO-activating enzyme subunit 1B-1	-2.24653	0.0464088
										AT5G19970	0	GRAS family transcription factor family protein	-2.26209	0.00480476
										AT5G59260	LECRK21	Probable L-type lectin-domain containing receptor kinase II.1	-2.2649	0.00215437
										AT2G41150	0	Uncharacterized protein At2g41150	-2.2689	0.000311958
										AT3G01175	0	Transmembrane protein	-2.26949	0.00573592
										AT1G19940	GH9B5	Endoglucanase 2	-2.28408	0.0306509
										AT1G14185	F7A19.27	At1g14180/F7A19_27	-2.28528	0.0221109
										AT2G43610	0	Endochitinase At2g43610	-2.28934	0.00525669
										AT1G66700	PXMT1	Paraxanthine methyltransferase 1	-2.29014	0.0201861
										AT5G54230	MYB49	Myb domain protein 49	-2.31742	0.00689629
										AT5G05390	LAC12	Laccase-12	-2.31775	0.00295249
										AT5G61890	ERF114	Ethylene-responsive transcription factor ERF114	-2.31839	0.00334227
										AT5G57240	ORP4C	Oxysterol-binding protein-related protein 4C	-2.32312	0.00714053
										AT5G24080	0	G-type lectin S-receptor-like serine/threonine-protein kinase At5g24080	-2.33014	0.000891956
										AT5G36790	PGLP1B	Phosphoglycolate phosphatase 1B, chloroplastic	-2.33166	0.00780906
										AT3G15340	PPI2	Proton pump-interactor 2	-2.339	0.0113011
										AT1G65481	0	Transmembrane protein	-2.34074	0.00479026
										AT4G22070	WRKY31	Probable WRKY transcription factor 31	-2.35213	0.049501
										AT1G75030	TLP-3	TLP-3	-2.36527	0.00956705
										AT5G62920	ARR6	Two-component response regulator ARR6	-2.37175	3.39251e-10
										AT4G25410	BHLH126	Transcription factor bHLH126	-2.39226	0.0255369
										AT3G22620	0	AAI domain-containing protein	-2.39595	4.61042e-05
										AT3G55690	F1I16_100	At3g55690	-2.40821	0.000397526
										AT5G44380	0	Berberine bridge enzyme-like 24	-2.42784	0.00772248
										AT3G44550	FAR5	Probable fatty acyl-CoA reductase 5	-2.42893	0.00425535
										AT2G10940	0	AAI domain-containing protein	-2.43899	0.00816846
										AT5G19110	0	Eukaryotic aspartyl protease family protein	-2.4472	0.030837
										AT5G03130	0	Uncharacterized protein F15A17_160	-2.46831	0.0286305
										AT4G17280	0	Cytochrome b561 and DOMON domain-containing protein At4g17280	-2.47858	0.0237683
										AT4G15660	GRXS8	Monothiol glutaredoxin-S8	-2.47981	0.00561745
										AT1G02030	ZAT1	Zinc finger protein ZAT1	-2.4878	0.04989
										AT1G02520	ABCB11	ABC transporter B family member 11	-2.50527	5.78373e-06
										AT3G19350	MPC	Maternally expressed PAB C-terminal protein	-2.50569	0.00108954
										AT2G04050	DTX3	Protein DETOXIFICATION 3	-2.51583	0.0153445
										AT2G43520	ATTI2	Defensin-like protein 193	-2.53831	0.00475975
										AT3G01345	0	Expressed protein	-2.55558	0.036007
										AT2G05915	0	Uncharacterized protein	-2.5597	2.87075e-06
										AT2G39410	0	Hydrolase_4 domain-containing protein	-2.56687	0.0309383
										AT5G24240	PI4KG3	Phosphatidylinositol 4-kinase gamma 3	-2.58723	0.0172338
										AT1G19530	0	DNA polymerase epsilon catalytic subunit A	-2.59135	0.00377071
										AT5G44990	0	Glutathione S-transferase family protein	-2.60178	0.00904324
										AT4G37990	CAD8	Cinnamyl alcohol dehydrogenase 8	-2.60638	0.0372638
										AT3G45060	NRT2.6	High affinity nitrate transporter 2.6	-2.61157	0.00508587
										AT3G53480	ABCG37	ABC transporter G family member 37	-2.63602	1.4908e-05
										AT1G08630	THA1	Probable low-specificity L-threonine aldolase 1	-2.6503	0.00787534
										AT4G17215	0	Pollen Ole e 1 allergen and extensin family protein	-2.65422	0.000424718
										AT2G45570	CYP76C2	Cytochrome P450 76C2	-2.6608	0.0271975
										AT1G08320	TGA9	Transcription factor TGA9	-2.69108	0.00313063
										AT2G29740	UGT71C2	UDP-glycosyltransferase 71C2	-2.695	0.0425838
										AT4G36850	AP22.27	PQ-loop repeat family protein / transmembrane family protein	-2.70579	0.00325198
										AT1G11070	0	Hydroxyproline-rich glycoprotein family protein	-2.71375	0.00560925
										AT5G23530	CXE18	Probable carboxylesterase 18	-2.74725	0.0013788
										AT3G49620	DIN11	Probable 2-oxoglutarate-dependent dioxygenase DIN11	-2.74839	0.00313536
										AT5G06740	LECRKS5	Probable L-type lectin-domain containing receptor kinase S.5	-2.75753	0.0213463
										AT4G03540	0	CASP-like protein 1C1	-2.7655	0.0133239
										AT1G69930	GSTU11	Glutathione S-transferase U11	-2.78038	0.0344141
										AT5G07010	SOT15	Cytosolic sulfotransferase 15	-2.78308	0.0215264
										AT2G30750	CYP71A12	Cytochrome P450 71A12	-2.78412	0.00240421
										AT3G09270	GSTU8	Glutathione S-transferase U8	-2.81021	2.14528e-06
										AT5G41040	HHT1	Omega-hydroxypalmitate O-feruloyl transferase	-2.81273	6.49499e-06
										AT1G74000	SSL11	Protein STRICTOSIDINE SYNTHASE-LIKE 11	-2.84266	0.00460596
										AT5G42330	MDH9.2	At5g42330	-2.89029	0.0269045
										AT4G31380	FLP1	Flowering-promoting factor 1-like protein 1	-2.89171	0.0304207
										AT4G13660	PRR2	Pinoresinol reductase 2	-2.90465	4.34655e-05
										AT1G45616	RLP6	Receptor-like protein 6	-2.91017	0.000546206
										AT4G28485	DMP7	Protein DMP7	-2.91188	0.025389
										AT5G42880	WEL3	Protein WEAK CHLOROPLAST MOVEMENT UNDER BLUE LIGHT-like 3	-2.91585	0.0463472
										AT1G79360	44106	Organic cation/carnitine transporter 2	-2.93839	0.00188941
										AT3G44540	FAR4	Probable fatty acyl-CoA reductase 4	-2.94914	0.00669411
										AT4G36610	C7A10.750	Alpha/beta-Hydrolases superfamily protein	-2.96403	5.12389e-05
										AT5G15130	WRKY72	Probable WRKY transcription factor 72	-2.97965	0.00504603
										AT4G15830	0	ARM repeat superfamily protein	-2.98645	0.014497
										AT3G59930	0	Defensin-like protein 206	-2.99739	0.0335756
										AT5G66690	UGT72E2	UDP-glycosyltransferase 72E2	-3.00657	0.00126032
										AT2G04040	DTX1	Protein DETOXIFICATION 1	-3.0145	0.00217004
										AT2G23540	0	GDSL esterase/lipase At2g23540	-3.01867	0.0177007
										AT5G13580	ABCG6	ABC transporter G family member 6	-3.02741	7.59533e-06
										AT2G42870	PAR1	Transcription factor PAR1	-3.07276	2.51242e-06
										AT1G68360	GIS3	Zinc finger protein GIS3	-3.08765	5.63632e-05
										AT2G45360	0	Uncharacterized protein	-3.12475	0.00332732
										AT1G68850	PER11	Peroxidase 11	-3.23389	0.00238713
										AT1G24793	LPXC1	Probable UDP-3-O-acyl-N-acetylglucosamine deacetylase 1, mitochondrial	-3.25446	0.0192361
										AT1G27940	ABCB13	ABC transporter B family member 13	-3.27521	0.0104368
										AT1G72660	DRG2	Developmentally-regulated G-protein 2	-3.33265	0.00462729
										AT4G15680	GRXS4	Monothiol glutaredoxin-S4	-3.39266	0.0400512
										AT4G14630	GLP9	Germin-like protein subfamily 1 member 8	-3.41512	4.60717e-07
										AT2G44790	UCC2	Uclacyanin-2	-3.42064	0.00440316
										AT2G47950	0	At2g47950	-3.48833	0.0176142
										AT5G09720	MRS2-8	Putative inactive magnesium transporter MRS2-8	-3.49402	0.0259516
										AT2G22510	0	At2g22510	-3.55628	0.000814303
										AT1G69920	GSTU12	Glutathione S-transferase U12	-3.58906	0.0273324
										AT2G31180	MYB14	Transcription factor MYB14	-3.5974	0.0148638
										AT1G60470	GOLS4	Galactinol synthase 4	-3.6039	0.0496223
										AT1G09935	0	Phosphoglycerate mutase family protein	-3.60669	0.0153253
										AT5G05340	PER52	Peroxidase 52	-3.61014	6.14162e-05
										AT1G61820	BGLU46	Beta-glucosidase 46	-3.62878	2.37814e-05
										AT2G40370	LAC5	Laccase-5	-3.68758	0.000153894
										AT2G45220	PME17	Probable pectinesterase/pectinesterase inhibitor 17	-3.69221	0.000713714
										AT5G58860	CYP86A1	Cytochrome P450 86A1	-3.7069	0.00595931
										AT2G22620	0	Rhamnogalacturonan endolyase	-3.72919	0.00050949
										AT5G26280	0	AT5g26280/T19G15_130	-3.73544	0.0086859
										AT4G28720	YUC8	Probable indole-3-pyruvate monooxygenase YUCCA8	-3.77937	0.000394506
										AT1G55990	0	Glycine-rich protein	-3.81776	1.14063e-05
										AT3G46230	HSP17.4A	17.4 kDa class I heat shock protein	-3.83124	1.06265e-05
										AT2G41810	0	Uncharacterized protein At2g41810	-3.86333	1.58702e-05
										AT5G26260	F9D12.8	F9D12.8 protein	-3.8804	0.00265757
										AT4G02320	PME40	Probable pectinesterase/pectinesterase inhibitor 40	-3.88923	0.0334675
										AT1G30700	0	Berberine bridge enzyme-like 8	-3.90167	0.000260686
										AT3G07970	QRT2	Polygalacturonase QRT2	-3.9256	0.0195143
										AT1G13230	PII-2	Piriformospora indica-insensitive protein 2	-3.93212	0.0238574
										AT1G32780	0	Alcohol dehydrogenase-like 3	-3.93239	0.0268889
										AT5G51950	MSG15.3	Glucose-methanol-choline (GMC) oxidoreductase family protein	-3.94581	0.00169723
										AT5G12020	HSP17.6	17.6 kDa class II heat shock protein	-4.07759	3.3204e-05
										AT5G01580	OAS HIGH ACCUMULATION 1	Gamma interferon responsive lysosomal thiol (GILT) reductase family protein	-4.07915	0.00624145
										AT4G35165	0	Prolamin_like domain-containing protein	-4.08567	0.0437099
										AT1G15385	0	Uncharacterized protein	-4.08692	0.0340111
										AT5G28646	WVD2	Protein WAVE-DAMPENED 2	-4.11094	0.0039671
										AT1G76310	CYCB2-4	Cyclin-B2-4	-4.20151	0.00405089
										AT4G37070	PLP1	Patatin-like protein 1	-4.24105	0.000907725
										AT1G01480	ACS2	1-aminocyclopropane-1-carboxylate synthase 2	-4.253	0.00470727
										AT5G23190	CYP86B1	Cytochrome P450 86B1	-4.26662	0.000758458
										AT3G46700	UGT76E3	UDP-glycosyltransferase 76E3	-4.31214	0.0025469
										AT5G13900	VAS	Lipid transfer-like protein VAS	-4.31834	0.00106545
										AT2G05510	0	Glycine-rich protein family	-4.32276	0.00175277
										AT4G33610	0	At4g33610	-4.35984	7.70706e-06
										AT3G17580	0	SsrA-binding protein	-4.36195	0.00738394
										AT1G73260	KTI4	Kunitz trypsin inhibitor 4	-4.41664	0.0129864
										AT5G40900	0	Uncharacterized protein	-4.46648	0.0205786
										AT3G48450	0	At3g48450	-4.49098	0.000305522
										AT1G26390	FOX2	Berberine bridge enzyme-like 4	-4.50474	1.19169e-05
										AT2G21100	DIR23	Dirigent protein 23	-4.51449	0.000192751
										AT1G13520	F13B4.3	F13B4.3 protein	-4.5233	0.000149891
										AT3G16430	PBP2	PYK10-binding protein 2	-4.53545	0.00501011
										AT1G61440	0	G-type lectin S-receptor-like serine/threonine-protein kinase At1g61440	-4.55042	0.00232119
										AT1G05450	0	Bifunctional inhibitor/lipid-transfer protein/seed storage 2S albumin superfamily protein	-4.58861	0.00173089
										AT1G49960	NAT4	Nucleobase-ascorbate transporter 4	-4.65685	0.00237784
										AT3G50310	MAPKKK20	Mitogen-activated protein kinase kinase kinase 20	-4.74982	0.000652853
										AT5G06730	PER54	Peroxidase 54	-4.75257	2.1407e-05
										AT5G12030	HSP17.7	17.7 kDa class II heat shock protein	-4.78297	8.46375e-07
										AT4G28110	MYB41	Transcription factor MYB41	-4.78371	0.000748049
										AT3G11430	GPAT5	Glycerol-3-phosphate acyltransferase 5	-4.98577	0.00026746
										AT1G54890	ChlADR1	NADPH-dependent aldehyde reductase 1, chloroplastic	-5.00428	0.00592848
										AT5G64905	PEP3	Elicitor peptide 3	-5.14478	0.00018931
										AT3G44300	NIT2	Nitrilase 2	-5.30426	3.74238e-05
										AT1G53540	HSP17.6C	17.6 kDa class I heat shock protein 3	-5.45582	1.90928e-05
										AT4G11650	OSM34	Osmotin-like protein OSM34	-5.59373	0.000154488
										AT1G05800	DGL	Galactolipase DONGLE, chloroplastic	-5.62352	0.0109832
										AT5G09520	PELPK2	Protein PELPK2	-5.65062	4.38269e-05
										AT5G43580	UPI	Uncharacterized protein At5g43580	-5.80401	0.0037144
										AT1G13480	0	At1g13480	-5.89517	0.000539937
										AT1G65970	PRXIIC	Peroxiredoxin-2C	-5.95035	6.10505e-06
										AT1G10586	BHLH168	Transcription factor bHLH168	-5.97419	0.000855637
										AT4G25200	HSP23.6	23.6 kDa heat shock protein, mitochondrial	-6.02632	0.000257398
										AT4G26260	MIOX4	Inositol oxygenase 4	-6.29619	0.000422391
										AT3G21500	DXPS1	1-deoxy-D-xylulose-5-phosphate synthase	-6.35055	0.000489514
										AT3G60140	BGLU30	Beta-glucosidase 30	-7.48483	0.0110142
										AT3G01420	DOX1	Alpha-dioxygenase 1	-8.25163	0.0275031

## Sheet: Table S1_3
Supplemental Data 1. DEGs in local and systemic leaves of glr3.3 glr3.6 plants compared with WT before and after GPA or W+OS treatment.
207 DEGs in local leaves of glr3.3 glr3.6 compared with WT 0h after W+OS.										209 DEGs in systemic leaves of glr3.3 glr3.6 compared with WT 0h after W+OS.
Gene ID	Gene Name	Gene Description	log2FoldChange	P-value						Gene ID	Gene Name	Gene Description	log2FoldChange	P-value
AT3G51490	MSSP3	Monosaccharide-sensing protein 3	7.15723	5.762e-07						AT3G51490	MSSP3	Monosaccharide-sensing protein 3	8.46801	3.27828e-09
AT5G12030	HSP17.7	17.7 kDa class II heat shock protein	3.95907	0.00190358						AT4G37990	CAD8	Cinnamyl alcohol dehydrogenase 8	4.62952	0.000199768
AT3G14760	0	Transmembrane protein	3.95852	0.00381822						AT1G54020	0	GDSL esterase/lipase At1g54020	3.92928	0.00227207
AT3G57010	SSL8	Protein STRICTOSIDINE SYNTHASE-LIKE 8	3.59658	0.00578977			JA	log2FC		AT4G19460	0	Glycosyltransferase	3.5527	0.00489749		ID	JA	log2FC
AT3G15340	PPI2	Proton pump-interactor 2	3.59262	0.00949194		AT5G07010	ST2A	-1.92599		AT1G02310	MAN1	Mannan endo-1,4-beta-mannosidase 1	3.51252	0.0108128		AT2G27690	CYP94C1	1.02316
AT5G24540	BGLU31	Beta-glucosidase 31	3.37527	0.0131528		AT5G44420	PDF1.2A	2.09894		AT1G77525	0	Defensin-like protein	3.25585	0.0222212		AT1G17380	JAZ5	1.3522
AT4G35030	0	Protein kinase superfamily protein	3.14966	0.0166661						AT1G77530	0	O-methyltransferase family protein	3.25253	0.0193197		AT5G44420	PDF1.2A	1.51109
AT1G68330	0	Glutamine-tRNA ligase/glutaminyl-tRNA protein	3.14572	0.0147977						AT5G04630	CYP77A9	CYP77A9	3.252	0.0219446		AT5G24770	VSP2	1.16222
AT2G14900	GASA7	Gibberellin-regulated protein 7	3.11096	0.023069						AT3G46080	ZAT8	Zinc finger protein ZAT8	3.25185	0.0162146
AT4G15680	GRXS4	Monothiol glutaredoxin-S4	3.01818	1.46857e-07						AT4G29570	CDA8	Cytidine deaminase 8	3.24829	0.0189813
AT5G65080	MAF5	Protein MADS AFFECTING FLOWERING 5	2.97964	2.46598e-26						AT5G65080	MAF5	Protein MADS AFFECTING FLOWERING 5	3.18107	1.52171e-29
AT5G12880	0	At5g12880	2.78893	0.0462225						AT5G02220	SMR4	Cyclin-dependent protein kinase inhibitor SMR4	2.92836	0.03974
AT5G03204	0	Uncharacterized protein	2.78886	0.0480501						AT3G21351	MED6	Mediator of RNA polymerase II transcription subunit 6	2.77552	0.0387187
AT5G12020	HSP17.6	17.6 kDa class II heat shock protein	2.78885	0.043877						AT1G10710	PHS1	Protein POOR HOMOLOGOUS SYNAPSIS 1	2.73474	0.00466251
AT2G27610	PCMP-H60	Pentatricopeptide repeat-containing protein At2g27610	2.52269	0.0126502						AT2G40330	PYL6	Abscisic acid receptor PYL6	2.65509	0.000849088
AT4G01580	0	B3 domain-containing protein At4g01580	2.52225	0.00297648						AT4G12480	EARLI1	Lipid transfer protein EARLI 1	2.63264	1.96708e-13
AT5G55410	MTE17.12	Bifunctional inhibitor/lipid-transfer protein/seed storage 2S albumin superfamily protein	2.51765	0.0336332						AT5G59580	UGT76E1	UDP-glycosyltransferase 76E1	2.53119	0.0234239
AT1G30700	0	Berberine bridge enzyme-like 8	2.39145	0.0312541						AT5G24780	VSP1	Vegetative storage protein 1	2.51874	3.46234e-12
AT1G51460	ABCG13	ABC transporter G family member 13	2.39019	0.0354255						AT4G17470	0	Alpha/beta-Hydrolases superfamily protein	2.47474	3.77237e-05
AT4G39630	0	Translation initiation factor	2.35145	0.0195062						AT3G52450	PUB22	E3 ubiquitin-protein ligase PUB22	2.39426	0.0326481
AT5G37000	0	Glycosyltransferase family exostosin protein	2.3483	0.0161456						AT5G44550	0	CASP-like protein 1B1	2.38787	0.00190392
AT1G23410	RPS27AA	Ubiquitin-40S ribosomal protein S27a-1	2.34809	0.0147827						AT2G45080	CYCU2-1	Cyclin-U2-1	2.23965	0.00859274
AT5G44430	PDF1.2C	Defensin-like protein 17	2.33098	3.5452e-30						AT5G13580	ABCG6	ABC transporter G family member 6	2.16609	0.00285141
AT2G28210	ACA2	Alpha carbonic anhydrase 2	2.32398	0.00326687						AT1G75580	SAUR51	At1g75580	2.07306	0.00113636
AT1G22220	AUF2	F-box protein At1g22220	2.16693	0.0338532						AT3G14060	0	Uncharacterized protein	2.07202	0.0112998
AT5G02370	KIN10B	Kinesin-like protein KIN-10B	2.16614	0.000143858						AT4G20390	0	CASP-like protein 1B2	2.07164	0.00347885
AT3G06020	FAF4	Protein FANTASTIC FOUR 4	2.15755	0.0264232						AT5G40230	UMAMIT37	WAT1-related protein At5g40230	2.00016	5.34512e-12
AT5G06730	PER54	Peroxidase 54	2.11782	0.0256042						AT5G61890	ERF114	Ethylene-responsive transcription factor ERF114	1.99822	0.00603664
AT5G44420	PDF1.2A	Defensin-like protein 16	2.09894	1.60007e-27						AT5G58860	CYP86A1	Cytochrome P450 86A1	1.98284	2.80313e-06
AT3G49620	DIN11	Probable 2-oxoglutarate-dependent dioxygenase DIN11	2.04851	0.00220121						AT2G04040	DTX1	Protein DETOXIFICATION 1	1.97983	0.0168164
AT5G62520	SRO5	Probable inactive poly [ADP-ribose] polymerase SRO5	2.04759	0.0271733						AT5G19110	0	Eukaryotic aspartyl protease family protein	1.97931	0.0160966
AT1G49150	0	F27J15.8	2.04368	0.0414871						AT1G24070	CSLA10	Probable glucomannan 4-beta-mannosyltransferase 10	1.94669	0.0389269
AT1G68470	GT17	Probable xyloglucan galactosyltransferase GT17	2.00304	0.00917124						AT5G22520	MQJ16.6	At5g22520	1.93024	0.0017353
AT4G12480	EARLI1	Lipid transfer protein EARLI 1	1.98405	7.50931e-29						AT1G19190	CXE1	Probable carboxylesterase 1	1.91448	0.000293495
AT2G20562	TAX2	Signaling peptide TAXIMIN 2	1.93375	0.0193547						AT2G39030	NATA1	L-ornithine N5-acetyltransferase NATA1	1.84446	7.81603e-17
AT3G25250	OXI1	Serine/threonine-protein kinase OXI1	1.9324	0.017299						AT5G53710	MGN6.6	Uncharacterized protein	1.8375	0.0146353
AT3G44970	0	Cytochrome P450 superfamily protein	1.88472	0.00261293						AT1G09080	BIP3	Heat shock 70 kDa protein BIP3	1.74772	0.0247608
AT3G23230	ERF098	Ethylene-responsive transcription factor ERF098	1.85926	0.0124643						AT3G21710	VUP1	Vascular-related unknown protein 1	1.65915	0.0270751
AT4G28330	F20O9.10	Uncharacterized protein AT4g28330	1.82245	0.00217827						AT2G44840	ERF13	Ethylene-responsive transcription factor 13	1.65767	0.00344526
AT2G35658	0	Uncharacterized protein	1.78166	0.020457						AT1G62370	0	F2401.10	1.65658	0.0351513
AT1G31320	LBD4	LOB domain-containing protein 4	1.77764	0.00233863						AT3G09520	F11F8_10	Exocyst subunit Exo70 family protein	1.65475	0.00901826
AT3G17690	CNGC19	Putative cyclic nucleotide-gated ion channel 19	1.74813	0.0108172						AT3G44550	FAR5	Probable fatty acyl-CoA reductase 5	1.65249	0.00571595
AT3G28857	PRE5	Transcription factor PRE5	1.70408	0.03272						AT2G41800	0	At2g41800/T11A7.10	1.63949	6.20698e-05
AT5G46500	0	Protein VARIATION IN COMPOUND TRIGGERED ROOT growth protein	1.70352	0.001953						AT2G39330	JAL23	Jacalin-related lectin 23	1.63156	3.62161e-05
AT3G06880	0	Transducin/WD40 repeat-like superfamily protein	1.67025	0.000816464						AT5G06330	MHF15.15	At5g06330	1.61301	0.00623481
AT4G01680	MYB55	Myb domain protein 55	1.66803	0.0207202						AT1G76930	EXT1	Extensin-1	1.60591	2.06015e-19
AT2G14800	#N/A	#N/A	1.65598	0.00825678						AT1G12030	0	At1g12030	1.59243	0.0327786
AT1G75150	0	DNA ligase-like protein	1.63126	0.00185692						AT2G33020	RLP24	Receptor like protein 24	1.57466	0.0224462
AT3G49110	PER33	Peroxidase 33	1.61602	0.00565306						AT2G43580	0	Endochitinase At2g43580	1.54599	0.00828979
AT1G75030	TLP-3	TLP-3	1.58165	0.0174156						AT3G26690	NUDT13	Nudix hydrolase 13, mitochondrial	1.52747	0.00384496
AT4G15670	GRXS7	Monothiol glutaredoxin-S7	1.57802	1.98942e-05						AT2G43590	0	Endochitinase At2g43590	1.51166	4.14381e-17
AT1G21310	EXT3	Extensin-3	1.56265	1.36213e-18						AT5G44420	PDF1.2A	Defensin-like protein 16	1.51109	1.04124e-14
AT4G04510	CRK38	Cysteine-rich receptor-like protein kinase 38	1.5186	0.00525834						AT5G06720	PER53	Peroxidase 53	1.51107	0.0384588
AT3G27200	0	Phytocyanin domain-containing protein	1.51692	0.0251419						AT3G49570	LSU3	Protein RESPONSE TO LOW SULFUR 3	1.50451	0.00632619
AT5G22545	0	Uncharacterized protein	1.51546	0.0324747						AT5G42840	MBD2.3	Cysteine/Histidine-rich C1 domain family protein	1.49143	0.0319513
AT5G56320	EXPA14	Expansin-A14	1.51212	0.0297071						AT2G41342	0	Uncharacterized protein	1.48965	0.0187216
AT5G02570	0	Histone H2B.9	1.4699	0.0203254						AT3G19500	BHLH113	Transcription factor bHLH113	1.4795	0.00334931
AT3G12500	CHI-B	Basic endochitinase B	1.46674	5.53453e-10						AT3G25180	CYP82G1	Dimethylnonatriene synthase	1.47082	0.00411239
AT2G39820	EIF6-1	Eukaryotic translation initiation factor 6-1	1.46422	0.0207541						AT4G11320	RDL5	Probable cysteine protease RDL5	1.46255	7.03813e-16
AT4G33550	0	At4g33550	1.45728	0.00125813						AT1G06620	0	1-aminocyclopropane-1-carboxylate oxidase homolog 1	1.45083	0.00102462
AT5G26670	PAE10	Pectin acetylesterase 10	1.44087	0.0381273						AT2G38390	PER23	Peroxidase 23	1.44674	0.0169075
AT2G25240	CCP3	Serpin-Z10	1.43563	0.0491986						ATMG01410	ORF204	Uncharacterized mitochondrial protein AtMg01410	1.43791	0.041591
AT1G53542	0	At1g53545	1.41829	0.00382796						AT5G44430	PDF1.2C	Defensin-like protein 17	1.38766	3.0832e-15
AT5G08000	PDCB2	PLASMODESMATA CALLOSE-BINDING PROTEIN 2	1.41548	0.0116909						AT3G27400	0	Putative pectate lyase 11	1.37739	1.12833e-09
AT1G76930	EXT1	Extensin-1	1.41521	2.77246e-22						AT4G06744	0	Uncharacterized protein At4g06744	1.37188	0.00551403
AT3G18100	MYB4R1	Myb domain protein 4r1	1.40781	0.000259776						AT1G49700	F14J22.9	F14J22.9 protein	1.36947	0.00808688
AT1G33811	0	GDSL esterase/lipase At1g33811	1.38121	0.000656142						AT2G26020	PDF1.2B	Putative defensin-like protein 15	1.36395	8.00027e-09
AT2G26010	PDF1.3	Defensin-like protein 14	1.37923	2.06977e-11						AT1G17380	TIFY11A	Protein TIFY 11A	1.3522	0.0393578
AT4G12500	0	pEARLI1-like lipid transfer protein 3	1.37853	0.00339997						AT5G23530	CXE18	Probable carboxylesterase 18	1.35018	0.0156096
AT1G06180	MYB13	Transcription factor MYB13	1.37769	0.0237908						AT5G14380	AGP6	Classical arabinogalactan protein 6	1.33176	0.0197037
AT3G13100	ABCC7	ABC transporter C family member 7	1.37505	1.95235e-05						AT4G38080	0	At4g38080	1.32915	0.00257799
AT4G12490	0	pEARLI1-like lipid transfer protein 2	1.372	2.50515e-12						AT4G18990	XTH29	Probable xyloglucan endotransglucosylase/hydrolase protein 29	1.32287	0.0424927
AT3G53150	UGT73D1	UDP-glycosyltransferase 73D1	1.37024	0.0388486						AT4G12490	0	pEARLI1-like lipid transfer protein 2	1.32053	0.0339609
AT2G26400	ARD1	1,2-dihydroxy-3-keto-5-methylthiopentene dioxygenase 1	1.36387	0.000467215						AT3G10600	CAT7	Cationic amino acid transporter 7, chloroplastic	1.3156	0.0131052
AT2G34150	SCAR1	Protein SCAR1	1.36345	0.0237665						AT5G03435	F12E4_180	Anthranilate phosphoribosyltransferase-like protein	1.29724	0.0417223
AT1G65470	FAS1	Chromatin assembly factor 1 subunit FAS1	1.33359	0.0119366						AT1G20480	4CLL2	4-coumarate--CoA ligase-like 2	1.2592	0.0458947
AT1G49160	WNK7	Probable serine/threonine-protein kinase WNK7	1.33178	2.78133e-05						AT2G31141	0	Uncharacterized protein	1.25752	0.011935
AT3G46690	UGT76E4	UDP-glycosyltransferase 76E4	1.32465	0.031796						AT1G53542	0	At1g53545	1.25722	0.0274435
AT5G22930	0	Uncharacterized protein	1.32352	0.00498553						AT5G40330	MYB23	Transcription factor MYB23	1.2522	0.0148463
AT5G37660	PDLP7	Plasmodesmata-located protein 7	1.32311	0.046658						AT5G44570	0	Transmembrane protein	1.24227	0.00488719
AT2G01610	0	PMEI domain-containing protein	1.31395	0.0170858						AT1G22340	UGT85A7	UDP-glycosyltransferase 85A7	1.22078	0.0191223
AT2G40200	BHLH51	Transcription factor bHLH51	1.30979	0.026494						AT3G06100	NIP7-1	Probable aquaporin NIP7-1	1.20968	0.00861422
AT2G14610	PR1	Pathogenesis-related protein 1	1.3085	7.55758e-54						AT3G24020	DIR16	Dirigent protein 16	1.20803	0.0300607
AT5G05960	0	AAI domain-containing protein	1.30104	1.07505e-07						AT1G58420	0	At1g58420	1.19737	0.0250237
AT2G43570	CHI	Endochitinase CHI	1.29881	1.46896e-42						AT5G64810	WRKY51	Probable WRKY transcription factor 51	1.19486	0.00682001
AT1G15520	ABCG40	ABC transporter G family member 40	1.29583	3.55514e-07						AT5G57080	0	Uncharacterized protein	1.17647	0.0157368
AT4G11320	RDL5	Probable cysteine protease RDL5	1.29401	1.21981e-05						AT4G33270	CDC20-1	Cell division cycle 20.1, cofactor of APC complex	1.1744	0.0449506
AT2G26020	PDF1.2B	Putative defensin-like protein 15	1.28574	1.94251e-13						AT5G24770	VSP2	Vegetative storage protein 2	1.16222	0.000153192
AT5G58390	PER67	Peroxidase 67	1.28377	0.000313405						AT4G02330	PME41	Probable pectinesterase/pectinesterase inhibitor 41	1.15006	0.00582827
AT5G07030	0	At5g07030	1.28048	0.00115424						AT3G53840	WAKL15	Wall-associated receptor kinase-like 15	1.13826	0.0122858
AT2G43580	0	Endochitinase At2g43580	1.27612	0.0109984						AT1G22110	0	Uncharacterized protein	1.12684	0.0254716
AT4G21940	CPK15	Calcium-dependent protein kinase 15	1.27464	0.0154885						AT3G12500	CHI-B	Basic endochitinase B	1.12681	0.00358986
AT1G01680	PUB54	U-box domain-containing protein 54	1.26366	0.000267025						AT5G46730	MZA15.15	Glycine-rich protein	1.11894	0.0302125
AT4G28010	0	Pentatricopeptide repeat-containing protein At4g28010	1.25585	0.00568919						AT3G46090	ZAT7	Zinc finger protein ZAT7	1.11145	0.00917443
AT3G49750	RLP44	Receptor-like protein 44	1.25288	0.0152807						AT1G17990	0	Putative 12-oxophytodienoate reductase-like protein 2A	1.09896	0.0487334
AT4G18750	DOT4	Pentatricopeptide repeat-containing protein DOT4, chloroplastic	1.23735	0.0494289						AT1G75640	0	F10A5.16	1.0751	0.027
AT4G09840	0	At4g09840	1.2367	0.00624552						AT5G59310	LTP4	Non-specific lipid-transfer protein 4	1.07236	0.00193129
AT3G61920	F21F14.90	At3g61920	1.23206	0.0228854						AT1G62045	0	Uncharacterized protein	1.07197	0.0396796
AT5G64630	FAS2	Chromatin assembly factor 1 subunit FAS2	1.23095	0.000680366						AT5G05600	0	Probable 2-oxoglutarate-dependent dioxygenase At5g05600	1.07189	1.05644e-10
AT3G60660	0	Spindle and kinetochore-associated protein 1 homolog	1.1791	0.0150151						AT4G24130	T19F6.7	T19F6.7 protein	1.06981	0.00112464
AT4G29600	CDA7	Cytidine deaminase 7	1.17881	0.026383						AT4G04810	MSRB4	Peptide methionine sulfoxide reductase B4	1.0694	0.000367777
AT3G19210	CHR25	Protein CHROMATIN REMODELING 25	1.17835	0.0145357						AT5G64120	PER71	Peroxidase 71	1.06005	4.4869e-06
AT2G43590	0	Endochitinase At2g43590	1.17178	4.05894e-07						AT1G69810	WRKY36	Probable WRKY transcription factor 36	1.03796	0.0192912
AT1G07620	TRM32	Protein TRM32	1.16955	3.60937e-05						AT2G27690	CYP94C1	Cytochrome P450 94C1	1.02316	0.0265665
AT2G41240	BHLH100	Transcription factor bHLH100	1.1658	1.22561e-17						AT2G33710	ERF112	Ethylene-responsive transcription factor ERF112	1.02111	0.0376182
AT4G30090	0	Uncharacterized protein	1.16013	0.0150884						AT4G16260	0	Probable glucan endo-1,3-beta-glucosidase At4g16260	1.02106	3.10383e-07
AT3G12170	F28J15.2	At3g12170	1.15792	0.0154097						AT1G33260	0	Probable receptor-like protein kinase At1g33260	1.01562	0.00462907
AT5G50915	BHLH137	Transcription factor bHLH137	1.15414	1.75129e-16						AT4G18422	0	Transmembrane protein	1.01472	0.0211422
AT1G23060	MDP40	T26J12.16 protein	1.15396	0.0388231						AT3G59070	0	Cytochrome b561 and DOMON domain-containing protein At3g59070	1.01462	0.00788735
AT2G35190	NPSN11	Novel plant SNARE 11	1.13895	0.00163236						AT1G10780	0	F-box protein At1g10780	1.00851	0.0309149
AT4G15210	BAM5	Beta-amylase 5	1.13339	0.0436137						AT1G02380	0	At1g02380	-1.00501	0.0212328
AT2G42370	MHK10.9	Uncharacterized protein At2g42370	1.12871	0.047071						AT3G26850	0	Uncharacterized protein	-1.02137	0.000187811
AT2G32990	GH9B8	Endoglucanase 11	1.1268	0.0139359						AT2G42960	0	Probable receptor-like protein kinase At2g42960	-1.0215	0.00103095
AT5G65350	HTR11	Histone H3-like 5	1.12464	0.0476149						AT3G04030	MYR2	Myb-related protein 2	-1.02218	0.000265335
AT5G64810	WRKY51	Probable WRKY transcription factor 51	1.12422	8.55488e-06						AT2G21590	APL4	Probable glucose-1-phosphate adenylyltransferase large subunit, chloroplastic	-1.0236	0.00273274
AT1G60830	F23C21.4	RNA-binding (RRM/RBD/RNP motifs) family protein	1.1235	0.0307104						AT1G11785	0	Alpha-ketoglutarate-dependent dioxygenase alkB	-1.02415	0.0188187
AT3G50770	CML41	Probable calcium-binding protein CML41	1.12343	1.28809e-22						AT5G51630	0	ADP-ribosyl cyclase/cyclic ADP-ribose hydrolase	-1.02636	2.31951e-05
AT3G26440	0	AT3G26440 protein	1.12114	0.006117						AT1G22550	NPF5.16	Protein NRT1/ PTR FAMILY 5.16	-1.02667	2.97014e-09
AT1G05950	0	Uncharacterized protein	1.11423	0.0127504						AT2G46830	CCA1	Protein CCA1	-1.02811	0.0146527
AT1G33960	IAN8	Immune-associated nucleotide-binding protein 8	1.11035	4.78362e-11						AT3G20200	0	Ser/Thr protein kinaseroteinase	-1.03032	0.00152786
AT5G14770	0	Pentatricopeptide repeat-containing protein At5g14770, mitochondrial	1.10502	0.00104136						AT5G10250	DOT3	BTB/POZ domain-containing protein DOT3	-1.04162	0.00485827
AT1G74770	0	Zinc finger protein BRUTUS-like At1g74770	1.10326	0.00544351						AT3G49650	KIN8B	Kinesin-like protein KIN-8B	-1.0424	1.47804e-06
AT1G69580	PHL8	Myb family transcription factor PHL8	1.09808	0.00634929						AT1G65985	F12P19.15	At1g65985	-1.04696	0.0242055
AT1G47890	RLP7	Receptor-like protein 7	1.09564	0.0293115						AT3G45970	EXLA1	Expansin-like A1	-1.04837	1.10232e-11
AT3G56980	ORG3	Transcription factor ORG3	1.08615	4.86629e-12						AT5G01445	0	Uncharacterized protein	-1.05081	0.029978
AT3G54390	0	Sequence-specific DNA binding transcription factor	1.08454	0.00539185						AT1G60590	0	Pectin lyase-like superfamily protein	-1.05283	0.0195194
AT3G48670	IDN2	Protein INVOLVED IN DE NOVO 2	1.08122	0.000581423						ATCG00830	rpl2-B	50S ribosomal protein L2, chloroplastic	-1.05749	0.011832
AT3G66652	FIPS3	FIP1[III]-like protein	1.07995	0.00379699						AT1G71400	RLP12	Receptor-like protein 12	-1.06521	0.00378349
AT5G20870	0	Glucan endo-1,3-beta-D-glucosidase	1.06981	0.0477946						AT2G38430	0	Uncharacterized protein	-1.06737	0.0426498
AT4G33170	PCMP-H53	Pentatricopeptide repeat-containing protein At4g33170	1.06932	0.0462434						AT3G06880	0	Transducin/WD40 repeat-like superfamily protein	-1.06771	5.36115e-08
AT1G30720	0	Berberine bridge enzyme-like 10	1.06847	0.0211795						AT2G32340	0	TraB family protein	-1.06857	0.00503376
AT2G23040	#N/A	#N/A	1.06495	0.0255902						AT4G33740	T16L1.230	At4g33740	-1.07567	6.21547e-10
AT1G43910	0	AAA-ATPase At1g43910	1.06384	0.000130049						AT3G15800	0	Glucan endo-1,3-beta-D-glucosidase	-1.08768	0.0238968
AT1G19250	FMO1	Probable flavin-containing monooxygenase 1	1.05147	0.0217289						AT1G19980	0	ER lumen protein retaining receptor family protein	-1.08859	0.000313415
AT1G13340	0	Regulator of Vps4 activity in the MVB pathway protein	1.03797	0.00028979						AT5G54130	0	Calcium-binding endonuclease/exonuclease/phosphatase family	-1.09375	0.00631907
AT5G28910	0	Alpha-(1,6)-fucosyltransferase	1.03724	2.9718e-08						AT2G46940	0	Fold protein	-1.09786	0.0416868
AT4G32480	0	AT4g32480/F8B4_180	1.03339	3.20254e-06						AT1G24090	F3I6.1	F3I6.1 protein	-1.11259	0.0453666
AT4G13330	0	At4g13330	1.02824	0.00213009						AT5G35926	0	Protein with RNI-like/FBD-like domain	-1.11369	1.23541e-08
AT1G14460	0	Protein STICHEL-like 1	1.02085	0.0039342						AT5G37630	EMB2656	ARM repeat superfamily protein	-1.11728	0.000115095
AT1G75580	SAUR51	At1g75580	1.02082	0.014173						AT1G51402	0	Uncharacterized protein	-1.11998	0.0169761
AT1G13609	0	Defensin-like protein 287	1.0197	4.1259e-31						AT2G31160	LSH3	Protein LIGHT-DEPENDENT SHORT HYPOCOTYLS 3	-1.12428	0.0390228
AT4G36850	AP22.27	PQ-loop repeat family protein / transmembrane family protein	1.01436	0.00322418						AT4G03230	0	G-type lectin S-receptor-like serine/threonine-protein kinase At4g03230	-1.13085	0.000504747
AT4G00820	iqd17	IQ-domain 17	1.01045	0.0175954						AT1G70430	0	Protein kinase superfamily protein	-1.13334	0.0099312
AT3G06160	REM21	B3 domain-containing protein REM21	1.00575	0.0135925						AT2G18196	HIPP30	Heavy metal-associated isoprenylated plant protein 30	-1.13794	0.0137624
AT2G45400	BEN1	Protein BRI1-5 ENHANCED 1	-1.01732	0.00532604						AT2G40850	PI4KG1	Phosphatidylinositol 4-kinase gamma 1	-1.13801	0.00801077
AT3G28960	AVT1I	Amino acid transporter AVT1I	-1.02616	0.0488592						AT1G53885	FLZ17	FCS-Like Zinc finger 17	-1.14271	0.0190572
AT1G08090	NRT2.1	High-affinity nitrate transporter 2.1	-1.03447	0.000350653						AT5G36000	0	Probable F-box protein At5g36000	-1.14677	0.0147951
AT2G44300	AtXYP10	At2g44300	-1.04887	0.00102349						AT1G77580	FPP1	Filament-like plant protein 1	-1.14763	5.01472e-06
AT1G17560	HLL	50S ribosomal protein HLL, mitochondrial	-1.06651	0.0277194						ATCG00500	accD	Acetyl-coenzyme A carboxylase carboxyl transferase subunit beta, chloroplastic	-1.15222	0.0168251
AT1G02380	0	At1g02380	-1.06816	0.0470411						AT5G48490	DIR1	Putative lipid-transfer protein DIR1	-1.1532	0.0322921
AT5G18010	SAUR19	Auxin-responsive protein SAUR19	-1.07076	0.0183608						AT1G66400	CML23	Probable calcium-binding protein CML23	-1.16042	0.020751
AT3G21420	LBO1	LBO1	-1.07107	0.0399733						AT1G35180	0	At1g35180	-1.18255	0.0105233
AT5G62280	MMI9.11	At5g62280	-1.07116	0.00364839						AT1G64690	BLT	Protein BRANCHLESS TRICHOME	-1.18509	0.00788385
AT1G56710	0	Pectin lyase-like superfamily protein	-1.0888	0.0101312						AT3G14590	NTMC2T6.2	Calcium-dependent lipid-binding (CaLB domain) family protein	-1.20151	0.0079229
AT3G28740	CYP81D11	Cytochrome P450 81D11	-1.11143	2.37566e-59						AT5G65600	LECRK92	L-type lectin-domain containing receptor kinase IX.2	-1.20631	0.0109172
AT1G05020	AP180	Clathrin coat assembly protein AP180	-1.11812	0.025887						AT1G34060	TAR4	Tryptophan aminotransferase-related protein 4	-1.21661	0.0477779
AT1G52400	BGLU18	Beta-D-glucopyranosyl abscisate beta-glucosidase	-1.14106	7.90649e-75						AT5G23600	MQM1.13	2'-phosphotransferase	-1.22293	0.035343
AT5G48780	0	ADP-ribosyl cyclase/cyclic ADP-ribose hydrolase	-1.16164	0.0374328						AT5G16720	MYOB3	Myosin-binding protein 3	-1.22565	0.000551529
AT3G55370	DOF3.6	Dof zinc finger protein DOF3.6	-1.17724	0.0003425						AT3G05900	0	Neurofilament protein-like protein	-1.22725	1.42447e-12
AT5G60260	0	Uncharacterized protein	-1.19526	0.00419085						AT5G52882	0	P-loop containing nucleoside triphosphate hydrolases superfamily protein	-1.22992	1.32787e-07
AT2G22810	ACS4	1-aminocyclopropane-1-carboxylate synthase 4	-1.20066	0.000737891						AT4G24860	0	P-loop containing nucleoside triphosphate hydrolases superfamily protein	-1.23569	0.043352
AT1G24580	0	F21J9.24	-1.24121	0.0153052						AT4G34131	UGT73B3	UDP-glycosyltransferase 73B3	-1.24913	0.0219664
AT4G25980	PER43	Peroxidase 43	-1.26421	0.00428483						AT1G03457	BRN2	RNA-binding protein BRN2	-1.24953	0.00219209
AT3G16360	AHP4	Histidine-containing phosphotransfer protein 4	-1.26674	0.0222211						AT5G26160	PMIR2	Protein PLASTID MOVEMENT IMPAIRED 1-RELATED 2	-1.26008	3.60298e-06
AT5G18050	SAUR22	Auxin-responsive protein SAUR22	-1.29035	0.00454931						AT2G17525	0	Pentatricopeptide repeat-containing protein At2g17525, mitochondrial	-1.26861	8.06002e-05
AT1G02650	0	Tetratricopeptide repeat (TPR)-like superfamily protein	-1.29224	0.044104						AT5G06540	PCMP-H88	Pentatricopeptide repeat-containing protein At5g06540	-1.27673	0.00158911
AT1G11785	0	Alpha-ketoglutarate-dependent dioxygenase alkB	-1.31063	0.00070455						AT4G35770	STR15	Rhodanese-like domain-containing protein 15, chloroplastic	-1.30028	8.30242e-22
AT3G53350	ICR5	Interactor of constitutive active ROPs 5	-1.32572	0.0185842						AT4G01390	A_IG002N01.25	A_IG002N01.25 protein	-1.33855	1.03648e-11
AT2G37770	AKR4C9	NADPH-dependent aldo-keto reductase, chloroplastic	-1.34796	0.0380011						AT2G31150	0	ATP binding / ATPase	-1.34153	1.46799e-09
AT2G35290	SAUR79	At2g35290	-1.34845	0.0422613						AT4G21880	0	Pentatricopeptide repeat-containing protein At4g21880, mitochondrial	-1.34541	0.00118788
AT5G17680	MVA3.30	ADP-ribosyl cyclase/cyclic ADP-ribose hydrolase	-1.36442	0.0437431						AT1G27580	0	F-box protein (DUF295)	-1.34584	0.0348608
AT2G27080	NHL13	NDR1/HIN1-like protein 13	-1.41139	0.00304472						AT1G14190	0	F7A19.28 protein	-1.34737	0.0233966
AT2G07667	0	Uncharacterized protein	-1.42183	0.000129237						AT5G56160	SFH14	Phosphatidylinositol/phosphatidylcholine transfer protein SFH14	-1.36258	0.00108335
AT4G23680	0	Bet_v_1 domain-containing protein	-1.43184	0.0310135						AT3G14870	0	Uncharacterized protein At3g14870	-1.36773	0.0351767
AT1G22550	NPF5.16	Protein NRT1/ PTR FAMILY 5.16	-1.45125	2.47427e-11						AT2G04235	0	Uncharacterized protein	-1.3945	0.00357947
AT1G61280	0	Phosphatidylinositol N-acetylglucosaminyltransferase subunit P	-1.45774	0.0311772						AT3G06435	0	At3g06435	-1.44787	0.037613
AT5G19810	0	Proline-rich extensin-like family protein	-1.46661	0.038887						AT1G69610	0	Zinc finger FYVE domain protein, putative (DUF1666)	-1.45735	0.000168388
AT3G27170	CLC-B	Chloride channel protein CLC-b	-1.49676	0.00236838						AT1G53625	0	Uncharacterized protein	-1.51269	0.0457772
AT1G34440	0	Uncharacterized protein	-1.51805	0.0472449						AT2G29890	VLN1	Villin-1	-1.5557	0.00470055
AT3G54270	SPP3A	Probable sucrose-phosphatase 3a	-1.54948	0.0104984						AT4G35030	0	Protein kinase superfamily protein	-1.56293	0.0185848
AT1G76650	CML38	Calcium-binding protein CML38	-1.59951	0.00477086						AT3G26790	FUS3	B3 domain-containing transcription factor FUS3	-1.60433	0.0294675
AT1G34060	TAR4	Tryptophan aminotransferase-related protein 4	-1.62464	2.76659e-07						AT3G04070	NAC047	NAC transcription factor 47	-1.616	0.00430076
AT1G18020	0	Putative 12-oxophytodienoate reductase-like protein 2B	-1.63319	0.000838757						ATCG01090	ndhI	NAD(P)H-quinone oxidoreductase subunit I, chloroplastic	-1.65462	0.00132521
AT3G23955	0	Putative F-box/FBD/LRR-repeat protein At3g23955	-1.64663	0.0493356						AT4G37685	0	Uncharacterized protein	-1.70956	0.00145166
AT1G35140	EXL1	Protein EXORDIUM-like 1	-1.6528	0.0153851						AT4G02780	GA1	Ent-copalyl diphosphate synthase, chloroplastic	-1.72388	0.03289
AT1G22065	0	Uncharacterized protein	-1.77411	0.0140244						AT1G08730	XI-C	Myosin-9	-1.72737	0.0435519
AT3G47340	ASN1	Asparagine synthetase [glutamine-hydrolyzing] 1	-1.89343	2.64147e-52						AT2G14800	#N/A	#N/A	-1.76122	0.0016087
AT1G62510	0	At1g62510	-1.90098	5.54679e-23						AT2G22770	NAI1	Transcription factor NAI1	-1.83491	0.0260455
AT5G07010	SOT15	Cytosolic sulfotransferase 15	-1.92599	2.54347e-06						AT3G15950	NAI2	TSA1-like protein	-1.83523	0.0329661
AT1G31880	BRX	Protein BREVIS RADIX	-1.94525	0.0429141						AT5G64667	IDL2	Protein IDA-LIKE 2	-1.92801	0.0336414
AT1G54020	0	GDSL esterase/lipase At1g54020	-1.97561	0.000694374						AT3G51910	HSFA7A	Heat stress transcription factor A-7a	-1.93182	0.0242668
AT5G50565	MFB16.4	Uncharacterized protein	-2.23177	0.0145707						AT4G22860	0	Cell cycle regulated microtubule associated protein	-2.01494	0.00866404
AT3G15950	NAI2	TSA1-like protein	-2.24264	0.00161118						AT2G45570	CYP76C2	Cytochrome P450 76C2	-2.01495	0.0123632
AT2G27140	0	At2g27140	-2.29517	0.0198579						AT1G62975	BHLH125	Transcription factor bHLH125	-2.04386	0.0414395
AT1G52030	F-ATMBP	Myrosinase-binding protein 2	-2.50325	1.04409e-10						AT5G62260	AHL6	AT-hook motif nuclear-localized protein 6	-2.12641	0.00580422
AT2G21140	PRP2	Proline-rich protein 2	-2.52399	0.0294621						AT1G78260	0	At1g78260	-2.2497	0.0239027
AT4G28420	0	Probable aminotransferase TAT1	-2.56532	0.0434664						AT1G26390	FOX2	Berberine bridge enzyme-like 4	-2.60506	0.000213098
AT2G02990	RNS1	Ribonuclease 1	-2.66957	2.21727e-10						AT3G48850	MPT2	Mitochondrial phosphate carrier protein 2, mitochondrial	-2.78528	0.0441409
AT1G42980	FH12	Formin-like protein 12	-2.92432	0.0427871						AT2G40113	0	Pollen Ole e 1 allergen and extensin family protein	-2.78605	0.0454341
AT3G58550	0	AAI domain-containing protein	-3.0559	0.0113273						AT2G19800	MIOX2	Inositol oxygenase 2	-2.78979	0.0492607
AT2G07775	0	Uncharacterized protein	-3.14004	0.0358195						AT3G02840	ZFN1	Zinc finger CCCH domain-containing protein 33	-2.82326	0.0283623
AT4G11470	CRK31	Putative cysteine-rich receptor-like protein kinase 31	-3.24338	0.0194395						AT4G14630	GLP9	Germin-like protein subfamily 1 member 8	-2.98965	0.0225619
AT2G29380	HAI3	Probable protein phosphatase 2C 24	-3.27302	0.029324						AT1G45616	RLP6	Receptor-like protein 6	-3.28253	0.0104931
AT4G21200	GA2OX8	Gibberellin 2-beta-dioxygenase 8	-3.50826	0.00970041						AT5G45720	0	Protein STICHEL-like 4	-3.28754	0.0122086
AT2G35210	AGD10	ADP-ribosylation factor GTPase-activating protein AGD10	-3.51775	0.0116811						AT1G55390	0	Cysteine/Histidine-rich C1 domain family protein	-3.37035	0.0112733
AT1G11362	0	Plant invertase/pectin methylesterase inhibitor superfamily protein	-3.53839	0.00722739						AT3G16360	AHP4	Histidine-containing phosphotransfer protein 4	-3.38103	0.00300743
AT4G39403	PLS	Peptide POLARIS	-3.7725	0.00636686						AT1G57560	AtMYB50	At1g57560	-3.40833	0.00677366
										AT3G23370	0	RRM domain-containing protein	-3.95238	0.00302824
										AT2G11891	0	Uncharacterized protein	-4.50163	0.000947481

## Sheet: Table S1_4
Supplemental Data 1. DEGs in local and systemic leaves of glr3.3 glr3.6 plants compared with WT before and after GPA or W+OS treatment.
720 DEGs in local leaves of glr3.3 glr3.6 compared with WT 2h after W+OS.							325 DEGs in systemic leaves of glr3.3 glr3.6 compared with WT 2h after W+OS.
Gene ID	Gene Name	Gene Description	log2FoldChange	P-value			Gene ID	Gene Name	Gene Description	log2FoldChange	P-value
AT3G51490	MSSP3	Monosaccharide-sensing protein 3	9.89411	4.03306e-23			AT1G68765	IDA	Protein IDA	4.12274	0.00252636
AT4G08770	PER37	Peroxidase 37	4.64792	6.11282e-05			AT4G25380	SAP10	Zinc finger A20 and AN1 domain-containing stress-associated protein 10	4.11506	0.00172301
AT2G26400	ARD1	1,2-dihydroxy-3-keto-5-methylthiopentene dioxygenase 1	4.50332	7.34255e-37			AT5G02780	GSTL1	Glutathione S-transferase L1	3.94579	0.00243906
AT3G28510	0	AAA-ATPase At3g28510	4.11725	1.59176e-25			AT4G15270	0	Glucosyltransferase-like protein	3.90531	0.00322801
AT1G65360	AGL23	Agamous-like MADS-box protein AGL23	3.36618	0.0164494			AT4G15280	UGT71B5	UDP-glycosyltransferase 71B5	3.56966	0.00507688		ID	JA	log2FC
AT1G79400	CHX2	Cation/H(+) antiporter 2	3.16583	3.82774e-05			AT4G28280	LLG3	GPI-anchored protein LLG3	3.27253	0.0244008		AT3G45140	LOX2	-1.20469
AT2G14610	PR1	Pathogenesis-related protein 1	3.15858	5.57032e-234			AT5G49700	AHL17	AT-hook motif nuclear-localized protein 17	3.2688	0.0169906		AT1G72520	LOX4	-1.09226
AT4G21840	MSRB8	Peptide methionine sulfoxide reductase B8	2.93558	2.36642e-12			AT3G51490	MSSP3	Monosaccharide-sensing protein 3	3.22909	9.49623e-05		AT3G25760	AOC1	-1.41469
AT1G71390	RLP11	Receptor-like protein 11	2.91406	8.00926e-05			AT5G12020	HSP17.6	17.6 kDa class II heat shock protein	3.15538	0.0133389		AT3G48520	CYP94B3	-4.87333
AT4G03505	0	Uncharacterized protein	2.89657	0.0393595			AT5G51160	MWD22.10	Ankyrin repeat family protein	3.14577	0.0235252		AT1G17380	JAZ5	-1.30124
AT4G10500	DLO1	Protein DMR6-LIKE OXYGENASE 1	2.82047	3.29468e-235			AT5G53700	0	Uncharacterized protein	2.98353	0.0305042		AT2G34600	JAZ7	-1.56579
AT3G49620	DIN11	Probable 2-oxoglutarate-dependent dioxygenase DIN11	2.80885	3.79502e-52			AT1G59950	ARR3	Two-component response regulator ARR3	2.95284	0.0386634		AT1G30135	JAZ8	-2.78473
AT5G62040	BFT	Protein BROTHER of FT and TFL 1	2.72585	3.22924e-05			AT3G13433	0	Transmembrane protein	2.94941	0.0382637		AT5G13220	JAZ10	-2.03058
AT5G48290	HIPP46	Heavy metal-associated isoprenylated plant protein 46	2.65441	0.00040716			AT4G12735	0	Uncharacterized protein	2.94765	0.0440955		AT5G44420	PDF1.2A	1.12199
AT4G34800	0	Uncharacterized protein	2.64555	0.0285525			AT5G24140	SQE4	Squalene epoxidase 4	2.94645	0.0338894		AT5G24770	VSP2	-1.76764
AT3G13610	F6'H1	Feruloyl CoA ortho-hydroxylase 1	2.61904	1.1605e-06			AT2G37750	ZFP10	Zinc finger protein 10	2.89523	0.00885275			GS	log2FC
AT5G22570	WRKY38	Probable WRKY transcription factor 38	2.61583	3.72033e-43			AT1G65483	0	Uncharacterized protein	2.79348	0.0487551		AT1G52040	MBP1	-1.10494
AT4G13890	SHM5	Serine hydroxymethyltransferase 5	2.56192	3.88252e-05			AT5G65080	MAF5	Protein MADS AFFECTING FLOWERING 5	2.60778	1.58275e-21		AT5G07690	MYB29	-1.05878
AT5G24910	CYP714A1	Cytochrome P450 714A1	2.51582	0.00714749			AT3G58540	F14P22.130	Uncharacterized protein F14P22.130	2.55033	0.0285397		AT5G07700	MYB76	-1.02747
AT5G65080	MAF5	Protein MADS AFFECTING FLOWERING 5	2.49152	1.80127e-19			AT3G45130	LAS1	Lanosterol synthase	2.48258	0.00229075
AT5G01900	WRKY62	Probable WRKY transcription factor 62	2.45938	1.31946e-127			AT3G15534	0	Uncharacterized protein	2.40922	0.00947936
AT2G11891	0	Uncharacterized protein	2.40788	0.00231852			AT5G57785	0	Uncharacterized protein	2.33928	5.84373e-07
AT5G55450	MTE17.16	Bifunctional inhibitor/lipid-transfer protein/seed storage 2S albumin superfamily protein	2.39062	3.39246e-68			AT5G03090	0	Mto 1 responding down protein	2.30628	0.0496014
AT3G24900	RLP39	Receptor-like protein 39	2.39044	1.23268e-09			AT4G08040	ACS11	1-aminocyclopropane-1-carboxylate synthase 11	2.25672	4.73318e-16
AT5G40230	UMAMIT37	WAT1-related protein At5g40230	2.29937	4.90667e-18			AT3G10600	CAT7	Cationic amino acid transporter 7, chloroplastic	2.20237	0.00303568
AT1G19250	FMO1	Probable flavin-containing monooxygenase 1	2.2886	2.25151e-18			AT4G35170	T12J5.40	Uncharacterized protein AT4g35170	2.19752	0.0244001
AT3G09960	0	Tyrosine-protein phosphatase At3g09960	2.2817	0.000760876			AT4G14130	XTH15	Xyloglucan endotransglucosylase/hydrolase protein 15	2.13964	2.09396e-17
AT1G66960	LUP5	Lupeol synthase 5	2.21111	3.95213e-07			AT5G48850	SDI1	Protein SULFUR DEFICIENCY-INDUCED 1	2.12564	2.64659e-12
AT2G44240	0	At2g44230/F4I1.4	2.2041	5.20917e-06			AT1G19210	ERF017	Ethylene-responsive transcription factor ERF017	2.09095	0.0328228
AT2G13810	ALD1	Aminotransferase ALD1, chloroplastic	2.20266	4.98452e-37			AT2G41380	0	Methyltransf_11 domain-containing protein	2.09003	0.0107694
AT5G03260	LAC11	Laccase-11	2.19625	0.00478233			AT3G46280	F12M12_250	Uncharacterized protein F12M12_250	2.08945	0.0258542
AT3G29250	SDR4	Short-chain dehydrogenase reductase 4	2.16778	2.93439e-44			AT1G14080	FUT6	Fucosyltransferase 6	2.08606	0.0392879
AT1G03870	FLA9	Fasciclin-like arabinogalactan protein 9	2.16688	3.60242e-95			AT5G40230	UMAMIT37	WAT1-related protein At5g40230	2.04337	3.62974e-15
AT5G51550	EXL3	Protein EXORDIUM-like 3	2.11943	4.11402e-53			AT2G39518	0	CASP-like protein 4D2	1.99621	0.0142447
AT5G65390	AGP7	Classical arabinogalactan protein 7	2.09801	1.10651e-06			AT1G33030	0	O-methyltransferase family protein	1.99481	0.000646867
AT5G61610	0	Oleosin family protein	2.06522	0.0451786			AT5G22570	WRKY38	Probable WRKY transcription factor 38	1.89341	1.79051e-07
AT4G21830	MSRB7	Peptide methionine sulfoxide reductase B7	2.0607	2.73717e-109			AT5G50580	SAE1B-1	SUMO-activating enzyme subunit 1B-1	1.88854	0.0157006
AT3G09940	MDAR3	Monodehydroascorbate reductase 3	2.05098	0			AT3G49580	LSU1	Protein RESPONSE TO LOW SULFUR 1	1.86103	2.22309e-05
AT3G57240	BG3	Probable glucan endo-1,3-beta-glucosidase BG3	2.01781	9.83242e-180			AT2G37030	0	Uncharacterized protein	1.8372	0.0256033
AT3G01513	0	Uncharacterized protein	1.97304	9.21996e-08			AT1G79400	CHX2	Cation/H(+) antiporter 2	1.81105	0.0181452
AT5G59170	APTR-1	Cell wall protein	1.96708	0.00307377			AT5G38310	0	Uncharacterized protein	1.77798	0.0406694
AT3G49110	PER33	Peroxidase 33	1.95535	3.60371e-15			AT5G51950	MSG15.3	Glucose-methanol-choline (GMC) oxidoreductase family protein	1.76499	3.82443e-06
AT2G43140	BHLH129	Transcription factor bHLH129	1.94945	8.87617e-11			AT1G10370	GSTU17	Glutathione S-transferase U17	1.75434	1.39778e-21
AT5G48820	KRP3	Cyclin-dependent kinase inhibitor 3	1.91883	0.000567182			AT2G19800	MIOX2	Inositol oxygenase 2	1.74374	7.00165e-05
AT5G57550	XTH25	Probable xyloglucan endotransglucosylase/hydrolase protein 25	1.8973	3.13538e-124			AT4G07960	CSLC12	Probable xyloglucan glycosyltransferase 12	1.73675	0.0107941
AT3G50140	0	Uncharacterized protein	1.88585	6.4216e-17			AT2G04515	0	Uncharacterized protein	1.72103	0.0032211
AT5G14330	0	Uncharacterized protein	1.88254	0.0036975			AT1G01600	CYP86A4	Cytochrome P450 86A4	1.71525	0.00184489
AT1G10550	XTH33	Probable xyloglucan endotransglucosylase/hydrolase protein 33	1.87337	3.46989e-37			AT5G01740	SCAR4	Protein SCAR4	1.691	2.64672e-06
AT4G23070	RBL7	RHOMBOID-like protein 7	1.87218	5.80454e-09			AT3G02480	0	Uncharacterized protein	1.67959	0.0207998
AT4G23700	CHX17	Cation/H(+) antiporter 17	1.86289	7.73759e-13			AT2G33175	0	Transmembrane protein	1.67742	0.0287019
AT3G11340	UGT76B1	UDP-glycosyltransferase 76B1	1.85424	0.0459654			AT1G68390	0	Core-2/I-branching beta-1,6-N-acetylglucosaminyltransferase family protein	1.67191	0.0311817
AT3G29240	0	Uncharacterized protein	1.84632	2.96566e-271			AT5G42330	MDH9.2	At5g42330	1.67102	0.00220726
AT1G72790	0	Hydroxyproline-rich glycoprotein family protein	1.83517	4.28989e-51			AT4G23070	RBL7	RHOMBOID-like protein 7	1.66719	3.78862e-08
AT5G54400	0	Uncharacterized protein	1.80925	0.000139406			AT1G12030	0	At1g12030	1.6397	0.00161473
AT5G50300	AZG2	Adenine/guanine permease AZG2	1.80662	0.0239913			AT5G44575	0	At5g44575	1.60397	0.0127598
AT4G16260	0	Probable glucan endo-1,3-beta-glucosidase At4g16260	1.80424	9.1358e-16			AT5G50630	MFB16.10	Transmembrane protein	1.56475	0.0204228
AT1G75040	PR5	Pathogenesis-related protein 5	1.78189	8.8402e-244			AT3G18900	0	Ternary complex factor MIP1 leucine-zipper protein	1.544	0.0128658
AT3G26830	CYP71B15	Bifunctional dihydrocamalexate synthase/camalexin synthase	1.7677	4.52313e-276			AT3G26830	CYP71B15	Bifunctional dihydrocamalexate synthase/camalexin synthase	1.5367	3.44137e-11
AT3G18250	0	Putative membrane lipoprotein	1.75334	9.96022e-13			AT5G46871	0	Defensin-like protein 308	1.53634	0.00698222
AT5G57785	0	Uncharacterized protein	1.73835	4.85992e-06			AT3G49570	LSU3	Protein RESPONSE TO LOW SULFUR 3	1.53049	1.62738e-12
AT2G25770	0	At2g25770	1.72673	0.0273646			AT5G10250	DOT3	BTB/POZ domain-containing protein DOT3	1.5084	0.00340227
AT5G01740	SCAR4	Protein SCAR4	1.70726	0.00124363			AT4G01140	0	At4g01140	1.50058	0.00300881
AT2G37880	0	Uncharacterized protein	1.70172	0.0369129			AT2G02990	RNS1	Ribonuclease 1	1.49087	2.54174e-53
AT3G10600	CAT7	Cationic amino acid transporter 7, chloroplastic	1.68572	0.00638454			AT2G26010	PDF1.3	Defensin-like protein 14	1.43528	1.4931e-23
AT3G19615	0	Beta-1,4-xylosidase	1.68528	0.00214433			AT4G18422	0	Transmembrane protein	1.42778	0.000221959
AT4G24340	0	At4g24340	1.67561	5.70482e-34			AT1G22470	0	Uncharacterized protein	1.42763	0.00105211
AT5G24540	BGLU31	Beta-glucosidase 31	1.63731	8.89038e-05			AT3G59220	PRN1	Pirin-1	1.42611	9.87808e-15
AT1G66700	PXMT1	Paraxanthine methyltransferase 1	1.61188	7.04271e-06			AT2G29350	SAG13	Senescence-associated protein 13	1.42475	1.50718e-10
AT1G70880	MLP15	Major latex-like protein	1.6074	0.0250798			AT4G37450	AGP18	Lysine-rich arabinogalactan protein 18	1.419	6.37978e-08
AT3G09190	0	Concanavalin A-like lectin family protein	1.6071	0.0248114			AT3G57740	ZRK4	Serine/threonine-protein kinase ZRK4	1.41674	0.0243919
AT1G14880	PCR1	Protein PLANT CADMIUM RESISTANCE 1	1.60512	6.67921e-119			AT5G22380	NAC090	NAC domain-containing protein 90	1.39017	2.62403e-15
AT3G13650	DIR7	Dirigent protein 7	1.59785	5.79374e-05			AT4G20970	BHLH162	Transcription factor bHLH162	1.37906	3.63324e-05
AT5G44460	CML43	Probable calcium-binding protein CML43	1.58526	0.0107361			AT5G57567	0	GCK domain protein	1.37882	0.0496294
AT1G26390	FOX2	Berberine bridge enzyme-like 4	1.58054	8.24145e-25			AT5G01900	WRKY62	Probable WRKY transcription factor 62	1.36267	0.00666789
AT1G33960	IAN8	Immune-associated nucleotide-binding protein 8	1.5702	2.19805e-60			AT5G59240	RPS8B	40S ribosomal protein S8-2	1.35511	0.007536
AT4G18430	RABA1E	Ras-related protein RABA1e	1.56843	3.9777e-05			AT2G20670	RALFL14	Protein RALF-like 14	1.35379	8.9654e-27
AT3G25010	RLP41	Receptor-like protein 41	1.56494	1.29298e-47			AT4G25810	XTH23	Probable xyloglucan endotransglucosylase/hydrolase protein 23	1.35134	1.59779e-19
AT2G41240	BHLH100	Transcription factor bHLH100	1.55559	4.1128e-32			AT1G47400	0	Uncharacterized protein	1.34948	8.46467e-21
AT3G57260	BG2	Glucan endo-1,3-beta-glucosidase, acidic isoform	1.55553	8.40957e-231			AT2G16630	0	Uncharacterized protein	1.34253	6.17313e-46
AT1G66600	WRKY63	Probable WRKY transcription factor 63	1.55204	5.17817e-15			AT5G22940	F8H	Probable glucuronoxylan glucuronosyltransferase F8H	1.31718	6.67227e-07
AT3G44830	PDAT2	Putative phospholipid:diacylglycerol acyltransferase 2	1.55163	1.66875e-06			AT2G43570	CHI	Endochitinase CHI	1.31553	5.8277e-11
AT2G24850	TAT3	Probable aminotransferase TAT3	1.54764	7.90265e-271			AT5G26010	0	Probable protein phosphatase 2C 72	1.31507	0.0181185
AT5G45950	0	GDSL esterase/lipase At5g45950	1.54518	4.16667e-133			AT5G40980	0	Uncharacterized protein	1.31182	0.0310395
AT2G23170	GH3.3	Indole-3-acetic acid-amido synthetase GH3.3	1.54385	1.16841e-131			AT2G22470	AGP2	Classical arabinogalactan protein 2	1.311	1.79126e-05
AT1G02440	ARFD1A	ADP-ribosylation factor D1A	1.54172	0.0132382			AT3G46090	ZAT7	Zinc finger protein ZAT7	1.28429	2.56844e-21
AT5G03360	0	Cysteine/histidine-rich C1 domain protein	1.53679	7.42583e-36			AT5G08150	SOB5	Protein SUPPRESSOR OF PHYTOCHROME B 5	1.27502	1.01553e-07
AT2G17230	EXL5	Protein EXORDIUM-like 5	1.53051	1.20526e-99			AT2G46410	CPC	Transcription factor CPC	1.26282	0.022487
AT1G53541	HSP17.6C	17.6 kDa class I heat shock protein 3	1.52978	0.00251953			AT4G39070	BBX20	B-box zinc finger protein 20	1.22713	1.43728e-23
AT5G24090	CHIB1	Acidic endochitinase	1.51867	0.0117681			AT5G05640	MJJ3.3	At5g05640	1.21211	0.0303733
AT5G44480	DUR	Putative UDP-arabinose 4-epimerase 4	1.51756	1.95788e-06			AT4G01680	MYB55	Myb domain protein 55	1.21101	0.000928091
AT1G53690	NRPB12L	DNA-directed RNA polymerase subunit 12-like protein	1.51567	0.00592412			AT4G04745	0	Uncharacterized protein	1.20155	5.06676e-09
AT3G23740	0	Uncharacterized protein	1.51087	0.0414457			AT2G35000	ATL9	E3 ubiquitin-protein ligase ATL9	1.19738	0.0213245
AT5G60930	KIN4C	Kinesin-like protein KIN-4C	1.50546	0.000106125			AT4G38400	EXLA2	Expansin-like A2	1.19671	7.58754e-07
AT3G04720	HEL	Hevein-like preproprotein	1.49721	2.58166e-61			AT3G15210	ERF4	Ethylene-responsive transcription factor 4	1.19478	3.47075e-41
AT5G66280	GMD1	GDP-mannose 4,6 dehydratase 1	1.48962	0.0170246			AT1G53480	T3F20.20	Mto 1 responding down 1	1.18361	0.000337008
AT4G04500	CRK37	Cysteine-rich receptor-like protein kinase 37	1.48495	1.26124e-07			AT4G16260	0	Probable glucan endo-1,3-beta-glucosidase At4g16260	1.18336	1.14236e-17
AT5G03350	LLP	Lectin-like protein	1.48287	5.44542e-132			AT5G10140	FLC	MADS-box protein FLOWERING LOCUS C	1.18057	1.31236e-07
AT4G17460	HAT1	Homeobox-leucine zipper protein HAT1	1.48271	4.55246e-30			AT5G05350	0	Uncharacterized protein	1.17873	0.00849124
AT5G18290	SIP1-2	Probable aquaporin SIP1-2	1.47738	3.42325e-05			AT5G21280	0	At5g21280	1.17707	0.0256921
AT1G11125	0	Uncharacterized protein	1.4724	0.0141377			AT3G25882	NIMIN-2	Protein NIM1-INTERACTING 2	1.17144	4.74806e-26
AT3G18260	RTNLB9	Reticulon-like protein B9	1.47224	0.00581712			AT1G33800	GXM3	Glucuronoxylan 4-O-methyltransferase 3	1.16935	0.0038525
AT1G03850	GRXS13	Monothiol glutaredoxin-S13	1.47206	4.22473e-56			AT1G44414	0	zinc_ribbon_15 domain-containing protein	1.16844	0.00745149
AT1G75150	0	DNA ligase-like protein	1.47004	0.0403031			AT5G61890	ERF114	Ethylene-responsive transcription factor ERF114	1.16729	0.0467716
AT4G27140	AT2S1	2S seed storage protein 1	1.46998	2.91623e-05			AT5G27000	KIN14G	Kinesin-like protein KIN-14G	1.16439	0.0336438
AT2G37720	TBL15	Protein trichome birefringence-like 15	1.44237	0.0313479			AT5G65390	AGP7	Classical arabinogalactan protein 7	1.15781	5.23692e-14
AT1G61800	GPT2	Glucose-6-phosphate/phosphate translocator 2, chloroplastic	1.44022	1.55368e-42			AT1G64110	DAA1	p-loop containing nucleoside triphosphate hydrolases superfamily protein	1.15772	0.0474896
AT1G02450	NIMIN-1	Protein NIM1-INTERACTING 1	1.43722	5.6411e-18			AT5G62730	NPF4.7	Protein NRT1/ PTR FAMILY 4.7	1.15749	0.00256432
AT2G26020	PDF1.2B	Putative defensin-like protein 15	1.4289	3.52738e-05			AT2G32510	MAPKKK17	Mitogen-activated protein kinase kinase kinase 17	1.15562	0.036122
AT1G51770	F19C24.28	Uncharacterized protein F19C24.28	1.42537	0.0227058			AT2G44790	UCC2	Uclacyanin-2	1.15476	0.0362917
AT2G02061	0	Nucleotide-diphospho-sugar transferase family protein	1.42521	0.00623178			AT4G15120	dl3605w	VQ motif-containing protein	1.15359	0.033364
AT4G37390	GH3.2	Indole-3-acetic acid-amido synthetase GH3.2	1.42332	8.58967e-82			AT3G26440	0	AT3G26440 protein	1.1492	0.0482959
AT5G40450	MPO12.160	A-kinase anchor-like protein	1.42245	1.21188e-15			AT4G03270	CYCD6-1	Putative cyclin-D6-1	1.14912	0.027221
AT2G28760	UXS6	UDP-glucuronic acid decarboxylase 6	1.41544	7.20298e-07			AT1G22190	RAP2-13	Ethylene-responsive transcription factor RAP2-13	1.14278	9.97956e-45
AT4G21850	MSRB9	Peptide methionine sulfoxide reductase B9	1.41302	1.91037e-137			AT5G05810	ATL43	RING-H2 finger protein ATL43	1.13523	0.000935263
AT4G32890	GATA9	GATA transcription factor 9	1.41187	0.000155515			AT4G30290	XTH19	Xyloglucan endotransglucosylase/hydrolase protein 19	1.12904	0.0206989
AT2G44790	UCC2	Uclacyanin-2	1.4076	4.1034e-14			AT4G15610	0	CASP-like protein 1D1	1.12661	4.43843e-20
AT3G25882	NIMIN-2	Protein NIM1-INTERACTING 2	1.40253	3.26686e-53			AT1G07160	0	Probable protein phosphatase 2C 2	1.12403	0.00571305
AT3G47050	F13I12.100	Beta-D-glucan exohydrolase-like protein	1.39758	0.00143976			AT5G44420	PDF1.2A	Defensin-like protein 16	1.12199	1.64743e-10
AT1G04220	KCS2	3-ketoacyl-CoA synthase 2	1.3971	9.08196e-62			AT1G35730	APUM9	Pumilio homolog 9	1.11764	0.00178459
AT4G04510	CRK38	Cysteine-rich receptor-like protein kinase 38	1.38803	1.14538e-05			AT1G74010	0	At1g74010	1.11486	0.00101938
AT5G62150	MTG10.18	At5g62150	1.38669	0.000218496			AT5G41160	PUP12	Putative purine permease 12	1.10781	1.22528e-06
AT5G52720	HIPP10	Heavy metal-associated isoprenylated plant protein 10	1.38428	0.0372617			AT2G44400	0	Cysteine/Histidine-rich C1 domain family protein	1.08787	0.00824611
AT5G01250	AT5G01250.1	Alpha 1,4-glycosyltransferase family protein	1.38219	0.0253017			AT1G51850	0	Leucine-rich repeat protein kinase family protein	1.08782	0.039561
AT4G27460	CBSX5	CBS domain-containing protein CBSX5	1.3804	1.66352e-08			AT3G49340	T1G12.4	Cysteine protease-like protein	1.08766	0.00434579
AT3G07970	QRT2	Polygalacturonase QRT2	1.37903	0.0264732			AT2G24610	CNGC14	Probable cyclic nucleotide-gated ion channel 14	1.08563	0.032908
AT2G41730	0	Uncharacterized protein	1.37713	3.76128e-24			AT4G21990	43924	5'-adenylylsulfate reductase 3, chloroplastic	1.0817	2.21316e-61
AT3G61450	SYP73	Syntaxin-73	1.37179	0.032183			AT5G51670	0	Similarity to unknown protein	1.08125	1.02865e-12
AT3G22600	0	AAI domain-containing protein	1.37068	4.7034e-40			AT5G61160	ACT	Agmatine coumaroyltransferase	1.0795	9.88029e-06
AT5G41160	PUP12	Putative purine permease 12	1.37055	0.000109812			AT3G48640	T8P19.150	Transmembrane protein	1.07393	1.26545e-07
AT5G56320	EXPA14	Expansin-A14	1.37041	0.000518099			AT1G61255	0	Uncharacterized protein	1.07072	0.00044223
AT3G48180	0	Uncharacterized protein	1.37013	0.0101655			AT3G09940	MDAR3	Monodehydroascorbate reductase 3	1.06495	3.16718e-08
AT2G20825	ULT2	Protein ULTRAPETALA 2	1.37012	0.0179658			AT5G07780	FH19	Formin-like protein 19	1.05873	0.0095978
AT2G47130	SDR3a	Short-chain dehydrogenase reductase 3a	1.36875	1.94443e-82			AT3G23730	XTH16	Probable xyloglucan endotransglucosylase/hydrolase protein 16	1.05729	1.76293e-06
AT4G15270	0	Glucosyltransferase-like protein	1.35808	0.0187167			AT5G25260	FLOT2	Flotillin-like protein 2	1.05311	1.23373e-05
AT2G23690	0	Uncharacterized protein	1.35748	0.00402349			AT2G27430	0	ARM repeat superfamily protein	1.0499	0.0249106
AT4G16563	0	Probable aspartyl protease At4g16563	1.35334	1.8023e-79			AT5G54148	0	Sarcosine dehydrogenase-2C protein	1.04897	0.0107898
AT5G08150	SOB5	Protein SUPPRESSOR OF PHYTOCHROME B 5	1.34824	4.12243e-06			AT4G07408	0	Uncharacterized protein	1.04388	0.0400663
AT5G24655	LSU4	Protein RESPONSE TO LOW SULFUR 4	1.34757	2.83504e-05			AT3G52310	#N/A	#N/A	1.04256	0.00366505
AT2G35730	0	HMA domain-containing protein	1.34287	0.00187601			AT3G13520	AGP12	Arabinogalactan protein 12	1.04172	1.15889e-08
AT5G06090	GPAT7	Glycerol-3-phosphate acyltransferase 7	1.33733	8.33192e-11			AT2G14610	PR1	Pathogenesis-related protein 1	1.04159	1.16824e-05
AT5G64890	PEP2	Elicitor peptide 2	1.33471	0.00249118			AT2G43580	0	Endochitinase At2g43580	1.03844	0.0336543
AT2G30550	DALL3	Phospholipase A1-Igamma2, chloroplastic	1.3336	5.68413e-181			AT1G26380	FOX1	Berberine bridge enzyme-like 3	1.03702	0.00246282
AT2G23130	AGP17	Lysine-rich arabinogalactan protein 17	1.3331	2.58208e-83			AT2G46940	0	Fold protein	1.0358	0.00729603
AT1G10060	BCAT1	Branched-chain-amino-acid aminotransferase 1, mitochondrial	1.33224	1.26472e-38			AT4G37990	CAD8	Cinnamyl alcohol dehydrogenase 8	1.03284	0.036925
AT1G67980	CCOAMT	Putative caffeoyl-CoA O-methyltransferase At1g67980	1.3319	4.27256e-19			AT1G33811	0	GDSL esterase/lipase At1g33811	1.0326	6.57491e-06
AT1G12160	0	Flavin-containing monooxygenase FMO GS-OX-like 1	1.33137	0.00159558			AT4G01575	0	Serine protease inhibitor, Kazal-type family protein	1.02961	0.000431315
AT3G22620	0	AAI domain-containing protein	1.32908	5.16199e-10			AT2G43140	BHLH129	Transcription factor bHLH129	1.02904	0.0111304
AT1G53480	T3F20.20	Mto 1 responding down 1	1.32535	2.73402e-06			AT5G25190	ERF003	Ethylene-responsive transcription factor ERF003	1.02855	6.28537e-09
AT4G00700	F6N23.8	F6N23.8 protein	1.32107	2.10879e-27			AT1G64220	TOM7-2	Mitochondrial import receptor subunit TOM7-2	1.02785	4.49832e-05
AT2G47520	ERF071	Ethylene-responsive transcription factor ERF071	1.31994	1.36314e-06			AT2G04495	0	At2g04495	1.02598	2.60911e-08
AT5G40020	AATP1	AAA-ATPase ASD, mitochondrial	1.31484	0.0257082			AT1G07400	HSP17.8	17.8 kDa class I heat shock protein	1.02532	0.00632439
AT5G25240	0	Stress induced protein	1.31332	4.50708e-09			AT5G55180	MCO15.13	Glucan endo-1,3-beta-D-glucosidase	1.01915	3.57475e-30
AT2G44740	CYCU4-1	Cyclin-U4-1	1.31133	0.000444681			AT3G49940	LBD38	LOB domain-containing protein 38	1.01846	8.05562e-35
AT2G43150	0	Proline-rich extensin-like family protein	1.30953	1.20028e-16			AT2G26020	PDF1.2B	Putative defensin-like protein 15	1.01401	2.20026e-12
AT5G02780	GSTL1	Glutathione S-transferase L1	1.30927	6.19014e-07			AT5G10520	RBK1	Receptor-like cytosolic serine/threonine-protein kinase RBK1	1.01364	0.0278747
AT2G06850	XTH4	Xyloglucan endotransglucosylase/hydrolase protein 4	1.30094	5.33628e-38			AT3G57200	0	Glycosyltransferase-like At3g57200	1.01216	0.0109158
AT5G59310	LTP4	Non-specific lipid-transfer protein 4	1.3006	1.66328e-72			AT1G01840	0	Uncharacterized protein	1.01116	0.0145373
AT2G04450	NUDT6	Nudix hydrolase 6	1.30019	6.75036e-42			AT1G23730	BCA3	Beta carbonic anhydrase 3	1.00874	2.01665e-06
AT1G55390	0	Cysteine/Histidine-rich C1 domain family protein	1.3	5.13539e-06			AT5G10430	AGP4	Classical arabinogalactan protein 4	1.00833	0.00865717
AT3G15356	LEC	Lectin-like protein LEC	1.29968	1.92347e-99			AT2G44380	0	At2g44380	1.0062	0.000252453
AT5G64810	WRKY51	Probable WRKY transcription factor 51	1.29183	2.31691e-16			AT1G79680	WAKL10	Wall-associated receptor kinase-like 10	1.0049	0.0328448
AT3G19680	0	Uncharacterized protein	1.28764	6.96518e-266			AT5G14230	0	Ankyrin	1.00142	9.52724e-15
AT2G47440	0	Tetratricopeptide repeat (TPR)-like superfamily protein	1.28539	1.68825e-93			AT3G55840	HSPRO1	Nematode resistance protein-like HSPRO1	1.00059	9.05664e-09
AT4G21903	DTX38	Protein DETOXIFICATION 38	1.27875	8.38588e-18			AT4G11320	RDL5	Probable cysteine protease RDL5	-1.00264	2.95181e-19
AT2G47770	TSPO	Translocator protein homolog	1.27225	2.06122e-19			AT1G23010	LPR1	Multicopper oxidase LPR1	-1.00267	0.000303198
AT1G50040	0	F2J10.8 protein	1.27199	4.1556e-32			AT1G01030	NGA3	B3 domain-containing transcription factor NGA3	-1.00737	0.00673488
AT5G16170	T21H19_90	Uncharacterized protein T21H19_90	1.26917	1.03807e-24			AT5G15500	0	Ankyrin repeat family protein	-1.00794	1.08923e-06
AT2G28250	NCRK	Receptor-like serine/threonine-protein kinase NCRK	1.26759	0.0137115			AT4G20860	FAD-OXR	Berberine bridge enzyme-like 22	-1.01461	2.93158e-08
AT2G13820	XYP2	Non-specific lipid-transfer protein-like protein At2g13820	1.26072	0.0289947			AT1G70640	F24J13.21	At1g70640	-1.0159	1.18133e-07
AT2G30770	CYP71A13	Indoleacetaldoxime dehydratase	1.25968	4.73559e-98			AT4G19080	0	Uncharacterized protein	-1.01615	0.0325232
AT4G08040	ACS11	1-aminocyclopropane-1-carboxylate synthase 11	1.25813	0.000196856			AT4G40000	0	S-adenosyl-L-methionine-dependent methyltransferases superfamily protein	-1.01661	0.0339871
AT2G20750	EXPB1	Expansin-B1	1.25319	0.000171384			AT2G45800	PLIM2A	LIM domain-containing protein PLIM2a	-1.01983	0.0236782
AT4G08950	EXO	Protein EXORDIUM	1.24905	2.58868e-101			AT3G42670	CLSY1	SNF2 domain-containing protein CLASSY 1	-1.02345	0.0105672
AT2G43570	CHI	Endochitinase CHI	1.24084	2.05215e-75			AT4G16740	TPS03	Tricyclene synthase, chloroplastic	-1.02458	1.89791e-10
AT5G09470	PUMP6	Mitochondrial uncoupling protein 6	1.23409	4.57909e-29			AT5G05840	0	Uncharacterized protein	-1.02725	8.67259e-09
AT5G10140	FLC	MADS-box protein FLOWERING LOCUS C	1.23336	3.16974e-07			AT5G07700	MYB76	Transcription factor MYB76	-1.02747	0.00325782
AT3G21500	DXPS1	1-deoxy-D-xylulose-5-phosphate synthase	1.23044	5.37625e-07			AT4G35560	DAW1	Uncharacterized protein At4g35560	-1.02802	0.00241607
AT2G14620	XTH10	Probable xyloglucan endotransglucosylase/hydrolase protein 10	1.22499	0.0362902			AT5G41120	MEE6.19	Esterase/lipase/thioesterase family protein	-1.03682	2.10441e-08
AT5G08330	TCP21	Transcription factor TCP21	1.22414	1.1889e-38			AT5G51720	NEET	CDGSH iron-sulfur domain-containing protein NEET	-1.04247	8.45248e-05
AT3G15357	0	Uncharacterized protein	1.21982	7.39855e-05			AT3G61920	F21F14.90	At3g61920	-1.04439	0.00326562
AT4G01870	0	TolB protein-like protein	1.21968	2.4112e-170			AT5G34940	GUS3	Heparanase-like protein 3	-1.05604	0.0125185
AT4G22970	ESP1	Separase	1.21759	3.82797e-10			AT5G07690	MYB29	Transcription factor MYB29	-1.05878	1.91427e-11
AT3G60010	ASK13	SKP1-like protein 13	1.21575	0.0463227			AT2G46980	ASY3	Meiosis-specific protein ASY3	-1.05889	0.0370595
AT5G41080	GDPD2	Glycerophosphodiester phosphodiesterase GDPD2	1.21251	6.96567e-05			AT2G34360	DTX15	Protein DETOXIFICATION 15	-1.06587	0.00745445
AT1G60750	0	Probable aldo-keto reductase 6	1.21212	0.0379507			AT3G55290	SDRd	NAD(P)-binding Rossmann-fold superfamily protein	-1.06713	0.000954049
AT1G21310	EXT3	Extensin-3	1.21197	1.0795e-13			AT1G11670	DTX36	Protein DETOXIFICATION 36	-1.06891	3.64478e-07
AT1G30850	RSH4	Root hair specific 4	1.21063	0.00130678			AT4G28140	ERF054	Ethylene-responsive transcription factor ERF054	-1.07363	9.12127e-12
AT1G47395	0	Uncharacterized protein	1.20924	8.37173e-05			AT1G15580	IAA5	Auxin-responsive protein IAA5	-1.07434	0.00121021
AT1G18020	0	Putative 12-oxophytodienoate reductase-like protein 2B	1.20634	0.0132697			AT1G03070	LFG4	Protein LIFEGUARD 4	-1.07853	0.0471072
AT1G54000	GLL22	GDSL esterase/lipase 22	1.2055	0.00228512			AT3G16470	JAL35	Jacalin-related lectin 35	-1.08577	1.07463e-40
AT5G05340	PER52	Peroxidase 52	1.20099	5.87232e-22			AT5G52320	CYP96A4	Cytochrome P450, family 96, subfamily A, polypeptide 4	-1.09085	5.95468e-28
AT1G68450	VQ8	VQ motif-containing protein 8, chloroplastic	1.19962	0.0333617			AT1G75110	RRA2	Arabinosyltransferase RRA2	-1.09121	0.0450288
AT4G35180	LHT7	Lysine histidine transporter-like 7	1.19898	4.41863e-67			AT1G72520	LOX4	Lipoxygenase 4, chloroplastic	-1.09226	1.4481e-28
AT1G72125	NPF5.13	Protein NRT1/ PTR FAMILY 5.13	1.19698	6.86353e-06			AT1G65390	PP2A5	Protein PHLOEM PROTEIN 2-LIKE A5	-1.096	1.17778e-10
AT1G56550	RGXT3	UDP-D-xylose:L-fucose alpha-1,3-D-xylosyltransferase 3	1.19505	3.90569e-09			AT4G29700	0	Alkaline-phosphatase-like family protein	-1.09712	9.3424e-05
AT3G55090	ABCG16	ABC transporter G family member 16	1.19014	1.57031e-06			AT5G25110	CIPK25	CBL-interacting serine/threonine-protein kinase 25	-1.09949	4.99208e-06
AT4G14390	0	Ankyrin repeat family protein	1.1898	2.04212e-11			AT1G52040	MBP1	Myrosinase-binding protein 1	-1.10494	5.30609e-60
AT3G15740	0	RING/U-box superfamily protein	1.18749	0.0406066			AT1G32450	NPF7.3	Protein NRT1/ PTR FAMILY 7.3	-1.11006	4.38232e-07
AT4G00820	iqd17	IQ-domain 17	1.18564	0.00245258			AT5G67090	SBT1.9	Subtilisin-like protease SBT1.9	-1.1247	0.00407838
AT2G45220	PME17	Probable pectinesterase/pectinesterase inhibitor 17	1.18498	1.7485e-29			AT5G12050	0	Protein BIG GRAIN 1-like D	-1.13168	2.13593e-09
AT3G56980	ORG3	Transcription factor ORG3	1.18393	7.65174e-09			AT5G63450	CYP94B1	Cytochrome P450 94B1	-1.13293	0.024996
AT3G45060	NRT2.6	High affinity nitrate transporter 2.6	1.1715	2.89799e-145			AT3G61890	ATHB-12	Homeobox-leucine zipper protein ATHB-12	-1.14601	0.0172651
AT1G51860	0	Probable LRR receptor-like serine/threonine-protein kinase At1g51860	1.17108	1.15944e-06			AT4G17760	0	Uncharacterized protein	-1.14762	0.0439598
AT1G71520	ERF020	Ethylene-responsive transcription factor ERF020	1.16861	2.40674e-35			AT1G61600	0	DUF1262 family protein (DUF1262)	-1.1517	0.0244204
AT1G76640	CML39	Calcium-binding protein CML39	1.1681	0.00294615			AT4G29940	PRH	Pathogenesis-related homeodomain protein	-1.15642	3.28576e-05
AT1G76090	SMT3	24-methylenesterol C-methyltransferase 3	1.16733	2.2343e-47			AT1G19630	CYP722A1	Cytochrome P450, family 722, subfamily A, polypeptide 1	-1.15807	0.0297975
AT2G23110	0	Uncharacterized protein	1.16227	0.0148455			AT1G20070	0	Uncharacterized protein	-1.16707	1.99344e-47
AT2G35970	0	Late embryogenesis abundant (LEA) hydroxyproline-rich glycoprotein family	1.16107	0.00706442			AT5G18010	SAUR19	Auxin-responsive protein SAUR19	-1.1711	0.0142494
AT1G66780	DTX8	Protein DETOXIFICATION 8	1.16056	0.0168714			AT1G43160	RAP2-6	Ethylene-responsive transcription factor RAP2-6	-1.17335	0.00246148
AT1G02650	0	Tetratricopeptide repeat (TPR)-like superfamily protein	1.15812	0.0162077			AT1G71015	F15H11.21	At1g71015	-1.17348	0.0301947
AT2G04070	DTX4	Protein DETOXIFICATION 4	1.15551	7.87947e-05			AT5G37300	WSD1	O-acyltransferase WSD1	-1.17442	0.000476766
AT3G07600	HIPP16	Heavy metal-associated isoprenylated plant protein 16	1.15505	0.0344398			AT1G20480	4CLL2	4-coumarate--CoA ligase-like 2	-1.1866	0.0199515
AT3G03450	RGL2	DELLA protein RGL2	1.1548	5.82951e-08			AT5G18030	SAUR21	Auxin-responsive protein SAUR21	-1.19341	3.48214e-12
AT1G25450	KCS5	3-ketoacyl-CoA synthase 5	1.15236	1.20826e-46			ATCG01110	ndhH	NAD(P)H-quinone oxidoreductase subunit H, chloroplastic	-1.1937	0.0422677
AT4G22520	0	Methyltransf_11 domain-containing protein	1.15036	1.1442e-05			AT4G12410	T4C9.250	SAUR-like auxin-responsive protein family	-1.19584	0.0236031
AT1G58300	HO4	Heme oxygenase 4, chloroplastic	1.14648	0.0215204			AT1G52410	TSA1	TSK-associating protein 1	-1.19901	7.87589e-19
AT2G40550	ETG1	Mini-chromosome maintenance complex-binding protein	1.14548	8.06338e-09			AT1G17830	0	At1g17830	-1.20063	0.00061386
AT4G25380	SAP10	Zinc finger A20 and AN1 domain-containing stress-associated protein 10	1.14546	0.00201355			AT3G45140	LOX2	Lipoxygenase 2, chloroplastic	-1.20469	8.91881e-85
AT5G24030	SLAH3	S-type anion channel SLAH3	1.14388	1.03491e-62			AT5G15010	0	Pentatricopeptide repeat-containing protein At5g15010, mitochondrial	-1.20644	0.000147261
AT5G64540	0	Uncharacterized protein	1.14382	0.0218409			AT1G52000	JAL5	Jacalin-related lectin 5	-1.21373	2.70155e-41
AT2G36780	UGT73C3	UDP-glycosyltransferase 73C3	1.14378	5.41172e-57			AT3G20640	BHLH123	Transcription factor bHLH123	-1.21642	9.5465e-07
AT1G10020	0	At1g10020	1.14181	3.3742e-52			AT4G12620	ORC1B	Origin of replication complex subunit 1B	-1.22138	0.00814469
AT2G48030	0	Endo/exonuclease/phosphatase domain-containing protein	1.14056	3.44913e-43			AT2G18620	0	Geranylgeranyl pyrophosphate synthase 7, chloroplastic	-1.23088	0.0115827
AT4G16820	PLA-I{beta]2	Phospholipase A1-Ibeta2, chloroplastic	1.14004	7.70642e-07			AT5G23820	ML3	MD-2-related lipid-recognition protein 3	-1.23172	5.5664e-21
AT1G55740	RFS1	Probable galactinol--sucrose galactosyltransferase 1	1.1386	0.0435538			AT5G24290	MEB2	Membrane protein of ER body 2	-1.25178	0.0075594
AT1G02230	NAC004	NAC domain-containing protein 4	1.13852	0.000346693			AT1G76530	PILS4	Protein PIN-LIKES 4	-1.25375	9.8362e-10
AT1G55210	DIR20	Dirigent protein 20	1.13706	6.01587e-57			AT3G13210	0	Crooked neck protein, putative / cell cycle protein	-1.25567	0.0204038
AT5G65350	HTR11	Histone H3-like 5	1.13133	0.0225112			AT5G52300	LTI65	Low-temperature-induced 65 kDa protein	-1.25744	0.00141738
AT5G62280	MMI9.11	At5g62280	1.13102	0.0459746			AT5G62280	MMI9.11	At5g62280	-1.26352	0.000203937
AT3G53600	ZAT18	Zinc finger protein ZAT18	1.1299	3.07546e-11			AT4G01080	TBL26	Protein trichome birefringence-like 26	-1.27023	1.64127e-20
AT2G41170	0	F-box protein At2g41170	1.12933	4.95672e-44			AT1G28010	ABCB14	ABC transporter B family member 14	-1.27138	0.000214376
AT3G28580	0	AAA-ATPase At3g28580	1.12806	0.032268			AT5G42380	CML37	Calcium-binding protein CML37	-1.27352	0.00585344
AT5G07310	ERF115	Ethylene-responsive transcription factor ERF115	1.12513	0.00847189			AT4G35770	STR15	Rhodanese-like domain-containing protein 15, chloroplastic	-1.27573	1.34691e-28
AT1G23840	0	Uncharacterized protein	1.12455	5.04681e-21			AT5G18050	SAUR22	Auxin-responsive protein SAUR22	-1.28643	0.000608683
AT1G33811	0	GDSL esterase/lipase At1g33811	1.12453	0.00788691			AT5G52020	ERF025	Ethylene-responsive transcription factor ERF025	-1.29386	0.00207356
AT4G25200	HSP23.6	23.6 kDa heat shock protein, mitochondrial	1.12406	0.0292642			AT3G14570	CALS8	Putative callose synthase 8	-1.29469	0.000421405
AT3G08700	UBC12	Probable ubiquitin-conjugating enzyme E2 12	1.12152	0.0205299			AT1G22810	ERF019	Ethylene-responsive transcription factor ERF019	-1.29815	0.0071031
AT5G48850	SDI1	Protein SULFUR DEFICIENCY-INDUCED 1	1.12072	0.0054818			AT1G17380	TIFY11A	Protein TIFY 11A	-1.30124	8.72857e-05
AT2G37560	ORC2	Origin of replication complex subunit 2	1.11784	0.0149459			AT5G58690	PLC5	Phosphoinositide phospholipase C 5	-1.31185	0.0106455
AT2G01340	At17.1	At2g01340	1.11574	0.0001661			AT3G25590	0	At3g25590	-1.3178	7.76265e-06
AT5G25190	ERF003	Ethylene-responsive transcription factor ERF003	1.11153	0.000856925			AT3G47340	ASN1	Asparagine synthetase [glutamine-hydrolyzing] 1	-1.32282	7.95835e-16
AT2G14560	LURP1	Protein LURP1	1.11117	4.36903e-66			AT3G28270	0	UPF0496 protein At3g28270	-1.32933	9.29812e-13
AT5G04840	MUK11.16	At5g04840	1.10676	6.34017e-12			AT4G29230	NAC075	NAC domain-containing protein 75	-1.34935	0.00907205
AT3G23230	ERF098	Ethylene-responsive transcription factor ERF098	1.10578	6.0636e-08			AT3G25640	0	At3g25640	-1.35252	0.0455233
AT1G57560	AtMYB50	At1g57560	1.10568	9.68894e-10			AT1G04840	PCMP-H64	Pentatricopeptide repeat-containing protein At1g04840	-1.3689	0.00602026
AT4G33790	FAR3	Fatty acyl-CoA reductase 3	1.10445	0.0436912			AT4G33467	0	Uncharacterized protein	-1.37062	0.00790916
AT4G28190	ULT1	Protein ULTRAPETALA 1	1.10379	0.00376074			AT4G15440	CYP74B2	Probable inactive linolenate hydroperoxide lyase	-1.38572	1.10155e-51
AT3G22070	0	Proline-rich family protein	1.10169	0.010296			AT4G26288	0	Uncharacterized protein	-1.40238	0.0174187
AT2G18660	EGC2	EG45-like domain containing protein 2	1.10104	5.8373e-07			AT1G24070	CSLA10	Probable glucomannan 4-beta-mannosyltransferase 10	-1.41344	0.000450504
AT4G34760	SAUR50	Auxin-responsive protein SAUR50	1.09832	5.09622e-08			AT3G25760	AOC1	Allene oxide cyclase 1, chloroplastic	-1.41469	5.41499e-92
AT5G54585	0	Uncharacterized protein	1.09433	1.32028e-30			AT5G56840	0	Uncharacterized protein	-1.41568	1.55967e-13
AT5G24200	0	Alpha/beta-Hydrolases superfamily protein	1.09106	1.57412e-22			AT1G56660	0	F25P12.91 protein	-1.42754	0.0169078
AT5G09730	BXL3	Beta-D-xylosidase 3	1.09072	0.000728715			AT5G39860	PRE1	Transcription factor PRE1	-1.43014	1.23424e-11
AT2G35950	EDA12	Embryo sac development arrest 12	1.08926	0.0328018			AT4G17470	0	Alpha/beta-Hydrolases superfamily protein	-1.43444	1.13894e-10
AT1G53340	0	Cysteine/Histidine-rich C1 domain family protein	1.08751	0.0257728			AT5G17523	0	Maltose excess-like protein	-1.44513	0.00239687
AT5G51670	0	Similarity to unknown protein	1.08701	5.8676e-05			AT5G38710	POX2	Proline dehydrogenase 2, mitochondrial	-1.46087	2.12657e-10
AT1G33800	GXM3	Glucuronoxylan 4-O-methyltransferase 3	1.07752	0.0144929			AT1G76650	CML38	Calcium-binding protein CML38	-1.46843	4.6387e-11
AT3G23240	ERF1B	Ethylene-responsive transcription factor 1B	1.07585	0.0109027			AT1G11785	0	Alpha-ketoglutarate-dependent dioxygenase alkB	-1.47424	0.000717896
AT5G36970	NHL25	NDR1/HIN1-like 25	1.0756	3.6253e-05			AT4G08870	ARGAH2	Arginase 2, chloroplastic/mitochondrial	-1.49023	1.49198e-79
AT1G24580	0	F21J9.24	1.07348	0.0206809			AT4G32280	IAA29	Auxin-responsive protein IAA29	-1.51827	4.69744e-07
AT4G02520	GSTF2	Glutathione S-transferase F2	1.07288	4.8295e-79			AT1G49450	LCR16	Defensin-like protein 124	-1.52743	0.000461642
AT1G72416	0	Chaperone DnaJ-domain superfamily protein	1.07266	1.16758e-28			AT3G61880	CYP78A9	Cytochrome P450 78A9	-1.53165	1.78405e-05
AT3G49540	T9C5.130	At3g49540	1.07244	6.95539e-05			AT2G33380	PXG3	Probable peroxygenase 3	-1.53207	4.02691e-32
AT4G25110	AMC2	Metacaspase-2	1.07117	4.10024e-45			AT2G20880	ERF053	Ethylene-responsive transcription factor ERF053	-1.54554	1.29231e-33
AT1G22330	0	Uncharacterized protein	1.0708	1.07396e-05			AT4G26680	0	Pentatricopeptide repeat-containing protein At4g26680, mitochondrial	-1.5484	0.000891481
AT1G69260	AFP1	Ninja-family protein AFP1	1.06741	1.96322e-47			AT5G59340	WOX2	WUSCHEL-related homeobox 2	-1.56237	0.0268306
AT3G48850	MPT2	Mitochondrial phosphate carrier protein 2, mitochondrial	1.06644	1.30379e-28			AT2G34600	TIFY 5B	Protein TIFY 5B	-1.56579	1.16083e-10
AT4G23150	CRK7	Cysteine-rich receptor-like protein kinase 7	1.06622	2.63598e-26			AT1G20870	IDM3	Increased DNA methylation 3	-1.61525	0.0157962
AT2G35000	ATL9	E3 ubiquitin-protein ligase ATL9	1.06607	2.06317e-06			AT1G78170	0	E3 ubiquitin-protein ligase	-1.61815	4.21682e-22
AT2G25240	CCP3	Serpin-Z10	1.06165	0.000505474			AT2G44370	0	At2g44370	-1.63175	0.0113698
AT1G67630	POLA2	DNA polymerase alpha subunit B	1.06116	2.37317e-05			AT5G59220	SAG113	Probable protein phosphatase 2C 78	-1.63922	1.19113e-12
AT1G02205	CER1	Very-long-chain aldehyde decarbonylase CER1	1.05899	3.51938e-83			AT5G41590	0	Protein LURP-one-related 17	-1.64218	1.77657e-06
AT1G63930	ROH1	Protein ROH1	1.05813	3.35065e-06			AT3G02840	ZFN1	Zinc finger CCCH domain-containing protein 33	-1.6761	0.00153691
AT5G47560	TDT	Tonoplast dicarboxylate transporter	1.05692	5.84842e-84			AT1G65620	AS2	Protein ASYMMETRIC LEAVES 2	-1.6855	0.0276134
AT2G30300	0	Major facilitator superfamily protein	1.05668	0.000860821			AT2G39330	JAL23	Jacalin-related lectin 23	-1.70756	3.94227e-06
AT5G60800	HIPP03	Heavy metal-associated isoprenylated plant protein 3	1.05645	7.00898e-08			AT2G47770	TSPO	Translocator protein homolog	-1.71768	0.0376087
AT1G64220	TOM7-2	Mitochondrial import receptor subunit TOM7-2	1.05298	3.03026e-05			AT3G28220	0	AT3g28220/T19D11_3	-1.72302	4.4886e-117
AT1G15520	ABCG40	ABC transporter G family member 40	1.05052	1.47438e-69			AT1G02400	GA2OX6	Gibberellin 2-beta-dioxygenase 6	-1.74323	8.33833e-22
AT3G53160	UGT73C7	UDP-glycosyltransferase 73C7	1.04674	0.00539928			AT2G21510	0	DNAJ heat shock N-terminal domain-containing protein	-1.74621	0.00552018
AT1G03070	LFG4	Protein LIFEGUARD 4	1.0467	3.68357e-05			AT5G24770	VSP2	Vegetative storage protein 2	-1.76764	1.94656e-25
AT5G44130	FLA13	Fasciclin-like arabinogalactan protein 13	1.04626	1.11533e-61			AT1G61610	0	Putative G-type lectin S-receptor-like serine/threonine-protein kinase At1g61610	-1.77528	0.000151463
AT5G40340	MPO12.6	Tudor/PWWP/MBT superfamily protein	1.04623	0.000373216			AT2G36885	0	Uncharacterized protein	-1.78001	1.1233e-08
AT1G57980	PUP23	Probable purine permease 23	1.04141	1.77067e-06			AT2G47780	0	REF/SRPP-like protein At2g47780	-1.80341	0.0096872
AT1G74550	CYP98A9	Cytochrome P450 98A9	1.04138	0.0186308			AT4G13410	CSLA15	Probable glucomannan 4-beta-mannosyltransferase 15	-1.80597	1.10355e-07
AT4G27660	0	Uncharacterized protein	1.03835	0.0171688			AT1G52400	BGLU18	Beta-D-glucopyranosyl abscisate beta-glucosidase	-1.82819	9.21434e-176
AT3G13950	0	At3g13950	1.03639	5.20684e-24			AT1G54575	0	Uncharacterized protein	-1.91034	0.000428587
AT4G32870	0	Uncharacterized protein	1.03626	1.47761e-16			AT5G24780	VSP1	Vegetative storage protein 1	-1.92133	1.02537e-31
AT1G26600	CLE9	CLAVATA3/ESR (CLE)-related protein 9	1.03501	0.0340654			AT5G10625	FLP2	Flowering-promoting factor 1-like protein 2	-1.98078	2.45316e-06
AT1G68585	0	Uncharacterized protein	1.03434	6.0206e-11			AT5G07880	SNAP29	SNAP25 homologous protein SNAP29	-1.98911	0.0459364
AT1G05575	0	Transmembrane protein	1.02821	4.31152e-14			AT1G24793	LPXC1	Probable UDP-3-O-acyl-N-acetylglucosamine deacetylase 1, mitochondrial	-1.99611	0.0319895
AT4G08930	APRL6	5'-adenylylsulfate reductase-like 6	1.02549	3.15092e-49			AT5G13220	TIFY9	Protein TIFY 9	-2.03058	1.94391e-11
AT5G25260	FLOT2	Flotillin-like protein 2	1.02443	1.8458e-29			AT3G04850	TCX4	Protein tesmin/TSO1-like CXC 4	-2.06492	0.000758095
AT3G03341	0	Cold-regulated protein	1.02311	0.00109642			AT5G62520	SRO5	Probable inactive poly [ADP-ribose] polymerase SRO5	-2.0704	1.20296e-12
AT3G06490	MYB108	Transcription factor MYB108	1.01862	8.28611e-07			AT5G38780	0	Probable S-adenosylmethionine-dependent methyltransferase At5g38780	-2.12118	0.00671939
AT2G47140	SDR3b	Short-chain dehydrogenase reductase 3b	1.01789	1.02749e-08			AT2G07687	COX3	Cytochrome c oxidase subunit 3	-2.13055	0.0368519
AT1G33730	CYP76C5	Cytochrome P450, family 76, subfamily C, polypeptide 5	1.01293	0.0491019			AT1G73850	0	At1g73850	-2.13807	0.000768841
AT2G34500	CYP710A1	Cytochrome P450 710A1	1.01037	5.10065e-56			AT1G16370	44110	Organic cation/carnitine transporter 6	-2.16512	3.54434e-06
AT5G50760	MFB16.16	At5g50760	1.01006	4.11308e-05			AT4G39720	0	VQ motif-containing protein	-2.22694	0.027059
AT5G47550	CYS5	Cysteine proteinase inhibitor 5	1.00972	1.47513e-05			AT1G52030	F-ATMBP	Myrosinase-binding protein 2	-2.23232	1.33648e-06
AT5G55460	MTE17.17	At5g55460	1.00857	9.83763e-11			AT2G30830	0	Fe2OG dioxygenase domain-containing protein	-2.23254	0.0151226
AT5G24660	LSU2	Protein RESPONSE TO LOW SULFUR 2	1.00813	2.09052e-15			AT4G01985	0	Uncharacterized protein	-2.35736	0.000307953
AT4G29310	0	Uncharacterized protein	1.00755	3.10205e-14			AT5G54670	KIN14N	Kinesin-like protein KIN-14N	-2.3641	0.0012359
AT5G26170	WRKY50	Probable WRKY transcription factor 50	1.00641	0.000681195			AT1G47510	IP5P11	Type IV inositol polyphosphate 5-phosphatase 11	-2.39581	0.000683511
AT5G02220	SMR4	Cyclin-dependent protein kinase inhibitor SMR4	1.00234	0.0279676			AT2G35140	0	DCD domain-containing protein	-2.49285	0.0359907
AT4G02060	MCM7	DNA replication licensing factor MCM7	1.00198	0.000180885			AT3G18590	ENODL5	Early nodulin-like protein 5	-2.59182	0.0443774
AT1G15125	0	S-adenosyl-L-methionine-dependent methyltransferases superfamily protein	1.00091	1.37294e-40			AT3G23250	MYB15	Transcription factor MYB15	-2.61303	0.044449
AT1G06620	0	1-aminocyclopropane-1-carboxylate oxidase homolog 1	1.00018	4.08577e-60			AT4G01360	BPS3	BPS1-like protein	-2.7168	0.0143682
AT3G32980	PER32	Peroxidase 32	-1.00059	2.14778e-05			AT1G30135	TIFY5A	Protein TIFY 5A	-2.78473	0.00188502
AT5G64190	MSJ1.3	Gb|AAD25673.1	-1.00157	0.0416023			AT3G03480	CHAT	(Z)-3-hexen-1-ol acetyltransferase	-2.79826	0.000124574
AT3G48500	PTAC10	Protein PLASTID TRANSCRIPTIONALLY ACTIVE 10	-1.00179	3.41516e-13			AT5G41070	DRB5	Double-stranded RNA-binding protein 5	-2.85078	0.00226605
AT3G04760	0	Pentatricopeptide repeat-containing protein At3g04760, chloroplastic	-1.00217	5.67277e-20			AT2G11891	0	Uncharacterized protein	-2.96986	0.0324585
AT4G38780	PRP8B	Pre-mRNA-processing-splicing factor 8B	-1.00231	0.0283113			AT5G64905	PEP3	Elicitor peptide 3	-3.09029	0.0263438
AT5G24155	0	At5g24155	-1.00348	3.62378e-09			AT3G49160	PKP4	Plastidial pyruvate kinase 4, chloroplastic	-3.09259	0.0286296
AT3G46370	F18L15.90	Leucine-rich repeat protein kinase family protein	-1.00383	2.96761e-05			AT4G15210	BAM5	Beta-amylase 5	-3.11799	1.1977e-45
AT2G04860	PCMP-E74	Pentatricopeptide repeat-containing protein At2g04860	-1.00538	0.00343914			AT2G24210	TPS10	Tricyclene synthase, chloroplastic	-3.32424	0.000213345
AT3G14700	CYP72A15	Cytochrome P450 72A15	-1.00621	0.0380269			AT2G46790	APRR9	Two-component response regulator-like APRR9	-3.351	0.0125533
AT1G59720	PCMP-H51	Pentatricopeptide repeat-containing protein At1g59720, chloroplastic/mitochondrial	-1.00652	0.000857301			AT2G38340	DREB2E	Dehydration-responsive element-binding protein 2E	-3.57335	0.00751752
AT5G24780	VSP1	Vegetative storage protein 1	-1.00748	4.96768e-27			AT4G23590	0	Probable aminotransferase TAT4	-3.6126	0.00590414
AT4G19060	0	Probable disease resistance protein At4g19060	-1.00897	0.000938141			AT5G59510	DVL18	At5g59510	-4.22694	0.000842429
AT1G60160	POT12	Putative potassium transporter 12	-1.00985	5.39046e-37			AT1G54020	0	GDSL esterase/lipase At1g54020	-4.76746	0.000114483
AT1G78450	0	Uncharacterized protein At1g78450	-1.0099	4.53051e-39			AT3G48520	CYP94B3	Cytochrome P450 94B3	-4.87333	5.17159e-28
AT1G09240	NAS3	Nicotianamine synthase 3	-1.01069	1.59975e-11			AT2G17660	0	At2g17660	-5.08923	5.78527e-05
AT2G07680	ABCC13	ABC transporter C family member 13	-1.0107	0.0034915			AT1G73325	KTI3	Kunitz trypsin inhibitor 3	-5.1246	2.77774e-05
AT2G36990	SIGF	RNA polymerase sigma factor sigF, chloroplastic	-1.01119	6.65886e-34			AT4G34410	ERF109	Ethylene-responsive transcription factor ERF109	-6.57372	5.15449e-08
AT3G48410	0	Alpha/beta-Hydrolases superfamily protein	-1.0113	0.0104864			AT1G12610	DREB1F	Dehydration-responsive element-binding protein 1F	-7.50637	2.84253e-10
AT1G12700	RPF1	Putative pentatricopeptide repeat-containing protein At1g12700, mitochondrial	-1.01164	0.00907437
AT2G41480	PER25	Peroxidase 25	-1.01255	0.00153249
AT5G37630	EMB2656	ARM repeat superfamily protein	-1.01311	0.00272656
AT1G27110	0	Tetratricopeptide repeat protein 38	-1.01497	0.00467164
AT5G53170	FTSH11	ATP-dependent zinc metalloprotease FTSH 11, chloroplastic/mitochondrial	-1.015	4.22254e-36
AT2G40460	NPF5.1	Protein NRT1/ PTR FAMILY 5.1	-1.01547	1.20342e-25
AT1G64355	0	1-acyl-sn-glycerol-3-phosphate acyltransferase	-1.01644	5.15363e-23
AT3G56040	UGP3	UTP--glucose-1-phosphate uridylyltransferase 3, chloroplastic	-1.01787	1.80045e-24
AT2G32530	CSLB3	Cellulose synthase-like protein B3	-1.01909	0.000211198
AT5G08720	0	At5g08720	-1.01938	8.59769e-07
AT5G59350	0	Transmembrane protein	-1.01947	1.22977e-09
AT5G51720	NEET	CDGSH iron-sulfur domain-containing protein NEET	-1.02221	0.00653118
AT4G31060	ERF015	Ethylene-responsive transcription factor ERF015	-1.02409	0.000472217
AT5G02670	T22P11_260	Uncharacterized protein T22P11_260	-1.02497	0.00391796
AT2G31150	0	ATP binding / ATPase	-1.02622	0.00338556
AT3G05410	PPD7	PsbP domain-containing protein 7, chloroplastic	-1.02851	4.68112e-12
AT1G66180	0	Eukaryotic aspartyl protease family protein	-1.02922	1.09069e-20
AT3G48190	ATM	Serine/threonine-protein kinase ATM	-1.02927	0.000456903
AT2G48090	0	At2g48090	-1.02999	0.00148584
AT5G66460	MAN7	Mannan endo-1,4-beta-mannosidase 7	-1.03071	0.0391238
AT5G51190	ERF105	Ethylene-responsive transcription factor ERF105	-1.03251	4.89315e-05
AT3G03370	0	Uncharacterized protein	-1.033	0.00298851
AT3G63110	IPT3	Adenylate isopentenyltransferase 3, chloroplastic	-1.03441	4.70128e-17
AT1G03750	SWI2	Switch 2	-1.03624	0.000566036
AT5G56790	MIK19.26	Protein kinase superfamily protein	-1.0372	7.20384e-07
AT2G03750	SOT11	Cytosolic sulfotransferase 11	-1.03776	3.80225e-14
AT1G53090	SPA4	Protein SPA1-RELATED 4	-1.03828	3.3636e-10
AT2G37950	0	RING-CH-type domain-containing protein	-1.03986	1.8319e-06
AT5G01730	SCAR4	Protein SCAR4	-1.04343	2.69121e-09
AT1G19430	0	Probable methyltransferase PMT28	-1.04506	7.60281e-13
AT2G24230	0	Probable LRR receptor-like serine/threonine-protein kinase At2g24230	-1.04614	0.00108258
AT1G01950	KINUB	Kinesin-like protein KIN-UB	-1.04718	6.80275e-15
AT1G56510	ADR2	Disease resistance protein ADR2	-1.04777	3.48041e-27
AT5G45760	MRA19.19	Transducin/WD40 repeat-like superfamily protein	-1.04851	9.34012e-05
AT3G46970	PHS2	Alpha-glucan phosphorylase 2, cytosolic	-1.04982	6.32566e-88
AT1G70280	0	NHL domain-containing protein	-1.05064	6.12007e-13
AT1G11720	SS3	Starch synthase 3, chloroplastic/amyloplastic	-1.05092	9.3735e-13
AT4G02900	0	CSC1-like protein At4g02900	-1.05152	4.24153e-05
AT5G25630	0	Pentatricopeptide repeat-containing protein At5g25630	-1.05182	4.06525e-35
AT4G34830	MRL1	Pentatricopeptide repeat-containing protein MRL1, chloroplastic	-1.05241	1.30123e-30
AT1G52342	0	Uncharacterized protein	-1.05375	1.94461e-10
AT1G07440	0	Tropinone reductase homolog At1g07440	-1.05787	1.48449e-41
AT5G02200	FHL	Protein FAR-RED-ELONGATED HYPOCOTYL 1-LIKE	-1.05791	0.0440813
AT4G32330	WDL5	Protein WVD2-like 5	-1.05813	1.09446e-21
AT2G38170	CAX1	Vacuolar cation/proton exchanger 1	-1.05842	2.05694e-80
AT3G49140	0	Uncharacterized protein At3g49140	-1.05851	5.84377e-07
AT1G34640	0	At1g34640	-1.0594	6.45962e-09
AT3G58820	0	Putative F-box protein At3g58820	-1.06218	0.00970667
AT1G65590	HEXO3	Beta-hexosaminidase 3	-1.06306	4.05088e-20
AT3G46900	COPT2	Copper transporter 2	-1.06318	0.000160855
AT5G28010	0	Polyketide cyclase/dehydrase and lipid transport superfamily protein	-1.06484	0.00593857
AT5G47720	AACT1	Probable acetyl-CoA acetyltransferase, cytosolic 2	-1.06518	3.97542e-05
AT2G23560	MES7	Methylesterase 7	-1.06523	0.0201531
AT1G66230	MYB20	Transcription factor MYB20	-1.06534	6.74034e-07
AT2G45340	LRR-RLK	Leucine-rich repeat protein kinase family protein	-1.06604	1.81752e-14
AT1G70670	PXG4	Probable peroxygenase 4	-1.06808	7.88144e-09
AT5G48730	0	Pentatricopeptide repeat-containing protein At5g48730, chloroplastic	-1.06852	9.71982e-13
AT3G52840	BGAL2	Beta-galactosidase 2	-1.06875	3.39049e-47
AT3G57180	#N/A	#N/A	-1.07033	9.61642e-10
AT4G30020	SBT2.6	Subtilisin-like protease SBT2.6	-1.07187	9.16991e-11
AT2G39920	0	Uncharacterized protein At2g39920	-1.07258	8.02212e-13
AT4G23500	0	Pectin lyase-like superfamily protein	-1.07263	1.74616e-05
AT4G27180	KIN14M	Kinesin-like protein KIN-14M	-1.07415	5.87222e-05
AT2G21830	0	Cysteine/Histidine-rich C1 domain family protein	-1.07484	5.76364e-05
AT5G22800	EMB86	Alanine--tRNA ligase, chloroplastic/mitochondrial	-1.07659	1.5896e-30
AT1G33170	0	Probable methyltransferase PMT18	-1.07673	0.00419269
AT3G19000	0	2-oxoglutarate (2OG) and Fe(II)-dependent oxygenase superfamily protein	-1.07746	7.12628e-12
AT5G64380	MSJ1.22	D-fructose-1,6-bisphosphate 1-phosphohydrolase	-1.07763	1.33569e-16
AT3G05430	0	F22F7.12 protein	-1.07876	0.0103539
AT5G26160	PMIR2	Protein PLASTID MOVEMENT IMPAIRED 1-RELATED 2	-1.08166	0.00116392
AT1G62630	0	Probable disease resistance protein At1g62630	-1.08299	1.4121e-07
AT1G65070	0	DNA mismatch repair protein MutS, type 2	-1.08377	6.63306e-14
AT5G13690	NAGLU	Alpha-N-acetylglucosaminidase	-1.08388	8.17949e-06
AT2G22140	EME1B	Crossover junction endonuclease EME1B	-1.08437	0.0081229
AT1G74070	CYP26-2	Peptidyl-prolyl cis-trans isomerase CYP26-2, chloroplastic	-1.0845	3.38548e-34
AT5G61040	RBG3	Glycine-rich RNA-binding protein 3, mitochondrial	-1.08692	1.6719e-05
AT4G30825	0	Pentatricopeptide repeat-containing protein At4g30825, chloroplastic	-1.08991	2.59121e-11
AT3G17170	RFC3	RFC3	-1.09022	8.21327e-18
ATCG00530	cemA	Chloroplast envelope membrane protein	-1.09059	1.1867e-05
AT5G01110	0	Pentatricopeptide repeat-containing protein At5g01110	-1.09087	0.00676317
AT4G12900	0	Gamma interferon responsive lysosomal thiol (GILT) reductase family protein	-1.09103	2.46386e-07
AT1G68540	TKPR2	Tetraketide alpha-pyrone reductase 2	-1.09227	6.13683e-07
AT2G40390	0	Neuronal PAS domain protein	-1.09265	8.2104e-05
AT4G24810	0	Protein kinase superfamily protein	-1.09266	4.2952e-19
AT5G21222	ATC401	Pentatricopeptide repeat-containing protein At5g21222	-1.09456	1.08985e-19
AT4G19560	CYCT1-2	Cyclin-T1-2	-1.09485	0.0075598
AT5G08000	PDCB2	PLASMODESMATA CALLOSE-BINDING PROTEIN 2	-1.09867	0.000166617
AT1G32090	0	CSC1-like protein At1g32090	-1.0988	7.93055e-09
AT3G50960	PLP3A	Thioredoxin domain-containing protein PLP3A	-1.1004	0.0188578
AT1G53450	0	At1g53450/T3F20_17	-1.10296	2.05458e-17
AT2G37450	UMAMIT13	WAT1-related protein At2g37450	-1.10382	5.53342e-11
AT4G38290	0	At4g38290	-1.10613	0.00696306
AT3G57830	0	Leucine-rich repeat protein kinase family protein	-1.10658	0.00308903
AT4G31000	CBP60F	Calmodulin-binding protein 60 F	-1.10762	1.93834e-10
AT5G27950	KIN14U	Kinesin-like protein KIN-14U	-1.10778	3.03141e-09
AT2G28950	EXPA6	Expansin-A6	-1.10983	4.19041e-21
AT1G60860	AGD2	ADP-ribosylation factor GTPase-activating protein AGD2	-1.11128	0.0138035
AT3G49840	0	Transmembrane protein (DUF2215)	-1.11452	0.000167678
AT5G19730	PME53	Probable pectinesterase 53	-1.11463	0.0122807
AT4G34560	0	Transmembrane protein	-1.11563	3.78358e-06
AT1G76530	PILS4	Protein PIN-LIKES 4	-1.11628	0.000165217
AT1G73325	KTI3	Kunitz trypsin inhibitor 3	-1.11726	2.32805e-05
ATCG00520	ycf4	Photosystem I assembly protein Ycf4	-1.11782	0.031517
AT1G29840	F1N18.12	At1g29840	-1.11951	7.7312e-07
AT2G29310	0	Tropinone reductase homolog At2g29310	-1.11984	1.727e-43
AT3G19515	0	Apoptosis inhibitor	-1.12029	4.53577e-08
AT1G21150	T22I11.2	Eukaryotic translation initiation factor 5B	-1.12609	0.0396487
AT5G43600	UAH	Ureidoglycolate hydrolase	-1.12751	1.23144e-14
AT1G66130	0	NAD(P)-binding Rossmann-fold superfamily protein	-1.12798	2.53129e-29
AT1G26761	0	Arabinanase/levansucrase/invertase	-1.12907	2.04522e-13
AT5G39680	EMB2744	Pentatricopeptide repeat-containing protein At5g39680	-1.13159	0.0125479
AT2G34440	AGL29	Agamous-like MADS-box protein AGL29	-1.13166	0.0139279
AT5G35790	G6PD1	Glucose-6-phosphate 1-dehydrogenase 1, chloroplastic	-1.13212	2.77935e-49
AT5G44560	VPS2.2	Vacuolar protein sorting-associated protein 2 homolog 2	-1.13369	0.0422572
AT1G27480	LCAT1	Lecithin-cholesterol acyltransferase-like 1	-1.13489	1.1506e-59
AT5G42310	CRP1	Pentatricopeptide repeat-containing protein At5g42310, chloroplastic	-1.13929	9.26007e-27
AT5G03420	PTST	Protein PTST homolog 3, chloroplastic	-1.14208	5.16196e-11
AT4G09500	UGT79B7	UDP-glycosyltransferase 79B7	-1.14378	2.30316e-08
AT1G56710	0	Pectin lyase-like superfamily protein	-1.14413	0.00574952
AT4G11911	0	STAY-GREEN-like protein	-1.14618	0.00809829
AT2G24560	0	GDSL esterase/lipase At2g24560	-1.14632	0.00417627
AT2G12400	0	Uncharacterized protein At2g12400	-1.14714	1.83181e-20
AT4G24710	PCH2	Pachytene checkpoint protein 2 homolog	-1.14812	0.0270513
AT2G24600	0	Ankyrin repeat family protein	-1.14858	4.34025e-104
AT4G17770	TPS5	Alpha,alpha-trehalose-phosphate synthase [UDP-forming] 5	-1.14915	3.03162e-09
AT1G67830	FXG1	Alpha-L-fucosidase 3	-1.15147	6.11253e-06
AT2G17780	MCA2	Protein MID1-COMPLEMENTING ACTIVITY 2	-1.15341	0.0186208
AT3G09162	0	At3g09162	-1.15347	0.000343202
AT3G28880	0	Serine/threonine-protein phosphatase 6 regulatory ankyrin repeat subunit	-1.15577	0.00176884
AT1G26810	GALT1	Beta-1,3-galactosyltransferase GALT1	-1.15612	3.0667e-05
AT1G77020	0	DNAJ heat shock N-terminal domain-containing protein	-1.15783	0.0389511
AT1G30520	AAE14	2-succinylbenzoate--CoA ligase, chloroplastic/peroxisomal	-1.16231	3.94531e-09
AT4G29610	CDA6	Cytidine deaminase 6	-1.16389	1.02746e-35
AT2G24190	SDR2b	Short-chain dehydrogenase/reductase 2b	-1.16391	0.00130324
AT2G42900	ML2	Protein MEI2-like 2	-1.16611	0.00768125
AT4G18290	KAT2	Potassium channel KAT2	-1.16674	0.000912357
AT4G15540	UMAMIT38	WAT1-related protein At4g15540	-1.16716	1.72028e-28
AT1G29530	0	At1g29530	-1.16785	1.03346e-11
AT1G20190	EXPA11	Expansin-A11	-1.1715	0.0105583
AT5G41050	MEE6.12	At5g41050	-1.17449	1.26363e-14
AT2G32540	CSLB4	Cellulose synthase-like protein B4	-1.17515	2.69214e-07
AT1G72645	0	At1g72645	-1.17561	1.55245e-11
AT5G13770	0	Pentatricopeptide repeat-containing protein At5g13770, chloroplastic	-1.17637	2.86619e-29
AT1G15080	LPP2	Lipid phosphate phosphatase 2	-1.17655	2.5444e-05
AT3G55290	SDRd	NAD(P)-binding Rossmann-fold superfamily protein	-1.17898	0.0016184
AT1G18840	IQD30	At1g18840	-1.17908	0.000576515
ATCG01060	psaC	Photosystem I iron-sulfur center	-1.1801	0.0439096
AT3G18773	ATL77	RING-H2 finger protein ATL77	-1.18014	3.03325e-08
AT1G54820	0	Protein kinase superfamily protein	-1.18103	4.47375e-06
AT5G18730	0	DUF3444 domain-containing protein	-1.18345	0.0222227
AT4G01030	PCMP-H65	Pentatricopeptide repeat-containing protein At4g01030, mitochondrial	-1.18369	0.0352951
AT2G34670	0	Benzoyl-CoA reductase subunit C, putative (DUF630 and DUF632)	-1.18372	0.00840555
AT3G13750	BGAL1	Beta-galactosidase 1	-1.18763	4.10496e-68
AT5G57880	MPS1	Protein MULTIPOLAR SPINDLE 1	-1.19234	0.00196993
AT4G38660	F20M13.220	Pathogenesis-related thaumatin superfamily protein	-1.19309	0.00520672
AT5G44660	0	Uncharacterized protein	-1.19601	2.35071e-07
AT1G52190	NPF1.2	Protein NRT1/ PTR FAMILY 1.2	-1.19677	8.84012e-29
AT1G68600	ALMT5	Aluminum-activated malate transporter 5	-1.2014	5.44794e-67
AT5G39210	CRR7	Protein CHLORORESPIRATORY REDUCTION 7, chloroplastic	-1.20171	5.43542e-30
AT1G78995	0	Uncharacterized protein	-1.20591	9.31626e-26
AT2G33735	RH21	DEAD-box ATP-dependent RNA helicase 21	-1.20826	0.00168178
AT5G16180	CRS1	Chloroplastic group IIA intron splicing facilitator CRS1, chloroplastic	-1.21221	0.00035714
AT1G49130	COL8	Zinc finger protein CONSTANS-LIKE 8	-1.21268	5.19837e-06
AT5G58860	CYP86A1	Cytochrome P450 86A1	-1.21482	0.00913427
AT4G36570	RL3	Protein RADIALIS-like 3	-1.21644	4.10991e-06
AT5G24280	GMI1	Structural maintenance of chromosomes flexible hinge domain-containing protein GMI1	-1.21712	0.000315647
AT2G26550	HO2	Probable inactive heme oxygenase 2, chloroplastic	-1.21877	2.66592e-09
AT5G47900	0	Uncharacterized protein	-1.22184	1.69156e-06
AT3G53360	PCMP-E86	Pentatricopeptide repeat-containing protein At3g53360, mitochondrial	-1.22645	0.00739326
AT2G38780	0	Cytochrome C oxidase subunit	-1.22694	9.22676e-15
AT3G18750	WNK6	Probable serine/threonine-protein kinase WNK6	-1.2306	0.00138401
AT1G21560	0	Uncharacterized protein	-1.23186	0.000552332
AT1G31920	PCMP-H11	Pentatricopeptide repeat-containing protein At1g31920	-1.23219	3.83942e-06
AT5G58120	0	ADP-ribosyl cyclase/cyclic ADP-ribose hydrolase	-1.23387	5.9191e-22
AT4G22200	AKT2	Potassium channel AKT2/3	-1.2342	2.57964e-14
AT1G78290	SRK2C	Serine/threonine-protein kinase SRK2C	-1.23638	0.000280105
AT1G77400	0	At1g77400	-1.23683	0.00513715
AT4G38860	0	Uncharacterized protein	-1.24044	4.6654e-05
AT3G45430	LECRK15	Probable L-type lectin-domain containing receptor kinase I.5	-1.24222	0.025792
AT4G39620	EMB2453	Pentatricopeptide repeat-containing protein At4g39620, chloroplastic	-1.2449	9.52254e-08
AT3G22142	0	Bifunctional inhibitor/lipid-transfer protein/seed storage 2S albumin superfamily protein	-1.24562	0.0022604
AT2G14900	GASA7	Gibberellin-regulated protein 7	-1.24886	0.00595026
AT1G77330	0	1-aminocyclopropane-1-carboxylate oxidase 5	-1.24954	0.00108
AT1G62975	BHLH125	Transcription factor bHLH125	-1.25042	0.0122657
AT2G36885	0	Uncharacterized protein	-1.25261	0.000791681
AT4G16590	CSLA1	Probable glucomannan 4-beta-mannosyltransferase 1	-1.25332	8.28672e-06
AT5G12950	0	Proline-tRNA ligase (DUF1680)	-1.25386	1.18161e-32
AT5G25590	0	Uncharacterized protein	-1.25666	0.025252
AT2G22980	SCPL13	Serine carboxypeptidase-like 13	-1.25713	4.55338e-26
AT3G62470	0	Pentatricopeptide repeat-containing protein At3g62470, mitochondrial	-1.25717	0.00104582
AT5G46240	KAT1	Potassium channel KAT1	-1.25794	4.45649e-09
AT5G41761	0	Uncharacterized protein	-1.26227	0.000101546
AT1G78950	BAS	Beta-amyrin synthase	-1.26955	0.0426888
AT2G47270	UPB1	Transcription factor UPBEAT1	-1.2733	0.000510992
AT1G49490	PEX2	Pollen-specific leucine-rich repeat extensin-like protein 2	-1.2762	2.62517e-05
AT1G64860	SIGA	RNA polymerase sigma factor sigA	-1.27656	5.20454e-20
AT2G23030	SRK2J	Serine/threonine-protein kinase SRK2J	-1.27797	0.0158658
AT2G33330	PDLP3	Plasmodesmata-located protein 3	-1.28284	0.00149831
AT1G68238	0	Transmembrane protein	-1.2832	0.0300136
AT4G34220	0	Receptor protein kinase-like protein At4g34220	-1.28417	3.46038e-07
AT4G14713	TIFY4A	Protein TIFY 4A	-1.28443	0.0285838
AT1G12300	0	Pentatricopeptide repeat-containing protein At1g12300, mitochondrial	-1.28764	0.00263719
AT5G57960	MTI20.22	GTP-binding protein, HflX	-1.288	3.99858e-12
AT2G17040	NAC036	At2g17040	-1.28932	1.95349e-23
AT3G28070	UMAMIT46	WAT1-related protein At3g28070	-1.28933	1.33741e-31
AT3G04450	PHL13	Myb family transcription factor PHL13	-1.29129	2.0906e-05
AT4G13250	NYC1	Probable chlorophyll(ide) b reductase NYC1, chloroplastic	-1.29188	4.99891e-88
AT1G51520	0	RNA-binding (RRM/RBD/RNP motifs) family protein	-1.29441	0.034559
AT2G38400	AGT3	Alanine--glyoxylate aminotransferase 2 homolog 2, mitochondrial	-1.29454	3.7e-86
AT1G13150	CYP86C3	Cytochrome P450, family 86, subfamily C, polypeptide 3	-1.30013	0.00548714
AT2G30420	ETC2	MYB-like transcription factor ETC2	-1.30264	0.0129953
AT1G18650	PDCB3	PLASMODESMATA CALLOSE-BINDING PROTEIN 3	-1.30442	3.38359e-06
AT4G33740	T16L1.230	At4g33740	-1.31021	8.60464e-05
AT3G58720	0	RING/U-box superfamily protein	-1.31081	1.78002e-05
AT2G32290	BAM6	Beta-amylase 6	-1.31114	1.77599e-12
AT5G45610	SUV2	Protein SENSITIVE TO UV 2	-1.31316	1.44976e-11
AT4G36410	UBC17	Probable ubiquitin-conjugating enzyme E2 17	-1.31456	3.74409e-05
AT5G51480	SKS2	Monocopper oxidase-like protein SKS2	-1.31761	0.000550742
AT1G53887	FLZ17	FCS-Like Zinc finger 17	-1.32122	0.0114139
AT1G55370	NDF5	Protein NDH-DEPENDENT CYCLIC ELECTRON FLOW 5	-1.32131	1.24725e-15
AT1G20120	0	GDSL esterase/lipase At1g20120	-1.32162	0.00599818
AT4G16400	0	Uncharacterized protein	-1.32306	0.00637852
AT1G68190	BBX27	Putative zinc finger protein At1g68190	-1.32754	3.02233e-12
AT4G26530	FBA5	Fructose-bisphosphate aldolase 5, cytosolic	-1.32788	5.85014e-187
AT1G21326	F16F4.1	F16F4.1 protein	-1.32888	0.0118268
AT3G22550	FLZ8	FCS-Like Zinc finger 8	-1.33335	1.2827e-13
AT3G28080	UMAMIT47	WAT1-related protein At3g28080	-1.3352	6.13796e-23
AT5G43730	0	Probable disease resistance protein At5g43730	-1.33697	0.000932411
AT5G48910	PCMP-H38	Pentatricopeptide repeat-containing protein At5g48910	-1.33738	6.90538e-14
AT5G02010	ROPGEF7	Rop guanine nucleotide exchange factor 7	-1.3405	0.00013715
AT2G29290	0	Tropinone reductase homolog At2g29290	-1.34345	3.61241e-32
AT3G18110	EMB1270	Pentatricopeptide repeat-containing protein At3g18110, chloroplastic	-1.3437	1.09121e-12
AT3G22150	PCMP-E95	Pentatricopeptide repeat-containing protein At3g22150, chloroplastic	-1.34546	8.11081e-15
AT5G24105	AGP41	Arabinogalactan protein 41	-1.35299	0.00630212
AT5G61350	0	Probable receptor-like protein kinase At5g61350	-1.35662	6.54016e-09
AT2G38460	IREG1	Solute carrier family 40 member 1	-1.36326	4.9269e-15
AT5G06790	MPH15.15	At5g06790	-1.36532	0.00144902
AT1G65490	0	Transmembrane protein	-1.36738	8.06094e-43
AT3G59420	ACR4	Serine/threonine-protein kinase-like protein ACR4	-1.3689	3.8401e-06
AT1G62914	0	Pentatricopeptide repeat-containing protein At1g62914, mitochondrial	-1.37586	0.00101227
AT1G55980	0	Uncharacterized protein	-1.37683	0.0397386
AT1G70200	0	RNA-binding (RRM/RBD/RNP motifs) family protein	-1.38938	1.40635e-14
AT2G05915	0	Uncharacterized protein	-1.38962	0.00161515
AT5G11470	ASI1	Protein ANTI-SILENCING 1	-1.39167	0.0235511
AT5G44578	0	Transmembrane protein	-1.39195	0.0125423
AT4G10890	0	DDE family endonuclease	-1.39402	0.000783995
AT2G42730	0	F-box/LRR-repeat protein At2g42730	-1.39406	0.00492457
AT5G38140	NFYC10	Nuclear transcription factor Y subunit C-10	-1.39407	0.00188488
AT5G46220	AT5G46220.1	At5g46220	-1.39408	0.00665405
AT5G52940	MXC20.17	Uncharacterized protein	-1.39442	0.00664133
AT5G17170	ENH1	Rubredoxin family protein	-1.39443	1.72077e-35
AT5G63530	HIPP07	Heavy metal-associated isoprenylated plant protein 7	-1.39457	4.18247e-05
AT1G12010	0	1-aminocyclopropane-1-carboxylate oxidase 3	-1.3948	0.021791
AT4G28070	0	AFG1-like ATPase family protein	-1.3948	0.00301149
AT3G02380	COL2	Zinc finger protein CONSTANS-LIKE 2	-1.39789	0.0026772
AT4G10120	SPS4	Probable sucrose-phosphate synthase 4	-1.40744	4.35474e-15
AT3G48200	0	Transmembrane protein	-1.41623	1.30092e-60
AT2G40640	PUB63	U-box domain-containing protein 63	-1.41989	0.000901612
AT3G55630	FPGS3	Folylpolyglutamate synthase	-1.42048	7.96735e-30
AT5G22640	TIC100	Protein TIC 100	-1.42298	1.95883e-33
AT2G38090	0	Uncharacterized protein	-1.42564	0.00452169
AT1G03055	D27	Beta-carotene isomerase D27, chloroplastic	-1.43077	0.00432728
AT5G53730	NHL26	NDR1/HIN1-like protein 26	-1.43082	5.33471e-09
AT1G78990	YUP8H12R.39	YUP8H12R.39 protein	-1.43327	0.0041429
AT5G63780	DGK2	Diacylglycerol kinase 2	-1.43518	4.19231e-176
AT3G08660	0	Putative BTB/POZ domain-containing protein At3g08660	-1.44114	0.00838698
AT1G77380	AAP3	Amino acid permease 3	-1.44534	1.78684e-10
AT1G68940	PUB42	Putative U-box domain-containing protein 42	-1.45007	4.2803e-06
AT5G56860	GATA21	GATA transcription factor 21	-1.454	1.74349e-07
AT5G46510	VICTL	ADP-ribosyl cyclase/cyclic ADP-ribose hydrolase	-1.45422	1.75338e-12
AT1G77110	PIN6	Auxin efflux carrier component 6	-1.46184	0.0250974
AT3G47430	PEX11B	Peroxisomal membrane protein 11B	-1.46278	3.86545e-35
AT1G73040	JAL19	Jacalin-related lectin 19	-1.46562	0.00681303
AT1G49475	0	B3 domain-containing protein At1g49475	-1.46619	0.00477334
AT5G23770	DUF8	DUF724 domain-containing protein 8	-1.46624	0.0456108
AT5G56700	0	Putative FBD-associated F-box protein At5g56700	-1.46995	0.0484634
AT3G23880	0	F-box/kelch-repeat protein At3g23880	-1.47372	2.91084e-08
AT1G08810	MYB60	Transcription factor MYB60	-1.47532	2.97142e-05
AT2G35130	0	Pentatricopeptide repeat-containing protein At2g35130	-1.47994	7.17191e-18
AT4G05130	ENT4	Equilibrative nucleotide transporter 4	-1.48012	0.00132397
AT1G22630	0	At1g22630/F12K8_2	-1.48237	2.72892e-27
AT4G23590	0	Probable aminotransferase TAT4	-1.48249	0.0245024
AT5G57590	BIO3-BIO1	Bifunctional dethiobiotin synthetase/7,8-diamino-pelargonic acid aminotransferase, mitochondrial	-1.48267	0.000699778
AT5G36000	0	Probable F-box protein At5g36000	-1.48271	0.000264445
AT1G69526	0	At1g69526	-1.49315	3.19402e-07
AT1G70710	CEL1	Endoglucanase 8	-1.50804	0.0138869
AT5G60210	ICR3	Interactor of constitutive active ROPs 3	-1.5095	1.31226e-06
AT4G37685	0	Uncharacterized protein	-1.51268	0.0258103
AT3G54790	PUB3	U-box domain-containing protein 3	-1.51314	1.34141e-16
AT3G15720	0	Probable polygalacturonase At3g15720	-1.51318	1.35556e-11
AT4G21445	PRIP	At4g21445	-1.52319	1.42985e-08
AT4G30090	0	Uncharacterized protein	-1.52371	3.91852e-06
AT3G53190	0	Probable pectate lyase 12	-1.52666	0.0182761
AT5G05890	UGT76C5	UDP-glycosyltransferase 76C5	-1.53003	8.08271e-11
AT1G03540	PCMP-E4	Pentatricopeptide repeat-containing protein At1g03540	-1.53927	0.0236128
AT3G15354	SPA3	Protein SPA1-RELATED 3	-1.54084	4.77067e-27
AT1G65890	AAE12	Probable acyl-activating enzyme 12, peroxisomal	-1.54261	0.00122053
AT4G14860	OFP11	Transcription repressor OFP11	-1.54576	0.00260351
AT5G14940	NPF5.8	Protein NRT1/ PTR FAMILY 5.8	-1.54941	4.61709e-09
AT3G28370	0	Uncharacterized protein	-1.54974	2.51103e-07
AT4G24700	0	Uncharacterized protein	-1.55818	0.000789138
AT2G30480	0	Uncharacterized protein	-1.55848	0.015573
AT3G09870	0	Uncharacterized protein	-1.56262	0.00593045
AT4G09350	ndhT	NAD(P)H-quinone oxidoreductase subunit T, chloroplastic	-1.56399	1.05302e-19
AT1G14250	APY5	Probable apyrase 5	-1.57109	1.70904e-54
AT4G33000	CBL10	Calcineurin B-like protein 10	-1.57129	2.00092e-17
AT5G13140	0	Pollen Ole e 1 allergen and extensin family protein	-1.57523	3.45546e-07
AT5G36700	PGLP1A	Phosphoglycolate phosphatase 1A, chloroplastic	-1.57923	0.0497497
AT1G53800	0	At1g53800/T18A20_4	-1.58417	8.12544e-24
AT1G25230	PAP4	Purple acid phosphatase 4	-1.59573	5.95375e-20
AT4G37080	AP22.58	Uncharacterized protein	-1.60031	0.00057574
AT3G17640	0	Leucine-rich repeat (LRR) family protein	-1.60945	2.34515e-06
AT3G27650	LBD25	LOB domain-containing protein 25	-1.61054	0.0329319
AT2G25270	0	Transmembrane protein	-1.61685	0.00312161
AT2G29300	0	Tropinone reductase homolog At2g29300	-1.62549	1.11435e-05
AT1G03270	CBSDUF4	Putative DUF21 domain-containing protein At1g03270	-1.64223	0.0124552
AT4G36540	BEE2	Transcription factor BEE 2	-1.64873	1.43373e-05
AT5G36001	0	RING/U-box superfamily protein	-1.65593	1.31361e-07
AT4G34970	ADF9	Actin-depolymerizing factor 9	-1.65728	0.00312576
AT2G42570	TBL39	Protein trichome birefringence-like 39	-1.65888	3.45852e-05
AT1G11785	0	Alpha-ketoglutarate-dependent dioxygenase alkB	-1.67031	7.47233e-05
AT3G59580	NLP9	Protein NLP9	-1.67249	9.96525e-05
AT2G15090	KCS8	3-ketoacyl-CoA synthase 8	-1.67501	1.85397e-23
AT4G00970	CRK41	Cysteine-rich receptor-like protein kinase 41	-1.67698	1.88389e-68
AT3G15620	UVR3	(6-4)DNA photolyase	-1.68465	0.00317116
AT3G29639	0	SPOC domain-containing protein	-1.68487	0.0212939
AT3G04030	MYR2	Myb-related protein 2	-1.70012	8.7046e-05
AT4G32980	ATH1	Homeobox protein ATH1	-1.70499	3.5718e-30
AT2G15630	0	Pentatricopeptide repeat-containing protein At2g15630, mitochondrial	-1.70964	0.00184032
AT1G60700	0	SMAD/FHA domain-containing protein	-1.7162	0.00434474
AT2G01913	0	Uncharacterized protein	-1.71686	3.87478e-05
AT1G45545	WEL2	Protein WEAK CHLOROPLAST MOVEMENT UNDER BLUE LIGHT-like 2	-1.7259	0.0167072
AT5G55740	CRR21	Pentatricopeptide repeat-containing protein At5g55740, chloroplastic	-1.73212	5.24037e-09
AT1G74458	0	Uncharacterized protein	-1.73742	0.0215129
AT3G46130	MYB48	Transcription factor MYB48	-1.74727	0.000272387
AT2G38380	PER22	Peroxidase 22	-1.75557	0.00929166
AT5G28030	DES1	Bifunctional cystathionine gamma-lyase/cysteine synthase	-1.7602	2.59813e-08
AT5G56100	MDA7.16	Glycine-rich protein / oleosin	-1.76795	3.1659e-10
AT4G37483	0	J domain-containing protein	-1.77755	0.00193091
AT5G02830	0	Pentatricopeptide repeat-containing protein At5g02830, chloroplastic	-1.78452	1.25718e-33
AT1G18265	0	Protein FLOURY 1-like	-1.80016	1.88938e-10
AT4G37925	ndhM	NAD(P)H-quinone oxidoreductase subunit M, chloroplastic	-1.8006	3.219e-35
AT5G56850	MIK19.5	At5g56850	-1.80821	0.00678983
AT5G10430	AGP4	Classical arabinogalactan protein 4	-1.81013	0.0335971
AT1G29600	0	Putative zinc finger CCCH domain-containing protein 10	-1.8111	0.0157075
AT3G01350	NPF5.9	Protein NRT1/ PTR FAMILY 5.9	-1.81375	8.78553e-05
AT4G21190	EMB1417	Pentatricopeptide repeat-containing protein At4g21190	-1.83434	2.10507e-05
AT1G49010	0	At1g49010	-1.83977	9.15591e-10
AT2G04790	0	PTB domain engulfment adapter	-1.84889	3.31676e-15
AT1G51402	0	Uncharacterized protein	-1.85053	0.00345967
AT5G13930	CHS	Chalcone synthase	-1.85133	2.95736e-20
AT3G01440	PNSL3	Photosynthetic NDH subunit of lumenal location 3, chloroplastic	-1.86101	5.74932e-40
AT1G57850	0	Toll-Interleukin-Resistance (TIR) domain family protein	-1.87534	2.89059e-05
AT5G47610	ATL79	RING-H2 finger protein ATL79	-1.87975	0.0100219
AT1G30220	INT2	Probable inositol transporter 2	-1.87981	0.0195199
AT3G13240	0	Uncharacterized protein	-1.90725	0.0030377
AT1G31430	PCMP-E55	Pentatricopeptide repeat-containing protein At1g31430	-1.9268	0.007321
AT2G43440	0	F-box protein At2g43440	-1.96031	0.000391433
AT5G10310	EPFL1	EPIDERMAL PATTERNING FACTOR-like protein 1	-1.97917	0.00312723
AT4G21760	BGLU47	Beta-glucosidase 47	-1.98131	0.000818345
AT2G02780	0	Probable LRR receptor-like serine/threonine-protein kinase At2g02780	-1.98334	0.0179213
AT4G16447	0	At4g16447	-2.00607	9.7168e-07
AT3G44220	T10D17_10	At3g44220	-2.03155	0.0352502
AT4G04630	0	Uncharacterized protein	-2.05709	0.0099988
AT5G66520	PCMP-H61	Pentatricopeptide repeat-containing protein At5g66520	-2.08576	3.24283e-06
AT3G52490	SMXL3	Protein SMAX1-LIKE 3	-2.09473	0.00040668
AT3G21870	CYCU1-1	Cyclin-U1-1	-2.13058	5.73788e-06
AT5G28080	WNK9	Probable serine/threonine-protein kinase WNK9	-2.15466	8.8184e-06
AT2G38390	PER23	Peroxidase 23	-2.22989	0.0274141
AT1G01590	FRO1	Probable ferric reduction oxidase 1	-2.26797	0.0448328
AT1G34440	0	Uncharacterized protein	-2.34096	0.000313878
AT3G59250	0	F-box/LRR-repeat protein At3g59250	-2.34323	0.0011963
AT5G63580	FLS2	Putative inactive flavonol synthase 2	-2.39423	0.00106828
AT3G45850	KIN5D	Kinesin-like protein KIN-5D	-2.43369	0.000169645
AT5G25580	0	Uncharacterized protein	-2.47531	0.0104423
AT2G05160	0	Zinc finger CCCH domain-containing protein 18	-2.49395	6.77381e-09
AT2G30505	0	At2g30505	-2.54574	0.00880275
AT1G34060	TAR4	Tryptophan aminotransferase-related protein 4	-2.5891	4.00614e-08
AT5G50800	SWEET13	Bidirectional sugar transporter SWEET13	-2.65372	0.000278363
AT1G01580	FRO2	Ferric reduction oxidase 2	-2.67057	1.24025e-05
AT5G15530	BCCP2	Biotin carboxyl carrier protein of acetyl-CoA carboxylase 2, chloroplastic	-2.80576	0.0135545
AT2G29890	VLN1	Villin-1	-2.87295	0.0307659
AT5G45469	0	Transmembrane protein	-2.98642	0.048635
AT3G54260	TBL36	Protein trichome birefringence-like 36	-2.9877	0.0303379
AT5G54670	KIN14N	Kinesin-like protein KIN-14N	-3.0574	0.00683865
AT5G03995	0	FK506-binding-like protein	-3.25144	0.0145789
AT1G30840	PUP4	Probable purine permease 4	-3.40531	0.00675803
AT1G67750	0	Probable pectate lyase 5	-3.47455	0.00896895
AT5G49390	0	Similarity to unknown protein	-3.51435	0.00610855
AT4G31840	ENODL15	Early nodulin-like protein 15	-3.66604	0.00479896
AT3G06160	REM21	B3 domain-containing protein REM21	-3.66658	0.00497344
AT3G16360	AHP4	Histidine-containing phosphotransfer protein 4	-3.66719	0.00644405
AT2G24970	0	Protein FAM33A	-3.83918	0.00361831
AT3G05240	PCMP-E82	Putative pentatricopeptide repeat-containing protein At3g05240	-3.95189	0.0020455
AT5G37180	SUS5	Sucrose synthase 5	-4.25331	0.00119303

## Sheet: Table S2_1
Supplemental Data 2. Transcript analysis of local and systemic leaves of WT and glr3.3 glr3.6 plants after GPA feeding for 24 h.
DEGs were selected by adjusted p values£ 0.05 and absolute values of log2 (fold change) ³ 1
The 6259 DEGs in local leaves of WT							The 5137 DEGs in local leaves of glr3.3 glr3.6
Gene ID	Gene Name	Gene Description	log2FoldChange	P-value			Gene ID	Gene Name	Gene Description	log2FoldChange	P-value
AT5G58940	CRCK1	Calmodulin-binding receptor-like cytoplasmic kinase 1	3.53156	3.23072e-63			AT1G27030	0	DUF1338 domain-containing protein	-4.26878	6.99427e-44
AT2G32680	RLP23	Receptor like protein 23	5.40381	1.45971e-60			AT4G00400	GPAT8	Probable glycerol-3-phosphate acyltransferase 8	-3.71548	2.67733e-40
AT3G57260	BG2	Glucan endo-1,3-beta-glucosidase, acidic isoform	7.75135	5.85787e-55			AT5G58940	CRCK1	Calmodulin-binding receptor-like cytoplasmic kinase 1	2.69379	1.48052e-39
AT3G54960	PDIL1-3	Protein disulfide isomerase-like 1-3	3.75558	7.11853e-55			AT4G13920	RLP50	Receptor-like protein 50	1.92194	1.08194e-38
AT3G52840	BGAL2	Beta-galactosidase 2	-2.41251	5.98019e-54			AT5G63680	0	Pyruvate kinase	1.57343	4.85274e-38
AT3G25010	RLP41	Receptor-like protein 41	6.46835	1.06473e-50			AT4G16260	0	Probable glucan endo-1,3-beta-glucosidase At4g16260	6.28718	5.6548e-38
AT5G18470	0	Curculin-like (Mannose-binding) lectin family protein	4.51945	2.57921e-49			AT4G17460	HAT1	Homeobox-leucine zipper protein HAT1	-4.31973	3.73327e-37
AT4G10500	DLO1	Protein DMR6-LIKE OXYGENASE 1	8.59267	6.03408e-49			AT3G26210	CYP71B23	Cytochrome P450 71B23	3.10654	6.404e-37
AT3G28480	P4H7	Probable prolyl 4-hydroxylase 7	2.67594	3.28006e-48			AT3G26500	PIRL2	Plant intracellular Ras-group-related LRR protein 2	2.79875	8.1855e-37
AT2G25520	0	Probable sugar phosphate/phosphate translocator At2g25520	1.32681	1.6415e-47			AT4G34900	XDH2	Xanthine dehydrogenase 2	-3.41854	4.01778e-36
AT5G63680	0	Pyruvate kinase	1.76113	1.13362e-46			AT2G32680	RLP23	Receptor like protein 23	4.01014	3.08766e-35
AT4G23150	CRK7	Cysteine-rich receptor-like protein kinase 7	6.79289	4.78544e-46			AT5G20960	AAO1	Indole-3-acetaldehyde oxidase	3.06381	7.12551e-35
AT1G02920	GSTF7	Glutathione S-transferase F7	4.13561	1.16806e-45			AT1G15410	0	Uncharacterized protein At1g15400	-3.13983	2.94145e-34
AT1G77510	PDIL1-2	Protein disulfide isomerase-like 1-2	3.94472	4.56779e-45			AT4G30710	44051	AUGMIN subunit 8	-2.13102	9.70678e-34
AT3G45620	0	Transducin/WD40 repeat-like superfamily protein	1.9481	3.67832e-44			AT5G05890	UGT76C5	UDP-glycosyltransferase 76C5	-3.75899	1.48782e-33
AT4G34900	XDH2	Xanthine dehydrogenase 2	-3.78144	2.98293e-43			AT1G35580	CINV1	Alkaline/neutral invertase CINV1	2.23249	1.88365e-32
AT5G24530	DMR6	Protein DOWNY MILDEW RESISTANCE 6	5.23966	2.45681e-42			AT4G37530	PER51	Peroxidase 51	4.79593	1.34234e-31
AT4G11890	CRK45	Cysteine-rich receptor-like protein kinase 45	4.87263	2.66564e-42			AT1G02920	GSTF7	Glutathione S-transferase F7	3.40328	1.59762e-31
AT2G36580	0	Pyruvate kinase	2.86842	3.60758e-42			AT1G55260	LTPG6	Bifunctional inhibitor/lipid-transfer protein/seed storage 2S albumin superfamily protein	-3.16063	1.91912e-31
AT4G17460	HAT1	Homeobox-leucine zipper protein HAT1	-4.33573	2.77272e-41			AT3G04720	HEL	Hevein-like preproprotein	4.56663	2.31104e-30
AT1G02930	GSTF6	Glutathione S-transferase F6	4.75309	2.444e-40			AT3G04140	0	Ankyrin repeat family protein	-2.67516	7.42242e-30
AT1G21750	PDIL1-1	Protein disulfide isomerase-like 1-1	2.8323	5.13901e-39			AT1G51860	0	Probable LRR receptor-like serine/threonine-protein kinase At1g51860	5.78159	8.07853e-30
AT1G17290	ALAAT1	Alanine aminotransferase 1, mitochondrial	1.45928	7.49748e-39			AT1G18890	CPK10	Calcium-dependent protein kinase 10	2.11727	1.3605e-29
AT4G16260	0	Probable glucan endo-1,3-beta-glucosidase At4g16260	6.32363	1.17828e-38			AT1G52190	NPF1.2	Protein NRT1/ PTR FAMILY 1.2	-3.74989	6.11225e-29
AT4G23140	CRK6	Cysteine-rich receptor-like protein kinase 6	5.90361	3.08412e-38			AT1G33170	0	Probable methyltransferase PMT18	-6.2049	1.00997e-28
AT3G60540	T8B10_200	Protein transport protein Sec61 subunit beta	5.33896	3.10028e-38			AT4G02520	GSTF2	Glutathione S-transferase F2	3.63897	1.31902e-28
AT2G47470	PDIL2-1	Protein disulfide-isomerase like 2-1	2.36384	5.05689e-38			AT5G06270	GIR1	Protein GL2-INTERACTING REPRESSOR 1	-3.9915	1.39773e-28
AT5G58710	CYP20-1	Peptidyl-prolyl cis-trans isomerase CYP20-1	1.94842	5.34159e-38			AT2G29120	GLR2.7	Glutamate receptor 2.7	2.15473	6.45706e-28
AT4G23870	0	Uncharacterized protein At4g23870	-4.19093	5.98026e-38			AT1G67370	ASY1	Meiosis-specific protein ASY1	-2.18865	7.23085e-28
AT5G05890	UGT76C5	UDP-glycosyltransferase 76C5	-3.84914	6.5269e-38			AT5G18600	GRXS2	Monothiol glutaredoxin-S2	2.71956	1.7438e-27
AT1G35230	AGP5	Classical arabinogalactan protein 5	7.6087	4.89303e-37			AT4G00755	0	F-box protein At4g00755	-2.63643	3.20647e-27
AT2G17720	P4H5	Prolyl 4-hydroxylase 5	2.26268	8.07912e-37			AT2G28900	OEP161	Outer envelope pore protein 16-1, chloroplastic	-3.12111	3.41398e-27
AT4G26910	0	Dihydrolipoyllysine-residue succinyltransferase component of 2-oxoglutarate dehydrogenase complex 2, mitochondrial	2.2033	1.37023e-36			AT3G15095	HCF243	Serine/Threonine-kinase pakA-like protein	-2.23979	4.38272e-27
AT1G21310	EXT3	Extensin-3	7.05163	1.46292e-36			AT1G68220	0	Uncharacterized protein	-2.1981	4.82442e-27
AT5G15650	RGP2	UDP-arabinopyranose mutase 2	2.53104	3.14337e-36			AT3G28480	P4H7	Probable prolyl 4-hydroxylase 7	1.96191	5.1015e-27
AT3G15570	0	Non-phototropic hypocotyl-like protein	-3.55027	8.76549e-36			AT1G07620	TRM32	Protein TRM32	2.54704	1.16103e-26
AT1G09932	0	Phosphoglycerate mutase family protein	6.20784	3.04971e-35			AT2G24180	CYP71B6	Cytochrome P450 71B6	1.16458	1.31234e-26
AT2G25000	WRKY60	Probable WRKY transcription factor 60	4.20188	3.16115e-35			AT4G25900	0	Glucose-6-phosphate 1-epimerase	1.88164	3.18872e-26
AT4G23885	0	Uncharacterized protein	2.9606	4.9491e-35			AT1G72130	NPF5.11	Protein NRT1/ PTR FAMILY 5.11	-2.70177	4.23334e-26
AT4G04630	0	Uncharacterized protein	-3.16462	7.70499e-35			AT5G64370	PYD3	Beta-ureidopropionase	1.11888	4.47957e-26
AT4G29520	0	Nucleophosmin	4.31863	9.15564e-35			AT4G20110	VSR7	Vacuolar-sorting receptor 7	2.61378	4.51149e-26
AT2G47800	ABCC4	ABC transporter C family member 4	4.7154	1.38691e-34			AT1G18650	PDCB3	PLASMODESMATA CALLOSE-BINDING PROTEIN 3	-3.32934	5.46128e-26
AT1G69160	0	Protein BIG GRAIN 1-like E	-5.47003	2.61214e-34			AT2G30790	PSBP2	Putative oxygen-evolving enhancer protein 2-2	-2.66907	5.97994e-26
AT2G32920	PDIL2-3	Protein disulfide-isomerase 2-3	2.07693	2.70397e-34			AT5G09290	SAL4	Probable SAL4 phosphatase	2.96988	6.19339e-26
AT2G38860	DJ1E	DJ-1 protein homolog E	3.16443	3.38809e-34			AT3G52840	BGAL2	Beta-galactosidase 2	-1.64093	7.38162e-26
AT1G08450	CRT3	Calreticulin-3	3.43514	6.20789e-34			AT1G74590	GSTU10	Glutathione S-transferase U10	3.3266	7.58545e-26
AT2G43570	CHI	Endochitinase CHI	6.46524	1.72817e-33			AT5G18480	IPUT1	Inositol phosphorylceramide glucuronosyltransferase 1	1.26406	1.09477e-25
AT2G20420	0	Succinate--CoA ligase [ADP-forming] subunit beta, mitochondrial	1.23386	1.7959e-33			AT3G45620	0	Transducin/WD40 repeat-like superfamily protein	1.45688	1.35542e-25
AT4G13920	RLP50	Receptor-like protein 50	1.78593	1.96505e-33			AT5G18470	0	Curculin-like (Mannose-binding) lectin family protein	3.14786	1.37401e-25
AT1G18890	CPK10	Calcium-dependent protein kinase 10	2.26723	1.99577e-33			AT5G64330	RPT3	Root phototropism protein 3	-2.85983	1.52386e-25
AT1G22840	CYTC-1	Cytochrome c-1	1.9206	2.28186e-33			AT1G08450	CRT3	Calreticulin-3	2.95024	1.713e-25
AT1G27030	0	DUF1338 domain-containing protein	-3.68504	2.73008e-33			AT5G08330	TCP21	Transcription factor TCP21	-2.07199	2.27408e-25
AT3G20820	0	LRRNT_2 domain-containing protein	-2.64432	3.09042e-33			AT2G35130	0	Pentatricopeptide repeat-containing protein At2g35130	-2.51103	2.76246e-25
AT1G65690	NHL6	NDR1/HIN1-like protein 6	4.49535	5.06231e-33			AT5G16000	NIK1	Protein NSP-INTERACTING KINASE 1	-3.05119	3.45655e-25
AT1G30900	VSR6	Vacuolar-sorting receptor 6	4.98836	9.3919e-33			AT3G25010	RLP41	Receptor-like protein 41	4.39533	3.77829e-25
AT1G26690	0	Transmembrane emp24 domain-containing protein p24delta9	1.6129	1.17027e-32			AT1G21390	emb2170	Emb2170	2.0447	4.60579e-25
AT5G21090	LRR1	Leucine-rich repeat protein 1	1.67029	1.3521e-32			AT2G01670	NUDT17	Nudix hydrolase 17, mitochondrial	1.67322	4.83809e-25
AT1G74710	ICS1	Isochorismate synthase 1, chloroplastic	4.10332	1.6543e-32			AT2G38120	AUX1	Auxin transporter protein 1	-2.21845	5.01028e-25
AT4G04490	CRK36	Cysteine-rich receptor-like protein kinase 36	4.16142	2.13464e-32			AT1G71695	PER12	Peroxidase 12	-3.20618	6.37681e-25
AT2G47130	SDR3a	Short-chain dehydrogenase reductase 3a	4.24947	4.99662e-32			AT1G65845	0	At1g65844	3.58184	8.39014e-25
AT1G75040	PR5	Pathogenesis-related protein 5	5.72882	5.22614e-32			AT5G46690	BHLH71	Transcription factor bHLH71	-5.17402	1.02414e-24
AT2G29720	CTF2B	FAD/NAD(P)-binding oxidoreductase family protein	1.60236	6.32539e-32			AT3G54960	PDIL1-3	Protein disulfide isomerase-like 1-3	2.44938	1.22387e-24
AT4G00700	F6N23.8	F6N23.8 protein	6.02024	6.53374e-32			AT1G29930	LHCB1.3	Chlorophyll a-b binding protein 1, chloroplastic	-2.35131	1.52298e-24
AT4G25900	0	Glucose-6-phosphate 1-epimerase	2.08944	8.07381e-32			AT5G62360	0	PMEI domain-containing protein	-3.77348	1.771e-24
AT5G22520	MQJ16.6	At5g22520	5.27949	1.51437e-31			AT4G33625	0	Vacuole protein	-1.47151	2.05685e-24
AT5G19550	ASP2	Aspartate aminotransferase, cytoplasmic isozyme 1	1.73181	1.5782e-31			AT3G20820	0	LRRNT_2 domain-containing protein	-2.23673	2.61189e-24
AT1G15790	0	Mediator of RNA polymerase II transcription subunit 15a-like protein	2.18019	1.92644e-31			AT1G12860	SCRM2	Transcription factor SCREAM2	-2.37492	3.32493e-24
AT3G02520	GRF7	14-3-3-like protein GF14 nu	1.72422	2.09655e-31			AT4G38770	PRP4	Proline-rich protein 4	-4.29351	3.89462e-24
AT3G17240	LPD2	Dihydrolipoyl dehydrogenase 2, mitochondrial	1.66092	2.2831e-31			AT1G17290	ALAAT1	Alanine aminotransferase 1, mitochondrial	1.13329	3.99077e-24
AT4G28490	RLK5	Receptor-like protein kinase 5	3.15928	2.32858e-31			AT1G49050	APCB1	Aspartyl protease APCB1	1.70861	5.7035e-24
AT2G29120	GLR2.7	Glutamate receptor 2.7	2.29153	2.74705e-31			AT5G24530	DMR6	Protein DOWNY MILDEW RESISTANCE 6	3.86299	6.06202e-24
AT3G26500	PIRL2	Plant intracellular Ras-group-related LRR protein 2	2.56145	3.02045e-31			AT3G51950	0	Zinc finger CCCH domain-containing protein 46	-1.69691	8.37128e-24
AT2G17420	NTR2	Thioredoxin reductase 2	1.31572	3.12907e-31			AT2G19860	HXK2	Hexokinase-2	-1.84757	1.09276e-23
AT1G17745	PGDH2	D-3-phosphoglycerate dehydrogenase 2, chloroplastic	3.55641	3.29895e-31			AT4G23885	0	Uncharacterized protein	2.33133	1.24609e-23
AT1G24145	0	At1g24145	3.67763	6.28224e-31			AT1G74470	CHLP	Geranylgeranyl diphosphate reductase, chloroplastic	-2.06797	1.32786e-23
AT1G52600	0	Signal peptidase I	1.9813	6.36112e-31			AT3G01210	0	Uncharacterized protein	-1.51108	1.55886e-23
AT2G24180	CYP71B6	Cytochrome P450 71B6	1.26244	6.53699e-31			AT2G36390	SBE2.1	1,4-alpha-glucan-branching enzyme 2-1, chloroplastic/amyloplastic	-2.14672	1.78002e-23
AT4G00755	0	F-box protein At4g00755	-2.69093	6.77978e-31			AT5G62350	0	PMEI domain-containing protein	-2.60549	1.83898e-23
AT3G47480	CML47	Probable calcium-binding protein CML47	3.29285	9.39763e-31			AT4G27740	0	Protein yippee-like At4g27740	1.28195	3.55355e-23
AT5G17760	0	AAA-ATPase At5g17760	3.14669	9.56257e-31			AT1G48320	DHNAT1	1,4-dihydroxy-2-naphthoyl-CoA thioesterase 1	2.53184	4.77812e-23
AT5G42200	ATL23	E3 ubiquitin-protein ligase ATL23	-3.6893	9.68635e-31			AT2G32440	KAO2	Ent-kaurenoic acid oxidase 2	-1.90082	6.19746e-23
AT3G25882	NIMIN-2	Protein NIM1-INTERACTING 2	5.29978	1.18506e-30			AT1G72330	ALAAT2	Alanine aminotransferase 2, mitochondrial	1.35003	6.47126e-23
AT3G04730	IAA16	Auxin-responsive protein IAA16	-2.47008	1.27062e-30			AT3G51330	0	Eukaryotic aspartyl protease family protein	2.83351	6.79834e-23
AT1G55210	DIR20	Dirigent protein 20	4.63655	1.46626e-30			AT3G13100	ABCC7	ABC transporter C family member 7	3.55327	1.01346e-22
AT5G44260	TZF5	Zinc finger CCCH domain-containing protein 61	-4.38936	1.72367e-30			AT3G57550	GK-2	Guanylate kinase 2	2.19404	1.17386e-22
AT1G52190	NPF1.2	Protein NRT1/ PTR FAMILY 1.2	-3.79679	2.89713e-30			AT2G22122	0	Uncharacterized protein	-3.44457	1.21632e-22
AT1G09210	CRT2	Calreticulin-2	3.25113	3.04791e-30			AT3G16370	APG	GDSL esterase/lipase APG	-3.97767	1.31677e-22
AT2G25080	GPX1	Phospholipid hydroperoxide glutathione peroxidase 1, chloroplastic	-1.84523	3.77968e-30			AT3G51890	0	Clathrin light chain 3	1.37395	1.36069e-22
AT3G62600	ERDJ3B	DnaJ protein ERDJ3B	3.07417	5.82421e-30			AT1G15790	0	Mediator of RNA polymerase II transcription subunit 15a-like protein	1.80337	1.54268e-22
AT5G45380	DUR3	Urea-proton symporter DUR3	2.74902	7.46371e-30			AT2G22170	PLAT2	PLAT domain-containing protein 2	-4.15134	1.80354e-22
AT2G03120	SPP	Signal peptide peptidase	1.85932	1.03757e-29			AT2G26330	ERECTA	LRR receptor-like serine/threonine-protein kinase ERECTA	-3.02227	1.83831e-22
AT2G24850	TAT3	Probable aminotransferase TAT3	10.8809	1.30473e-29			AT3G15570	0	Non-phototropic hypocotyl-like protein	-2.75729	1.86046e-22
AT1G25230	PAP4	Purple acid phosphatase 4	-3.20878	1.34482e-29			AT1G04240	IAA3	Auxin-responsive protein IAA3	-2.99745	1.87335e-22
AT1G76040	CPK29	Calcium-dependent protein kinase 29	4.29318	2.05798e-29			AT4G04750	0	Sugar transporter ERD6-like 14	-2.8251	2.36453e-22
AT1G22370	UGT85A5	UDP-glycosyltransferase 85A5	-2.20475	2.19685e-29			AT2G44180	MAP2A	Methionine aminopeptidase 2A	1.30963	2.54291e-22
AT2G34250	0	Plug_translocon domain-containing protein	1.57875	2.25463e-29			AT1G61250	SCAMP3	Secretory carrier-associated membrane protein 3	1.1212	2.72774e-22
AT5G16030	0	Mental retardation GTPase activating protein	-4.50595	2.59991e-29			AT2G35960	NHL12	NDR1/HIN1-like protein 12	-3.33171	4.62979e-22
AT1G70770	F15H11.2	AT1G70770 protein	1.13816	3.49784e-29			AT5G62100	BAG2	BAG family molecular chaperone regulator 2	-2.73819	5.10474e-22
AT4G38790	0	Uncharacterized protein	1.34893	3.86484e-29			AT2G05070	LHCB2.2	Chlorophyll a-b binding protein 2.2, chloroplastic	-2.25762	5.32041e-22
AT4G00400	GPAT8	Probable glycerol-3-phosphate acyltransferase 8	-2.90762	4.60775e-29			AT3G26310	CYP71B35	Cytochrome P450 71B35	-2.73558	6.48668e-22
AT3G01490	0	Protein kinase domain-containing protein	-3.43112	4.70459e-29			AT5G20230	BCB	Blue copper protein	5.20216	6.74593e-22
AT1G67370	ASY1	Meiosis-specific protein ASY1	-2.31445	4.81144e-29			AT5G14570	NRT2.7	High affinity nitrate transporter 2.7	-2.04484	7.3001e-22
AT5G09290	SAL4	Probable SAL4 phosphatase	3.25863	6.14392e-29			AT3G29240	0	Uncharacterized protein	2.01733	8.32498e-22
AT3G19930	STP4	Sugar transport protein 4	2.41384	7.4071e-29			AT1G09740	0	Adenine nucleotide alpha hydrolases-like superfamily protein	1.90149	1.03671e-21
AT4G17830	0	Acetylornithine deacetylase	1.41743	7.82311e-29			AT5G21090	LRR1	Leucine-rich repeat protein 1	1.34433	1.05398e-21
AT4G23230	CRK15	Cysteine-rich receptor-like protein kinase 15	3.3732	8.21239e-29			AT1G78070	0	Transducin/WD40 repeat-like superfamily protein	-1.58214	1.25848e-21
AT1G51860	0	Probable LRR receptor-like serine/threonine-protein kinase At1g51860	6.40433	8.25161e-29			AT3G02520	GRF7	14-3-3-like protein GF14 nu	1.40891	1.36132e-21
AT1G76970	TOL4	TOM1-like protein 4	2.8434	9.09268e-29			AT1G64355	0	1-acyl-sn-glycerol-3-phosphate acyltransferase	-2.26782	1.52506e-21
AT3G13950	0	At3g13950	5.18125	9.39942e-29			AT5G01240	LAX1	Auxin transporter-like protein 1	-3.10228	1.70154e-21
AT2G30790	PSBP2	Putative oxygen-evolving enhancer protein 2-2	-2.75742	9.99204e-29			AT5G62670	AHA11	ATPase 11, plasma membrane-type	-2.49095	1.70754e-21
AT5G20960	AAO1	Indole-3-acetaldehyde oxidase	2.7753	1.07153e-28			AT2G37110	0	At2g37110	1.39517	1.749e-21
AT5G44020	MRH10.13	HAD superfamily, subfamily IIIB acid phosphatase	-4.01029	1.93585e-28			AT5G48360	FH9	Formin-like protein 9	-3.30485	2.07451e-21
AT5G49730	FRO6	Ferric reduction oxidase 6	-3.92303	2.07731e-28			AT3G19720	ARC5	Dynamin-like protein ARC5	-1.60721	2.21952e-21
AT5G50200	NRT3.1	High-affinity nitrate transporter 3.1	4.47295	2.14302e-28			AT2G35020	GLCNAC1PUT2	UDP-N-acetylglucosamine diphosphorylase 2	1.46414	2.38304e-21
AT1G04240	IAA3	Auxin-responsive protein IAA3	-3.36386	2.23997e-28			AT2G46530	ARF11	Auxin response factor 11	-2.41212	2.43391e-21
AT3G51440	SSL6	Protein STRICTOSIDINE SYNTHASE-LIKE 6	4.09164	3.07656e-28			AT4G25070	0	Caldesmon-like protein	5.73238	2.56463e-21
AT2G16595	0	Signal sequence receptor subunit alpha	1.59079	3.10815e-28			AT4G23570	SGT1A	Protein SGT1 homolog A	1.5045	3.03048e-21
AT3G60450	0	Uncharacterized protein	2.87174	3.1317e-28			AT5G27600	LACS7	Long chain acyl-CoA synthetase 7, peroxisomal	1.12696	3.03709e-21
AT1G76980	0	Uncharacterized protein	3.07106	3.2361e-28			AT3G19930	STP4	Sugar transport protein 4	2.03877	3.5302e-21
AT5G06270	GIR1	Protein GL2-INTERACTING REPRESSOR 1	-3.52558	3.24881e-28			AT2G36580	0	Pyruvate kinase	1.97128	3.79379e-21
AT4G01330	0	Protein kinase domain-containing protein	-2.66552	4.33133e-28			AT1G50732	0	Transmembrane protein	-3.68435	4.32304e-21
AT1G76960	0	F22K20.6 protein	4.54626	4.34114e-28			AT1G70890	MLP43	MLP-like protein 43	-3.44272	4.38597e-21
AT3G07680	p24beta2	Transmembrane emp24 domain-containing protein p24beta2	1.5011	5.14359e-28			AT2G29310	0	Tropinone reductase homolog At2g29310	-2.87767	4.42652e-21
AT5G11920	CWINV6	Beta-fructofuranosidase, insoluble isoenzyme CWINV6	4.91497	5.49051e-28			AT3G50440	MES10	Methylesterase 10	-2.10717	4.56999e-21
AT4G38560	0	Phospholipase like protein	5.26797	5.53291e-28			AT2G41290	SSL2	Protein STRICTOSIDINE SYNTHASE-LIKE 2	-3.70489	5.16502e-21
AT5G56100	MDA7.16	Glycine-rich protein / oleosin	-4.04468	5.75497e-28			AT4G36220	CYP84A1	Cytochrome P450 84A1	1.863	5.45447e-21
AT2G36530	ENO2	Bifunctional enolase 2/transcriptional activator	1.63476	5.76894e-28			AT4G11890	CRK45	Cysteine-rich receptor-like protein kinase 45	3.30133	6.05608e-21
AT1G08050	0	T6D22.13	4.13925	5.82755e-28			AT1G17200	0	CASP-like protein 2A1	-2.94759	7.31006e-21
AT5G25250	FLOT1	Flotillin-like protein 1	3.70615	6.51893e-28			AT4G17830	0	Acetylornithine deacetylase	1.18846	8.23301e-21
AT5G02490	HSP70-2	Heat shock 70 kDa protein 2	6.21327	7.03402e-28			AT2G22190	TPPE	Probable trehalose-phosphate phosphatase E	-2.78194	8.43461e-21
AT5G62360	0	PMEI domain-containing protein	-3.97564	7.17432e-28			AT2G33120	VAMP722	Vesicle-associated membrane protein 722	1.21741	9.24276e-21
AT4G39830	0	L-ascorbate oxidase	4.09381	7.85308e-28			AT3G25717	DVL6	DVL6	-3.62166	9.57053e-21
AT1G16500	0	>F3O9.30	2.32598	8.22908e-28			AT5G16030	0	Mental retardation GTPase activating protein	-3.75161	1.10178e-20
AT3G59110	F17J16_160	Protein kinase superfamily protein	-1.89101	9.89177e-28			AT3G26440	0	AT3G26440 protein	3.40287	1.12733e-20
AT4G38690	F20M13.250	AT4g38690/F20M13_250	-2.43934	1.03468e-27			AT5G17760	0	AAA-ATPase At5g17760	2.50794	1.18804e-20
AT5G08300	0	Succinate--CoA ligase [ADP-forming] subunit alpha-1, mitochondrial	1.95462	1.04755e-27			AT2G45340	LRR-RLK	Leucine-rich repeat protein kinase family protein	-2.01975	1.20048e-20
AT5G44430	PDF1.2C	Defensin-like protein 17	21.2534	1.05367e-27			AT5G42200	ATL23	E3 ubiquitin-protein ligase ATL23	-2.81497	1.21253e-20
AT5G13770	0	Pentatricopeptide repeat-containing protein At5g13770, chloroplastic	-2.08287	1.38514e-27			AT4G00700	F6N23.8	F6N23.8 protein	4.64829	1.51822e-20
AT3G44100	0	Putative F-box/LRR-repeat protein At3g44090	1.25081	1.50284e-27			AT4G39795	FLZ7	FCS-Like Zinc finger 7	-6.10743	1.53816e-20
AT1G43910	0	AAA-ATPase At1g43910	5.49397	1.66015e-27			AT5G65410	ZHD1	Zinc-finger homeodomain protein 1	-3.43373	1.60409e-20
AT3G04120	GAPC1	Glyceraldehyde-3-phosphate dehydrogenase GAPC1, cytosolic	1.94407	1.88708e-27			AT2G03510	0	At2g03510	1.54874	2.02749e-20
AT4G39820	0	Tetratricopeptide repeat (TPR)-like superfamily protein	1.64554	1.95158e-27			AT3G61080	0	Protein-ribulosamine 3-kinase, chloroplastic	-2.35486	2.08087e-20
AT4G25000	AMY1	Alpha-amylase 1	5.5437	2.00891e-27			AT4G00955	0	Wall-associated receptor kinase-like protein	2.16562	2.22266e-20
AT4G14420	dl3250c	AT4g14420/dl3250c	2.20552	2.16174e-27			AT4G23700	CHX17	Cation/H(+) antiporter 17	6.37718	2.27306e-20
AT2G38120	AUX1	Auxin transporter protein 1	-2.27846	2.74977e-27			AT2G33570	GALS1	Galactan beta-1,4-galactosyltransferase GALS1	-2.61255	2.55478e-20
AT4G00955	0	Wall-associated receptor kinase-like protein	2.53208	4.53731e-27			AT5G54500	FQR1	NAD(P)H dehydrogenase (quinone) FQR1	1.33481	2.92864e-20
AT5G03290	IDH5	Isocitrate dehydrogenase [NAD] catalytic subunit 5, mitochondrial	1.20483	4.83915e-27			AT5G58710	CYP20-1	Peptidyl-prolyl cis-trans isomerase CYP20-1	1.39144	3.03961e-20
AT2G04495	0	At2g04495	5.52406	5.75666e-27			AT4G25910	NIFU3	NifU-like protein 3, chloroplastic	-1.97988	3.42659e-20
AT4G33625	0	Vacuole protein	-1.54809	5.76888e-27			AT5G26920	CBP60G	Calmodulin-binding protein 60 G	2.61733	3.70651e-20
AT1G54740	T22H22.16	T22H22.16 protein	-3.66125	7.88095e-27			AT3G07520	GLR1.4	Glutamate receptor 1.4	2.1974	3.78347e-20
AT5G27600	LACS7	Long chain acyl-CoA synthetase 7, peroxisomal	1.28182	8.0806e-27			AT3G02110	SCPL25	Serine carboxypeptidase-like 25	-3.96235	4.25168e-20
AT4G24190	HSP90-7	Endoplasmin homolog	2.97156	9.26204e-27			AT5G03290	IDH5	Isocitrate dehydrogenase [NAD] catalytic subunit 5, mitochondrial	1.02648	4.34842e-20
AT4G39030	DTX47	Protein DETOXIFICATION 47, chloroplastic	6.33221	1.58647e-26			AT3G10500	NAC053	NAC domain-containing protein 53	1.54211	4.39676e-20
AT2G39210	MLO12	MLO-like protein 12	3.95126	1.81006e-26			AT4G23870	0	Uncharacterized protein At4g23870	-2.95738	5.5814e-20
AT4G21903	DTX38	Protein DETOXIFICATION 38	3.52024	1.8304e-26			AT4G08230	0	Glycine-rich protein	1.70148	5.95876e-20
AT3G13100	ABCC7	ABC transporter C family member 7	3.951	1.85731e-26			AT1G69160	0	Protein BIG GRAIN 1-like E	-4.06288	5.98823e-20
AT1G16560	0	Post-GPI attachment to proteins factor 3	1.32534	1.87159e-26			AT3G48140	T24C20_20	AT3G48140 protein	1.14225	6.39872e-20
AT5G46050	NPF5.2	Protein NRT1/ PTR FAMILY 5.2	4.46706	1.94146e-26			AT3G29034	0	Uncharacterized protein	2.25994	6.46242e-20
AT1G07620	TRM32	Protein TRM32	2.55871	2.65618e-26			AT5G54270	LHCB3	Chlorophyll a-b binding protein 3, chloroplastic	-2.59166	6.636e-20
AT2G37250	ADK	Adenylate kinase 1, chloroplastic	1.90021	2.74786e-26			AT3G23880	0	F-box/kelch-repeat protein At3g23880	-5.4507	7.93812e-20
AT4G02520	GSTF2	Glutathione S-transferase F2	3.47108	3.45467e-26			AT1G12290	0	Probable disease resistance protein At1g12290	2.20816	8.18892e-20
AT3G04720	HEL	Hevein-like preproprotein	4.20507	3.90517e-26			AT3G28540	0	AAA-ATPase At3g28540	2.77813	8.27282e-20
AT5G38250	LRK10L-2.3	LEAF RUST 10 DISEASE-RESISTANCE LOCUS RECEPTOR-LIKE PROTEIN KINASE-like 2.3	5.23776	3.94763e-26			AT4G10500	DLO1	Protein DMR6-LIKE OXYGENASE 1	5.00523	8.41509e-20
AT3G22600	0	AAI domain-containing protein	5.14364	4.73838e-26			AT1G75710	0	Uncharacterized protein	-3.16151	9.51835e-20
AT4G16660	HSP70-17	Heat shock 70 kDa protein 17	2.75715	7.772e-26			AT5G52420	0	Transmembrane protein	-1.90017	9.7141e-20
AT4G31170	0	Protein kinase superfamily protein	1.03903	8.63813e-26			AT5G65310	ATHB-5	Homeobox-leucine zipper protein ATHB-5	-1.61095	1.10824e-19
AT3G51160	MUR1	GDP-mannose 4,6 dehydratase 2	2.26588	9.40922e-26			AT1G12090	ELP	ELP	-3.69349	1.63225e-19
AT2G43150	0	Proline-rich extensin-like family protein	3.64495	9.42216e-26			AT4G00050	UNE10	Transcription factor UNE10	-2.61194	1.6946e-19
AT5G18480	IPUT1	Inositol phosphorylceramide glucuronosyltransferase 1	1.25808	1.22272e-25			AT5G13770	0	Pentatricopeptide repeat-containing protein At5g13770, chloroplastic	-1.73363	1.7159e-19
AT5G53110	0	Gb|AAF25996.1	4.76763	1.34238e-25			AT3G18250	0	Putative membrane lipoprotein	4.70708	1.74132e-19
AT3G25510	0	Disease resistance protein (TIR-NBS-LRR class) family protein	3.75787	1.43522e-25			AT4G23020	TRM11	Uncharacterized protein	-4.13115	1.86799e-19
AT1G47640	0	Transmembrane protein 147	1.19923	1.66903e-25			AT1G61420	0	G-type lectin S-receptor-like serine/threonine-protein kinase At1g61420	2.66299	1.98038e-19
AT3G07570	0	Cytochrome b561 and DOMON domain-containing protein At3g07570	1.88607	1.93862e-25			AT1G22280	PAPP2C	Probable protein phosphatase 2C 9	1.40071	2.45598e-19
AT1G21900	p24delta5	Transmembrane emp24 domain-containing protein p24delta5	2.1845	2.14839e-25			AT1G21310	EXT3	Extensin-3	4.97205	3.04165e-19
AT5G42020	BIP2	Heat shock 70 kDa protein BIP2	4.57223	2.20369e-25			AT2G21050	LAX2	Auxin transporter-like protein 2	-6.86808	3.43906e-19
AT3G01280	VDAC1	Mitochondrial outer membrane protein porin 1	1.36187	2.24585e-25			AT4G23150	CRK7	Cysteine-rich receptor-like protein kinase 7	3.98714	3.47056e-19
AT3G55580	0	Uncharacterized protein	-3.82384	2.33716e-25			AT1G26230	CPN60B4	Chaperonin 60 subunit beta 4, chloroplastic	-2.74211	3.53966e-19
AT2G47510	FUM1	Fumarate hydratase 1, mitochondrial	1.64709	2.36304e-25			AT1G08050	0	T6D22.13	3.30536	3.55727e-19
AT3G51980	0	Fes1 domain-containing protein	1.5825	2.53545e-25			AT5G53110	0	Gb|AAF25996.1	3.91012	4.05213e-19
AT2G30140	UGT87A2	UDP-glycosyltransferase 87A2	3.19445	3.23518e-25			AT3G12120	FAD2	Delta(12)-fatty-acid desaturase	-2.07044	4.26253e-19
AT5G26170	WRKY50	Probable WRKY transcription factor 50	4.74284	3.37168e-25			AT1G75040	PR5	Pathogenesis-related protein 5	4.33466	4.43747e-19
AT5G54860	0	Probable folate-biopterin transporter 4	3.40063	3.46234e-25			AT5G23060	CAS	Calcium sensing receptor, chloroplastic	-2.89659	4.57546e-19
AT1G14280	PKS2	Protein PHYTOCHROME KINASE SUBSTRATE 2	-4.06899	4.11359e-25			AT5G39950	TRX2	Thioredoxin H2	1.21725	4.60247e-19
AT1G18650	PDCB3	PLASMODESMATA CALLOSE-BINDING PROTEIN 3	-3.0681	4.48028e-25			AT2G26390	0	Serpin-Z3	3.58986	4.75324e-19
AT5G16510	RGP5	Probable UDP-arabinopyranose mutase 5	1.74687	5.12407e-25			AT3G25510	0	Disease resistance protein (TIR-NBS-LRR class) family protein	3.02066	4.8435e-19
AT1G45145	TRX5	Thioredoxin H5	3.83871	5.6344e-25			AT5G22520	MQJ16.6	At5g22520	3.26378	4.91946e-19
AT4G05020	NDB2	External alternative NAD(P)H-ubiquinone oxidoreductase B2, mitochondrial	2.7427	6.19182e-25			AT5G01200	0	Duplicated homeodomain-like superfamily protein	-2.43839	5.09513e-19
AT1G49490	PEX2	Pollen-specific leucine-rich repeat extensin-like protein 2	-2.75074	8.81509e-25			AT2G15090	KCS8	3-ketoacyl-CoA synthase 8	-3.3001	5.63434e-19
AT4G31820	NPY1	BTB/POZ domain-containing protein NPY1	-1.74897	9.61135e-25			AT3G50685	T3A5.60	Uncharacterized protein T3A5.60	-2.49465	5.86286e-19
AT5G03160	P58IPK	DnaJ protein P58IPK homolog	2.90997	1.06732e-24			AT4G12980	0	Cytochrome b561 and DOMON domain-containing protein At4g12980	-3.80765	6.01764e-19
AT4G30710	44051	AUGMIN subunit 8	-1.82921	1.17937e-24			AT5G05740	EGY2	Probable zinc metalloprotease EGY2, chloroplastic	-2.22674	6.36908e-19
AT3G51950	0	Zinc finger CCCH domain-containing protein 46	-1.72217	1.21447e-24			AT3G07680	p24beta2	Transmembrane emp24 domain-containing protein p24beta2	1.21435	6.54456e-19
AT1G71220	UGGT	UDP-glucose:glycoprotein glucosyltransferase	1.90339	1.2495e-24			AT2G43570	CHI	Endochitinase CHI	4.73355	7.39428e-19
AT2G17120	LYM2	LysM domain-containing GPI-anchored protein 2	3.39879	1.32403e-24			AT3G60530	GATA4	GATA transcription factor 4	-2.74278	9.15546e-19
AT5G19690	STT3A	Dolichyl-diphosphooligosaccharide--protein glycosyltransferase subunit STT3A	1.80944	1.36744e-24			AT3G28450	BIR2	Inactive LRR receptor-like serine/threonine-protein kinase BIR2	1.09572	1.02719e-18
AT1G62790	0	At1g62790	2.95174	1.51562e-24			AT5G51750	SBT1.3	Subtilisin-like protease SBT1.3	-7.31439	1.04912e-18
AT5G22060	ATJ2	Chaperone protein dnaJ 2	2.50252	1.57843e-24			AT4G25000	AMY1	Alpha-amylase 1	4.38538	1.06483e-18
AT5G02502	OST4B	Dolichyl-diphosphooligosaccharide--protein glycosyltransferase subunit 4B	1.78923	1.62589e-24			AT2G38460	IREG1	Solute carrier family 40 member 1	-2.90793	1.17626e-18
AT2G22122	0	Uncharacterized protein	-3.40718	1.65421e-24			AT5G46050	NPF5.2	Protein NRT1/ PTR FAMILY 5.2	3.6344	1.21593e-18
AT1G32210	DAD1	Dolichyl-diphosphooligosaccharide--protein glycosyltransferase subunit DAD1	1.62026	1.84541e-24			AT1G01340	CNGC10	Probable cyclic nucleotide-gated ion channel 10	2.24945	1.31456e-18
AT3G16850	0	Pectin lyase-like superfamily protein	-1.05105	1.90443e-24			AT1G01010	NAC001	NAC domain-containing protein 1	1.83786	1.38092e-18
AT3G54420	EP3	Endochitinase EP3	4.67269	2.24657e-24			AT3G21260	GLTP3	Glycolipid transfer protein 3	-2.27536	1.47399e-18
AT4G21150	RPN2	Dolichyl-diphosphooligosaccharide--protein glycosyltransferase subunit 2	1.48958	2.29579e-24			AT1G78450	0	Uncharacterized protein At1g78450	-4.62891	1.55792e-18
AT2G05070	LHCB2.2	Chlorophyll a-b binding protein 2.2, chloroplastic	-2.38327	2.31848e-24			AT2G46710	ROPGAP3	Rho GTPase-activating protein 3	-2.89524	1.58202e-18
AT1G68190	BBX27	Putative zinc finger protein At1g68190	-3.05876	2.48024e-24			AT2G17720	P4H5	Prolyl 4-hydroxylase 5	1.55681	1.61394e-18
AT1G18620	TRM3	LONGIFOLIA protein	-4.33508	2.57234e-24			AT5G01790	0	Uncharacterized protein	-3.53851	1.754e-18
AT1G78070	0	Transducin/WD40 repeat-like superfamily protein	-1.68496	3.07937e-24			AT5G47120	BI-1	Bax inhibitor 1	1.41821	2.06298e-18
AT3G21260	GLTP3	Glycolipid transfer protein 3	-2.5206	3.33584e-24			AT4G18430	RABA1E	Ras-related protein RABA1e	5.3321	2.25708e-18
AT2G44290	YLS3	Protein YLS3	2.96511	3.58743e-24			AT3G12600	NUDT16	Nudix hydrolase 16, mitochondrial	1.44712	2.36331e-18
AT5G64810	WRKY51	Probable WRKY transcription factor 51	6.67025	4.31335e-24			AT5G64860	DPE1	4-alpha-glucanotransferase DPE1, chloroplastic/amyloplastic	-1.72063	2.60741e-18
AT5G13420	TRA2	Transaldolase	1.81318	4.67058e-24			AT1G06690	0	Uncharacterized oxidoreductase At1g06690, chloroplastic	-1.56403	2.89863e-18
AT5G46690	BHLH71	Transcription factor bHLH71	-4.31063	5.22668e-24			AT1G10050	XYN2	Endo-1,4-beta-xylanase 2	1.26473	3.1862e-18
AT4G02220	T10M13.22	Putative zinc finger protein	1.85642	6.20825e-24			AT1G12210	RFL1	Disease resistance protein RFL1	1.98205	3.30779e-18
AT2G04270	RNE	Ribonuclease E/G-like protein, chloroplastic	-1.54262	6.8029e-24			AT2G47890	COL13	Zinc finger protein CONSTANS-LIKE 13	-1.6083	3.83462e-18
AT1G67000	LRK10L-2.8	LEAF RUST 10 DISEASE-RESISTANCE LOCUS RECEPTOR-LIKE PROTEIN KINASE-like 2.8	3.79646	6.81588e-24			AT4G32890	GATA9	GATA transcription factor 9	-3.95307	4.08469e-18
AT2G46530	ARF11	Auxin response factor 11	-2.54333	7.7434e-24			AT5G38250	LRK10L-2.3	LEAF RUST 10 DISEASE-RESISTANCE LOCUS RECEPTOR-LIKE PROTEIN KINASE-like 2.3	3.65929	4.0945e-18
AT5G66590	K1F13.27	CAP (Cysteine-rich secretory proteins, Antigen 5, and Pathogenesis-related 1 protein) superfamily protein	-3.02854	8.00481e-24			AT4G35300	MSSP2	Monosaccharide-sensing protein 2	-1.94273	4.4212e-18
AT4G01370	MPK4	Mitogen-activated protein kinase 4	1.31318	8.26824e-24			AT2G27385	0	Pollen Ole e 1 allergen and extensin family protein	-4.7427	5.01855e-18
AT1G61250	SCAMP3	Secretory carrier-associated membrane protein 3	1.16122	8.36295e-24			AT1G80640	0	Probable receptor-like protein kinase At1g80640	-2.14369	5.65186e-18
AT3G26210	CYP71B23	Cytochrome P450 71B23	2.44604	1.05651e-23			AT1G78020	FLZ6	FCS-Like Zinc finger 6	-2.3534	5.88127e-18
[truncated: 6,039 more rows]

## Sheet: Table S2_2
Supplemental Data 2. Transcript analysis of local and systemic leaves of WT and glr3.3 glr3.6 plants after GPA feeding for 24 h.
[truncated: 3,614 more rows]

[truncated: 10 more sheets: Table S2_3, Table S2_4, Table S2_5, Table S2_6, Table S3_1, Table S3_2, Table S3_3, Table S3_4, Table S3_5, Table S3_6]
