# Supplementary material for: The glutamate receptor-like 3.3 and 3.6 mediate systemic resistance to insect herbivores in Arabidopsis
Source: J Exp Bot. 2022 Oct 10;73(22):7611–27. doi: 10.1093/jxb/erac399 (PMC9730813; doi:10.1093/jxb/erac399)
Supplement: erac399_suppl_Supplementary_Tables_S4-S5 [file erac399_suppl_supplementary_tables_s4-s5.xlsx]

## Sheet: Table S4_1
Supplemental Data 4. KEGG analysis of uniquely regulated genes in local and systemic leaves of WT and glr3.3 glr3.6 plants after GPA feeding for 24 h.
TOP10 KEGG pathways were marked out and highlight boxes were amino acid or carbohydrate metabolism pathways.
KEGG_A_class: main-class of KEGG pathway; KEGG_B_class: sub-class of KEGG pathway
KEGG analysis of 1524 uniquely up-regulated genes in WT-local											KEGG analysis of 1125 uniquely down-regulated genes in WT-local
KEGG_A_class	KEGG_B_class	Pathway	neglog10 Pvalue	out (514)	All (4748)	Pvalue	Qvalue	Pathway ID	Genes	K_IDs	KEGG_A_class	KEGG_B_class	Pathway	neglog10 Pvalue	out (158)	All (4748)	Pvalue	Qvalue	Pathway ID	Genes	K_IDs
Genetic Information Processing	Translation	Ribosome	28.525	107	326	2.99e-29	3.28e-27	ko03010	AT1G04480;AT1G09590;AT1G14320;AT1G18540;AT1G22780;AT1G23290;AT1G23410;AT1G26740;AT1G26880;AT1G41880;AT1G57660;AT1G58380;AT1G70600;AT1G72370;AT1G77750;AT1G77940;AT2G05220;AT2G09990;AT2G18020;AT2G19730;AT2G19740;AT2G19750;AT2G20450;AT2G21580;AT2G25210;AT2G27530;AT2G27710;AT2G27720;AT2G32060;AT2G32220;AT2G34480;AT2G36170;AT2G36620;AT2G37270;AT2G37600;AT2G39460;AT2G44120;AT2G45710;AT2G47610;AT3G02190…	K02894+K02889+K02866+K02934+K02964+K02900+K02977+K02911+K02915+K02917+K02889+K02981+K02900+K02998+K02952+K02908+K02962+K02960+K02938+K02903+K02910+K02983+K02875+K02975+K02924+K02865+K02943+K02943+K02951+K02901+K02882+K02927+K02896+K02989+K02920+K02893+K02937+K02978+K02936+K02924+K02967+K02984+K02891+K02883+K02913+K02905+K02905+K02872+K02928+K02941+K02930+K02928+K02955+K02922+K02885+K02906+K02990+…	Metabolism	Amino acid metabolism	Valine, leucine and isoleucine degradation	3.09105	7	47	0.000810873	0.0404491	ko00280	AT1G03090;AT1G55510;AT2G38400;AT3G13450;AT3G45300;AT4G20930;AT4G34030	K01968+K00167+K00827+K00167+K00253+K00020+K01969
Metabolism	Lipid metabolism	alpha-Linolenic acid metabolism	4.78462	15	42	1.64e-05	0.000903	ko00592	AT1G17420;AT1G18020;AT1G19640;AT1G20510;AT1G72520;AT2G06050;AT3G25760;AT3G25770;AT3G25780;AT3G45140;AT4G15440;AT4G16760;AT5G38120;AT5G42650;AT5G48880	K00454+K05894+K08241+K10526+K00454+K05894+K10525+K10525+K10525+K00454+K10528+K00232+K10526+K01723+K07513	Organismal Systems	Environmental adaptation	Circadian rhythm - plant	2.97855	6	36	0.00105062	0.0404491	ko04712	AT1G09570;AT2G46790;AT2G46830;AT4G08920;AT5G02810;AT5G52250	K12120+K12128+K12134+K12118+K12129+K10143
Metabolism	Glycan biosynthesis and metabolism	N-Glycan biosynthesis	3.87115	14	44	0.000134541	0.00493	ko00510	AT1G32210;AT1G34130;AT1G61790;AT1G67490;AT1G76400;AT2G01720;AT2G41490;AT2G44660;AT3G27540;AT4G21150;AT5G02410;AT5G03080;AT5G19690;AT5G66680	K12668+K07151+K12669+K01228+K12666+K12666+K01001+K03849+K00737+K12667+K03850+K07252+K07151+K12670	Genetic Information Processing	Folding, sorting and degradation	Ubiquitin mediated proteolysis	2.57709	12	143	0.00264795	0.0679642	ko04120	AT1G19750;AT1G64230;AT1G66650;AT2G33770;AT4G33260;AT4G36410;AT5G13840;AT5G18650;AT5G22920;AT5G25560;AT5G41340;AT5G52250	K10570+K06689+K04506+K10581+K03363+K10688+K03364+K10144+K10144+K10144+K10576+K10143
Metabolism	Biosynthesis of other secondary metabolites	Indole alkaloid biosynthesis	2.43936	4	7	0.00363615	0.1	ko00901	AT1G28600;AT1G74000;AT1G74010;AT2G20340	K21026+K01757+K01757+K01593	Environmental Information Processing	Signal transduction	Plant hormone signal transduction	2.06168	17	273	0.0086761	0.167015	ko04075	AT1G01360;AT1G49720;AT1G78290;AT2G27050;AT2G43010;AT3G03820;AT3G03830;AT3G03840;AT3G19290;AT3G23030;AT3G61900;AT4G27260;AT4G34000;AT4G34760;AT4G34790;AT5G05440;AT5G66880	K14496+K14432+K14498+K14514+K16189+K14488+K14488+K14488+K14432+K14484+K14488+K14487+K14432+K14488+K14488+K14496+K14498
Genetic Information Processing	Replication and repair	DNA replication	2.23261	12	50	0.00585321	0.129	ko03030	AT1G07370;AT1G44900;AT1G67630;AT2G07690;AT2G16440;AT2G24490;AT2G33845;AT3G18580;AT3G52630;AT4G02060;AT5G41880;AT5G44635	K04802+K02540+K02321+K02209+K02212+K10739+K07466+K03111+K10740+K02210+K02684+K02542	Genetic Information Processing	Replication and repair	Base excision repair	1.87669	5	43	0.0132833	0.193964	ko03410	AT2G31450;AT3G07930;AT3G12710;AT3G51880;AT4G36050	K10773+K10801+K01246+K10802+K10772
Metabolism	Carbohydrate metabolism	Ascorbate and aldarate metabolism	1.64355	10	46	0.0227224	0.348	ko00053	AT1G07890;AT1G23800;AT1G63940;AT3G01640;AT3G29360;AT3G47930;AT4G08390;AT5G03630;AT5G15490;AT5G39320	K00434+K00128+K08232+K16190+K00012+K00225+K00434+K08232+K00012+K00012	Metabolism	Metabolism of other amino acids	Phosphonate and phosphinate metabolism	1.82062	2	6	0.0151141	0.193964	ko00440	AT4G03610;AT4G15130	K06167+K00968
Metabolism	Nucleotide metabolism	Purine metabolism	1.52819	25	157	0.0296353	0.348	ko00230	AT1G06790;AT1G14250;AT1G27450;AT1G31220;AT1G32380;AT1G36280;AT1G60850;AT1G67630;AT1G79470;AT2G14750;AT2G21790;AT2G37250;AT2G37690;AT3G22890;AT3G55010;AT4G09320;AT4G11010;AT4G18440;AT4G24730;AT4G39940;AT5G14580;AT5G41880;AT5G50370;AT5G56350;AT5G63400	K03022+K01510+K00759+K00601+K00948+K01756+K03027+K02321+K00088+K00860+K10807+K00939+K11808+K13811+K01933+K00940+K00940+K01756+K01517+K00860+K00962+K02684+K00939+K00873+K00939	Metabolism	Metabolism of terpenoids and polyketides	Brassinosteroid biosynthesis	1.56856	2	8	0.0270046	0.297051	ko00905	AT3G50660;AT5G05690	K09587+K09588
Metabolism	Biosynthesis of other secondary metabolites	Glucosinolate biosynthesis	1.49888	6	23	0.0317046	0.348	ko00966	AT1G16400;AT1G18590;AT1G24100;AT1G74100;AT2G20610;AT2G22330	K12155+K22321+K11820+K11821+K11819+K11813	Metabolism	Energy metabolism	Sulfur metabolism	1.44127	4	38	0.0362015	0.348439	ko00920	AT1G53580;AT2G17640;AT3G22460;AT5G28020	K17725+K00640+K01738+K01738
Metabolism	Amino acid metabolism	Phenylalanine, tyrosine and tryptophan biosynthesis	1.4562	11	56	0.0349786	0.348	ko00400	AT1G11790;AT1G15710;AT1G48850;AT2G45300;AT4G27070;AT4G39980;AT5G05590;AT5G22630;AT5G34930;AT5G38530;AT5G54810	K05359+K15227+K01736+K00800+K01696+K01626+K01817+K05359+K15227+K06001+K01696	Environmental Information Processing	Signal transduction	MAPK signaling pathway - plant	0.83842	7	131	0.145071	0.943187	ko04016	AT1G01360;AT1G78290;AT2G27050;AT4G36450;AT5G05440;AT5G46330;AT5G66880	K14496+K14498+K14514+K20537+K14496+K13420+K14498
Metabolism	Carbohydrate metabolism	Citrate cycle (TCA cycle)	1.45289	12	63	0.0352464	0.348	ko00020	AT1G53240;AT2G05710;AT2G20420;AT2G22780;AT2G44350;AT2G47510;AT3G13930;AT3G15020;AT3G17240;AT4G35260;AT5G40650;AT5G55070	K00026+K01681+K01900+K00026+K01647+K01679+K00627+K00026+K00382+K00030+K00235+K00658	Cellular Processes	Transport and catabolism	Autophagy - other eukaryotes	0.833558	3	40	0.146704	0.943187	ko04136	AT2G45170;AT3G49590;AT4G16520	K08341+K08331+K08341
Metabolism	Global and overview maps	Biosynthesis of amino acids	1.43729	36	247	0.0365353	0.348	ko01230	AT1G11790;AT1G14810;AT1G15710;AT1G32380;AT1G48850;AT1G75330;AT1G79550;AT2G05710;AT2G17630;AT2G36530;AT2G36880;AT2G44350;AT2G45300;AT2G45440;AT3G03780;AT3G13110;AT3G23940;AT3G52930;AT3G59760;AT4G01850;AT4G08870;AT4G13930;AT4G24830;AT4G27070;AT4G34200;AT4G35260;AT4G35630;AT4G39980;AT5G05590;AT5G14800;AT5G22630;AT5G34930;AT5G37600;AT5G38530;AT5G54810;AT5G56350	K05359+K00133+K15227+K00948+K01736+K00611+K00927+K01681+K00831+K01689+K00789+K01647+K00800+K01714+K00549+K00640+K01687+K01623+K01738+K00789+K01476+K00600+K01940+K01696+K00058+K00030+K00831+K01626+K01817+K00286+K05359+K15227+K01915+K06001+K01696+K00873	Metabolism	Metabolism of terpenoids and polyketides	Diterpenoid biosynthesis	0.782173	2	22	0.16513	0.943187	ko00904	AT1G05160;AT1G15550	K04123+K04124
Genetic Information Processing	Translation	Ribosome biogenesis in eukaryotes	1.40062	16	93	0.0397542	0.348	ko03008	AT1G04635;AT1G10490;AT1G27470;AT1G56110;AT1G63810;AT2G18900;AT3G05060;AT3G06530;AT3G57150;AT4G04940;AT4G12600;AT4G25630;AT5G08180;AT5G11240;AT5G20020;AT5G22100	K03537+K14521+K14548+K14564+K14544+K14552+K14565+K14550+K11131+K14554+K12845+K14563+K11129+K14546+K07936+K11108	Metabolism	Metabolism of terpenoids and polyketides	Sesquiterpenoid and triterpenoid biosynthesis	0.751748	2	23	0.177114	0.943187	ko00909	AT1G78960;AT1G78970	K15815+K15816
Metabolism	Carbohydrate metabolism	Amino sugar and nucleotide sugar metabolism	1.38603	21	131	0.0411118	0.348	ko00520	AT1G73250;AT1G78570;AT2G31390;AT2G39770;AT2G43580;AT2G43590;AT2G45790;AT2G47650;AT3G01640;AT3G02230;AT3G14790;AT3G19620;AT3G29360;AT3G62830;AT4G12250;AT4G39210;AT5G15490;AT5G15650;AT5G20080;AT5G39320;AT5G51830	K02377+K12450+K00847+K00966+K01183+K01183+K17497+K08678+K16190+K13379+K12450+K15920+K00012+K08678+K08679+K00975+K00012+K13379+K00326+K00012+K00847	Genetic Information Processing	Folding, sorting and degradation	SNARE interactions in vesicular transport	0.746522	3	44	0.179258	0.943187	ko04130	AT1G08560;AT2G18260;AT4G32150	K08486+K08486+K08515
Metabolism	Metabolism of other amino acids	Glutathione metabolism	1.3436	17	102	0.0453313	0.356	ko00480	AT1G07890;AT1G10370;AT1G17170;AT1G44790;AT2G21790;AT2G24200;AT2G29440;AT2G29450;AT2G29460;AT2G29490;AT2G30860;AT2G30870;AT2G47730;AT3G63080;AT4G08390;AT4G29210;AT5G41670	K00434+K00799+K00799+K22596+K10807+K01255+K00799+K00799+K00799+K00799+K00799+K00799+K00799+K00432+K00434+K18592+K00033	Metabolism	Glycan biosynthesis and metabolism	Glycosylphosphatidylinositol(GPI)-anchor biosynthesis	0.723015	2	24	0.189228	0.943187	ko00563	AT1G12730;AT1G61280	K05293+K03861
Metabolism	Lipid metabolism	Linoleic acid metabolism	1.19074	3	9	0.0644558	0.473	ko00591	AT1G17420;AT1G72520;AT3G45140	K00454+K00454+K00454	Metabolism	Glycan biosynthesis and metabolism	Glycosaminoglycan degradation	0.675608	1	7	0.211053	0.943187	ko00531	AT5G27730	K10532
Environmental Information Processing	Signal transduction	MAPK signaling pathway - plant	1.15805	20	131	0.069495	0.478	ko04016	AT1G05100;AT1G32640;AT1G64060;AT2G32510;AT2G41090;AT3G04580;AT3G23240;AT3G25250;AT3G43810;AT3G45640;AT3G56800;AT4G01370;AT4G09320;AT4G11010;AT4G13000;AT5G24770;AT5G44420;AT5G44430;AT5G47910;AT5G51060	K20716+K13422+K13447+K20716+K02183+K14509+K14516+K20714+K02183+K20536+K02183+K20600+K00940+K00940+K20714+K20728+K20727+K20727+K13447+K13447	Metabolism	Lipid metabolism	Sphingolipid metabolism	0.645611	2	27	0.226146	0.943187	ko00600	AT1G33700;AT5G58980	K17108+K12349
Genetic Information Processing	Folding, sorting and degradation	Protein processing in endoplasmic reticulum	0.989739	29	211	0.102391	0.629	ko04141	AT1G11905;AT1G32210;AT1G34130;AT1G56330;AT1G59860;AT1G61790;AT1G67490;AT1G76400;AT2G01720;AT2G04030;AT2G21160;AT2G29500;AT2G30050;AT2G34250;AT2G38960;AT3G07770;AT3G12580;AT3G44340;AT3G48570;AT3G63460;AT4G04210;AT4G21150;AT4G25230;AT4G29330;AT5G14030;AT5G19690;AT5G49910;AT5G56000;AT5G66680	K14009+K12668+K07151+K07953+K13993+K12669+K01228+K12666+K12666+K09487+K13249+K13993+K14004+K10956+K10950+K09487+K03283+K14007+K07342+K14005+K14012+K12667+K10636+K13989+K13250+K07151+K03283+K04079+K12670	Metabolism	Metabolism of other amino acids	Glutathione metabolism	0.599467	5	102	0.251497	0.943187	ko00480	AT1G02950;AT1G09420;AT1G59670;AT5G35790;AT5G41240	K00799+K00036+K00799+K00036+K00799
Organismal Systems	Environmental adaptation	Plant-pathogen interaction	0.987705	24	170	0.102872	0.629	ko04626	AT1G01120;AT1G64060;AT1G76640;AT2G04030;AT2G41090;AT2G41410;AT2G46440;AT3G07770;AT3G10660;AT3G22930;AT3G43810;AT3G45640;AT3G50770;AT3G56800;AT4G01370;AT4G04710;AT4G09570;AT4G20780;AT5G04870;AT5G20480;AT5G37770;AT5G47910;AT5G51060;AT5G56000	K15397+K13447+K13448+K09487+K02183+K13448+K05391+K09487+K13412+K13448+K02183+K20536+K13448+K02183+K20600+K13412+K13412+K13448+K13412+K13428+K13448+K13447+K13447+K04079	Metabolism	Amino acid metabolism	Arginine and proline metabolism	0.573099	3	54	0.26724	0.943187	ko00330	AT1G08980;AT2G39800;AT3G55610	K01426+K12657+K12657
Metabolism	Amino acid metabolism	Glycine, serine and threonine metabolism	0.884557	11	70	0.13045	0.728	ko00260	AT1G14810;AT2G17630;AT3G08860;AT3G17240;AT4G12290;AT4G13930;AT4G27070;AT4G34200;AT4G35630;AT5G38530;AT5G54810	K00133+K00831+K00827+K00382+K00276+K00600+K01696+K00058+K00831+K06001+K01696	Genetic Information Processing	Transcription	Basal transcription factors	0.558528	3	55	0.276358	0.943187	ko03022	AT1G31240;AT3G61420;AT5G41370	K14649+K03141+K10843
Metabolism	Energy metabolism	Oxidative phosphorylation	0.878343	18	126	0.13233	0.728	ko00190	AT1G15120;AT1G64200;AT1G65290;AT1G80230;AT3G15352;AT3G18410;AT3G27240;AT3G52730;AT4G01480;AT4G26210;AT5G08670;AT5G08680;AT5G08690;AT5G11770;AT5G13430;AT5G37510;AT5G40650;AT5G56090	K00416+K02150+K03955+K02265+K02260+K03966+K00413+K00419+K01507+K02140+K02133+K02133+K02133+K03940+K00411+K03934+K00235+K02259	Metabolism	Carbohydrate metabolism	Propanoate metabolism	0.539852	2	32	0.288501	0.943187	ko00640	AT1G55510;AT3G13450	K00167+K00167
Metabolism	Global and overview maps	Biosynthesis of secondary metabolites	0.811659	126	1075	0.154291	0.808	ko01110	AT1G01120;AT1G02205;AT1G04220;AT1G11790;AT1G14810;AT1G15710;AT1G17420;AT1G18020;AT1G18590;AT1G19440;AT1G19640;AT1G19670;AT1G20510;AT1G20950;AT1G23800;AT1G24100;AT1G28600;AT1G31220;AT1G32380;AT1G36280;AT1G48850;AT1G50430;AT1G51680;AT1G52760;AT1G53240;AT1G66280;AT1G68850;AT1G72520;AT1G74000;AT1G74010;AT1G74100;AT1G75330;AT1G79470;AT1G79550;AT2G02010;AT2G05710;AT2G06050;AT2G18150;AT2G18730;AT2G20340…	K15397+K15404+K15397+K05359+K00133+K15227+K00454+K05894+K22321+K15397+K08241+K08099+K10526+K00895+K00128+K11820+K21026+K00601+K00948+K01756+K01736+K00213+K01904+K18368+K00026+K01188+K00430+K00454+K01757+K01757+K11821+K00611+K00088+K00927+K01580+K01681+K05894+K00430+K00901+K01593+K01900+K11819+K00901+K11813+K00026+K12467+K00487+K01689+K00789+K00939+K11808+K00430+K00966+K01647+K00800+K01714+K17497+…	Metabolism	Amino acid metabolism	Cysteine and methionine metabolism	0.473305	5	115	0.336276	0.943187	ko00270	AT2G17640;AT2G38400;AT3G22460;AT4G37770;AT5G28020	K00640+K00827+K01738+K01762+K01738
Metabolism	Amino acid metabolism	Phenylalanine metabolism	0.750446	7	43	0.177645	0.884	ko00360	AT1G51680;AT2G20340;AT2G30490;AT3G10340;AT3G21240;AT3G53260;AT4G12290	K01904+K01593+K00487+K10775+K01904+K10775+K00276	Metabolism	Glycan biosynthesis and metabolism	Other types of O-glycan biosynthesis	0.448177	1	13	0.356306	0.943187	ko00514	AT1G75120	K20783
Metabolism	Biosynthesis of other secondary metabolites	Monobactam biosynthesis	0.7275	3	14	0.187284	0.884	ko00261	AT1G14810;AT2G45440;AT3G22890	K00133+K01714+K13811	Metabolism	Carbohydrate metabolism	Fructose and mannose metabolism	0.444734	3	64	0.359142	0.943187	ko00051	AT1G07110;AT4G30570;AT5G51970	K01103+K00966+K00008
Genetic Information Processing	Folding, sorting and degradation	Proteasome	0.707687	9	60	0.196026	0.884	ko03050	AT1G16470;AT1G21720;AT1G56450;AT1G75990;AT3G26340;AT4G14800;AT4G15165;AT4G19006;AT5G43010	K02726+K02735+K02736+K03033+K02737+K02734+K02728+K03039+K03064	Metabolism	Lipid metabolism	Glycerophospholipid metabolism	0.426589	4	93	0.374465	0.943187	ko00564	AT4G09760;AT4G15130;AT4G30580;AT4G38570	K14156+K00968+K00655+K00999
Metabolism	Biosynthesis of other secondary metabolites	Betalain biosynthesis	0.688642	1	2	0.204813	0.884	ko00965	AT2G20340	K01593	Metabolism	Carbohydrate metabolism	Starch and sucrose metabolism	0.424406	6	149	0.376352	0.943187	ko00500	AT1G04920;AT1G68020;AT1G70290;AT2G32860;AT4G31140;AT5G54570	K00696+K16055+K16055+K01188+K19893+K01188
Metabolism	Metabolism of cofactors and vitamins	Vitamin B6 metabolism	0.664548	3	15	0.216497	0.884	ko00750	AT2G17630;AT3G16050;AT4G35630	K00831+K06215+K00831	Metabolism	Metabolism of other amino acids	Taurine and hypotaurine metabolism	0.422755	1	14	0.377785	0.943187	ko00430	AT5G15120	K10712
Metabolism	Energy metabolism	Sulfur metabolism	0.650424	6	38	0.223654	0.884	ko00920	AT2G14750;AT3G13110;AT3G22890;AT3G59760;AT4G39940;AT5G04590	K00860+K00640+K13811+K01738+K00860+K00392	Metabolism	Amino acid metabolism	Tyrosine metabolism	0.412783	2	40	0.38656	0.943187	ko00350	AT1G06570;AT5G54080	K00457+K00451
Metabolism	Lipid metabolism	Fatty acid degradation	0.647581	7	46	0.225122	0.884	ko00071	AT1G23800;AT1G64400;AT1G65520;AT4G16760;AT5G24760;AT5G48880;AT5G58860	K00128+K01897+K07517+K00232+K00001+K07513+K15401	Genetic Information Processing	Replication and repair	Homologous recombination	0.412732	3	67	0.386606	0.943187	ko03440	AT1G60930;AT2G16390;AT3G48190	K10901+K10875+K04728
Metabolism	Global and overview maps	2-Oxocarboxylic acid metabolism	0.558726	10	74	0.276232	1	ko01210	AT1G14810;AT1G16400;AT1G24100;AT1G74100;AT2G05710;AT2G20610;AT2G22330;AT2G44350;AT3G23940;AT4G35260	K00133+K12155+K11820+K11821+K01681+K11819+K11813+K01647+K01687+K00030	Metabolism	Metabolism of cofactors and vitamins	Riboflavin metabolism	0.399515	1	15	0.398552	0.943187	ko00740	AT2G01890	K14379
Metabolism	Lipid metabolism	Arachidonic acid metabolism	0.557178	3	17	0.277218	1	ko00590	AT3G63080;AT4G29210;AT5G42150	K00432+K18592+K05309	Metabolism	Metabolism of cofactors and vitamins	Vitamin B6 metabolism	0.399515	1	15	0.398552	0.943187	ko00750	AT1G17710	K13248
Metabolism	Metabolism of other amino acids	Selenocompound metabolism	0.511159	3	18	0.308206	1	ko00450	AT2G17420;AT3G03780;AT3G22890	K00384+K00549+K13811	Genetic Information Processing	Replication and repair	Nucleotide excision repair	0.392793	3	69	0.404769	0.943187	ko03420	AT1G19750;AT3G61420;AT5G41370	K10570+K03141+K10843
Metabolism	Carbohydrate metabolism	Pyruvate metabolism	0.506806	11	85	0.311311	1	ko00620	AT1G23800;AT1G53240;AT1G53310;AT2G22780;AT2G47510;AT3G13930;AT3G15020;AT3G17240;AT4G00570;AT5G36880;AT5G56350	K00128+K00026+K01595+K00026+K01679+K00627+K00026+K00382+K00028+K01895+K00873	Metabolism	Amino acid metabolism	Phenylalanine metabolism	0.374778	2	43	0.421913	0.943187	ko00360	AT1G06570;AT1G08980	K00457+K01426
Metabolism	Amino acid metabolism	Tryptophan metabolism	0.435267	7	54	0.367056	1	ko00380	AT1G23800;AT1G24100;AT1G74100;AT2G20340;AT2G20610;AT2G22330;AT4G35160	K00128+K11820+K11821+K01593+K11819+K11813+K22588	Metabolism	Carbohydrate metabolism	Inositol phosphate metabolism	0.355953	3	73	0.440603	0.943187	ko00562	AT2G41210;AT3G10550;AT4G38570	K00889+K18081+K00999
Metabolism	Metabolism of cofactors and vitamins	One carbon pool by folate	0.431448	3	20	0.370299	1	ko00670	AT1G31220;AT4G13930;AT4G34570	K00601+K00600+K13998	Metabolism	Carbohydrate metabolism	Amino sugar and nucleotide sugar metabolism	0.353546	5	131	0.443051	0.943187	ko00520	AT1G12780;AT3G10740;AT3G42850;AT4G30570;AT5G14470	K01784+K01209+K12446+K00966+K16190
Metabolism	Metabolism of cofactors and vitamins	Thiamine metabolism	0.431448	3	20	0.370299	1	ko00730	AT2G37250;AT5G50370;AT5G63400	K00939+K00939+K00939	Genetic Information Processing	Transcription	Spliceosome	0.338966	7	192	0.458178	0.943187	ko03040	AT1G65660;AT2G02570;AT2G35340;AT2G41060;AT4G02430;AT4G25500;AT4G38780	K12819+K12839+K12813+K12741+K12890+K12893+K12856
Metabolism	Lipid metabolism	Cutin, suberine and wax biosynthesis	0.413867	4	29	0.385597	1	ko00073	AT1G02205;AT3G44560;AT5G37300;AT5G58860	K15404+K13356+K15406+K15401	Metabolism	Carbohydrate metabolism	Pentose and glucuronate interconversions	0.33074	3	76	0.466938	0.943187	ko00040	AT3G07010;AT5G14470;AT5G51970	K01728+K16190+K00008
Genetic Information Processing	Translation	RNA transport	0.40757	20	171	0.391228	1	ko03013	AT1G04635;AT1G07920;AT1G07930;AT1G07940;AT1G16610;AT1G52160;AT1G54270;AT1G66070;AT1G73240;AT1G77840;AT2G23350;AT2G24050;AT2G30050;AT2G45000;AT4G18040;AT5G06000;AT5G20020;AT5G38640;AT5G40480;AT5G60390	K03537+K03231+K03231+K03231+K14325+K00784+K03257+K03245+K14315+K03262+K13126+K03260+K14004+K14306+K03259+K03248+K07936+K03680+K14314+K03231	Environmental Information Processing	Signal transduction	Phosphatidylinositol signaling system	0.33074	3	76	0.466938	0.943187	ko04070	AT2G41210;AT3G10550;AT4G38570	K00889+K18081+K00999
Genetic Information Processing	Replication and repair	Mismatch repair	0.379988	5	39	0.416881	1	ko03430	AT1G07370;AT2G24490;AT2G33845;AT3G18580;AT3G52630	K04802+K10739+K07466+K03111+K10740	Metabolism	Glycan biosynthesis and metabolism	Other glycan degradation	0.323349	1	19	0.474954	0.943187	ko00511	AT1G33700	K17108
Metabolism	Glycan biosynthesis and metabolism	Other types of O-glycan biosynthesis	0.377988	2	13	0.418805	1	ko00514	AT2G35610;AT5G13500	K20784+K20782	Metabolism	Amino acid metabolism	Alanine, aspartate and glutamate metabolism	0.31042	2	49	0.489306	0.943187	ko00250	AT2G38400;AT3G47340	K00827+K01953
Metabolism	Amino acid metabolism	Alanine, aspartate and glutamate metabolism	0.356108	6	49	0.440446	1	ko00250	AT1G36280;AT2G02010;AT3G08860;AT4G18440;AT4G24830;AT5G37600	K01756+K01580+K00827+K01756+K01940+K01915	Metabolism	Biosynthesis of other secondary metabolites	Phenylpropanoid biosynthesis	0.309833	6	168	0.489967	0.943187	ko00940	AT2G22990;AT2G32860;AT3G32980;AT4G25980;AT4G37980;AT5G54570	K09757+K01188+K00430+K00430+K00083+K01188
Metabolism	Carbohydrate metabolism	Pentose and glucuronate interconversions	0.355534	9	76	0.441027	1	ko00040	AT2G47550;AT3G01640;AT3G27400;AT3G29360;AT3G43270;AT3G59850;AT4G02320;AT5G15490;AT5G39320	K01051+K16190+K01728+K00012+K01051+K01184+K01051+K00012+K00012	Metabolism	Metabolism of cofactors and vitamins	Porphyrin and chlorophyll metabolism	0.283053	2	52	0.521131	0.946632	ko00860	AT3G09150;AT5G43860	K08101+K08099
Genetic Information Processing	Folding, sorting and degradation	RNA degradation	0.344594	13	113	0.452278	1	ko03018	AT1G03905;AT2G23350;AT2G33210;AT2G36530;AT3G13860;AT3G23990;AT3G44260;AT4G37910;AT5G04895;AT5G09590;AT5G14580;AT5G22250;AT5G38890	K12608+K13126+K04077+K01689+K04077+K04077+K12581+K04043+K14442+K04043+K00962+K12581+K07573	Cellular Processes	Transport and catabolism	Endocytosis	0.278286	5	144	0.526882	0.946632	ko04144	AT2G38830;AT2G41210;AT3G62290;AT4G05330;AT4G35730	K12183+K00889+K07937+K12486+K19476
Metabolism	Carbohydrate metabolism	Glyoxylate and dicarboxylate metabolism	0.340012	9	77	0.457076	1	ko00630	AT1G53240;AT2G05710;AT2G22780;AT2G44350;AT3G15020;AT3G17240;AT4G13930;AT5G36880;AT5G37600	K00026+K01681+K00026+K01647+K00026+K00382+K00600+K01895+K01915	Metabolism	Amino acid metabolism	Tryptophan metabolism	0.266317	2	54	0.541605	0.946632	ko00380	AT1G08980;AT5G26000	K01426+K01237
Metabolism	Metabolism of other amino acids	Taurine and hypotaurine metabolism	0.339711	2	14	0.457392	1	ko00430	AT2G02010;AT4G29210	K01580+K18592	Metabolism	Carbohydrate metabolism	Pentose phosphate pathway	0.236035	2	58	0.580718	0.946632	ko00030	AT1G09420;AT5G35790	K00036+K00036
Metabolism	Carbohydrate metabolism	Propanoate metabolism	0.335723	4	32	0.461612	1	ko00640	AT2G20420;AT3G17240;AT4G31810;AT5G36880	K01900+K00382+K05605+K01895	Metabolism	Metabolism of cofactors and vitamins	Folate biosynthesis	0.231978	1	26	0.586168	0.946632	ko00790	AT3G10160	K01930
Metabolism	Global and overview maps	Carbon metabolism	0.335713	29	260	0.461622	1	ko01200	AT1G32380;AT1G53240;AT1G53310;AT1G79550;AT2G05710;AT2G17630;AT2G20420;AT2G22780;AT2G36530;AT2G44350;AT2G47510;AT3G13110;AT3G13930;AT3G15020;AT3G17240;AT3G52930;AT3G59760;AT4G00570;AT4G13930;AT4G31810;AT4G34200;AT4G35260;AT4G35630;AT5G24420;AT5G36880;AT5G40650;AT5G41670;AT5G55070;AT5G56350	K00948+K00026+K01595+K00927+K01681+K00831+K01900+K00026+K01689+K01647+K01679+K00640+K00627+K00026+K00382+K01623+K01738+K00028+K00600+K05605+K00058+K00030+K00831+K01057+K01895+K00235+K00033+K00658+K00873	Environmental Information Processing	Membrane transport	ABC transporters	0.231978	1	26	0.586168	0.946632	ko02010	AT3G28380	K05658
Metabolism	Amino acid metabolism	Cysteine and methionine metabolism	0.319953	13	115	0.478682	1	ko00270	AT1G14810;AT1G53240;AT2G22780;AT2G36880;AT3G03780;AT3G08860;AT3G13110;AT3G15020;AT3G23810;AT3G25900;AT3G59760;AT4G01850;AT4G23600	K00133+K00026+K00026+K00789+K00549+K00827+K00640+K00026+K01251+K00547+K01738+K00789+K21623	Metabolism	Lipid metabolism	Glycerolipid metabolism	0.229068	2	59	0.590108	0.946632	ko00561	AT1G73480;AT4G30580	K01054+K00655
Metabolism	Amino acid metabolism	Lysine biosynthesis	0.305875	2	15	0.494453	1	ko00300	AT1G14810;AT2G45440	K00133+K01714	Metabolism	Metabolism of terpenoids and polyketides	Terpenoid backbone biosynthesis	0.229068	2	59	0.590108	0.946632	ko00900	AT1G76490;AT3G14550	K00021+K13789
Metabolism	Metabolism of cofactors and vitamins	Ubiquinone and other terpenoid-quinone biosynthesis	0.272376	4	35	0.534101	1	ko00130	AT1G51680;AT2G30490;AT3G21240;AT4G27270	K01904+K00487+K01904+K03809	Metabolism	Metabolism of terpenoids and polyketides	Carotenoid biosynthesis	0.203188	1	29	0.626343	0.984252	ko00906	AT3G14440	K09840
Genetic Information Processing	Folding, sorting and degradation	Protein export	0.269219	6	54	0.537998	1	ko03060	AT1G06870;AT2G34250;AT2G39960;AT3G08980;AT3G48570;AT5G62050	K03100+K10956+K12947+K09648+K07342+K03217	Metabolism	Metabolism of other amino acids	Cyanoamino acid metabolism	0.180697	2	67	0.659634	0.997149	ko00460	AT2G32860;AT5G54570	K01188+K01188
Metabolism	Carbohydrate metabolism	Fructose and mannose metabolism	0.260817	7	64	0.548508	1	ko00051	AT1G20950;AT1G73250;AT2G31390;AT2G39770;AT2G45790;AT3G52930;AT5G51830	K00895+K02377+K00847+K00966+K17497+K01623+K00847	Metabolism	Metabolism of cofactors and vitamins	Ubiquinone and other terpenoid-quinone biosynthesis	0.157746	1	35	0.69543	0.997149	ko00130	AT1G06570	K00457
Metabolism	Metabolism of terpenoids and polyketides	Monoterpenoid biosynthesis	0.258199	1	7	0.551825	1	ko00902	AT2G24210	K12467	Metabolism	Global and overview maps	Metabolic pathways	0.144541	60	1893	0.716901	0.997149	ko01100	AT1G03090;AT1G04920;AT1G05160;AT1G06570;AT1G09420;AT1G12730;AT1G12780;AT1G17710;AT1G20490;AT1G29410;AT1G30820;AT1G33700;AT1G55510;AT1G61280;AT1G68020;AT1G70290;AT1G73480;AT1G76490;AT2G01890;AT2G17640;AT2G32860;AT2G38400;AT2G39800;AT2G41210;AT3G01620;AT3G10160;AT3G10550;AT3G13450;AT3G14440;AT3G14550;AT3G22460;AT3G27440;AT3G32980;AT3G42850;AT3G45300;AT3G47340;AT3G50660;AT3G55610;AT4G09760;AT4G15130…	K01968+K00696+K04123+K00457+K00036+K05293+K01784+K13248+K10526+K01817+K01937+K17108+K00167+K03861+K16055+K16055+K01054+K00021+K14379+K00640+K01188+K00827+K12657+K00889+K00737+K01930+K18081+K00167+K09840+K13789+K01738+K00876+K00430+K12446+K00253+K01953+K09587+K12657+K14156+K00968+K00020+K00759+K00430+K00966+K00655+K01969+K01762+K00083+K00999+K01638+K16190+K10712+K10532+K01738+K00036+K08099+K00008+…
Metabolism	Biosynthesis of other secondary metabolites	Stilbenoid, diarylheptanoid and gingerol biosynthesis	0.258199	1	7	0.551825	1	ko00945	AT2G30490	K00487	Metabolism	Global and overview maps	Biosynthesis of secondary metabolites	0.134755	33	1075	0.733239	0.997149	ko01110	AT1G05160;AT1G09420;AT1G15550;AT1G20490;AT1G29410;AT1G55510;AT1G76490;AT1G78960;AT1G78970;AT2G17640;AT2G32860;AT2G38400;AT2G39800;AT3G09150;AT3G13450;AT3G14440;AT3G14550;AT3G22460;AT3G32980;AT3G47340;AT3G50660;AT3G55610;AT4G25980;AT4G30570;AT4G30580;AT4G37770;AT4G37980;AT5G03860;AT5G05690;AT5G28020;AT5G35790;AT5G43860;AT5G54570	K04123+K00036+K04124+K10526+K01817+K00167+K00021+K15815+K15816+K00640+K01188+K00827+K12657+K08101+K00167+K09840+K13789+K01738+K00430+K01953+K09587+K12657+K00430+K00966+K00655+K01762+K00083+K01638+K09588+K01738+K00036+K08099+K01188
Metabolism	Amino acid metabolism	Arginine biosynthesis	0.25401	4	36	0.557173	1	ko00220	AT1G75330;AT4G08870;AT4G24830;AT5G37600	K00611+K01476+K01940+K01915	Genetic Information Processing	Replication and repair	Mismatch repair	0.134141	1	39	0.734276	0.997149	ko03430	AT4G35520	K08739
Metabolism	Amino acid metabolism	Valine, leucine and isoleucine degradation	0.231722	5	47	0.586513	1	ko00280	AT1G23800;AT3G08860;AT3G17240;AT4G31810;AT5G48880	K00128+K00827+K00382+K05605+K07513	Metabolism	Lipid metabolism	alpha-Linolenic acid metabolism	0.119106	1	42	0.760141	0.997149	ko00592	AT1G20490	K10526
Metabolism	Nucleotide metabolism	Pyrimidine metabolism	0.231233	12	114	0.587174	1	ko00240	AT1G06790;AT1G14250;AT1G60850;AT1G67630;AT2G21790;AT3G46940;AT4G09320;AT4G11010;AT4G34570;AT5G14580;AT5G26667;AT5G41880	K03022+K01510+K03027+K02321+K10807+K01520+K00940+K00940+K13998+K00962+K13800+K02684	Metabolism	Energy metabolism	Nitrogen metabolism	0.114529	1	43	0.768194	0.997149	ko00910	AT1G58180	K01673
Metabolism	Metabolism of other amino acids	Cyanoamino acid metabolism	0.222657	7	67	0.598885	1	ko00460	AT1G66280;AT3G09260;AT3G60120;AT4G13930;AT4G27830;AT4G29210;AT5G10300	K01188+K01188+K01188+K00600+K01188+K18592+K20802	Metabolism	Glycan biosynthesis and metabolism	N-Glycan biosynthesis	0.11015	1	44	0.775979	0.997149	ko00510	AT3G01620	K00737
Metabolism	Energy metabolism	Carbon fixation in photosynthetic organisms	0.211108	7	68	0.615023	1	ko00710	AT1G53240;AT1G53310;AT1G79550;AT2G22780;AT3G15020;AT3G52930;AT4G00570	K00026+K01595+K00927+K00026+K00026+K01623+K00028	Metabolism	Carbohydrate metabolism	Pyruvate metabolism	0.107008	2	85	0.781614	0.997149	ko00620	AT1G08110;AT5G03860	K01759+K01638
Metabolism	Lipid metabolism	Biosynthesis of unsaturated fatty acids	0.206215	3	29	0.621992	1	ko01040	AT4G13180;AT4G16760;AT5G48880	K00059+K00232+K07513	Metabolism	Lipid metabolism	Fatty acid elongation	0.105959	1	45	0.783503	0.997149	ko00062	AT5G14390	K01076
Metabolism	Glycan biosynthesis and metabolism	Other glycan degradation	0.203698	2	19	0.625607	1	ko00511	AT3G11040;AT3G24180	K01227+K17108	Metabolism	Carbohydrate metabolism	Ascorbate and aldarate metabolism	0.101946	1	46	0.790776	0.997149	ko00053	AT5G14470	K16190
Metabolism	Amino acid metabolism	Tyrosine metabolism	0.191884	4	40	0.64286	1	ko00350	AT2G20340;AT3G16700;AT4G12290;AT5G24760	K01593+K01557+K00276+K00001	Genetic Information Processing	Translation	Ribosome biogenesis in eukaryotes	0.0849366	2	93	0.822363	0.997149	ko03008	AT3G50100;AT5G08600	K14570+K14567
Metabolism	Metabolism of other amino acids	beta-Alanine metabolism	0.191884	4	40	0.64286	1	ko00410	AT1G23800;AT2G02010;AT4G12290;AT4G31810	K00128+K01580+K00276+K05605	Metabolism	Global and overview maps	Biosynthesis of amino acids	0.0758512	6	247	0.839748	0.997149	ko01230	AT1G29410;AT2G17640;AT2G39800;AT3G22460;AT3G55610;AT5G28020	K01817+K00640+K12657+K01738+K12657+K01738
Metabolism	Biosynthesis of other secondary metabolites	Phenylpropanoid biosynthesis	0.183299	17	168	0.655694	1	ko00940	AT1G51680;AT1G52760;AT1G66280;AT1G68850;AT2G18150;AT2G30490;AT2G38380;AT3G09260;AT3G10340;AT3G21240;AT3G21560;AT3G53260;AT3G60120;AT4G27830;AT4G37990;AT5G04330;AT5G51890	K01904+K18368+K01188+K00430+K00430+K00487+K00430+K01188+K10775+K01904+K13068+K10775+K01188+K01188+K00083+K09755+K00430	Metabolism	Carbohydrate metabolism	Galactose metabolism	0.0698671	1	56	0.851399	0.997149	ko00052	AT1G12780	K01784
Metabolism	Amino acid metabolism	Lysine degradation	0.17536	3	31	0.66779	1	ko00310	AT1G23800;AT2G23380;AT5G55070	K00128+K11430+K00658	Metabolism	Amino acid metabolism	Phenylalanine, tyrosine and tryptophan biosynthesis	0.0698671	1	56	0.851399	0.997149	ko00400	AT1G29410	K01817
Metabolism	Metabolism of terpenoids and polyketides	Diterpenoid biosynthesis	0.151483	2	22	0.705532	1	ko00904	AT1G61120;AT3G25180	K17982+K17961	Genetic Information Processing	Translation	Aminoacyl-tRNA biosynthesis	0.067322	1	57	0.856403	0.997149	ko00970	AT1G17960	K01868
Metabolism	Biosynthesis of other secondary metabolites	Isoquinoline alkaloid biosynthesis	0.151483	2	22	0.705532	1	ko00950	AT2G20340;AT4G12290	K01593+K00276	Genetic Information Processing	Folding, sorting and degradation	Proteasome	0.0602652	1	60	0.870432	0.997149	ko03050	AT1G53780	K03061
Metabolism	Amino acid metabolism	Arginine and proline metabolism	0.148657	5	54	0.710139	1	ko00330	AT1G23800;AT3G06300;AT4G08870;AT5G14800;AT5G18900	K00128+K00472+K01476+K00286+K00472	Metabolism	Global and overview maps	Carbon metabolism	0.0590258	6	260	0.872919	0.997149	ko01200	AT1G09420;AT2G17640;AT3G22460;AT5G03860;AT5G28020;AT5G35790	K00036+K00640+K01738+K01638+K01738+K00036
Metabolism	Lipid metabolism	Fatty acid elongation	0.134569	4	45	0.733552	1	ko00062	AT1G01120;AT1G04220;AT1G19440;AT4G17470	K15397+K15397+K15397+K01074	Metabolism	Nucleotide metabolism	Pyrimidine metabolism	0.0462934	2	114	0.89889	0.997149	ko00240	AT1G30820;AT3G27440	K01937+K00876
Metabolism	Global and overview maps	Metabolic pathways	0.118996	198	1893	0.760333	1	ko01100	AT1G01120;AT1G04220;AT1G06790;AT1G11790;AT1G14810;AT1G15120;AT1G15710;AT1G17420;AT1G18020;AT1G19440;AT1G19670;AT1G20510;AT1G20950;AT1G23800;AT1G27450;AT1G31220;AT1G32210;AT1G32380;AT1G34130;AT1G36280;AT1G44790;AT1G48850;AT1G50430;AT1G51680;AT1G52760;AT1G53240;AT1G53310;AT1G60850;AT1G61790;AT1G63940;AT1G64200;AT1G64400;AT1G65290;AT1G66280;AT1G67490;AT1G67630;AT1G68850;AT1G72520;AT1G73250;AT1G74000…	K15397+K15397+K03022+K05359+K00133+K00416+K15227+K00454+K05894+K15397+K08099+K10526+K00895+K00128+K00759+K00601+K12668+K00948+K07151+K01756+K22596+K01736+K00213+K01904+K18368+K00026+K01595+K03027+K12669+K08232+K02150+K01897+K03955+K01188+K01228+K02321+K00430+K00454+K02377+K01757+K01757+K00611+K12666+K00088+K00927+K02265+K12666+K01580+K01681+K05894+K00860+K00831+K00430+K00901+K01593+K01900+K00901+…	Metabolism	Amino acid metabolism	Glycine, serine and threonine metabolism	0.0418808	1	70	0.90807	0.997149	ko00260	AT2G38400	K00827
Metabolism	Carbohydrate metabolism	Pentose phosphate pathway	0.114643	5	58	0.767993	1	ko00030	AT1G20950;AT1G32380;AT3G52930;AT5G24420;AT5G41670	K00895+K00948+K01623+K01057+K00033	Metabolism	Carbohydrate metabolism	Glyoxylate and dicarboxylate metabolism	0.0325768	1	77	0.927733	0.997149	ko00630	AT5G03860	K01638
Genetic Information Processing	Folding, sorting and degradation	Sulfur relay system	0.110719	1	13	0.774963	1	ko04122	AT5G55130	K11996	Genetic Information Processing	Translation	RNA transport	0.0316875	3	171	0.929635	0.997149	ko03013	AT1G76720;AT1G76820;AT5G51200	K03243+K03243+K14310
Metabolism	Lipid metabolism	Glycerolipid metabolism	0.10735	5	59	0.780999	1	ko00561	AT1G23800;AT2G18730;AT2G20900;AT3G44830;AT4G30340	K00128+K00901+K00901+K00679+K00901	Cellular Processes	Transport and catabolism	Peroxisome	0.0228294	1	87	0.948791	0.997149	ko04146	AT5G17550	K13337
Metabolism	Metabolism of cofactors and vitamins	Folate biosynthesis	0.102657	2	26	0.789483	1	ko00790	AT1G78660;AT4G34570	K01307+K13998	Genetic Information Processing	Translation	mRNA surveillance pathway	0.00852676	1	115	0.980558	0.997149	ko03015	AT5G03470	K11584
Metabolism	Carbohydrate metabolism	Glycolysis / Gluconeogenesis	0.0854313	10	116	0.821426	1	ko00010	AT1G20950;AT1G23800;AT1G79550;AT2G36530;AT3G13930;AT3G17240;AT3G52930;AT5G24760;AT5G36880;AT5G56350	K00895+K00128+K00927+K01689+K00627+K00382+K01623+K00001+K01895+K00873	Metabolism	Energy metabolism	Oxidative phosphorylation	0.0058007	1	126	0.986732	0.997149	ko00190	AT3G60330	K01535
Metabolism	Lipid metabolism	Fatty acid biosynthesis	0.0841872	3	40	0.823783	1	ko00061	AT1G64400;AT3G25110;AT4G13180	K01897+K10782+K00059	Genetic Information Processing	Folding, sorting and degradation	Protein processing in endoplasmic reticulum	0.00251711	2	211	0.994221	0.997149	ko04141	AT1G64230;AT4G03510	K06689+K10666
Metabolism	Metabolism of cofactors and vitamins	Porphyrin and chlorophyll metabolism	0.0809962	4	52	0.829858	1	ko00860	AT1G19670;AT5G26030;AT5G56090;AT5G63570	K08099+K01772+K02259+K01845	Metabolism	Nucleotide metabolism	Purine metabolism	0.00195765	1	157	0.995502	0.997149	ko00230	AT4G22570	K00759
Metabolism	Metabolism of cofactors and vitamins	Biotin metabolism	0.0754141	1	16	0.840593	1	ko00780	AT4G13180	K00059	Organismal Systems	Environmental adaptation	Plant-pathogen interaction	0.0012399	1	170	0.997149	0.997149	ko04626	AT5G46330	K13420
Environmental Information Processing	Signal transduction	Phosphatidylinositol signaling system	0.0725689	6	76	0.846118	1	ko04070	AT2G18730;AT2G20900;AT2G41090;AT3G43810;AT3G56800;AT4G30340	K00901+K00901+K02183+K02183+K02183+K00901
Cellular Processes	Transport and catabolism	Peroxisome	0.0724664	7	87	0.846318	1	ko04146	AT1G64400;AT3G12800;AT3G44560;AT4G16760;AT4G33905;AT5G19750;AT5G48880	K01897+K13237+K13356+K00232+K13348+K13348+K07513
Metabolism	Global and overview maps	Fatty acid metabolism	0.0671342	5	66	0.856773	1	ko01212	AT1G64400;AT4G13180;AT4G16760;AT4G17470;AT5G48880	K01897+K00059+K00232+K01074+K07513
Metabolism	Carbohydrate metabolism	Butanoate metabolism	0.0665591	1	17	0.857908	1	ko00650	AT2G02010	K01580
Metabolism	Amino acid metabolism	Histidine metabolism	0.0588137	1	18	0.873346	1	ko00340	AT1G23800	K00128
Genetic Information Processing	Replication and repair	Nucleotide excision repair	0.054617	5	69	0.881826	1	ko03420	AT1G07370;AT1G12400;AT2G24490;AT2G33845;AT3G52630	K04802+K10845+K10739+K07466+K10740
Metabolism	Amino acid metabolism	Valine, leucine and isoleucine biosynthesis	0.0361791	1	22	0.92007	1	ko00290	AT3G23940	K01687
Metabolism	Metabolism of terpenoids and polyketides	Zeatin biosynthesis	0.0361791	1	22	0.92007	1	ko00908	AT5G21482	K00279
Metabolism	Biosynthesis of other secondary metabolites	Flavonoid biosynthesis	0.0361791	1	22	0.92007	1	ko00941	AT2G30490	K00487
Metabolism	Glycan biosynthesis and metabolism	Glycosylphosphatidylinositol(GPI)-anchor biosynthesis	0.0284864	1	24	0.936512	1	ko00563	AT5G22130	K05284
Metabolism	Carbohydrate metabolism	Starch and sucrose metabolism	0.0265359	11	149	0.940728	1	ko00500	AT1G66250;AT1G66280;AT2G31390;AT3G09260;AT3G20440;AT3G60120;AT4G27830;AT4G39210;AT5G20830;AT5G51830;AT5G65140	K19891+K01188+K00847+K01188+K00700+K01188+K01188+K00975+K00695+K00847+K01087
Genetic Information Processing	Replication and repair	Homologous recombination	0.0258671	4	67	0.942178	1	ko03440	AT2G24490;AT2G33845;AT3G18580;AT3G52630	K10739+K07466+K03111+K10740
Genetic Information Processing	Transcription	RNA polymerase	0.0240082	2	41	0.946219	1	ko03020	AT1G06790;AT1G60850	K03022+K03027
Genetic Information Processing	Transcription	Basal transcription factors	0.0237544	3	55	0.946773	1	ko03022	AT1G12400;AT1G54360;AT1G75510	K10845+K03131+K03139
Metabolism	Lipid metabolism	Sphingolipid metabolism	0.0199664	1	27	0.955066	1	ko00600	AT3G24180	K17108
Genetic Information Processing	Replication and repair	Base excision repair	0.0197372	2	43	0.955571	1	ko03410	AT1G07370;AT3G47830	K04802+K10773
Genetic Information Processing	Folding, sorting and degradation	SNARE interactions in vesicular transport	0.0178905	2	44	0.959642	1	ko04130	AT1G11890;AT3G05710	K08517+K08489
Metabolism	Metabolism of cofactors and vitamins	Pantothenate and CoA biosynthesis	0.0177475	1	28	0.959959	1	ko00770	AT3G23940	K01687
Metabolism	Metabolism of terpenoids and polyketides	Carotenoid biosynthesis	0.0157793	1	29	0.964319	1	ko00906	AT5G52570	K15746
Metabolism	Lipid metabolism	Glycerophospholipid metabolism	0.0093339	5	93	0.978737	1	ko00564	AT2G18730;AT2G20900;AT4G16700;AT4G24730;AT4G30340	K00901+K00901+K01613+K01517+K00901
Metabolism	Lipid metabolism	Steroid biosynthesis	0.00879178	1	34	0.97996	1	ko00100	AT1G50430	K00213
Metabolism	Biosynthesis of other secondary metabolites	Tropane, piperidine and pyridine alkaloid biosynthesis	0.00782448	1	35	0.982145	1	ko00960	AT4G12290	K00276
Cellular Processes	Transport and catabolism	Phagosome	0.00764255	4	82	0.982556	1	ko04145	AT1G11890;AT1G64200;AT2G34250;AT3G48570	K08517+K02150+K10956+K07342
Genetic Information Processing	Translation	mRNA surveillance pathway	0.00473372	6	115	0.989159	1	ko03015	AT1G16610;AT1G54450;AT2G23350;AT3G07810;AT5G23880;AT5G43380	K14325+K11583+K13126+K14411+K14402+K06269
Metabolism	Metabolism of terpenoids and polyketides	Terpenoid backbone biosynthesis	0.00399822	2	59	0.990836	1	ko00900	AT5G16440;AT5G58770	K01823+K11778
Cellular Processes	Transport and catabolism	Endocytosis	0.00378469	8	144	0.991323	1	ko04144	AT1G10290;AT1G10630;AT1G23490;AT3G11130;AT3G12580;AT5G22780;AT5G49910;AT5G65270	K01528+K07937+K07937+K04646+K03283+K11824+K03283+K07904
Metabolism	Energy metabolism	Nitrogen metabolism	0.00308719	1	43	0.992917	1	ko00910	AT5G37600	K01915
Metabolism	Energy metabolism	Photosynthesis	0.00217945	1	46	0.994994	1	ko00195	AT4G05390	K02641
Metabolism	Carbohydrate metabolism	Galactose metabolism	0.000682857	1	56	0.998429	1	ko00052	AT1G60470	K18819
Genetic Information Processing	Translation	Aminoacyl-tRNA biosynthesis	0.000608003	1	57	0.998601	1	ko00970	AT3G04600	K01867
Environmental Information Processing	Signal transduction	Plant hormone signal transduction	9.39481e-05	14	273	0.999784	1	ko04075	AT1G17380;AT1G19180;AT1G22070;AT1G32640;AT1G56150;AT1G70700;AT1G72450;AT1G74950;AT3G03450;AT3G04580;AT3G23240;AT4G12410;AT5G13220;AT5G47220	K13464+K13464+K14431+K13422+K14488+K13464+K13464+K13464+K14494+K14509+K14516+K14488+K13464+K14517
Genetic Information Processing	Transcription	Spliceosome	2.59282e-05	7	192	0.99994	1	ko03040	AT3G12580;AT4G03120;AT4G12600;AT4G20440;AT5G44500;AT5G49910;AT5G61030	K03283+K11095+K12845+K11086+K11086+K03283+K12741
Genetic Information Processing	Folding, sorting and degradation	Ubiquitin mediated proteolysis	4.34295e-08	1	143	1	1	ko04120	AT1G66620	K04506

## Sheet: Table S4_2
Supplemental Data 4. KEGG analysis of uniquely regulated genes in local and systemic leaves of WT and glr3.3 glr3.6 plants after GPA feeding for 24 h.
TOP10 KEGG pathways were marked out and highlight boxes were amino acid or carbohydrate metabolism pathways.
KEGG analysis of 524 uniquely up-regulated genes in glr3.3 glr3.6-local											KEGG analysis of 1003 uniquely down-regulated genes in glr3.3 glr3.6-local
KEGG_A_class	KEGG_B_class	Pathway	neglog10 Pvalue	out (76)	All (4748)	Pvalue	Qvalue	Pathway ID	Genes	K_IDs	KEGG_A_class	KEGG_B_class	Pathway	neglog10 pValue	out (182)	All (4748)	Pvalue	Qvalue	Pathway ID	Genes	K_IDs
Metabolism	Lipid metabolism	alpha-Linolenic acid metabolism	5.45525	7	42	3.51e-06	0.000234571	ko00592	AT1G06290;AT1G09400;AT2G33150;AT3G03480;AT3G06690;AT3G51840;AT5G65110	K00232+K05894+K07513+K18858+K00232+K00232+K00232	Metabolism	Energy metabolism	Photosynthesis	10.2387	15	46	5.77e-11	5.08e-09	ko00195	AT1G20340;AT1G44575;AT1G52230;AT1G55670;AT1G60950;AT1G67740;AT3G16140;AT4G03280;AT4G04640;AT4G09650;AT4G12800;AT4G14890;AT4G28660;AT4G32260;AT5G66190	K02638+K03542+K02695+K08905+K02639+K02723+K02695+K02636+K02115+K02113+K02699+K02639+K08903+K02109+K02641
Metabolism	Lipid metabolism	Fatty acid degradation	5.17996	7	46	6.61e-06	0.000234571	ko00071	AT1G06290;AT1G54100;AT2G33150;AT3G06690;AT3G51840;AT4G14430;AT5G65110	K00232+K14085+K07513+K00232+K00232+K07517+K00232	Metabolism	Global and overview maps	Metabolic pathways	8.82916	112	1893	1.48e-09	6.52e-08	ko01100	AT1G01610;AT1G03310;AT1G03630;AT1G06550;AT1G18490;AT1G22170;AT1G26220;AT1G26570;AT1G31070;AT1G31190;AT1G31230;AT1G31690;AT1G31800;AT1G42970;AT1G43670;AT1G44575;AT1G45191;AT1G47578;AT1G48030;AT1G50110;AT1G52230;AT1G55670;AT1G60270;AT1G60550;AT1G62640;AT1G62800;AT1G65060;AT1G66430;AT1G67090;AT1G67740;AT1G72810;AT1G79460;AT1G80380;AT2G05990;AT2G07698;AT2G07727;AT2G22230;AT2G26640;AT2G29630;AT2G34490…	K13508+K01214+K00218+K05605+K10712+K01834+K22450+K00012+K00972+K01092+K12524+K00276+K15747+K05298+K03841+K03542+K01188+K03801+K00382+K00826+K02695+K08905+K01188+K01661+K00648+K14454+K01904+K00847+K01602+K02723+K01733+K04121+K15918+K00208+K02132+K00412+K02372+K15397+K03147+K09832+K13508+K01214+K08915+K00705+K21359+K01012+K00215+K00606+K00928+K01809+K00059+K01807+K01738+K00927+K11517+K11517+K01184+…
Metabolism	Lipid metabolism	Biosynthesis of unsaturated fatty acids	4.09178	5	29	8.1e-05	0.00191584	ko01040	AT1G06290;AT2G33150;AT3G06690;AT3G51840;AT5G65110	K00232+K07513+K00232+K00232+K00232	Metabolism	Global and overview maps	Biosynthesis of secondary metabolites	5.47331	68	1075	3.36e-06	9.86e-05	ko01110	AT1G01610;AT1G03310;AT1G03630;AT1G17050;AT1G22170;AT1G31230;AT1G31690;AT1G31800;AT1G43670;AT1G44000;AT1G45191;AT1G48030;AT1G50110;AT1G60270;AT1G60550;AT1G62800;AT1G65060;AT1G72810;AT1G79460;AT1G80380;AT2G26640;AT2G34490;AT2G38110;AT2G39930;AT2G40840;AT2G43100;AT2G44040;AT2G46110;AT3G02020;AT3G02570;AT3G04790;AT3G04940;AT3G12780;AT3G14415;AT3G14420;AT3G17070;AT3G19820;AT3G23630;AT3G46970;AT3G48610…	K13508+K01214+K00218+K05356+K01834+K12524+K00276+K15747+K03841+K22013+K01188+K00382+K00826+K01188+K01661+K14454+K01904+K01733+K04121+K15918+K15397+K09832+K13508+K01214+K00705+K21359+K00215+K00606+K00928+K01809+K01807+K01738+K00927+K11517+K11517+K00430+K09828+K10760+K00688+K01114+K04040+K00222+K09837+K01597+K21359+K00215+K12502+K12156+K00430+K05282+K00281+K13545+K00083+K01623+K00083+K08081+K05278+…
Metabolism	Global and overview maps	Biosynthesis of secondary metabolites	3.17743	30	1075	0.000664617	0.011797	ko01110	AT1G06290;AT1G09400;AT1G49530;AT1G54100;AT2G16790;AT2G27150;AT2G28630;AT2G33150;AT2G42790;AT2G44480;AT2G44990;AT3G03480;AT3G03640;AT3G06690;AT3G30180;AT3G30775;AT3G44880;AT3G51840;AT4G11280;AT4G16690;AT4G22920;AT4G28420;AT4G32810;AT4G33150;AT4G33420;AT5G06720;AT5G11520;AT5G39580;AT5G46180;AT5G65110	K00232+K05894+K13789+K14085+K00851+K09842+K15397+K07513+K01647+K01188+K17912+K18858+K01188+K00232+K12640+K00318+K13071+K00232+K20772+K13544+K22013+K00815+K17913+K14157+K00430+K00430+K14454+K00430+K00819+K00232	Metabolism	Carbohydrate metabolism	Glyoxylate and dicarboxylate metabolism	4.53711	12	77	2.9e-05	0.000639	ko00630	AT1G48030;AT1G67090;AT1G80380;AT3G14415;AT3G14420;AT4G33010;AT4G37550;AT5G04140;AT5G16570;AT5G36700;AT5G38410;AT5G38430	K00382+K01602+K15918+K11517+K11517+K00281+K01455+K00284+K01915+K19269+K01602+K01602
Metabolism	Metabolism of terpenoids and polyketides	Carotenoid biosynthesis	2.97345	4	29	0.00106303	0.015095	ko00906	AT2G27150;AT2G44990;AT4G32810;AT5G45340	K09842+K17912+K17913+K09843	Metabolism	Energy metabolism	Carbon fixation in photosynthetic organisms	4.35543	11	68	4.41e-05	0.000776	ko00710	AT1G42970;AT1G43670;AT1G62800;AT1G67090;AT3G04790;AT3G12780;AT3G26650;AT4G38970;AT5G38410;AT5G38430;AT5G44520	K05298+K03841+K14454+K01602+K01807+K00927+K05298+K01623+K01602+K01602+K01807
Metabolism	Global and overview maps	Fatty acid metabolism	2.41518	5	66	0.0038443	0.0450726	ko01212	AT1G06290;AT2G33150;AT3G06690;AT3G51840;AT5G65110	K00232+K07513+K00232+K00232+K00232	Metabolism	Global and overview maps	Carbon metabolism	3.07795	21	260	0.000835699	0.0123	ko01200	AT1G06550;AT1G22170;AT1G42970;AT1G43670;AT1G48030;AT1G62800;AT1G67090;AT1G80380;AT3G04790;AT3G04940;AT3G12780;AT3G14415;AT3G14420;AT3G26650;AT4G33010;AT4G37550;AT4G38970;AT5G36700;AT5G38410;AT5G38430;AT5G44520	K05605+K01834+K05298+K03841+K00382+K14454+K01602+K15918+K01807+K01738+K00927+K11517+K11517+K05298+K00281+K01455+K01623+K19269+K01602+K01602+K01807
Metabolism	Global and overview maps	Metabolic pathways	2.35225	42	1893	0.00444377	0.0450726	ko01100	AT1G06290;AT1G09400;AT1G23870;AT1G49530;AT1G54100;AT1G60140;AT1G63180;AT1G77740;AT1G80460;AT2G16790;AT2G27150;AT2G28630;AT2G33150;AT2G42790;AT2G44480;AT3G03640;AT3G06690;AT3G09020;AT3G17770;AT3G17810;AT3G30180;AT3G30775;AT3G51840;AT3G56310;AT4G02280;AT4G11280;AT4G20320;AT4G24040;AT4G28420;AT4G33150;AT4G33420;AT4G39640;AT5G06720;AT5G07440;AT5G11520;AT5G14650;AT5G39580;AT5G46180;AT5G64370;AT5G64570…	K00232+K05894+K16055+K13789+K14085+K16055+K01784+K00889+K00864+K00851+K09842+K15397+K07513+K01647+K01188+K01188+K00232+K01988+K00863+K00207+K12640+K00318+K00232+K07407+K00695+K20772+K01937+K01194+K00815+K14157+K00430+K18592+K00430+K00261+K14454+K01184+K00430+K00819+K01431+K15920+K00232+K02320	Metabolism	Energy metabolism	Photosynthesis - antenna proteins	2.91661	5	22	0.00121169	0.0152	ko00196	AT1G45474;AT2G40100;AT3G61470;AT5G01530;AT5G28450	K08911+K08915+K08908+K08915+K08908
Metabolism	Glycan biosynthesis and metabolism	Glycosphingolipid biosynthesis - globo and isoglobo series	2.07241	2	9	0.00846433	0.0733799	ko00603	AT3G09020;AT3G56310	K01988+K07407	Metabolism	Biosynthesis of other secondary metabolites	Monobactam biosynthesis	2.81085	4	14	0.00154578	0.017	ko00261	AT1G31230;AT2G44040;AT3G02020;AT3G59890	K12524+K00215+K00928+K00215
Metabolism	Carbohydrate metabolism	Starch and sucrose metabolism	2.03144	7	149	0.00930168	0.0733799	ko00500	AT1G23870;AT1G60140;AT2G44480;AT3G03640;AT3G23920;AT4G02280;AT4G24040	K16055+K16055+K01188+K01188+K01177+K00695+K01194	Metabolism	Amino acid metabolism	Lysine biosynthesis	2.68923	4	15	0.00204534	0.02	ko00300	AT1G31230;AT2G44040;AT3G02020;AT3G59890	K12524+K00215+K00928+K00215
Metabolism	Amino acid metabolism	Arginine and proline metabolism	1.97991	4	54	0.0104735	0.0743619	ko00330	AT1G54100;AT3G30775;AT5G11520;AT5G46180	K14085+K00318+K14454+K00819	Metabolism	Metabolism of cofactors and vitamins	Biotin metabolism	2.57736	4	16	0.00264631	0.0233	ko00780	AT2G05990;AT2G22230;AT2G43360;AT3G03980	K00208+K02372+K01012+K00059
Cellular Processes	Transport and catabolism	Peroxisome	1.9114	5	87	0.0122631	0.0759875	ko04146	AT1G06290;AT2G33150;AT3G06690;AT3G51840;AT5G65110	K00232+K07513+K00232+K00232+K00232	Metabolism	Amino acid metabolism	Glycine, serine and threonine metabolism	2.30692	8	70	0.00493259	0.0395	ko00260	AT1G22170;AT1G31230;AT1G31690;AT1G48030;AT1G72810;AT1G80380;AT3G02020;AT4G33010	K01834+K12524+K00276+K00382+K01733+K15918+K00928+K00281
Metabolism	Amino acid metabolism	Lysine degradation	1.89133	3	31	0.012843	0.0759875	ko00310	AT1G02580;AT1G54100;AT4G33150	K11430+K14085+K14157	Metabolism	Biosynthesis of other secondary metabolites	Flavone and flavonol biosynthesis	2.07924	2	4	0.00833224	0.0611	ko00944	AT1G30530;AT5G17050	K15787+K10757
Metabolism	Lipid metabolism	Glycerolipid metabolism	1.8478	4	59	0.014197	0.0775376	ko00561	AT1G54100;AT1G80460;AT3G17770;AT3G56310	K14085+K00864+K00863+K07407	Metabolism	Carbohydrate metabolism	Fructose and mannose metabolism	1.45877	6	64	0.034772	0.235	ko00051	AT1G43670;AT1G66430;AT2G20680;AT3G02570;AT4G28320;AT4G38970	K03841+K00847+K19355+K01809+K19355+K01623
Metabolism	Metabolism of other amino acids	beta-Alanine metabolism	1.59372	3	40	0.0254848	0.129244	ko00410	AT1G54100;AT3G17810;AT5G64370	K14085+K00207+K01431	Metabolism	Metabolism of cofactors and vitamins	Thiamine metabolism	1.40806	3	20	0.0390788	0.246	ko00730	AT2G29630;AT5G54770;AT5G66005	K03147+K03146+K06928
Metabolism	Lipid metabolism	Arachidonic acid metabolism	1.53103	2	17	0.0294425	0.139361	ko00590	AT2G43350;AT4G39640	K00432+K18592	Metabolism	Amino acid metabolism	Valine, leucine and isoleucine biosynthesis	1.30154	3	22	0.0499418	0.293	ko00290	AT1G50110;AT2G43100;AT3G58990	K00826+K21359+K21359
Metabolism	Glycan biosynthesis and metabolism	Glycosphingolipid biosynthesis - lacto and neolacto series	1.32546	1	3	0.0472655	0.196399	ko00601	AT3G09020	K01988	Metabolism	Biosynthesis of other secondary metabolites	Glucosinolate biosynthesis	1.25285	3	23	0.0558667	0.303	ko00966	AT2G43100;AT3G58990;AT4G13770	K21359+K21359+K12156
Metabolism	Biosynthesis of other secondary metabolites	Isoquinoline alkaloid biosynthesis	1.32318	2	22	0.0475136	0.196399	ko00950	AT4G28420;AT5G11520	K00815+K14454	Metabolism	Carbohydrate metabolism	Starch and sucrose metabolism	1.23138	10	149	0.0586972	0.303	ko00500	AT1G03310;AT1G11820;AT1G45191;AT1G60270;AT1G66430;AT2G39930;AT2G40840;AT3G46970;AT4G17090;AT5G48300	K01214+K19891+K01188+K01188+K00847+K01214+K00705+K00688+K01177+K00975
Metabolism	Metabolism of cofactors and vitamins	Porphyrin and chlorophyll metabolism	1.30285	3	52	0.0497914	0.196399	ko00860	AT3G44880;AT4G16690;AT4G22920	K13071+K13544+K22013	Metabolism	Global and overview maps	2-Oxocarboxylic acid metabolism	1.20038	6	74	0.0630409	0.303	ko01210	AT1G50110;AT1G62800;AT2G43100;AT3G02020;AT3G58990;AT4G13770	K00826+K14454+K21359+K00928+K21359+K12156
Environmental Information Processing	Membrane transport	ABC transporters	1.1926	2	26	0.0641808	0.239833	ko02010	AT1G02520;AT1G28010	K05658+K05658	Metabolism	Lipid metabolism	Fatty acid biosynthesis	1.18482	4	40	0.06534	0.303	ko00061	AT1G62640;AT2G05990;AT2G22230;AT3G03980	K00648+K00208+K02372+K00059
Metabolism	Metabolism of cofactors and vitamins	Pantothenate and CoA biosynthesis	1.13579	2	28	0.0731484	0.259677	ko00770	AT3G17810;AT5G64370	K00207+K01431	Metabolism	Energy metabolism	Nitrogen metabolism	1.09214	4	43	0.0808826	0.356	ko00910	AT1G70410;AT4G37550;AT5G04140;AT5G16570	K01673+K01455+K00284+K01915
Metabolism	Metabolism of other amino acids	Cyanoamino acid metabolism	1.03955	3	67	0.0912958	0.308667	ko00460	AT2G44480;AT3G03640;AT4G39640	K01188+K01188+K18592	Metabolism	Global and overview maps	Biosynthesis of amino acids	1.04594	14	247	0.089963	0.377	ko01230	AT1G22170;AT1G31230;AT1G50110;AT1G62800;AT1G72810;AT2G44040;AT3G02020;AT3G04790;AT3G04940;AT3G12780;AT3G59890;AT4G38970;AT5G16570;AT5G44520	K01834+K12524+K00826+K14454+K01733+K00215+K00928+K01807+K01738+K00927+K00215+K01623+K01915+K01807
Metabolism	Biosynthesis of other secondary metabolites	Tropane, piperidine and pyridine alkaloid biosynthesis	0.969419	2	35	0.107295	0.327567	ko00960	AT4G28420;AT5G11520	K00815+K14454	Metabolism	Metabolism of terpenoids and polyketides	Carotenoid biosynthesis	1.0098	3	29	0.0977689	0.391	ko00906	AT1G31800;AT3G53130;AT5G17230	K15747+K09837+K02291
Metabolism	Nucleotide metabolism	Pyrimidine metabolism	0.963414	4	114	0.108789	0.327567	ko00240	AT3G17810;AT4G20320;AT5G64370;AT5G67100	K00207+K01937+K01431+K02320	Metabolism	Metabolism of cofactors and vitamins	Porphyrin and chlorophyll metabolism	0.863188	4	52	0.137029	0.504	ko00860	AT1G03630;AT1G44000;AT3G51820;AT4G37000	K00218+K22013+K04040+K13545
Metabolism	Amino acid metabolism	Arginine biosynthesis	0.948951	2	36	0.112473	0.327567	ko00220	AT5G07440;AT5G11520	K00261+K14454	Metabolism	Lipid metabolism	Steroid biosynthesis	0.854426	3	34	0.139821	0.504	ko00100	AT2G34490;AT3G19820;AT3G52940	K09832+K09828+K00222
Metabolism	Metabolism of terpenoids and polyketides	Brassinosteroid biosynthesis	0.916535	1	8	0.121189	0.327567	ko00905	AT3G30180	K12640	Metabolism	Metabolism of cofactors and vitamins	Ubiquinone and other terpenoid-quinone biosynthesis	0.827196	3	35	0.148869	0.504	ko00130	AT1G60550;AT1G65060;AT3G63410	K01661+K01904+K12502
Genetic Information Processing	Replication and repair	Non-homologous end-joining	0.916535	1	8	0.121189	0.327567	ko03450	AT2G31970	K10866	Metabolism	Biosynthesis of other secondary metabolites	Tropane, piperidine and pyridine alkaloid biosynthesis	0.827196	3	35	0.148869	0.504	ko00960	AT1G31690;AT1G62800;AT5G06060	K00276+K14454+K08081
Metabolism	Biosynthesis of other secondary metabolites	Phenylpropanoid biosynthesis	0.884945	5	168	0.130333	0.327567	ko00940	AT2G44480;AT3G03640;AT4G33420;AT5G06720;AT5G39580	K01188+K01188+K00430+K00430+K00430	Metabolism	Carbohydrate metabolism	Pentose and glucuronate interconversions	0.781555	5	76	0.165366	0.517	ko00040	AT1G26570;AT3G09540;AT3G15720;AT3G54920;AT4G33220	K00012+K01728+K01184+K01728+K01051
Metabolism	Amino acid metabolism	Tyrosine metabolism	0.87356	2	40	0.133795	0.327567	ko00350	AT4G28420;AT5G11520	K00815+K14454	Metabolism	Metabolism of cofactors and vitamins	Lipoic acid metabolism	0.750587	1	5	0.177588	0.517	ko00785	AT1G47578	K03801
Cellular Processes	Transport and catabolism	Autophagy - other eukaryotes	0.87356	2	40	0.133795	0.327567	ko04136	AT3G06420;AT3G19190	K08341+K17906	Metabolism	Carbohydrate metabolism	Pentose phosphate pathway	0.741927	4	58	0.181164	0.517	ko00030	AT1G43670;AT3G04790;AT4G38970;AT5G44520	K03841+K01807+K01623+K01807
Metabolism	Amino acid metabolism	Phenylalanine metabolism	0.822929	2	43	0.150339	0.355802	ko00360	AT4G28420;AT5G11520	K00815+K14454	Metabolism	Lipid metabolism	Glycerolipid metabolism	0.723669	4	59	0.188943	0.517	ko00561	AT1G01610;AT1G80380;AT2G38110;AT5G01220	K13508+K15918+K13508+K06119
Environmental Information Processing	Signal transduction	MAPK signaling pathway - plant	0.804313	4	131	0.156923	0.359405	ko04016	AT1G04310;AT4G01250;AT4G11230;AT4G11280	K14509+K13425+K13447+K20772	Metabolism	Metabolism of other amino acids	beta-Alanine metabolism	0.706366	3	40	0.196623	0.517	ko00410	AT1G06550;AT1G31690;AT4G29720	K05605+K00276+K12259
Metabolism	Carbohydrate metabolism	Ascorbate and aldarate metabolism	0.776584	2	46	0.167269	0.371129	ko00053	AT1G54100;AT2G19800	K14085+K00469	Cellular Processes	Transport and catabolism	Phagosome	0.688318	5	82	0.204966	0.517	ko04145	AT2G29550;AT4G35950;AT5G12250;AT5G23860;AT5G62700	K07375+K04392+K07375+K07375+K07375
Metabolism	Amino acid metabolism	Valine, leucine and isoleucine degradation	0.76199	2	47	0.172986	0.372182	ko00280	AT1G54100;AT2G33150	K14085+K07513	Metabolism	Metabolism of terpenoids and polyketides	Diterpenoid biosynthesis	0.687177	2	22	0.205505	0.517	ko00904	AT1G79460;AT4G25420	K04121+K05282
Metabolism	Amino acid metabolism	Alanine, aspartate and glutamate metabolism	0.733972	2	49	0.184513	0.385308	ko00250	AT5G07440;AT5G11520	K00261+K14454	Metabolism	Biosynthesis of other secondary metabolites	Flavonoid biosynthesis	0.687177	2	22	0.205505	0.517	ko00941	AT5G08640;AT5G42800	K05278+K13082
Metabolism	Metabolism of other amino acids	Taurine and hypotaurine metabolism	0.693667	1	14	0.202457	0.410699	ko00430	AT4G39640	K18592	Metabolism	Biosynthesis of other secondary metabolites	Isoquinoline alkaloid biosynthesis	0.687177	2	22	0.205505	0.517	ko00950	AT1G31690;AT1G62800	K00276+K14454
Metabolism	Carbohydrate metabolism	Galactose metabolism	0.646642	2	56	0.22561	0.432927	ko00052	AT1G63180;AT3G56310	K01784+K07407	Metabolism	Amino acid metabolism	Phenylalanine metabolism	0.644241	3	43	0.226861	0.555	ko00360	AT1G31690;AT1G62800;AT1G65060	K00276+K14454+K01904
Metabolism	Amino acid metabolism	Phenylalanine, tyrosine and tryptophan biosynthesis	0.646642	2	56	0.22561	0.432927	ko00400	AT4G28420;AT5G11520	K00815+K14454	Metabolism	Carbohydrate metabolism	Amino sugar and nucleotide sugar metabolism	0.627137	7	131	0.235973	0.555	ko00520	AT1G26570;AT1G31070;AT1G66430;AT3G02570;AT5G09730;AT5G15770;AT5G48300	K00012+K00972+K00847+K01809+K15920+K00621+K00975
Metabolism	Amino acid metabolism	Histidine metabolism	0.597794	1	18	0.252468	0.471716	ko00340	AT1G54100	K14085	Cellular Processes	Transport and catabolism	Peroxisome	0.619548	5	87	0.240133	0.555	ko04146	AT1G52870;AT2G14860;AT3G14415;AT3G14420;AT4G25100	K13348+K13348+K11517+K11517+K04564
Metabolism	Carbohydrate metabolism	Fructose and mannose metabolism	0.563346	2	64	0.273309	0.492306	ko00051	AT1G02310;AT3G17770	K19355+K00863	Metabolism	Global and overview maps	Fatty acid metabolism	0.609018	4	66	0.246027	0.555	ko01212	AT1G62640;AT2G05990;AT2G22230;AT3G03980	K00648+K00208+K02372+K00059
Metabolism	Amino acid metabolism	Cysteine and methionine metabolism	0.553823	3	115	0.279368	0.492306	ko00270	AT4G11280;AT4G28420;AT5G11520	K20772+K00815+K14454	Metabolism	Metabolism of other amino acids	Cyanoamino acid metabolism	0.594331	4	67	0.254489	0.56	ko00460	AT1G45191;AT1G60270;AT4G37550;AT5G22300	K01188+K01188+K01455+K13035
Organismal Systems	Environmental adaptation	Plant-pathogen interaction	0.539347	4	170	0.288837	0.492306	ko04626	AT1G80460;AT4G01250;AT4G11230;AT4G38230	K00864+K13425+K13447+K13412	Metabolism	Metabolism of cofactors and vitamins	Folate biosynthesis	0.580232	2	26	0.262886	0.562	ko00790	AT1G78680;AT4G30000	K01307+K13941
Genetic Information Processing	Replication and repair	Homologous recombination	0.535774	2	67	0.291223	0.492306	ko03440	AT2G31970;AT4G02110	K10866+K10728	Metabolism	Amino acid metabolism	Valine, leucine and isoleucine degradation	0.571222	3	47	0.268397	0.562	ko00280	AT1G06550;AT1G48030;AT1G50110	K05605+K00382+K00826
Metabolism	Carbohydrate metabolism	Inositol phosphate metabolism	0.48562	2	73	0.326873	0.536981	ko00562	AT1G77740;AT2G19800	K00889+K00469	Metabolism	Amino acid metabolism	Cysteine and methionine metabolism	0.555752	6	115	0.27813	0.569	ko00270	AT1G31230;AT1G50110;AT1G62800;AT3G02020;AT3G04940;AT4G19020	K12524+K00826+K14454+K00928+K01738+K00558
Metabolism	Global and overview maps	2-Oxocarboxylic acid metabolism	0.477846	2	74	0.332777	0.536981	ko01210	AT2G42790;AT5G11520	K01647+K14454	Metabolism	Amino acid metabolism	Alanine, aspartate and glutamate metabolism	0.538352	3	49	0.2895	0.57	ko00250	AT1G62800;AT5G10240;AT5G16570	K14454+K01953+K01915
Metabolism	Lipid metabolism	Sphingolipid metabolism	0.451053	1	27	0.353955	0.558462	ko00600	AT3G56310	K07407	Metabolism	Metabolism of cofactors and vitamins	Pantothenate and CoA biosynthesis	0.535054	2	28	0.291706	0.57	ko00770	AT1G50110;AT2G46110	K00826+K00606
Metabolism	Global and overview maps	Carbon metabolism	0.393887	5	260	0.40375	0.62318	ko01200	AT2G16790;AT2G42790;AT3G17770;AT5G07440;AT5G11520	K00851+K01647+K00863+K00261+K14454	Metabolism	Lipid metabolism	Cutin, suberine and wax biosynthesis	0.514177	2	29	0.306072	0.574	ko00073	AT1G70670;AT4G00360	K17991+K15398
Metabolism	Metabolism of cofactors and vitamins	Ubiquinone and other terpenoid-quinone biosynthesis	0.363842	1	35	0.432671	0.649604	ko00130	AT4G28420	K00815	Metabolism	Carbohydrate metabolism	Inositol phosphate metabolism	0.513817	4	73	0.306325	0.574	ko00562	AT1G31190;AT3G48610;AT5G10170;AT5G58690	K01092+K01114+K01858+K05857
Genetic Information Processing	Folding, sorting and degradation	Protein processing in endoplasmic reticulum	0.357369	4	211	0.439169	0.649604	ko04141	AT2G17200;AT3G17000;AT4G27470;AT5G51440	K04523+K10578+K10666+K13993	Metabolism	Biosynthesis of other secondary metabolites	Phenylpropanoid biosynthesis	0.501413	8	168	0.315201	0.578	ko00940	AT1G45191;AT1G60270;AT1G65060;AT3G17070;AT4G21960;AT4G37970;AT4G39330;AT5G40150	K01188+K01188+K01904+K00430+K00430+K00083+K00083+K00430
Metabolism	Metabolism of other amino acids	Glutathione metabolism	0.310383	2	102	0.489347	0.709054	ko00480	AT2G43350;AT4G39640	K00432+K18592	Metabolism	Carbohydrate metabolism	Propanoate metabolism	0.457453	2	32	0.348776	0.621	ko00640	AT1G06550;AT1G48030	K05605+K00382
Metabolism	Energy metabolism	Nitrogen metabolism	0.299376	1	43	0.501908	0.712709	ko00910	AT5G07440	K00261	Metabolism	Energy metabolism	Oxidative phosphorylation	0.452122	6	126	0.353084	0.621	ko00190	AT2G07698;AT2G07727;AT2G18230;AT4G04640;AT4G09650;AT4G32260	K02132+K00412+K01507+K02115+K02113+K02109
Metabolism	Lipid metabolism	Fatty acid elongation	0.285778	1	45	0.517871	0.720958	ko00062	AT2G28630	K15397	Metabolism	Metabolism of terpenoids and polyketides	Terpenoid backbone biosynthesis	0.402884	3	59	0.395472	0.682	ko00900	AT1G17050;AT3G54250;AT5G62790	K05356+K01597+K00099
Genetic Information Processing	Replication and repair	DNA replication	0.255235	1	50	0.555604	0.758612	ko03030	AT5G67100	K02320	Metabolism	Amino acid metabolism	Arginine biosynthesis	0.393346	2	36	0.404253	0.684	ko00220	AT1G62800;AT5G16570	K14454+K01915
Metabolism	Amino acid metabolism	Tryptophan metabolism	0.233827	1	54	0.583678	0.781909	ko00380	AT1G54100	K14085	Metabolism	Metabolism of other amino acids	Taurine and hypotaurine metabolism	0.374814	1	14	0.421877	0.7	ko00430	AT1G18490	K10712
Metabolism	Carbohydrate metabolism	Pentose phosphate pathway	0.214669	1	58	0.610001	0.788755	ko00030	AT2G16790	K00851	Metabolism	Metabolism of cofactors and vitamins	Vitamin B6 metabolism	0.352516	1	15	0.444103	0.723	ko00750	AT1G72810	K01733
Metabolism	Metabolism of terpenoids and polyketides	Terpenoid backbone biosynthesis	0.210193	1	59	0.616321	0.788755	ko00900	AT1G49530	K13789	Metabolism	Amino acid metabolism	Tyrosine metabolism	0.3397	2	40	0.457404	0.723	ko00350	AT1G31690;AT1G62800	K00276+K14454
Metabolism	Carbohydrate metabolism	Amino sugar and nucleotide sugar metabolism	0.203574	2	131	0.625786	0.788755	ko00520	AT1G63180;AT5G64570	K01784+K15920	Metabolism	Carbohydrate metabolism	Glycolysis / Gluconeogenesis	0.336909	5	116	0.460353	0.723	ko00010	AT1G22170;AT1G43670;AT1G48030;AT3G12780;AT4G38970	K01834+K03841+K00382+K00927+K01623
Metabolism	Carbohydrate metabolism	Citrate cycle (TCA cycle)	0.19341	1	63	0.640605	0.788755	ko00020	AT2G42790	K01647	Metabolism	Lipid metabolism	Arachidonic acid metabolism	0.31333	1	17	0.486038	0.75	ko00590	AT4G31870	K00432
Environmental Information Processing	Signal transduction	Plant hormone signal transduction	0.190888	4	273	0.644335	0.788755	ko04075	AT1G04310;AT1G28130;AT4G16110;AT5G57560	K14509+K14487+K14491+K14504	Genetic Information Processing	Replication and repair	Base excision repair	0.305012	2	43	0.495437	0.752	ko03410	AT3G18630;AT5G13920	K03648+K10569
Metabolism	Energy metabolism	Carbon fixation in photosynthetic organisms	0.17468	1	68	0.668837	0.789733	ko00710	AT5G11520	K14454	Metabolism	Carbohydrate metabolism	Ascorbate and aldarate metabolism	0.274295	2	46	0.531747	0.793	ko00053	AT1G26570;AT5G21100	K00012+K00423
Cellular Processes	Transport and catabolism	Endocytosis	0.169219	2	144	0.677299	0.789733	ko04144	AT1G77740;AT4G26750	K00889+K12199	Metabolism	Metabolism of other amino acids	Glutathione metabolism	0.256327	4	102	0.554208	0.813	ko00480	AT1G02940;AT3G03190;AT4G31870;AT5G17220	K00799+K00799+K00432+K00799
Metabolism	Amino acid metabolism	Glycine, serine and threonine metabolism	0.167807	1	70	0.679506	0.789733	ko00260	AT1G54100	K14085	Metabolism	Metabolism of terpenoids and polyketides	Zeatin biosynthesis	0.238362	1	22	0.577614	0.833	ko00908	AT3G23630	K10760
Metabolism	Carbohydrate metabolism	Pentose and glucuronate interconversions	0.149035	1	76	0.709521	0.789733	ko00040	AT5G14650	K01184	Metabolism	Amino acid metabolism	Arginine and proline metabolism	0.207874	2	54	0.619621	0.879	ko00330	AT1G62800;AT4G29720	K14454+K12259
Environmental Information Processing	Signal transduction	Phosphatidylinositol signaling system	0.149035	1	76	0.709521	0.789733	ko04070	AT1G77740	K00889	Environmental Information Processing	Membrane transport	ABC transporters	0.194476	1	26	0.639034	0.893	ko02010	AT3G28345	K05658
Metabolism	Carbohydrate metabolism	Glyoxylate and dicarboxylate metabolism	0.146152	1	77	0.714246	0.789733	ko00630	AT2G42790	K01647	Metabolism	Lipid metabolism	Ether lipid metabolism	0.185122	1	27	0.652947	0.898	ko00565	AT3G48610	K01114
Metabolism	Nucleotide metabolism	Purine metabolism	0.140865	2	157	0.722995	0.789733	ko00230	AT3G14050;AT5G67100	K00951+K02320	Metabolism	Lipid metabolism	Biosynthesis of unsaturated fatty acids	0.168007	1	29	0.679193	0.92	ko01040	AT3G03980	K00059
Metabolism	Carbohydrate metabolism	Pyruvate metabolism	0.125277	1	85	0.749416	0.806189	ko00620	AT1G54100	K14085	Metabolism	Lipid metabolism	Glycerophospholipid metabolism	0.155377	3	93	0.699234	0.932	ko00564	AT1G01610;AT2G38110;AT3G48610	K13508+K13508+K01114
Metabolism	Global and overview maps	Biosynthesis of amino acids	0.116253	3	247	0.76515	0.810831	ko01230	AT2G42790;AT4G28420;AT5G11520	K01647+K00815+K14454	Environmental Information Processing	Signal transduction	Plant hormone signal transduction	0.137078	9	273	0.729326	0.958	ko04075	AT1G14920;AT1G74890;AT4G00880;AT4G29080;AT5G13360;AT5G17490;AT5G46570;AT5G62920;AT5G63650	K14494+K14492+K14488+K14484+K14487+K14494+K14500+K14492+K14498
Genetic Information Processing	Folding, sorting and degradation	RNA degradation	0.0746662	1	113	0.842042	0.874316	ko03018	AT1G61470	K12581	Genetic Information Processing	Replication and repair	Nucleotide excision repair	0.125279	2	69	0.749413	0.97	ko03420	AT1G18040;AT5G58760	K02202+K10140
Metabolism	Carbohydrate metabolism	Glycolysis / Gluconeogenesis	0.070741	1	116	0.849687	0.874316	ko00010	AT1G54100	K14085	Metabolism	Energy metabolism	Sulfur metabolism	0.110756	1	38	0.774897	0.988	ko00920	AT3G04940	K01738
Genetic Information Processing	Folding, sorting and degradation	Ubiquitin mediated proteolysis	0.0438511	1	143	0.903959	0.916873	ko04120	AT3G17000	K10578	Environmental Information Processing	Signal transduction	Phosphatidylinositol signaling system	0.0991981	2	76	0.795796	1	ko04070	AT1G31190;AT5G58690	K01092+K05857
Genetic Information Processing	Transcription	Spliceosome	0.018775	1	192	0.95769	0.95769	ko03040	AT4G16680	K12813	Metabolism	Lipid metabolism	Fatty acid elongation	0.0813434	1	45	0.829195	1	ko00062	AT2G26640	K15397
											Metabolism	Carbohydrate metabolism	Pyruvate metabolism	0.0735387	2	85	0.844231	1	ko00620	AT1G48030;AT3G54600	K00382+K18881
											Metabolism	Nucleotide metabolism	Purine metabolism	0.0655128	4	157	0.859978	1	ko00230	AT3G03710;AT4G17050;AT5G63310;AT5G66005	K00962+K14977+K00940+K06928
											Metabolism	Amino acid metabolism	Tryptophan metabolism	0.0553705	1	54	0.880298	1	ko00380	AT1G26220	K22450
											Genetic Information Processing	Transcription	Basal transcription factors	0.0530868	1	55	0.884939	1	ko03022	AT1G18040	K02202
											Environmental Information Processing	Signal transduction	MAPK signaling pathway - plant	0.0528465	3	131	0.885428	1	ko04016	AT5G07180;AT5G63310;AT5G63650	K20718+K00940+K14498
											Metabolism	Amino acid metabolism	Phenylalanine, tyrosine and tryptophan biosynthesis	0.0509024	1	56	0.889401	1	ko00400	AT1G62800	K14454
											Genetic Information Processing	Translation	Aminoacyl-tRNA biosynthesis	0.0488126	1	57	0.893691	1	ko00970	AT5G16715	K01873
											Metabolism	Carbohydrate metabolism	Citrate cycle (TCA cycle)	0.0380242	1	63	0.916169	1	ko00020	AT1G48030	K00382
											Genetic Information Processing	Folding, sorting and degradation	RNA degradation	0.0288443	2	113	0.935741	1	ko03018	AT3G03710;AT3G52150	K00962+K13126
											Metabolism	Nucleotide metabolism	Pyrimidine metabolism	0.0278881	2	114	0.937804	1	ko00240	AT3G03710;AT5G63310	K00962+K00940
											Genetic Information Processing	Translation	mRNA surveillance pathway	0.0269628	2	115	0.939804	1	ko03015	AT3G52150;AT3G54930	K13126+K11584
											Genetic Information Processing	Translation	RNA transport	0.0160441	3	171	0.963731	1	ko03013	AT2G32765;AT2G46290;AT3G52150	K12160+K03246+K13126
											Genetic Information Processing	Translation	Ribosome	0.0123437	7	326	0.971978	1	ko03010	AT1G35680;AT1G79850;AT2G33450;AT3G27850;AT5G13510;AT5G30510;AT5G54600	K02888+K02961+K02902+K02935+K02864+K02945+K02895
											Genetic Information Processing	Folding, sorting and degradation	Ubiquitin mediated proteolysis	0.00149054	1	143	0.996574	1	ko04120	AT5G58760	K10140
											Cellular Processes	Transport and catabolism	Endocytosis	0.00143153	1	144	0.996709	1	ko04144	AT1G16920	K07904
											Organismal Systems	Environmental adaptation	Plant-pathogen interaction	0.000499596	1	170	0.99885	1	ko04626	AT3G24110	K13448
											Genetic Information Processing	Folding, sorting and degradation	Protein processing in endoplasmic reticulum	9.39481e-05	1	211	0.999784	1	ko04141	AT1G54050	K13993

## Sheet: Table S4_3
Supplemental Data 4. KEGG analysis of uniquely regulated genes in local and systemic leaves of WT and glr3.3 glr3.6 plants after GPA feeding for 24 h.
TOP10 KEGG pathways were marked out and highlight boxes were amino acid or carbohydrate metabolism pathways.
KEGG analysis of 781 uniquely up-regulated genes in WT-systemic											KEGG analysis of 1117 uniquely down-regulated genes in WT-systemic
KEGG_A_class	KEGG_B_class	Pathway	neglog10 p Value	out (212)	All (4748)	Pvalue	Qvalue	Pathway ID	Genes	K_IDs	KEGG_A_class	KEGG_B_class	Pathway	neglog10 Pvalue	out (169)	All (4748)	Pvalue	Qvalue	Pathway ID	Genes	K_IDs
Genetic Information Processing	Translation	Ribosome biogenesis in eukaryotes	4.92082	15	93	1.2e-05	0.00115508	ko03008	AT1G15440;AT1G27470;AT1G63810;AT2G18900;AT2G47990;AT3G03110;AT3G06530;AT3G21540;AT3G57150;AT4G04940;AT4G25630;AT5G11240;AT5G18180;AT5G22100;AT5G52470	K14558+K14548+K14544+K14552+K14549+K14290+K14550+K14556+K11131+K14554+K14563+K14546+K11128+K11108+K14563	Genetic Information Processing	Replication and repair	DNA replication	2.7563	7	50	0.00175267	0.143719	ko03030	AT1G23750;AT1G44900;AT1G67630;AT2G24490;AT4G20325;AT5G44635;AT5G67100	K07466+K02540+K02321+K10739+K10744+K02542+K02320
Metabolism	Biosynthesis of other secondary metabolites	Phenylpropanoid biosynthesis	2.50788	16	168	0.00310545	0.118675	ko00940	AT1G68850;AT2G30490;AT2G37040;AT2G38380;AT3G60140;AT4G08770;AT4G21760;AT4G34230;AT4G36220;AT4G36430;AT5G06720;AT5G06730;AT5G19880;AT5G39580;AT5G64110;AT5G66690	K00430+K00487+K10775+K00430+K01188+K00430+K05350+K00083+K09755+K00430+K00430+K00430+K00430+K00430+K00430+K12356	Metabolism	Energy metabolism	Photosynthesis	2.27209	6	46	0.00534453	0.159882	ko00195	AT1G08380;AT1G20020;AT1G30380;AT1G32550;AT1G44575;AT5G64040	K14332+K02641+K02698+K02639+K03542+K02701
Genetic Information Processing	Translation	RNA transport	2.43079	16	171	0.00370858	0.118675	ko03013	AT1G07920;AT1G07930;AT1G07940;AT1G14850;AT1G52160;AT1G59660;AT1G73240;AT2G24050;AT2G45000;AT3G03110;AT3G08943;AT3G08947;AT3G60240;AT5G38640;AT5G40480;AT5G57870	K03231+K03231+K03231+K14312+K00784+K14297+K14315+K03260+K14306+K14290+K14293+K14293+K03260+K03680+K14314+K03260	Metabolism	Biosynthesis of other secondary metabolites	Tropane, piperidine and pyridine alkaloid biosynthesis	2.13362	5	35	0.00735156	0.159882	ko00960	AT1G31690;AT2G29290;AT2G29300;AT2G29310;AT2G29360	K00276+K08081+K08081+K08081+K08081
Metabolism	Amino acid metabolism	Tryptophan metabolism	2.0223	7	54	0.00949942	0.213695	ko00380	AT1G54100;AT2G30750;AT3G44300;AT3G44320;AT3G55410;AT4G39950;AT5G65750	K14085+K11868+K01501+K01501+K00164+K11812+K00164	Genetic Information Processing	Replication and repair	Homologous recombination	2.03608	7	67	0.00920288	0.159882	ko03440	AT1G04020;AT1G23750;AT2G24490;AT3G42670;AT4G00020;AT4G02110;AT5G01630	K10683+K07466+K10739+K10875+K08775+K10728+K08775
Metabolism	Amino acid metabolism	Lysine degradation	1.95351	5	31	0.0111299	0.213695	ko00310	AT1G54100;AT3G55410;AT4G33150;AT5G55070;AT5G65750	K14085+K00164+K14157+K00658+K00164	Metabolism	Metabolism of cofactors and vitamins	Porphyrin and chlorophyll metabolism	2.01104	6	52	0.0097489	0.159882	ko00860	AT1G03630;AT3G48730;AT3G56940;AT4G27440;AT5G45930;AT5G54190	K00218+K01845+K04035+K00218+K03405+K00218
Metabolism	Metabolism of other amino acids	Glutathione metabolism	1.42764	9	102	0.0373561	0.524208	ko00480	AT1G10370;AT1G17170;AT1G69920;AT1G69930;AT2G02930;AT2G29420;AT2G29440;AT2G29470;AT4G08390	K00799+K00799+K00799+K00799+K00799+K00799+K00799+K00799+K00434	Organismal Systems	Environmental adaptation	Circadian rhythm - plant	1.42469	4	36	0.0376103	0.425499	ko04712	AT2G46790;AT2G46830;AT5G02810;AT5G24470	K12128+K12134+K12129+K12130
Metabolism	Lipid metabolism	Cutin, suberine and wax biosynthesis	1.41767	4	29	0.0382235	0.524208	ko00073	AT3G44540;AT5G23190;AT5G37300;AT5G58860	K13356+K15402+K15406+K15401	Metabolism	Global and overview maps	Metabolic pathways	1.41625	79	1893	0.038349	0.425499	ko01100	AT1G02730;AT1G03630;AT1G12900;AT1G17650;AT1G17710;AT1G18360;AT1G20020;AT1G22430;AT1G25230;AT1G30380;AT1G30520;AT1G31690;AT1G32470;AT1G36370;AT1G43670;AT1G44575;AT1G48520;AT1G61280;AT1G67630;AT1G70290;AT1G80050;AT2G01890;AT2G02380;AT2G05100;AT2G21730;AT2G22810;AT2G22830;AT2G26870;AT2G27340;AT2G27820;AT2G29290;AT2G29300;AT2G29310;AT2G29360;AT2G32860;AT2G44040;AT3G02870;AT3G19620;AT3G27060;AT3G48610…	K00770+K00218+K05298+K18121+K13248+K01054+K02641+K00121+K14379+K02698+K14760+K00276+K02437+K00600+K03841+K03542+K02434+K03861+K02321+K16055+K00759+K14379+K01800+K08913+K00083+K01762+K00511+K01114+K03434+K05359+K08081+K08081+K08081+K08081+K01188+K00215+K10047+K15920+K10808+K01114+K01845+K00761+K01930+K05857+K04035+K00847+K01188+K00696+K08916+K01115+K00558+K01183+K16903+K00588+K01623+K01623+K00218+…
Genetic Information Processing	Folding, sorting and degradation	Protein processing in endoplasmic reticulum	1.31368	15	211	0.0485643	0.582772	ko04141	AT1G09210;AT1G59860;AT3G09350;AT3G09440;AT3G12580;AT3G46230;AT3G53230;AT3G63460;AT4G25200;AT5G02500;AT5G12020;AT5G12030;AT5G22060;AT5G56010;AT5G56030	K08057+K13993+K09562+K03283+K03283+K13993+K13525+K14005+K13993+K03283+K13993+K13993+K09503+K04079+K04079	Metabolism	Energy metabolism	Photosynthesis - antenna proteins	1.38183	3	22	0.0415121	0.425499	ko00196	AT1G19150;AT2G05100;AT4G10340	K08908+K08913+K08916
Genetic Information Processing	Folding, sorting and degradation	RNA degradation	1.19213	9	113	0.0642489	0.685321	ko03018	AT2G33210;AT3G13300;AT3G23990;AT3G44260;AT4G37910;AT5G04895;AT5G09590;AT5G14580;AT5G47810	K04077+K12616+K04077+K12581+K04043+K14442+K04043+K00962+K00850	Genetic Information Processing	Replication and repair	Mismatch repair	1.31505	4	39	0.0484118	0.441085	ko03430	AT1G23750;AT1G29630;AT2G24490;AT4G25540	K07466+K10746+K10739+K08736
Metabolism	Metabolism of terpenoids and polyketides	Zeatin biosynthesis	1.14047	3	22	0.0723655	0.694708	ko00908	AT1G75450;AT5G21482;AT5G56970	K00279+K00279+K00279	Metabolism	Carbohydrate metabolism	Glyoxylate and dicarboxylate metabolism	1.25845	6	77	0.055151	0.452238	ko00630	AT1G17650;AT1G32470;AT1G36370;AT4G37930;AT5G36700;AT5G38420	K18121+K02437+K00600+K00600+K19269+K01602
Metabolism	Amino acid metabolism	Phenylalanine metabolism	0.908307	4	43	0.123507	0.937489	ko00360	AT1G06570;AT2G30490;AT2G37040;AT5G53970	K00457+K00487+K10775+K00815	Metabolism	Lipid metabolism	Ether lipid metabolism	1.15881	3	27	0.0693736	0.479853	ko00565	AT2G26870;AT3G48610;AT4G11830	K01114+K01114+K01115
Metabolism	Energy metabolism	Nitrogen metabolism	0.908307	4	43	0.123507	0.937489	ko00910	AT3G44300;AT3G44320;AT3G45060;AT5G07440	K01501+K01501+K02575+K00261	Genetic Information Processing	Translation	Ribosome	1.15352	17	326	0.0702224	0.479853	ko03010	AT1G29070;AT1G35680;AT1G48350;AT1G64510;AT1G75350;AT1G78630;AT2G24090;AT2G33450;AT2G42740;AT3G13120;AT3G25920;AT3G27830;AT3G44890;AT4G01310;AT4G17560;AT5G18790;AT5G47190	K02914+K02888+K02881+K02990+K02909+K02871+K02916+K02902+K02868+K02946+K02876+K02935+K02939+K02931+K02884+K02913+K02884
Metabolism	Carbohydrate metabolism	Ascorbate and aldarate metabolism	0.830456	4	46	0.147756	0.937489	ko00053	AT1G54100;AT2G19800;AT4G08390;AT4G26260	K14085+K00469+K00434+K00469	Metabolism	Carbohydrate metabolism	Starch and sucrose metabolism	1.08286	9	149	0.0826304	0.521207	ko00500	AT1G70290;AT2G32860;AT3G59480;AT3G62750;AT4G10120;AT5G03650;AT5G17310;AT5G19220;AT5G37180	K16055+K01188+K00847+K01188+K00696+K00700+K00963+K00975+K00695
Metabolism	Carbohydrate metabolism	Citrate cycle (TCA cycle)	0.827572	5	63	0.14874	0.937489	ko00020	AT2G05710;AT3G55410;AT4G26970;AT5G55070;AT5G65750	K01681+K00164+K01681+K00658+K00164	Metabolism	Energy metabolism	Carbon fixation in photosynthetic organisms	1.03007	5	68	0.0933108	0.533975	ko00710	AT1G12900;AT1G43670;AT4G26520;AT4G26530;AT5G38420	K05298+K03841+K01623+K01623+K01602
Metabolism	Amino acid metabolism	Alanine, aspartate and glutamate metabolism	0.760262	4	49	0.173675	0.937489	ko00250	AT1G29900;AT2G02010;AT5G07440;AT5G14760	K01955+K01580+K00261+K00278	Metabolism	Metabolism of cofactors and vitamins	Riboflavin metabolism	1.0102	2	15	0.0976784	0.533975	ko00740	AT1G25230;AT2G01890	K14379+K14379
Metabolism	Global and overview maps	Biosynthesis of secondary metabolites	0.751354	54	1075	0.177274	0.937489	ko01110	AT1G01120;AT1G01480;AT1G02400;AT1G04220;AT1G07720;AT1G08630;AT1G10070;AT1G22410;AT1G36160;AT1G54100;AT1G55920;AT1G68850;AT1G74000;AT1G76090;AT1G79470;AT2G01290;AT2G02010;AT2G05710;AT2G30490;AT2G37040;AT2G37250;AT2G37690;AT2G38380;AT2G42010;AT3G06690;AT3G11430;AT3G21500;AT3G25780;AT3G30180;AT3G30775;AT3G55410;AT3G60140;AT4G08770;AT4G16700;AT4G18360;AT4G21760;AT4G26970;AT4G32810;AT4G33150;AT4G34230…	K15397+K20772+K04125+K15397+K15397+K01620+K00826+K01626+K11262+K14085+K00640+K00430+K01757+K08242+K00088+K01807+K01580+K01681+K00487+K10775+K00939+K11808+K00430+K01115+K00232+K13508+K01662+K10525+K12640+K00318+K00164+K01188+K00430+K01613+K11517+K05350+K01681+K17913+K14157+K00083+K09755+K00430+K11812+K00430+K00430+K00901+K20802+K00430+K00430+K00850+K00815+K00658+K00430+K00164	Metabolism	Carbohydrate metabolism	Pentose and glucuronate interconversions	0.877092	5	76	0.132711	0.612819	ko00040	AT3G07010;AT3G53190;AT5G17310;AT5G48900;AT5G63180	K01728+K01728+K00963+K01728+K01728
Metabolism	Metabolism of other amino acids	Cyanoamino acid metabolism	0.749282	5	67	0.178122	0.937489	ko00460	AT3G44300;AT3G44320;AT3G60140;AT4G21760;AT5G10300	K01501+K01501+K01188+K05350+K20802	Metabolism	Biosynthesis of other secondary metabolites	Flavone and flavonol biosynthesis	0.869688	1	4	0.134993	0.612819	ko00944	AT2G36790	K22771
Metabolism	Metabolism of cofactors and vitamins	Ubiquinone and other terpenoid-quinone biosynthesis	0.690456	3	35	0.203959	0.937489	ko00130	AT1G06570;AT2G30490;AT5G53970	K00457+K00487+K00815	Metabolism	Carbohydrate metabolism	Pentose phosphate pathway	0.822849	4	58	0.150366	0.612819	ko00030	AT1G43670;AT4G26520;AT4G26530;AT5G24420	K03841+K01623+K01623+K01057
Organismal Systems	Environmental adaptation	Circadian rhythm - plant	0.666118	3	36	0.215716	0.937489	ko04712	AT1G09570;AT2G18790;AT5G23730	K12120+K12121+K10143	Metabolism	Metabolism of other amino acids	Glutathione metabolism	0.811133	6	102	0.154478	0.612819	ko00480	AT1G02940;AT1G02950;AT1G17190;AT3G27060;AT4G09010;AT5G16710	K00799+K00799+K00799+K10808+K00434+K21888
Metabolism	Metabolism of cofactors and vitamins	Thiamine metabolism	0.650014	2	20	0.223865	0.937489	ko00730	AT2G37250;AT3G21500	K00939+K01662	Metabolism	Metabolism of cofactors and vitamins	One carbon pool by folate	0.801871	2	20	0.157808	0.612819	ko00670	AT1G36370;AT4G37930	K00600+K00600
Metabolism	Carbohydrate metabolism	Galactose metabolism	0.621063	4	56	0.239297	0.937489	ko00052	AT1G60470;AT1G62660;AT3G57520;AT5G47810	K18819+K01193+K06617+K00850	Metabolism	Metabolism of cofactors and vitamins	Lipoic acid metabolism	0.780394	1	5	0.165808	0.612819	ko00785	AT4G31050	K03801
Metabolism	Global and overview maps	Carbon metabolism	0.567938	14	260	0.270434	0.937489	ko01200	AT1G17745;AT1G55920;AT1G79750;AT2G01290;AT2G05710;AT3G55410;AT4G15530;AT4G18360;AT4G26970;AT5G07440;AT5G14780;AT5G47810;AT5G55070;AT5G65750	K00058+K00640+K00029+K01807+K01681+K00164+K01006+K11517+K01681+K00261+K00122+K00850+K00658+K00164	Metabolism	Amino acid metabolism	Tyrosine metabolism	0.772045	3	40	0.169026	0.612819	ko00350	AT1G22430;AT1G31690;AT2G02380	K00121+K00276+K01800
Metabolism	Biosynthesis of other secondary metabolites	Indole alkaloid biosynthesis	0.562541	1	7	0.273816	0.937489	ko00901	AT1G74000	K01757	Metabolism	Carbohydrate metabolism	Fructose and mannose metabolism	0.715676	4	64	0.192453	0.612819	ko00051	AT1G43670;AT3G59480;AT4G26520;AT4G26530	K03841+K00847+K01623+K01623
Metabolism	Biosynthesis of other secondary metabolites	Stilbenoid, diarylheptanoid and gingerol biosynthesis	0.562541	1	7	0.273816	0.937489	ko00945	AT2G30490	K00487	Metabolism	Metabolism of other amino acids	Phosphonate and phosphinate metabolism	0.708783	1	6	0.195532	0.612819	ko00440	AT4G03610	K06167
Metabolism	Biosynthesis of other secondary metabolites	Glucosinolate biosynthesis	0.561762	2	23	0.274307	0.937489	ko00966	AT1G10070;AT4G39950	K00826+K11812	Genetic Information Processing	Folding, sorting and degradation	SNARE interactions in vesicular transport	0.68763	3	44	0.205291	0.612819	ko04130	AT1G08560;AT2G18260;AT3G29100	K08486+K08486+K08493
Metabolism	Lipid metabolism	alpha-Linolenic acid metabolism	0.539727	3	42	0.288584	0.937489	ko00592	AT3G01420;AT3G06690;AT3G25780	K10529+K00232+K10525	Metabolism	Glycan biosynthesis and metabolism	Glycosylphosphatidylinositol(GPI)-anchor biosynthesis	0.678521	2	24	0.209642	0.612819	ko00563	AT1G61280;AT2G27340	K03861+K03434
Metabolism	Metabolism of terpenoids and polyketides	Brassinosteroid biosynthesis	0.513869	1	8	0.306289	0.937489	ko00905	AT3G30180	K12640	Metabolism	Global and overview maps	Carbon metabolism	0.669932	12	260	0.21383	0.612819	ko01200	AT1G12900;AT1G17650;AT1G22430;AT1G32470;AT1G36370;AT1G43670;AT4G26520;AT4G26530;AT4G37930;AT5G24420;AT5G36700;AT5G38420	K05298+K18121+K00121+K02437+K00600+K03841+K01623+K01623+K00600+K01057+K19269+K01602
Environmental Information Processing	Membrane transport	ABC transporters	0.488631	2	26	0.324615	0.937489	ko02010	AT1G02520;AT2G47000	K05658+K05658	Metabolism	Metabolism of other amino acids	Cyanoamino acid metabolism	0.668056	4	67	0.214755	0.612819	ko00460	AT1G36370;AT2G32860;AT3G62750;AT4G37930	K00600+K01188+K01188+K00600
Metabolism	Lipid metabolism	Fatty acid elongation	0.487057	3	45	0.325794	0.937489	ko00062	AT1G01120;AT1G04220;AT1G07720	K15397+K15397+K15397	Metabolism	Carbohydrate metabolism	Ascorbate and aldarate metabolism	0.649654	3	46	0.22405	0.612819	ko00053	AT3G02870;AT4G09010;AT5G16710	K10047+K00434+K21888
Metabolism	Carbohydrate metabolism	Pyruvate metabolism	0.481709	5	85	0.329831	0.937489	ko00620	AT1G36160;AT1G54100;AT1G79750;AT2G38860;AT4G15530	K11262+K14085+K00029+K18881+K01006	Metabolism	Biosynthesis of other secondary metabolites	Stilbenoid, diarylheptanoid and gingerol biosynthesis	0.64936	1	7	0.224202	0.612819	ko00945	AT4G26220	K00588
Metabolism	Lipid metabolism	Fatty acid degradation	0.470806	3	46	0.338216	0.937489	ko00071	AT1G54100;AT3G06690;AT5G58860	K14085+K00232+K15401	Metabolism	Amino acid metabolism	Glycine, serine and threonine metabolism	0.623911	4	70	0.237733	0.628841	ko00260	AT1G31690;AT1G32470;AT1G36370;AT4G37930	K00276+K02437+K00600+K00600
Organismal Systems	Environmental adaptation	Plant-pathogen interaction	0.458444	9	170	0.347981	0.937489	ko04626	AT1G01120;AT1G18210;AT2G43290;AT3G21220;AT3G22930;AT4G26470;AT5G15410;AT5G56010;AT5G56030	K15397+K13448+K13448+K13413+K13448+K13448+K05391+K04079+K04079	Metabolism	Metabolism of terpenoids and polyketides	Brassinosteroid biosynthesis	0.598847	1	8	0.251857	0.629274	ko00905	AT2G26710	K15639
Metabolism	Amino acid metabolism	Valine, leucine and isoleucine degradation	0.455158	3	47	0.350624	0.937489	ko00280	AT1G03090;AT1G10070;AT1G54100	K01968+K00826+K14085	Metabolism	Carbohydrate metabolism	Inositol phosphate metabolism	0.582925	4	73	0.261261	0.629274	ko00562	AT2G26870;AT3G02870;AT3G48610;AT3G55940	K01114+K10047+K01114+K05857
Environmental Information Processing	Signal transduction	MAPK signaling pathway - plant	0.433631	7	131	0.368442	0.937489	ko04016	AT1G01480;AT1G04310;AT1G78290;AT3G12500;AT3G21220;AT3G25250;AT5G24770	K20772+K14509+K14498+K20547+K13413+K20714+K20728	Environmental Information Processing	Signal transduction	Plant hormone signal transduction	0.577546	12	273	0.264517	0.629274	ko04075	AT1G04250;AT1G74890;AT2G01830;AT2G22670;AT2G47750;AT3G03820;AT3G03840;AT4G14560;AT4G34160;AT4G38850;AT5G18030;AT5G43700	K14484+K14492+K14489+K14484+K14487+K14488+K14488+K14484+K14505+K14488+K14488+K14484
Metabolism	Metabolism of terpenoids and polyketides	Carotenoid biosynthesis	0.42713	2	29	0.373999	0.937489	ko00906	AT4G19230;AT4G32810	K09843+K17913	Metabolism	Global and overview maps	Biosynthesis of secondary metabolites	0.570148	42	1075	0.269062	0.629274	ko01110	AT1G03055;AT1G03630;AT1G22430;AT1G30520;AT1G31690;AT1G32470;AT1G36370;AT1G43670;AT2G21730;AT2G22810;AT2G22830;AT2G26870;AT2G27820;AT2G29290;AT2G29300;AT2G29310;AT2G29360;AT2G32860;AT2G44040;AT3G02870;AT3G48610;AT3G48730;AT3G56940;AT3G62750;AT4G11830;AT4G26220;AT4G26520;AT4G26530;AT4G27440;AT4G37930;AT4G37970;AT5G03650;AT5G09300;AT5G19220;AT5G24420;AT5G36700;AT5G45930;AT5G51890;AT5G54190;AT5G57030…	K17911+K00218+K00121+K14760+K00276+K02437+K00600+K03841+K00083+K01762+K00511+K01114+K05359+K08081+K08081+K08081+K08081+K01188+K00215+K10047+K01114+K01845+K04035+K01188+K01115+K00588+K01623+K01623+K00218+K00600+K00083+K00700+K00166+K00975+K01057+K19269+K03405+K00430+K00218+K06444+K00099+K01792
Metabolism	Lipid metabolism	Biosynthesis of unsaturated fatty acids	0.42713	2	29	0.373999	0.937489	ko01040	AT3G06690;AT4G13180	K00232+K00059	Metabolism	Metabolism of terpenoids and polyketides	Carotenoid biosynthesis	0.558672	2	29	0.276266	0.629274	ko00906	AT1G03055;AT5G57030	K17911+K06444
Metabolism	Global and overview maps	2-Oxocarboxylic acid metabolism	0.374124	4	74	0.422548	0.937489	ko01210	AT1G10070;AT2G05710;AT4G26970;AT4G39950	K00826+K01681+K01681+K11812	Metabolism	Carbohydrate metabolism	Amino sugar and nucleotide sugar metabolism	0.490693	6	131	0.323078	0.71601	ko00520	AT1G02730;AT3G19620;AT3G59480;AT4G19820;AT5G17310;AT5G19220	K00770+K15920+K00847+K01183+K00963+K00975
Metabolism	Glycan biosynthesis and metabolism	Other types of O-glycan biosynthesis	0.348522	1	13	0.448207	0.937489	ko00514	AT3G01720	K20781	Metabolism	Nucleotide metabolism	Pyrimidine metabolism	0.41718	5	114	0.382666	0.803496	ko00240	AT1G67630;AT3G27060;AT3G53900;AT4G29610;AT5G67100	K02321+K10808+K00761+K01489+K02320
Metabolism	Carbohydrate metabolism	Glyoxylate and dicarboxylate metabolism	0.344064	4	77	0.452831	0.937489	ko00630	AT2G05710;AT4G18360;AT4G26970;AT5G14780	K01681+K11517+K01681+K00122	Metabolism	Carbohydrate metabolism	Glycolysis / Gluconeogenesis	0.401222	5	116	0.396988	0.803496	ko00010	AT1G22430;AT1G43670;AT4G26520;AT4G26530;AT5G66530	K00121+K03841+K01623+K01623+K01792
Cellular Processes	Transport and catabolism	Endocytosis	0.332668	7	144	0.464871	0.937489	ko04144	AT2G42010;AT3G09440;AT3G12580;AT3G59290;AT5G02500;AT5G13860;AT5G47960	K01115+K03283+K03283+K12471+K03283+K12183+K07904	Metabolism	Biosynthesis of other secondary metabolites	Monobactam biosynthesis	0.399716	1	14	0.398367	0.803496	ko00261	AT2G44040	K00215
Metabolism	Metabolism of other amino acids	Taurine and hypotaurine metabolism	0.325219	1	14	0.472912	0.937489	ko00430	AT2G02010	K01580	Metabolism	Amino acid metabolism	Lysine biosynthesis	0.376911	1	15	0.419845	0.803496	ko00300	AT2G44040	K00215
Metabolism	Lipid metabolism	Glycerolipid metabolism	0.305647	3	59	0.494713	0.937489	ko00561	AT1G54100;AT3G11430;AT5G07920	K14085+K13508+K00901	Metabolism	Metabolism of cofactors and vitamins	Vitamin B6 metabolism	0.376911	1	15	0.419845	0.803496	ko00750	AT1G17710	K13248
Metabolism	Metabolism of cofactors and vitamins	Riboflavin metabolism	0.304066	1	15	0.496517	0.937489	ko00740	AT3G17790	K14379	Metabolism	Lipid metabolism	Glycerophospholipid metabolism	0.372881	4	93	0.423759	0.803496	ko00564	AT1G73600;AT2G26870;AT3G48610;AT4G11830	K05929+K01114+K01114+K01115
Metabolism	Metabolism of cofactors and vitamins	Vitamin B6 metabolism	0.304066	1	15	0.496517	0.937489	ko00750	AT3G16050	K06215	Metabolism	Amino acid metabolism	Phenylalanine metabolism	0.340763	2	43	0.456286	0.803496	ko00360	AT1G31690;AT4G26220	K00276+K00588
Metabolism	Metabolism of cofactors and vitamins	Nicotinate and nicotinamide metabolism	0.284775	1	16	0.519069	0.937489	ko00760	AT5G14760	K00278	Metabolism	Energy metabolism	Nitrogen metabolism	0.340763	2	43	0.456286	0.803496	ko00910	AT1G70410;AT5G14740	K01673+K01673
Metabolism	Metabolism of cofactors and vitamins	Biotin metabolism	0.284775	1	16	0.519069	0.937489	ko00780	AT4G13180	K00059	Genetic Information Processing	Replication and repair	Base excision repair	0.340763	2	43	0.456286	0.803496	ko03410	AT3G12710;AT4G02390	K01246+K10798
Metabolism	Lipid metabolism	Fatty acid biosynthesis	0.268147	2	40	0.539329	0.937489	ko00061	AT1G36160;AT4G13180	K11262+K00059	Metabolism	Carbohydrate metabolism	Butanoate metabolism	0.336732	1	17	0.460541	0.803496	ko00650	AT1G17650	K18121
Metabolism	Amino acid metabolism	Tyrosine metabolism	0.268147	2	40	0.539329	0.937489	ko00350	AT1G06570;AT5G53970	K00457+K00815	Metabolism	Glycan biosynthesis and metabolism	Other glycan degradation	0.302424	1	19	0.498397	0.851429	ko00511	AT1G67830	K01206
Metabolism	Metabolism of other amino acids	beta-Alanine metabolism	0.268147	2	40	0.539329	0.937489	ko00410	AT1G54100;AT2G02010	K14085+K01580	Metabolism	Biosynthesis of other secondary metabolites	Flavonoid biosynthesis	0.259411	1	22	0.550286	0.866788	ko00941	AT4G26220	K00588
Cellular Processes	Transport and catabolism	Autophagy - other eukaryotes	0.268147	2	40	0.539329	0.937489	ko04136	AT1G50030;AT3G08850	K07203+K07204	Metabolism	Biosynthesis of other secondary metabolites	Isoquinoline alkaloid biosynthesis	0.259411	1	22	0.550286	0.866788	ko00950	AT1G31690	K00276
Metabolism	Carbohydrate metabolism	Butanoate metabolism	0.267112	1	17	0.540615	0.937489	ko00650	AT2G02010	K01580	Metabolism	Biosynthesis of other secondary metabolites	Phenylpropanoid biosynthesis	0.254354	6	168	0.556732	0.866788	ko00940	AT2G21730;AT2G32860;AT3G62750;AT4G26220;AT4G37970;AT5G51890	K00083+K01188+K01188+K00588+K00083+K00430
Cellular Processes	Transport and catabolism	Peroxisome	0.260171	4	87	0.549324	0.937489	ko04146	AT3G06690;AT3G44540;AT4G18360;AT4G33905	K00232+K13356+K11517+K13348	Metabolism	Metabolism of terpenoids and polyketides	Sesquiterpenoid and triterpenoid biosynthesis	0.246902	1	23	0.566368	0.866788	ko00909	AT2G22830	K00511
Metabolism	Amino acid metabolism	Histidine metabolism	0.250882	1	18	0.5612	0.937489	ko00340	AT1G54100	K14085	Genetic Information Processing	Folding, sorting and degradation	RNA degradation	0.238978	4	113	0.576795	0.866788	ko03018	AT1G55490;AT3G16380;AT3G25440;AT3G52150	K04077+K13126+K01148+K13126
Metabolism	Metabolism of other amino acids	Selenocompound metabolism	0.250882	1	18	0.5612	0.937489	ko00450	AT1G64660	K01761	Metabolism	Amino acid metabolism	Tryptophan metabolism	0.237589	2	54	0.578643	0.866788	ko00380	AT4G24670;AT5G26000	K16903+K01237
Environmental Information Processing	Signal transduction	Plant hormone signal transduction	0.246503	12	273	0.566887	0.937489	ko04075	AT1G04310;AT1G08320;AT1G16510;AT1G78290;AT2G23170;AT2G36210;AT2G41070;AT2G45210;AT3G03450;AT3G21220;AT4G16110;AT4G27260	K14509+K14431+K14488+K14498+K14487+K14488+K14432+K14488+K14494+K13413+K14491+K14487	Genetic Information Processing	Folding, sorting and degradation	Ubiquitin mediated proteolysis	0.235538	5	143	0.581382	0.866788	ko04120	AT3G16320;AT4G33270;AT4G36410;AT5G22920;AT5G25560	K03350+K03363+K10688+K10144+K10144
Metabolism	Global and overview maps	Fatty acid metabolism	0.243193	3	66	0.571225	0.937489	ko01212	AT1G36160;AT3G06690;AT4G13180	K11262+K00232+K00059	Metabolism	Metabolism of cofactors and vitamins	Folate biosynthesis	0.213773	1	26	0.611262	0.895062	ko00790	AT3G55630	K01930
Metabolism	Amino acid metabolism	Cysteine and methionine metabolism	0.229445	5	115	0.589597	0.937489	ko00270	AT1G01480;AT1G10070;AT1G55920;AT1G64660;AT5G53970	K20772+K00826+K00640+K01761+K00815	Metabolism	Metabolism of cofactors and vitamins	Pantothenate and CoA biosynthesis	0.194776	1	28	0.638593	0.918677	ko00770	AT2G02770	K06133
Metabolism	Energy metabolism	Carbon fixation in photosynthetic organisms	0.227868	3	68	0.591741	0.937489	ko00710	AT1G79750;AT2G01290;AT4G15530	K00029+K01807+K01006	Metabolism	Carbohydrate metabolism	Propanoate metabolism	0.16263	1	32	0.687654	0.964107	ko00640	AT5G09300	K00166
Metabolism	Lipid metabolism	Glycerophospholipid metabolism	0.219833	4	93	0.602792	0.937489	ko00564	AT2G42010;AT3G11430;AT4G16700;AT5G07920	K01115+K13508+K01613+K00901	Metabolism	Lipid metabolism	Steroid biosynthesis	0.148961	1	34	0.709641	0.964107	ko00100	AT2G22830	K00511
Metabolism	Amino acid metabolism	Glycine, serine and threonine metabolism	0.21352	3	70	0.611618	0.937489	ko00260	AT1G08630;AT1G17745;AT1G54100	K01620+K00058+K14085	Genetic Information Processing	Replication and repair	Nucleotide excision repair	0.14794	2	69	0.711313	0.964107	ko03420	AT1G23750;AT2G24490	K07466+K10739
Genetic Information Processing	Transcription	Spliceosome	0.198937	8	192	0.632503	0.937489	ko03040	AT1G10580;AT1G60830;AT3G09440;AT3G12580;AT3G55200;AT3G55220;AT5G02500;AT5G61030	K12816+K12837+K03283+K03283+K12830+K12830+K03283+K12741	Metabolism	Metabolism of cofactors and vitamins	Ubiquinone and other terpenoid-quinone biosynthesis	0.142637	1	35	0.720051	0.964107	ko00130	AT1G30520	K14760
Metabolism	Amino acid metabolism	Valine, leucine and isoleucine biosynthesis	0.197392	1	22	0.634758	0.937489	ko00290	AT1G10070	K00826	Environmental Information Processing	Signal transduction	Phosphatidylinositol signaling system	0.119019	2	76	0.760294	0.964107	ko04070	AT3G02870;AT3G55940	K10047+K05857
Metabolism	Metabolism of terpenoids and polyketides	Diterpenoid biosynthesis	0.197392	1	22	0.634758	0.937489	ko00904	AT1G02400	K04125	Metabolism	Metabolism of other amino acids	beta-Alanine metabolism	0.115324	1	40	0.766789	0.964107	ko00410	AT1G31690	K00276
Metabolism	Biosynthesis of other secondary metabolites	Flavonoid biosynthesis	0.197392	1	22	0.634758	0.937489	ko00941	AT2G30490	K00487	Metabolism	Amino acid metabolism	Cysteine and methionine metabolism	0.10564	3	115	0.784079	0.964107	ko00270	AT2G22810;AT4G19020;AT5G18930	K01762+K00558+K01611
Metabolism	Biosynthesis of other secondary metabolites	Isoquinoline alkaloid biosynthesis	0.197392	1	22	0.634758	0.937489	ko00950	AT5G53970	K00815	Metabolism	Lipid metabolism	Fatty acid degradation	0.0900472	1	46	0.812742	0.964107	ko00071	AT1G22430	K00121
Metabolism	Metabolism of terpenoids and polyketides	Sesquiterpenoid and triterpenoid biosynthesis	0.186324	1	23	0.651142	0.937579	ko00909	AT1G78955	K15822	Metabolism	Nucleotide metabolism	Purine metabolism	0.0873235	4	157	0.817855	0.964107	ko00230	AT1G67630;AT1G80050;AT3G27060;AT5G67100	K02321+K00759+K10808+K02320
Metabolism	Carbohydrate metabolism	Pentose and glucuronate interconversions	0.175684	3	76	0.667292	0.937579	ko00040	AT1G04680;AT2G47550;AT4G02320	K01728+K01051+K01051	Metabolism	Amino acid metabolism	Valine, leucine and isoleucine degradation	0.0864656	1	47	0.819473	0.964107	ko00280	AT5G09300	K00166
Metabolism	Global and overview maps	Biosynthesis of amino acids	0.171688	10	247	0.673461	0.937579	ko01230	AT1G08630;AT1G10070;AT1G17745;AT1G22410;AT1G55920;AT2G01290;AT2G05710;AT4G26970;AT5G47810;AT5G53970	K01620+K00826+K00058+K01626+K00640+K01807+K01681+K01681+K00850+K00815	Environmental Information Processing	Signal transduction	MAPK signaling pathway - plant	0.0692599	3	131	0.85259	0.964107	ko04016	AT4G23550;AT4G36450;AT5G51060	K13426+K20537+K13447
Metabolism	Amino acid metabolism	Arginine and proline metabolism	0.153264	2	54	0.702645	0.937579	ko00330	AT1G54100;AT3G30775	K14085+K00318	Metabolism	Amino acid metabolism	Arginine and proline metabolism	0.0653455	1	54	0.860309	0.964107	ko00330	AT5G18930	K01611
Metabolism	Lipid metabolism	Ether lipid metabolism	0.148937	1	27	0.70968	0.937579	ko00565	AT2G42010	K01115	Metabolism	Carbohydrate metabolism	Galactose metabolism	0.0603871	1	56	0.870188	0.964107	ko00052	AT5G17310	K00963
Metabolism	Lipid metabolism	Sphingolipid metabolism	0.148937	1	27	0.70968	0.937579	ko00600	AT1G27980	K01634	Metabolism	Amino acid metabolism	Phenylalanine, tyrosine and tryptophan biosynthesis	0.0603871	1	56	0.870188	0.964107	ko00400	AT2G27820	K05359
Metabolism	Nucleotide metabolism	Purine metabolism	0.148306	6	157	0.710713	0.937579	ko00230	AT1G29940;AT1G79470;AT2G37250;AT2G37690;AT3G57550;AT5G14580	K03002+K00088+K00939+K11808+K00942+K00962	Genetic Information Processing	Translation	Aminoacyl-tRNA biosynthesis	0.0580598	1	57	0.874863	0.964107	ko00970	AT1G48520	K02434
Metabolism	Amino acid metabolism	Phenylalanine, tyrosine and tryptophan biosynthesis	0.141706	2	56	0.721595	0.937579	ko00400	AT1G22410;AT5G53970	K01626+K00815	Metabolism	Global and overview maps	Biosynthesis of amino acids	0.0544509	6	247	0.882163	0.964107	ko01230	AT1G36370;AT2G27820;AT2G44040;AT4G26520;AT4G26530;AT4G37930	K00600+K05359+K00215+K01623+K01623+K00600
Metabolism	Metabolism of cofactors and vitamins	Pantothenate and CoA biosynthesis	0.141032	1	28	0.722717	0.937579	ko00770	AT1G10070	K00826	Metabolism	Lipid metabolism	Glycerolipid metabolism	0.0536861	1	59	0.883718	0.964107	ko00561	AT1G18360	K01054
Metabolism	Carbohydrate metabolism	Pentose phosphate pathway	0.131049	2	58	0.739522	0.946588	ko00030	AT2G01290;AT5G47810	K01807+K00850	Metabolism	Metabolism of terpenoids and polyketides	Terpenoid backbone biosynthesis	0.0536861	1	59	0.883718	0.964107	ko00900	AT5G62790	K00099
Metabolism	Nucleotide metabolism	Pyrimidine metabolism	0.120761	4	114	0.757249	0.956525	ko00240	AT1G29900;AT1G29940;AT5G14580;AT5G23300	K01955+K03002+K00962+K00254	Cellular Processes	Transport and catabolism	Endocytosis	0.0488751	3	144	0.893562	0.964107	ko04144	AT1G60860;AT4G05520;AT4G11830	K12489+K12483+K01115
Metabolism	Carbohydrate metabolism	Propanoate metabolism	0.113909	1	32	0.769291	0.957232	ko00640	AT1G36160	K11262	Genetic Information Processing	Translation	mRNA surveillance pathway	0.0355986	2	115	0.921301	0.981125	ko03015	AT3G16380;AT3G52150	K13126+K13126
Metabolism	Carbohydrate metabolism	Fructose and mannose metabolism	0.103748	2	64	0.787503	0.957232	ko00051	AT1G02310;AT5G47810	K19355+K00850	Organismal Systems	Environmental adaptation	Plant-pathogen interaction	0.0239184	3	170	0.946415	0.994949	ko04626	AT4G23550;AT5G51060;AT5G56580	K13426+K13447+K04368
Metabolism	Lipid metabolism	Steroid biosynthesis	0.10261	1	34	0.789569	0.957232	ko00100	AT1G76090	K08242	Genetic Information Processing	Translation	Ribosome biogenesis in eukaryotes	0.0146771	1	93	0.966769	0.996338	ko03008	AT3G50100	K14570
Metabolism	Biosynthesis of other secondary metabolites	Tropane, piperidine and pyridine alkaloid biosynthesis	0.0974354	1	35	0.799033	0.957232	ko00960	AT5G53970	K00815	Genetic Information Processing	Translation	RNA transport	0.00598595	2	171	0.986311	0.996338	ko03013	AT3G16380;AT3G52150	K13126+K13126
Metabolism	Amino acid metabolism	Arginine biosynthesis	0.0925496	1	36	0.808073	0.957232	ko00220	AT5G07440	K00261	Metabolism	Energy metabolism	Oxidative phosphorylation	0.00426182	1	126	0.990235	0.996338	ko00190	AT5G57350	K01535
Metabolism	Energy metabolism	Sulfur metabolism	0.0835692	1	38	0.824956	0.957232	ko00920	AT1G55920	K00640	Genetic Information Processing	Folding, sorting and degradation	Protein processing in endoplasmic reticulum	0.00159326	2	211	0.996338	0.996338	ko04141	AT3G53800;AT4G03510	K09562+K10666
Metabolism	Carbohydrate metabolism	Amino sugar and nucleotide sugar metabolism	0.0732507	4	131	0.844791	0.957232	ko00520	AT3G02230;AT3G12500;AT4G19810;AT5G24090	K13379+K20547+K01183+K01183
Metabolism	Carbohydrate metabolism	Inositol phosphate metabolism	0.0731739	2	73	0.84494	0.957232	ko00562	AT2G19800;AT4G26260	K00469+K00469
Genetic Information Processing	Transcription	RNA polymerase	0.0718351	1	41	0.847549	0.957232	ko03020	AT1G29940	K03002
Genetic Information Processing	Folding, sorting and degradation	Ubiquitin mediated proteolysis	0.0509722	4	143	0.889258	0.989669	ko04120	AT1G55860;AT1G70320;AT4G38600;AT5G23730	K10592+K10592+K10590+K10143
Metabolism	Carbohydrate metabolism	Starch and sucrose metabolism	0.0423835	4	149	0.907019	0.989669	ko00500	AT1G62660;AT1G66250;AT3G60140;AT4G21760	K01193+K19891+K01188+K05350
Metabolism	Metabolism of terpenoids and polyketides	Terpenoid backbone biosynthesis	0.0298415	1	59	0.933595	0.989669	ko00900	AT3G21500	K01662
Genetic Information Processing	Folding, sorting and degradation	Proteasome	0.0284471	1	60	0.936597	0.989669	ko03050	AT3G13330	K06699
Genetic Information Processing	Translation	mRNA surveillance pathway	0.014086	2	115	0.968086	0.989669	ko03015	AT2G36480;AT5G43620	K14400+K14400
Metabolism	Carbohydrate metabolism	Glycolysis / Gluconeogenesis	0.0135344	2	116	0.969316	0.989669	ko00010	AT1G54100;AT5G47810	K14085+K00850
Environmental Information Processing	Signal transduction	Phosphatidylinositol signaling system	0.0133182	1	76	0.969799	0.989669	ko04070	AT5G07920	K00901
Cellular Processes	Transport and catabolism	Phagosome	0.0100401	1	82	0.977147	0.989669	ko04145	AT1G09210	K08057
Metabolism	Global and overview maps	Metabolic pathways	0.00932623	71	1893	0.978754	0.989669	ko01100	AT1G01120;AT1G01480;AT1G03090;AT1G04220;AT1G06570;AT1G07720;AT1G08630;AT1G10070;AT1G17745;AT1G22410;AT1G27980;AT1G29900;AT1G29940;AT1G36160;AT1G54100;AT1G55920;AT1G62660;AT1G68850;AT1G74000;AT1G79470;AT1G79750;AT2G01290;AT2G02010;AT2G05710;AT2G30490;AT2G37040;AT2G37250;AT2G37690;AT2G38380;AT2G42010;AT2G47550;AT3G06690;AT3G11430;AT3G12500;AT3G17790;AT3G21500;AT3G25780;AT3G30180;AT3G30775;AT3G55410…	K15397+K20772+K01968+K15397+K00457+K15397+K01620+K00826+K00058+K01626+K01634+K01955+K03002+K11262+K14085+K00640+K01193+K00430+K01757+K00088+K00029+K01807+K01580+K01681+K00487+K10775+K00939+K11808+K00430+K01115+K01051+K00232+K13508+K20547+K14379+K01662+K10525+K12640+K00318+K00164+K00942+K01188+K01051+K00430+K00059+K01006+K01613+K11517+K01183+K05350+K01681+K14157+K00083+K09755+K00430+K00430+K00430+…
Metabolism	Energy metabolism	Oxidative phosphorylation	0.00905773	2	126	0.97936	0.989669	ko00190	AT3G47950;AT5G25450	K01535+K00417
Genetic Information Processing	Translation	Ribosome	0.000321627	5	326	0.99926	0.99926	ko03010	AT2G32220;AT2G40010;AT3G04770;AT3G09630;AT3G57490	K02901+K02941+K02998+K02930+K02981

## Sheet: Table S4_4
Supplemental Data 4. KEGG analysis of uniquely regulated genes in local and systemic leaves of WT and glr3.3 glr3.6 plants after GPA feeding for 24 h.
TOP10 KEGG pathways were marked out and highlight boxes were amino acid or carbohydrate metabolism pathways.
KEGG analysis of 362 uniquely up-regulated genes in glr3.3 glr3.6-systemic											KEGG analysis of 248 uniquely down-regulated genes in glr3.3 glr3.6-systemic
KEGG_A_class	KEGG_B_class	Pathway	neglog10 p Value	out (40)	All (4748)	Pvalue	Qvalue	Pathway ID	Genes	K_IDs	KEGG_A_class	KEGG_B_class	Pathway	neglog10 p Value	out (38)	All (4748)	Pvalue	Qvalue	Pathway ID	Genes	K_IDs
Organismal Systems	Environmental adaptation	Plant-pathogen interaction	5.08513	9	170	8.22e-06	0.00023018	ko04626	AT2G30250;AT2G38470;AT2G41100;AT3G45640;AT3G48080;AT3G48090;AT4G01250;AT4G20780;AT5G47910	K13423+K13424+K13448+K20536+K18875+K18875+K13425+K13448+K13447	Metabolism	Amino acid metabolism	Tryptophan metabolism	2.05266	3	54	0.0088581	0.240217	ko00380	AT1G23800;AT4G13260;AT4G28720	K00128+K11816+K11816
Environmental Information Processing	Signal transduction	MAPK signaling pathway - plant	3.15598	6	131	0.000698263	0.00977568	ko04016	AT2G30250;AT2G38470;AT3G23240;AT3G45640;AT4G01250;AT5G47910	K13423+K13424+K14516+K20536+K13425+K13447	Metabolism	Lipid metabolism	Glycerolipid metabolism	1.94708	3	59	0.0112958	0.240217	ko00561	AT1G23800;AT2G38110;AT4G00400	K00128+K13508+K13508
Metabolism	Lipid metabolism	alpha-Linolenic acid metabolism	2.29531	3	42	0.00506628	0.0472853	ko00592	AT1G18020;AT1G20510;AT1G72520	K05894+K10526+K00454	Environmental Information Processing	Signal transduction	Plant hormone signal transduction	1.70036	6	273	0.019936	0.240217	ko04075	AT2G36270;AT2G40330;AT4G32280;AT4G38840;AT5G18060;AT5G62920	K14432+K14496+K14484+K14488+K14488+K14492
Metabolism	Glycan biosynthesis and metabolism	Glycosphingolipid biosynthesis - lacto and neolacto series	1.6009	1	3	0.0250667	0.175467	ko00601	AT3G09020	K01988	Metabolism	Carbohydrate metabolism	Inositol phosphate metabolism	1.69858	3	73	0.0200181	0.240217	ko00562	AT2G22240;AT4G38530;AT5G58690	K01858+K05857+K05857
Genetic Information Processing	Folding, sorting and degradation	SNARE interactions in vesicular transport	1.28048	2	44	0.052423	0.269358	ko04130	AT3G11820;AT3G52400	K08486+K08486	Metabolism	Global and overview maps	Metabolic pathways	1.41084	21	1893	0.0388296	0.321614	ko01100	AT1G23800;AT1G31710;AT1G35910;AT1G49430;AT1G60270;AT1G61820;AT1G73010;AT1G77330;AT2G22240;AT2G38110;AT3G15720;AT3G23630;AT3G55120;AT4G00400;AT4G13260;AT4G28660;AT4G28720;AT4G34650;AT4G38530;AT4G39330;AT5G58690	K00128+K00276+K01087+K01897+K01188+K05350+K13248+K05933+K01858+K13508+K01184+K10760+K01859+K13508+K11816+K08903+K11816+K00801+K05857+K00083+K05857
Metabolism	Lipid metabolism	Linoleic acid metabolism	1.13445	1	9	0.0733757	0.269358	ko00591	AT1G72520	K00454	Metabolism	Metabolism of other amino acids	beta-Alanine metabolism	1.39576	2	40	0.0402017	0.321614	ko00410	AT1G23800;AT1G31710	K00128+K00276
Metabolism	Glycan biosynthesis and metabolism	Glycosphingolipid biosynthesis - globo and isoglobo series	1.13445	1	9	0.0733757	0.269358	ko00603	AT3G09020	K01988	Metabolism	Lipid metabolism	Fatty acid degradation	1.28585	2	46	0.0517782	0.355051	ko00071	AT1G23800;AT1G49430	K00128+K01897
Environmental Information Processing	Signal transduction	Plant hormone signal transduction	1.11374	5	273	0.0769593	0.269358	ko04075	AT1G19840;AT1G28130;AT3G23240;AT4G36110;AT5G57560	K14488+K14487+K14516+K14488+K14504	Environmental Information Processing	Signal transduction	MAPK signaling pathway - plant	1.06512	3	131	0.0860765	0.388652	ko04016	AT2G26330;AT2G40330;AT5G07180	K20718+K14496+K20718
Metabolism	Lipid metabolism	Glycerolipid metabolism	1.05706	2	59	0.0876884	0.271494	ko00561	AT2G01180;AT3G44830	K18693+K00679	Metabolism	Glycan biosynthesis and metabolism	Other types of O-glycan biosynthesis	1.003	1	13	0.0993109	0.388652	ko00514	AT1G75110	K20783
Metabolism	Carbohydrate metabolism	Amino sugar and nucleotide sugar metabolism	1.0134	3	131	0.0969623	0.271494	ko00520	AT1G30620;AT2G43580;AT3G24090	K12448+K01183+K00820	Metabolism	Metabolism of other amino acids	Cyanoamino acid metabolism	1.00117	2	67	0.09973	0.388652	ko00460	AT1G60270;AT1G61820	K01188+K05350
Metabolism	Metabolism of terpenoids and polyketides	Diterpenoid biosynthesis	0.769103	1	22	0.170175	0.429652	ko00904	AT1G30040	K04125	Genetic Information Processing	Replication and repair	Nucleotide excision repair	0.97969	2	69	0.104788	0.388652	ko03420	AT1G19750;AT1G73690	K10570+K02202
Metabolism	Lipid metabolism	Glycerophospholipid metabolism	0.73486	2	93	0.184137	0.429652	ko00564	AT2G01180;AT4G11850	K18693+K01115	Metabolism	Metabolism of cofactors and vitamins	Vitamin B6 metabolism	0.944197	1	15	0.113711	0.388652	ko00750	AT1G73010	K13248
Metabolism	Lipid metabolism	Ether lipid metabolism	0.688844	1	27	0.204718	0.440931	ko00565	AT4G11850	K01115	Metabolism	Carbohydrate metabolism	Starch and sucrose metabolism	0.938017	3	149	0.115341	0.388652	ko00500	AT1G35910;AT1G60270;AT1G61820	K01087+K01188+K05350
Metabolism	Energy metabolism	Nitrogen metabolism	0.514146	1	43	0.306093	0.58968	ko00910	AT1G08090	K02575	Environmental Information Processing	Signal transduction	Phosphatidylinositol signaling system	0.91003	2	76	0.123019	0.388652	ko04070	AT4G38530;AT5G58690	K05857+K05857
Metabolism	Amino acid metabolism	Alanine, aspartate and glutamate metabolism	0.467547	1	49	0.340763	0.58968	ko00250	AT3G24090	K00820	Metabolism	Amino acid metabolism	Histidine metabolism	0.870014	1	18	0.134892	0.388652	ko00340	AT1G23800	K00128
Metabolism	Metabolism of cofactors and vitamins	Porphyrin and chlorophyll metabolism	0.446773	1	52	0.357459	0.58968	ko00860	AT5G26030	K01772	Metabolism	Biosynthesis of other secondary metabolites	Phenylpropanoid biosynthesis	0.824572	3	168	0.149771	0.388652	ko00940	AT1G60270;AT1G61820;AT4G39330	K01188+K05350+K00083
Metabolism	Amino acid metabolism	Arginine and proline metabolism	0.433728	1	54	0.36836	0.58968	ko00330	AT5G61160	K14329	Metabolism	Metabolism of terpenoids and polyketides	Zeatin biosynthesis	0.7895	1	22	0.162368	0.388652	ko00908	AT3G23630	K10760
Metabolism	Carbohydrate metabolism	Galactose metabolism	0.421269	1	56	0.37908	0.58968	ko00052	AT5G20250	K06617	Metabolism	Biosynthesis of other secondary metabolites	Flavonoid biosynthesis	0.7895	1	22	0.162368	0.388652	ko00941	AT3G55120	K01859
Genetic Information Processing	Translation	RNA transport	0.371153	2	171	0.425449	0.608924	ko03013	AT1G79280;AT5G55170	K09291+K12160	Metabolism	Biosynthesis of other secondary metabolites	Isoquinoline alkaloid biosynthesis	0.7895	1	22	0.162368	0.388652	ko00950	AT1G31710	K00276
Genetic Information Processing	Replication and repair	Homologous recombination	0.361565	1	67	0.434945	0.608924	ko03440	AT3G19210	K10875	Metabolism	Metabolism of terpenoids and polyketides	Sesquiterpenoid and triterpenoid biosynthesis	0.771849	1	23	0.169103	0.388652	ko00909	AT4G34650	K00801
Genetic Information Processing	Folding, sorting and degradation	Protein processing in endoplasmic reticulum	0.270243	2	211	0.536731	0.697736	ko04141	AT3G62600;AT4G16660	K09517+K09486	Metabolism	Lipid metabolism	Glycerophospholipid metabolism	0.769461	2	93	0.170035	0.388652	ko00564	AT2G38110;AT4G00400	K13508+K13508
Genetic Information Processing	Translation	Ribosome biogenesis in eukaryotes	0.261044	1	93	0.548222	0.697736	ko03008	AT1G06720	K14569	Metabolism	Amino acid metabolism	Lysine degradation	0.655375	1	31	0.221118	0.470513	ko00310	AT1G23800	K00128
Cellular Processes	Transport and catabolism	Endocytosis	0.148881	1	144	0.709771	0.842529	ko04144	AT4G11850	K01115	Metabolism	Global and overview maps	Biosynthesis of secondary metabolites	0.646941	11	1075	0.225454	0.470513	ko01110	AT1G23800;AT1G31710;AT1G60270;AT1G61820;AT1G77330;AT2G38110;AT3G23630;AT3G55120;AT4G00400;AT4G34650;AT4G39330	K00128+K00276+K01188+K05350+K05933+K13508+K10760+K01859+K13508+K00801+K00083
Metabolism	Carbohydrate metabolism	Starch and sucrose metabolism	0.141362	1	149	0.722167	0.842529	ko00500	AT1G23870	K16055	Metabolism	Lipid metabolism	Steroid biosynthesis	0.62016	1	34	0.239795	0.472172	ko00100	AT4G34650	K00801
Genetic Information Processing	Transcription	Spliceosome	0.0917835	1	192	0.809499	0.897828	ko03040	AT4G16680	K12813	Metabolism	Biosynthesis of other secondary metabolites	Tropane, piperidine and pyridine alkaloid biosynthesis	0.609201	1	35	0.245923	0.472172	ko00960	AT1G31710	K00276
Metabolism	Global and overview maps	Biosynthesis of secondary metabolites	0.0789914	7	1075	0.833698	0.897828	ko01110	AT1G18020;AT1G20510;AT1G30040;AT1G72520;AT2G01180;AT4G11850;AT5G26030	K05894+K10526+K04125+K00454+K18693+K01115+K01772	Metabolism	Lipid metabolism	Fatty acid biosynthesis	0.559328	1	40	0.275849	0.488997	ko00061	AT1G49430	K01897
Genetic Information Processing	Translation	Ribosome	0.0256798	1	326	0.942584	0.964066	ko03010	AT1G59359	K02981	Metabolism	Amino acid metabolism	Tyrosine metabolism	0.559328	1	40	0.275849	0.488997	ko00350	AT1G31710	K00276
Metabolism	Global and overview maps	Metabolic pathways	0.0158931	11	1893	0.964066	0.964066	ko01100	AT1G18020;AT1G20510;AT1G23870;AT1G30620;AT1G72520;AT2G43580;AT3G09020;AT3G24090;AT3G44830;AT4G11850;AT5G26030	K05894+K10526+K16055+K12448+K00454+K01183+K01988+K00820+K00679+K01115+K01772	Metabolism	Amino acid metabolism	Phenylalanine metabolism	0.532767	1	43	0.293246	0.488997	ko00360	AT1G31710	K00276
											Metabolism	Carbohydrate metabolism	Ascorbate and aldarate metabolism	0.508307	1	46	0.310236	0.488997	ko00053	AT1G23800	K00128
											Metabolism	Energy metabolism	Photosynthesis	0.508307	1	46	0.310236	0.488997	ko00195	AT4G28660	K08903
											Metabolism	Amino acid metabolism	Valine, leucine and isoleucine degradation	0.500573	1	47	0.315811	0.488997	ko00280	AT1G23800	K00128
											Metabolism	Amino acid metabolism	Arginine and proline metabolism	0.451461	1	54	0.353622	0.521971	ko00330	AT1G23800	K00128
											Genetic Information Processing	Transcription	Basal transcription factors	0.445081	1	55	0.358855	0.521971	ko03022	AT1G73690	K02202
											Genetic Information Processing	Folding, sorting and degradation	Proteasome	0.41521	1	60	0.384406	0.54269	ko03050	AT5G42040	K03031
											Metabolism	Global and overview maps	Fatty acid metabolism	0.383251	1	66	0.41376	0.567443	ko01212	AT1G49430	K01897
											Metabolism	Amino acid metabolism	Glycine, serine and threonine metabolism	0.363946	1	70	0.432568	0.576757	ko00260	AT1G31710	K00276
											Metabolism	Carbohydrate metabolism	Pentose and glucuronate interconversions	0.337542	1	76	0.459682	0.596345	ko00040	AT3G15720	K01184
											Cellular Processes	Transport and catabolism	Phagosome	0.313781	1	82	0.485534	0.607384	ko04145	AT1G04820	K07374
											Metabolism	Carbohydrate metabolism	Pyruvate metabolism	0.302767	1	85	0.498004	0.607384	ko00620	AT1G23800	K00128
											Cellular Processes	Transport and catabolism	Peroxisome	0.295718	1	87	0.506153	0.607384	ko04146	AT1G49430	K01897
											Genetic Information Processing	Translation	Ribosome biogenesis in eukaryotes	0.275859	1	93	0.529836	0.620296	ko03008	AT1G04635	K03537
											Genetic Information Processing	Folding, sorting and degradation	RNA degradation	0.221082	1	113	0.60106	0.651514	ko03018	AT3G13470	K04077
											Metabolism	Amino acid metabolism	Cysteine and methionine metabolism	0.2164	1	115	0.607576	0.651514	ko00270	AT1G77330	K05933
											Genetic Information Processing	Translation	mRNA surveillance pathway	0.2164	1	115	0.607576	0.651514	ko03015	AT3G54930	K11584
											Metabolism	Carbohydrate metabolism	Glycolysis / Gluconeogenesis	0.214105	1	116	0.610795	0.651514	ko00010	AT1G23800	K00128
											Genetic Information Processing	Folding, sorting and degradation	Ubiquitin mediated proteolysis	0.16203	1	143	0.688605	0.718544	ko04120	AT1G19750	K10570
											Genetic Information Processing	Translation	RNA transport	0.123059	1	171	0.753253	0.769279	ko03013	AT1G04635	K03537
											Genetic Information Processing	Folding, sorting and degradation	Protein processing in endoplasmic reticulum	0.0843482	1	211	0.823478	0.823478	ko04141	AT1G54050	K13993

## Sheet: Table S5_1
Supplemental Data 5. KEGG analysis of uniquely regulated genes in both local and systemic leaves of WT and glr3.3 glr3.6 plants 2 h after W+OS treatment.
TOP10 KEGG pathways were marked out and highlight boxes were amino acid or carbohydrate metabolism pathways.
KEGG_A_class: main-class of KEGG pathway; KEGG_B_class: sub-class of KEGG pathway
KEGG analysis of 365 uniquely up-regulated genes in WT-local											KEGG analysis of 374 uniquely down-regulated genes in WT-local
KEGG_A_class	KEGG_B_class	Pathway	neglog10 Pvalue	out (67)	All (4748)	Pvalue	Qvalue	Pathway ID	Genes	K_IDs	KEGG_A_class	KEGG_B_class	Pathway	neglog10 Pvalue	out (71)	All (4748)	Pvalue	Qvalue	Pathway ID	Genes	K_IDs
Organismal Systems	Environmental adaptation	Plant-pathogen interaction	3.2523	9	170	0.000559375	0.0385969	ko04626	AT2G17290;AT2G24610;AT3G07040;AT3G10660;AT3G43810;AT4G21940;AT4G24190;AT5G04870;AT5G12480	K13412+K05391+K13457+K13412+K02183+K13412+K09487+K13412+K13412	Cellular Processes	Transport and catabolism	Autophagy - other eukaryotes	2.55354	4	40	0.00279552	0.1873	ko04136	AT1G62040;AT2G05630;AT3G49590;AT5G01770	K08341+K08341+K08331+K07204
Metabolism	Biosynthesis of other secondary metabolites	Glucosinolate biosynthesis	1.38699	2	23	0.041021	0.854406	ko00966	AT1G18590;AT1G24100	K22321+K11820	Environmental Information Processing	Signal transduction	Plant hormone signal transduction	2.16508	10	273	0.00683787	0.229069	ko04075	AT1G01740;AT1G03970;AT1G04240;AT1G10470;AT1G14920;AT2G14610;AT2G41370;AT3G61900;AT4G34800;AT5G47220	K14500+K14432+K14484+K14492+K14494+K13449+K14508+K14488+K14488+K14517
Genetic Information Processing	Translation	Ribosome biogenesis in eukaryotes	1.38254	4	93	0.0414436	0.854406	ko03008	AT1G63810;AT3G57940;AT5G59980;AT5G66540	K14544+K14521+K03539+K14559	Organismal Systems	Environmental adaptation	Circadian rhythm - plant	1.79378	3	36	0.0160775	0.359064	ko04712	AT2G46830;AT5G08330;AT5G52250	K12134+K16221+K10143
Metabolism	Lipid metabolism	Ether lipid metabolism	1.26037	2	27	0.054907	0.854406	ko00565	AT3G25585;AT4G11830	K00993+K01115	Metabolism	Glycan biosynthesis and metabolism	Glycosphingolipid biosynthesis - lacto and neolacto series	1.35455	1	3	0.0442027	0.692839	ko00601	AT3G09020	K01988
Metabolism	Lipid metabolism	Cutin, suberine and wax biosynthesis	1.20491	2	29	0.0623864	0.854406	ko00073	AT1G02190;AT1G70670	K15404+K17991	Metabolism	Biosynthesis of other secondary metabolites	Flavone and flavonol biosynthesis	1.23281	1	4	0.0585044	0.692839	ko00944	AT2G36790	K22771
Metabolism	Metabolism of other amino acids	Phosphonate and phosphinate metabolism	1.08737	1	6	0.0817775	0.854406	ko00440	AT3G25585	K00993	Metabolism	Energy metabolism	Carbon fixation in photosynthetic organisms	1.09319	3	68	0.0806883	0.692839	ko00710	AT1G79750;AT2G21170;AT4G37870	K00029+K01803+K01610
Metabolism	Metabolism of cofactors and vitamins	Ubiquinone and other terpenoid-quinone biosynthesis	1.06209	2	35	0.0866788	0.854406	ko00130	AT2G18950;AT4G23590	K09833+K00815	Metabolism	Carbohydrate metabolism	C5-Branched dibasic acid metabolism	0.999325	1	7	0.100156	0.692839	ko00660	AT2G31810	K01653
Genetic Information Processing	Folding, sorting and degradation	SNARE interactions in vesicular transport	0.895171	2	44	0.1273	0.858683	ko04130	AT4G14455;AT5G50440	K08504+K08496	Metabolism	Glycan biosynthesis and metabolism	Glycosphingolipid biosynthesis - globo and isoglobo series	0.89651	1	9	0.126908	0.692839	ko00603	AT3G09020	K01988
Genetic Information Processing	Folding, sorting and degradation	Sulfur relay system	0.772407	1	13	0.168886	0.858683	ko04122	AT2G44270	K14168	Metabolism	Lipid metabolism	Fatty acid elongation	0.838565	2	45	0.145022	0.692839	ko00062	AT1G32190;AT3G52160	K01076+K15397
Genetic Information Processing	Folding, sorting and degradation	Protein processing in endoplasmic reticulum	0.755135	5	211	0.175738	0.858683	ko04141	AT1G50670;AT1G52260;AT4G16660;AT4G21180;AT4G24190	K13719+K09580+K09486+K09540+K09487	Metabolism	Global and overview maps	Biosynthesis of amino acids	0.789261	6	247	0.162457	0.692839	ko01230	AT2G21170;AT2G31810;AT4G13890;AT4G28420;AT4G37670;AT5G57890	K01803+K01653+K00600+K00815+K14682+K01658
Metabolism	Amino acid metabolism	Tryptophan metabolism	0.753287	2	54	0.176487	0.858683	ko00380	AT1G24100;AT4G36250	K11820+K00128	Genetic Information Processing	Replication and repair	DNA replication	0.766129	2	50	0.171345	0.692839	ko03030	AT1G67630;AT2G07690	K02321+K02209
Genetic Information Processing	Folding, sorting and degradation	Protein export	0.753287	2	54	0.176487	0.858683	ko03060	AT3G15710;AT4G21180	K13280+K09540	Metabolism	Metabolism of cofactors and vitamins	Porphyrin and chlorophyll metabolism	0.739711	2	52	0.182091	0.692839	ko00860	AT1G50170;AT1G58300	K03794+K21480
Metabolism	Nucleotide metabolism	Purine metabolism	0.745015	4	157	0.179881	0.858683	ko00230	AT1G14250;AT1G36280;AT3G57660;AT4G39940	K01510+K01756+K02999+K00860	Metabolism	Global and overview maps	Carbon metabolism	0.718047	6	260	0.191405	0.692839	ko01200	AT1G79750;AT2G21170;AT4G13890;AT4G37870;AT5G36790;AT5G65750	K00029+K01803+K00600+K01610+K19269+K00164
Metabolism	Metabolism of other amino acids	Taurine and hypotaurine metabolism	0.743172	1	14	0.180646	0.858683	ko00430	AT5G15120	K10712	Metabolism	Carbohydrate metabolism	Galactose metabolism	0.690651	2	56	0.203868	0.692839	ko00052	AT1G09350;AT1G55740	K18819+K06617
Metabolism	Amino acid metabolism	Phenylalanine, tyrosine and tryptophan biosynthesis	0.728925	2	56	0.18667	0.858683	ko00400	AT3G29200;AT4G23590	K01850+K00815	Metabolism	Amino acid metabolism	Phenylalanine, tyrosine and tryptophan biosynthesis	0.690651	2	56	0.203868	0.692839	ko00400	AT4G28420;AT5G57890	K00815+K01658
Metabolism	Nucleotide metabolism	Pyrimidine metabolism	0.663834	3	114	0.216853	0.880557	ko00240	AT1G14250;AT3G57660;AT4G29600	K01510+K02999+K01489	Metabolism	Metabolism of cofactors and vitamins	Biotin metabolism	0.668548	1	16	0.214512	0.692839	ko00780	AT1G74960	K09458
Metabolism	Amino acid metabolism	Histidine metabolism	0.645758	1	18	0.22607	0.880557	ko00340	AT4G36250	K00128	Metabolism	Metabolism of terpenoids and polyketides	Terpenoid backbone biosynthesis	0.656805	2	59	0.220391	0.692839	ko00900	AT4G15560;AT5G23320	K01662+K00587
Metabolism	Metabolism of cofactors and vitamins	One carbon pool by folate	0.605825	1	20	0.247842	0.880557	ko00670	AT2G44160	K00297	Metabolism	Carbohydrate metabolism	Butanoate metabolism	0.64532	1	17	0.226298	0.692839	ko00650	AT2G31810	K01653
Metabolism	Metabolism of terpenoids and polyketides	Zeatin biosynthesis	0.570231	1	22	0.26901	0.880557	ko00908	AT5G05860	K13493	Metabolism	Global and overview maps	Biosynthesis of secondary metabolites	0.619508	19	1075	0.240155	0.692839	ko01110	AT1G50170;AT1G58300;AT2G21170;AT2G21890;AT2G22420;AT2G22810;AT2G31810;AT3G47340;AT3G52160;AT4G13890;AT4G15560;AT4G28420;AT4G36430;AT4G37670;AT4G37870;AT5G01320;AT5G36790;AT5G57890;AT5G65750	K03794+K21480+K01803+K00083+K00430+K01762+K01653+K01953+K15397+K00600+K01662+K00815+K00430+K14682+K01610+K01568+K19269+K01658+K00164
Metabolism	Biosynthesis of other secondary metabolites	Isoquinoline alkaloid biosynthesis	0.570231	1	22	0.26901	0.880557	ko00950	AT4G23590	K00815	Metabolism	Biosynthesis of other secondary metabolites	Phenylpropanoid biosynthesis	0.615739	4	168	0.242249	0.692839	ko00940	AT2G21890;AT2G22420;AT3G24503;AT4G36430	K00083+K00430+K12355+K00430
Metabolism	Carbohydrate metabolism	Pentose and glucuronate interconversions	0.535774	2	76	0.291223	0.880557	ko00040	AT3G09540;AT3G27400	K01728+K01728	Metabolism	Carbohydrate metabolism	Citrate cycle (TCA cycle)	0.615124	2	63	0.242592	0.692839	ko00020	AT4G37870;AT5G65750	K01610+K00164
Environmental Information Processing	Signal transduction	Phosphatidylinositol signaling system	0.535774	2	76	0.291223	0.880557	ko04070	AT1G60890;AT3G43810	K00889+K02183	Metabolism	Carbohydrate metabolism	Glycolysis / Gluconeogenesis	0.601265	3	116	0.250458	0.692839	ko00010	AT2G21170;AT4G37870;AT5G01320	K01803+K01610+K01568
Environmental Information Processing	Membrane transport	ABC transporters	0.509195	1	26	0.309603	0.880557	ko02010	AT1G27940	K05658	Metabolism	Global and overview maps	Fatty acid metabolism	0.586172	2	66	0.259315	0.692839	ko01212	AT1G74960;AT3G12120	K09458+K10256
Metabolism	Metabolism of cofactors and vitamins	Pantothenate and CoA biosynthesis	0.482728	1	28	0.329058	0.880557	ko00770	AT3G11470	K06133	Metabolism	Metabolism of cofactors and vitamins	One carbon pool by folate	0.583995	1	20	0.260618	0.692839	ko00670	AT4G13890	K00600
Cellular Processes	Transport and catabolism	Endocytosis	0.478731	3	144	0.3321	0.880557	ko04144	AT1G60890;AT4G11830;AT5G47960	K00889+K01115+K07904	Metabolism	Metabolism of cofactors and vitamins	Thiamine metabolism	0.583995	1	20	0.260618	0.692839	ko00730	AT4G15560	K01662
Metabolism	Amino acid metabolism	Lysine degradation	0.44705	1	31	0.357232	0.880557	ko00310	AT4G36250	K00128	Metabolism	Amino acid metabolism	Valine, leucine and isoleucine biosynthesis	0.548735	1	22	0.28266	0.692839	ko00290	AT2G31810	K01653
Metabolism	Lipid metabolism	Glycerophospholipid metabolism	0.420935	2	93	0.379372	0.880557	ko00564	AT3G25585;AT4G11830	K00993+K01115	Metabolism	Biosynthesis of other secondary metabolites	Isoquinoline alkaloid biosynthesis	0.548735	1	22	0.28266	0.692839	ko00950	AT4G28420	K00815
Metabolism	Biosynthesis of other secondary metabolites	Tropane, piperidine and pyridine alkaloid biosynthesis	0.405617	1	35	0.392991	0.880557	ko00960	AT4G23590	K00815	Metabolism	Carbohydrate metabolism	Inositol phosphate metabolism	0.525257	2	73	0.298361	0.692839	ko00562	AT2G21170;AT3G56960	K01803+K00889
Metabolism	Energy metabolism	Sulfur metabolism	0.378286	1	38	0.418518	0.880557	ko00920	AT4G39940	K00860	Metabolism	Global and overview maps	2-Oxocarboxylic acid metabolism	0.517234	2	74	0.303924	0.692839	ko01210	AT2G31810;AT4G37670	K01653+K14682
Genetic Information Processing	Replication and repair	Mismatch repair	0.369786	1	39	0.42679	0.880557	ko03430	AT2G06510	K07466	Metabolism	Carbohydrate metabolism	Pentose and glucuronate interconversions	0.50165	2	76	0.315029	0.692839	ko00040	AT3G54920;AT5G14650	K01728+K01184
Metabolism	Amino acid metabolism	Tyrosine metabolism	0.361565	1	40	0.434945	0.880557	ko00350	AT4G23590	K00815	Metabolism	Carbohydrate metabolism	Glyoxylate and dicarboxylate metabolism	0.494081	2	77	0.320568	0.692839	ko00630	AT4G13890;AT5G36790	K00600+K19269
Metabolism	Metabolism of other amino acids	beta-Alanine metabolism	0.361565	1	40	0.434945	0.880557	ko00410	AT4G36250	K00128	Metabolism	Metabolism of cofactors and vitamins	Pantothenate and CoA biosynthesis	0.462216	1	28	0.344973	0.696234	ko00770	AT2G31810	K01653
Genetic Information Processing	Transcription	RNA polymerase	0.353609	1	41	0.442987	0.880557	ko03020	AT3G57660	K02999	Metabolism	Lipid metabolism	Biosynthesis of unsaturated fatty acids	0.449985	1	29	0.354826	0.696234	ko01040	AT3G12120	K10256
Metabolism	Amino acid metabolism	Phenylalanine metabolism	0.33844	1	43	0.458733	0.880557	ko00360	AT4G23590	K00815	Genetic Information Processing	Folding, sorting and degradation	Ubiquitin mediated proteolysis	0.441899	3	143	0.361494	0.696234	ko04120	AT1G64230;AT5G05560;AT5G52250	K06689+K03348+K10143
Metabolism	Carbohydrate metabolism	Ascorbate and aldarate metabolism	0.317374	1	46	0.481533	0.880557	ko00053	AT4G36250	K00128	Metabolism	Carbohydrate metabolism	Pyruvate metabolism	0.438369	2	85	0.364444	0.696234	ko00620	AT1G79750;AT4G37870	K00029+K01610
Metabolism	Lipid metabolism	Fatty acid degradation	0.317374	1	46	0.481533	0.880557	ko00071	AT4G36250	K00128	Metabolism	Amino acid metabolism	Lysine degradation	0.427017	1	31	0.374096	0.696234	ko00310	AT5G65750	K00164
Metabolism	Amino acid metabolism	Cysteine and methionine metabolism	0.313163	2	115	0.486225	0.880557	ko00270	AT1G62380;AT4G23590	K05933+K00815	Metabolism	Metabolism of cofactors and vitamins	Ubiquinone and other terpenoid-quinone biosynthesis	0.386212	1	35	0.410949	0.721234	ko00130	AT4G28420	K00815
Metabolism	Amino acid metabolism	Valine, leucine and isoleucine degradation	0.310761	1	47	0.488921	0.880557	ko00280	AT4G36250	K00128	Metabolism	Biosynthesis of other secondary metabolites	Tropane, piperidine and pyridine alkaloid biosynthesis	0.386212	1	35	0.410949	0.721234	ko00960	AT4G28420	K00815
Metabolism	Amino acid metabolism	Alanine, aspartate and glutamate metabolism	0.298098	1	49	0.503387	0.880557	ko00250	AT1G36280	K01756	Metabolism	Amino acid metabolism	Arginine biosynthesis	0.376934	1	36	0.419823	0.721234	ko00220	AT4G37670	K14682
Genetic Information Processing	Replication and repair	DNA replication	0.292032	1	50	0.510468	0.880557	ko03030	AT2G06510	K07466	Metabolism	Energy metabolism	Sulfur metabolism	0.359342	1	38	0.437177	0.723938	ko00920	AT3G01910	K00387
Metabolism	Amino acid metabolism	Arginine and proline metabolism	0.269371	1	54	0.53781	0.901841	ko00330	AT4G36250	K00128	Metabolism	Lipid metabolism	Fatty acid biosynthesis	0.342926	1	40	0.454019	0.723938	ko00061	AT1G74960	K09458
Metabolism	Lipid metabolism	Glycerolipid metabolism	0.244216	1	59	0.569881	0.901841	ko00561	AT4G36250	K00128	Metabolism	Amino acid metabolism	Tyrosine metabolism	0.342926	1	40	0.454019	0.723938	ko00350	AT4G28420	K00815
Metabolism	Metabolism of terpenoids and polyketides	Terpenoid backbone biosynthesis	0.244216	1	59	0.569881	0.901841	ko00900	AT2G18620	K13789	Metabolism	Global and overview maps	Metabolic pathways	0.320524	29	1893	0.478053	0.723938	ko01100	AT1G50170;AT1G58300;AT1G67630;AT1G74960;AT1G79750;AT2G21170;AT2G21890;AT2G22420;AT2G22810;AT2G31810;AT3G01910;AT3G09020;AT3G47340;AT3G52160;AT3G56960;AT4G13890;AT4G15560;AT4G28420;AT4G36430;AT4G37670;AT4G37870;AT5G01320;AT5G09730;AT5G14650;AT5G20410;AT5G36790;AT5G57815;AT5G57890;AT5G65750	K03794+K21480+K02321+K09458+K00029+K01803+K00083+K00430+K01762+K01653+K00387+K01988+K01953+K15397+K00889+K00600+K01662+K00815+K00430+K14682+K01610+K01568+K15920+K01184+K03715+K19269+K02267+K01658+K00164
Genetic Information Processing	Folding, sorting and degradation	Proteasome	0.239558	1	60	0.576026	0.901841	ko03050	AT5G64760	K03035	Metabolism	Amino acid metabolism	Phenylalanine metabolism	0.32025	1	43	0.478355	0.723938	ko00360	AT4G28420	K00815
Metabolism	Carbohydrate metabolism	Fructose and mannose metabolism	0.222025	1	64	0.599757	0.901841	ko00051	AT4G28320	K19355	Genetic Information Processing	Folding, sorting and degradation	SNARE interactions in vesicular transport	0.313161	1	44	0.486227	0.723938	ko04130	AT2G18260	K08486
Genetic Information Processing	Folding, sorting and degradation	Ubiquitin mediated proteolysis	0.218313	2	143	0.604904	0.901841	ko04120	AT3G16320;AT5G50580	K03350+K10684	Metabolism	Amino acid metabolism	Cysteine and methionine metabolism	0.286347	2	115	0.517193	0.746783	ko00270	AT2G22810;AT4G28420	K01762+K00815
Genetic Information Processing	Replication and repair	Homologous recombination	0.209933	1	67	0.616691	0.901841	ko03440	AT2G06510	K07466	Metabolism	Amino acid metabolism	Alanine, aspartate and glutamate metabolism	0.280782	1	49	0.523863	0.746783	ko00250	AT3G47340	K01953
Genetic Information Processing	Replication and repair	Nucleotide excision repair	0.202327	1	69	0.627586	0.901841	ko03420	AT2G06510	K07466	Metabolism	Amino acid metabolism	Tryptophan metabolism	0.252761	1	54	0.558778	0.775306	ko00380	AT5G65750	K00164
Metabolism	Carbohydrate metabolism	Inositol phosphate metabolism	0.18811	1	73	0.64847	0.901841	ko00562	AT1G60890	K00889	Metabolism	Energy metabolism	Oxidative phosphorylation	0.246406	2	126	0.567015	0.775306	ko00190	AT3G47950;AT5G57815	K01535+K02267
Metabolism	Global and overview maps	2-Oxocarboxylic acid metabolism	0.184749	1	74	0.653508	0.901841	ko01210	AT1G24100	K11820	Metabolism	Lipid metabolism	Glycerolipid metabolism	0.228291	1	59	0.591166	0.792162	ko00561	AT5G20410	K03715
Cellular Processes	Transport and catabolism	Phagosome	0.160313	1	82	0.691332	0.910895	ko04145	AT5G62700	K07375	Metabolism	Carbohydrate metabolism	Fructose and mannose metabolism	0.206763	1	64	0.621207	0.809676	ko00051	AT2G21170	K01803
Genetic Information Processing	Translation	RNA transport	0.153594	2	171	0.702112	0.910895	ko03013	AT1G53880;AT5G59980	K03239+K03539	Metabolism	Metabolism of other amino acids	Cyanoamino acid metabolism	0.195059	1	67	0.638176	0.809676	ko00460	AT4G13890	K00600
Metabolism	Carbohydrate metabolism	Pyruvate metabolism	0.152155	1	85	0.704441	0.910895	ko00620	AT4G36250	K00128	Cellular Processes	Transport and catabolism	Endocytosis	0.193488	2	144	0.64049	0.809676	ko04144	AT3G56960;AT3G62290	K00889+K07937
Cellular Processes	Transport and catabolism	Peroxisome	0.146987	1	87	0.712875	0.910895	ko04146	AT3G03490	K13337	Metabolism	Amino acid metabolism	Glycine, serine and threonine metabolism	0.18416	1	70	0.654395	0.811935	ko00260	AT4G13890	K00600
Metabolism	Metabolism of other amino acids	Glutathione metabolism	0.114072	1	102	0.769003	0.929854	ko00480	AT5G26220	K22596	Environmental Information Processing	Signal transduction	Phosphatidylinositol signaling system	0.164491	1	76	0.684713	0.822343	ko04070	AT3G56960	K00889
Metabolism	Global and overview maps	Biosynthesis of secondary metabolites	0.107533	13	1075	0.780669	0.929854	ko01110	AT1G02190;AT1G18590;AT1G24100;AT1G36280;AT1G62380;AT2G18620;AT2G18950;AT3G25585;AT3G29200;AT4G11830;AT4G23590;AT4G36250;AT5G05860	K15404+K22321+K11820+K01756+K05933+K13789+K09833+K00993+K01850+K01115+K00815+K00128+K13493	Metabolism	Nucleotide metabolism	Purine metabolism	0.162834	2	157	0.687331	0.822343	ko00230	AT1G67630;AT4G20070	K02321+K02083
Genetic Information Processing	Folding, sorting and degradation	RNA degradation	0.0952038	1	113	0.803149	0.929854	ko03018	AT3G13470	K04077	Organismal Systems	Environmental adaptation	Plant-pathogen interaction	0.137188	2	170	0.729142	0.833116	ko04626	AT2G14610;AT3G10190	K13449+K13448
Genetic Information Processing	Translation	mRNA surveillance pathway	0.092159	1	115	0.8088	0.929854	ko03015	AT3G26020	K11584	Genetic Information Processing	Translation	RNA transport	0.135396	2	171	0.732157	0.833116	ko03013	AT2G16650;AT2G32765	K18213+K12160
Metabolism	Carbohydrate metabolism	Glycolysis / Gluconeogenesis	0.0906769	1	116	0.811565	0.929854	ko00010	AT4G36250	K00128	Cellular Processes	Transport and catabolism	Peroxisome	0.134517	1	87	0.733639	0.833116	ko04146	AT2G28190	K04565
Metabolism	Energy metabolism	Oxidative phosphorylation	0.0772035	1	126	0.837137	0.929854	ko00190	AT2G07698	K02132	Metabolism	Metabolism of other amino acids	Glutathione metabolism	0.103202	1	102	0.788494	0.880485	ko00480	AT4G02520	K00799
Metabolism	Carbohydrate metabolism	Amino sugar and nucleotide sugar metabolism	0.0712925	1	131	0.848609	0.929854	ko00520	AT2G34850	K12448	Metabolism	Nucleotide metabolism	Pyrimidine metabolism	0.0839568	1	114	0.82422	0.884334	ko00240	AT1G67630	K02321
Environmental Information Processing	Signal transduction	MAPK signaling pathway - plant	0.0712925	1	131	0.848609	0.929854	ko04016	AT3G43810	K02183	Genetic Information Processing	Translation	mRNA surveillance pathway	0.08254	1	115	0.826913	0.884334	ko03015	AT5G14530	K14962
Genetic Information Processing	Translation	Ribosome	0.0710938	3	326	0.848997	0.929854	ko03010	AT1G69485;AT4G39880;AT5G23535	K02911+K02892+K02895	Genetic Information Processing	Folding, sorting and degradation	Protein processing in endoplasmic reticulum	0.0801181	2	211	0.831538	0.884334	ko04141	AT1G64230;AT4G21870	K06689+K13993
Metabolism	Global and overview maps	Biosynthesis of amino acids	0.0597875	2	247	0.87139	0.938071	ko01230	AT3G29200;AT4G23590	K01850+K00815	Metabolism	Carbohydrate metabolism	Amino sugar and nucleotide sugar metabolism	0.0630529	1	131	0.864862	0.891474	ko00520	AT5G09730	K15920
Metabolism	Carbohydrate metabolism	Starch and sucrose metabolism	0.0536999	1	149	0.88369	0.938071	ko00500	AT5G37180	K00695	Environmental Information Processing	Signal transduction	MAPK signaling pathway - plant	0.0630529	1	131	0.864862	0.891474	ko04016	AT2G14610	K13449
Environmental Information Processing	Signal transduction	Plant hormone signal transduction	0.0431859	2	273	0.905345	0.946497	ko04075	AT1G19350;AT1G77920	K14503+K14431	Genetic Information Processing	Transcription	Spliceosome	0.0232743	1	192	0.94782	0.961064	ko03040	AT4G25500	K12893
Genetic Information Processing	Transcription	Spliceosome	0.0276584	1	192	0.9383	0.966309	ko03040	AT5G18810	K12900	Genetic Information Processing	Translation	Ribosome	0.0172477	2	326	0.961064	0.961064	ko03010	AT3G22450;AT5G09770	K02881+K02879
Metabolism	Global and overview maps	Carbon metabolism	0.00982153	1	260	0.977639	0.982199	ko01200	AT2G44160	K00297
Metabolism	Global and overview maps	Metabolic pathways	0.00780047	19	1893	0.982199	0.982199	ko01100	AT1G36280;AT1G60890;AT1G62380;AT2G07698;AT2G18620;AT2G18950;AT2G34850;AT2G44160;AT3G25585;AT3G29200;AT3G57660;AT4G11830;AT4G23590;AT4G29600;AT4G36250;AT4G39940;AT5G15120;AT5G26220;AT5G37180	K01756+K00889+K05933+K02132+K13789+K09833+K12448+K00297+K00993+K01850+K02999+K01115+K00815+K01489+K00128+K00860+K10712+K22596+K00695

## Sheet: Table S5_2
Supplemental Data 5. KEGG analysis of uniquely regulated genes in both local and systemic leaves of WT and glr3.3 glr3.6 plants 2 h after W+OS treatment.
TOP10 KEGG pathways were marked out and highlight boxes were amino acid or carbohydrate metabolism pathways.
KEGG analysis of 760 uniquely up-regulated genes in glr3.3 glr3.6-local											KEGG analysis of 1086 uniquely down-regulated genes in glr3.3 glr3.6-local
KEGG_A_class	KEGG_B_class	Pathway	neglog10 Pvalue	out (192)	All (4748)	Pvalue	Qvalue	Pathway ID	Genes	K_IDs	KEGG_A_class	KEGG_B_class	Pathway	neglog10 Pvalue	out (172)	All (4748)	Pvalue	Qvalue	Pathway ID	Genes	K_IDs
Genetic Information Processing	Translation	Ribosome	4.86967	30	326	1.35e-05	0.00114623	ko03010	AT1G17560;AT1G23290;AT1G70600;AT2G04390;AT2G05220;AT2G19750;AT2G25210;AT2G27710;AT2G32060;AT2G36170;AT2G36620;AT3G05560;AT3G06680;AT3G09630;AT3G10090;AT3G12370;AT3G22230;AT3G47370;AT3G48930;AT3G53890;AT3G60245;AT3G60770;AT4G17390;AT4G37660;AT5G02870;AT5G04800;AT5G10360;AT5G39850;AT5G56710;AT5G61170	K02874+K02900+K02900+K02962+K02962+K02983+K02924+K02943+K02951+K02927+K02896+K02891+K02905+K02930+K02979+K02864+K02901+K02969+K02949+K02971+K02921+K02953+K02877+K02935+K02930+K02962+K02991+K02997+K02910+K02966	Metabolism	Carbohydrate metabolism	Starch and sucrose metabolism	3.04906	14	149	0.000893177	0.0866382	ko00500	AT1G27680;AT1G45191;AT1G70730;AT2G01630;AT2G21590;AT2G22190;AT2G32860;AT3G01180;AT3G45940;AT4G00490;AT4G21760;AT5G04885;AT5G11720;AT5G58090	K00975+K01188+K01835+K19891+K00975+K01087+K01188+K00703+K01187+K01177+K05350+K05349+K01187+K19893
Metabolism	Lipid metabolism	Glycerolipid metabolism	2.63306	8	59	0.00232778	0.0989307	ko00561	AT1G02390;AT1G12640;AT1G80460;AT2G18730;AT2G20900;AT2G38110;AT4G00400;AT5G63770	K13508+K13519+K00864+K00901+K00901+K13508+K13508+K00901	Metabolism	Amino acid metabolism	Cysteine and methionine metabolism	2.07902	10	115	0.00833642	0.234411	ko00270	AT1G62800;AT1G77330;AT3G02020;AT3G03630;AT3G04940;AT3G63250;AT4G19710;AT4G35640;AT5G28020;AT5G65780	K14454+K05933+K00928+K22846+K01738+K00547+K12524+K00640+K01738+K00826
Cellular Processes	Transport and catabolism	Endocytosis	2.29065	13	144	0.00512095	0.145094	ko04144	AT1G08270;AT1G10290;AT1G70490;AT2G42010;AT2G43160;AT3G53710;AT4G21160;AT4G26750;AT4G35730;AT5G02500;AT5G03520;AT5G22780;AT5G46750	K12196+K01528+K07937+K01115+K12471+K12492+K12486+K12199+K19476+K03283+K07901+K11824+K12493	Genetic Information Processing	Replication and repair	Homologous recombination	1.99605	7	67	0.0100915	0.234411	ko03440	AT2G16390;AT2G22140;AT3G05740;AT5G01630;AT5G08020;AT5G20850;AT5G61000	K10875+K10882+K10901+K08775+K07466+K04482+K07466
Metabolism	Lipid metabolism	Glycerophospholipid metabolism	1.91227	9	93	0.0122385	0.260069	ko00564	AT1G02390;AT1G12640;AT2G18730;AT2G20900;AT2G38110;AT2G42010;AT3G10370;AT4G00400;AT5G63770	K13508+K13519+K00901+K00901+K13508+K01115+K00111+K13508+K00901	Metabolism	Biosynthesis of other secondary metabolites	Monobactam biosynthesis	1.89742	3	14	0.0126644	0.234411	ko00261	AT1G19920;AT3G02020;AT4G19710	K13811+K00928+K12524
Metabolism	Biosynthesis of other secondary metabolites	Stilbenoid, diarylheptanoid and gingerol biosynthesis	1.52473	2	7	0.0298727	0.468262	ko00945	AT1G24735;AT1G67980	K00588+K00588	Metabolism	Amino acid metabolism	Lysine biosynthesis	1.81204	3	15	0.0154157	0.234411	ko00300	AT3G02020;AT4G19710;AT4G33680	K00928+K12524+K10206
Genetic Information Processing	Folding, sorting and degradation	Proteasome	1.48078	6	60	0.0330538	0.468262	ko03050	AT1G20200;AT1G75990;AT4G24820;AT5G40580;AT5G42790;AT5G43010	K03033+K03033+K03037+K02739+K02725+K03064	Genetic Information Processing	Translation	Aminoacyl-tRNA biosynthesis	1.78863	6	57	0.0162692	0.234411	ko00970	AT1G48520;AT3G02660;AT3G13490;AT3G46100;AT3G48110;AT3G58140	K02434+K01866+K04567+K01892+K14164+K01889
Metabolism	Amino acid metabolism	Alanine, aspartate and glutamate metabolism	1.33341	5	49	0.0464078	0.563523	ko00250	AT3G17820;AT3G20330;AT3G22200;AT5G16570;AT5G37600	K01915+K00609+K16871+K01915+K01915	Metabolism	Global and overview maps	2-Oxocarboxylic acid metabolism	1.7717	7	74	0.0169163	0.234411	ko01210	AT1G16400;AT1G16410;AT1G44820;AT1G54340;AT1G62800;AT3G02020;AT5G65780	K12155+K12154+K14677+K00031+K14454+K00928+K00826
Metabolism	Biosynthesis of other secondary metabolites	Flavonoid biosynthesis	1.2444	3	22	0.0569643	0.605245	ko00941	AT1G24735;AT1G67980;AT5G05270	K00588+K00588+K01859	Metabolism	Energy metabolism	Sulfur metabolism	1.3268	4	38	0.0471194	0.495448	ko00920	AT1G19920;AT3G04940;AT4G35640;AT5G28020	K13811+K01738+K00640+K01738
Environmental Information Processing	Signal transduction	MAPK signaling pathway - plant	1.08593	9	131	0.0820488	0.774906	ko04016	AT1G73500;AT1G73730;AT2G38310;AT2G43790;AT3G11410;AT3G23240;AT4G17870;AT4G36450;AT5G46790	K20604+K14514+K14496+K14512+K14497+K14516+K14496+K20537+K14496	Metabolism	Biosynthesis of other secondary metabolites	Glucosinolate biosynthesis	1.31331	3	23	0.0486064	0.495448	ko00966	AT1G16400;AT1G16410;AT5G65780	K12155+K12154+K00826
Metabolism	Energy metabolism	Nitrogen metabolism	1.02629	4	43	0.0941253	0.800065	ko00910	AT1G08090;AT3G17820;AT5G16570;AT5G37600	K02575+K01915+K01915+K01915	Genetic Information Processing	Replication and repair	Mismatch repair	1.29177	4	39	0.0510771	0.495448	ko03430	AT1G29630;AT4G02460;AT5G08020;AT5G61000	K10746+K10858+K07466+K07466
Genetic Information Processing	Transcription	Spliceosome	0.816275	11	192	0.15266	0.978359	ko03040	AT1G09140;AT1G55310;AT1G66260;AT2G18510;AT2G38730;AT2G41500;AT3G07590;AT3G62310;AT4G22380;AT5G02500;AT5G40490	K12890+K12900+K12881+K12831+K09567+K12662+K11087+K12820+K12845+K03283+K12741	Metabolism	Metabolism of cofactors and vitamins	Folate biosynthesis	1.18049	3	26	0.0659954	0.55503	ko00790	AT2G16370;AT5G41480;AT5G42370	K13998+K20457+K01113
Metabolism	Lipid metabolism	Steroid biosynthesis	0.804845	3	34	0.156731	0.978359	ko00100	AT1G20330;AT4G37760;AT5G13710	K08242+K00511+K00559	Genetic Information Processing	Replication and repair	Base excision repair	1.16327	4	43	0.0686635	0.55503	ko03410	AT2G31450;AT3G12710;AT3G51880;AT4G02390	K10773+K01246+K10802+K10798
Genetic Information Processing	Translation	Ribosome biogenesis in eukaryotes	0.761881	6	93	0.173029	0.978359	ko03008	AT1G04635;AT1G50920;AT2G03820;AT2G20490;AT4G07410;AT4G22380	K03537+K06943+K07562+K11130+K14548+K12845	Metabolism	Amino acid metabolism	Valine, leucine and isoleucine degradation	1.05074	4	47	0.0889727	0.650821	ko00280	AT3G06850;AT4G16155;AT4G16800;AT5G65780	K09699+K00382+K05607+K00826
Metabolism	Amino acid metabolism	Arginine biosynthesis	0.752695	3	36	0.176728	0.978359	ko00220	AT3G17820;AT5G16570;AT5G37600	K01915+K01915+K01915	Metabolism	Metabolism of other amino acids	Cyanoamino acid metabolism	1.02631	5	67	0.0941225	0.650821	ko00460	AT1G45191;AT2G32860;AT4G21760;AT4G37560;AT5G04885	K01188+K01188+K05350+K01455+K05349
Genetic Information Processing	Transcription	Basal transcription factors	0.741821	4	55	0.181209	0.978359	ko03022	AT2G41630;AT4G20330;AT4G36650;AT5G27620	K03124+K03137+K03124+K06634	Metabolism	Metabolism of cofactors and vitamins	Vitamin B6 metabolism	0.997219	2	15	0.100642	0.650821	ko00750	AT5G01410;AT5G49970	K06215+K00275
Metabolism	Amino acid metabolism	Phenylalanine, tyrosine and tryptophan biosynthesis	0.722561	4	56	0.189426	0.978359	ko00400	AT1G08250;AT1G48860;AT2G21940;AT5G66120	K05359+K00800+K00891+K01735	Metabolism	Carbohydrate metabolism	Propanoate metabolism	0.967219	3	32	0.10784	0.653782	ko00640	AT3G06850;AT4G16155;AT5G15530	K09699+K00382+K02160
Metabolism	Global and overview maps	Biosynthesis of amino acids	0.70319	13	247	0.198066	0.978359	ko01230	AT1G08250;AT1G10070;AT1G48860;AT1G79550;AT2G13810;AT2G17630;AT2G21940;AT2G22480;AT3G17820;AT4G26970;AT5G16570;AT5G37600;AT5G66120	K05359+K00826+K00800+K00927+K10206+K00831+K00891+K00850+K01915+K01681+K01915+K01915+K01735	Metabolism	Amino acid metabolism	Arginine and proline metabolism	0.884321	4	54	0.130521	0.692808	ko00330	AT1G62800;AT2G14260;AT3G55610;AT4G29720	K14454+K01259+K12657+K12259
Genetic Information Processing	Folding, sorting and degradation	SNARE interactions in vesicular transport	0.581317	3	44	0.26223	0.978359	ko04130	AT1G29060;AT3G05710;AT3G61450	K08505+K08489+K08506	Environmental Information Processing	Signal transduction	Phosphatidylinositol signaling system	0.853983	5	76	0.139964	0.692808	ko04070	AT2G41210;AT2G45150;AT3G50110;AT3G60620;AT5G15070	K00889+K00981+K01110+K00981+K13024
Genetic Information Processing	Replication and repair	Non-homologous end-joining	0.550647	1	8	0.281419	0.978359	ko03450	AT5G26680	K04799	Organismal Systems	Environmental adaptation	Circadian rhythm - plant	0.853353	3	36	0.140168	0.692808	ko04712	AT1G01060;AT2G32950;AT2G46790	K12133+K10143+K12128
Metabolism	Lipid metabolism	Ether lipid metabolism	0.524786	2	27	0.298685	0.978359	ko00565	AT1G12640;AT2G42010	K13519+K01115	Metabolism	Carbohydrate metabolism	Galactose metabolism	0.84269	4	56	0.143651	0.692808	ko00052	AT1G12780;AT1G70730;AT3G45940;AT5G11720	K01784+K01835+K01187+K01187
Genetic Information Processing	Translation	mRNA surveillance pathway	0.493761	6	115	0.320803	0.978359	ko03015	AT1G16610;AT1G64040;AT1G66260;AT3G21650;AT5G44090;AT5G47880	K14325+K06269+K12881+K11584+K11583+K03265	Cellular Processes	Transport and catabolism	Endocytosis	0.823939	8	144	0.149989	0.692808	ko04144	AT1G10600;AT1G60860;AT2G41210;AT3G05520;AT4G05520;AT4G24280;AT5G13300;AT5G44560	K11866+K12489+K00889+K10364+K12483+K03283+K12489+K12191
Genetic Information Processing	Replication and repair	DNA replication	0.482397	3	50	0.329308	0.978359	ko03030	AT1G09815;AT1G10590;AT5G26680	K03505+K07466+K04799	Metabolism	Metabolism of cofactors and vitamins	Lipoic acid metabolism	0.773301	1	5	0.168539	0.743102	ko00785	AT5G08415	K03644
Environmental Information Processing	Signal transduction	Phosphatidylinositol signaling system	0.432325	4	76	0.369552	0.978359	ko04070	AT2G18730;AT2G20900;AT4G33770;AT5G63770	K00901+K00901+K00913+K00901	Metabolism	Global and overview maps	Biosynthesis of amino acids	0.737913	12	247	0.182847	0.771137	ko01230	AT1G44820;AT1G54340;AT1G62800;AT3G02020;AT3G04940;AT3G55610;AT4G19710;AT4G33680;AT4G35640;AT5G28020;AT5G63890;AT5G65780	K14677+K00031+K14454+K00928+K01738+K12657+K12524+K10206+K00640+K01738+K00013+K00826
Genetic Information Processing	Folding, sorting and degradation	Protein export	0.426993	3	54	0.374117	0.978359	ko03060	AT1G67650;AT2G43640;AT5G27430	K03108+K03104+K12948	Metabolism	Metabolism of other amino acids	Phosphonate and phosphinate metabolism	0.701823	1	6	0.198691	0.801475	ko00440	AT4G15130	K00968
Metabolism	Carbohydrate metabolism	Glyoxylate and dicarboxylate metabolism	0.421517	4	77	0.378863	0.978359	ko00630	AT3G17820;AT4G26970;AT5G16570;AT5G37600	K01915+K01681+K01915+K01915	Cellular Processes	Transport and catabolism	Peroxisome	0.684942	5	87	0.206566	0.801475	ko04146	AT1G54340;AT1G77590;AT4G25100;AT5G08470;AT5G62810	K00031+K01897+K04564+K13338+K13343
Genetic Information Processing	Translation	RNA transport	0.411218	8	171	0.387955	0.978359	ko03013	AT1G04635;AT1G14850;AT1G16610;AT1G66260;AT2G03820;AT3G16310;AT3G57290;AT5G57870	K03537+K14312+K14325+K12881+K07562+K14313+K03250+K03260	Metabolism	Metabolism of terpenoids and polyketides	Monoterpenoid biosynthesis	0.642531	1	7	0.227755	0.821772	ko00902	AT2G24190	K15095
Metabolism	Carbohydrate metabolism	Pentose phosphate pathway	0.378477	3	58	0.418334	0.978359	ko00030	AT2G16790;AT2G22480;AT5G24400	K00851+K00850+K01057	Environmental Information Processing	Membrane transport	ABC transporters	0.615594	2	26	0.242329	0.821772	ko02010	AT2G07680;AT3G28860	K05674+K05658
Metabolism	Metabolism of other amino acids	Taurine and hypotaurine metabolism	0.357162	1	14	0.439377	0.978359	ko00430	AT4G29210	K18592	Metabolism	Lipid metabolism	Glycerophospholipid metabolism	0.607952	5	93	0.246631	0.821772	ko00564	AT2G45150;AT3G48610;AT3G60620;AT4G15130;AT4G30580	K00981+K01114+K00981+K00968+K00655
Metabolism	Energy metabolism	Sulfur metabolism	0.338475	2	38	0.458696	0.978359	ko00920	AT1G62180;AT3G03900	K05907+K00860	Metabolism	Amino acid metabolism	Glycine, serine and threonine metabolism	0.606605	4	70	0.247397	0.821772	ko00260	AT3G02020;AT4G11640;AT4G16155;AT4G19710	K00928+K12235+K00382+K12524
Metabolism	Amino acid metabolism	Lysine biosynthesis	0.33525	1	15	0.462115	0.978359	ko00300	AT2G13810	K10206	Metabolism	Metabolism of terpenoids and polyketides	Brassinosteroid biosynthesis	0.592147	1	8	0.255772	0.821772	ko00905	AT3G13730	K12638
Metabolism	Metabolism of cofactors and vitamins	Vitamin B6 metabolism	0.33525	1	15	0.462115	0.978359	ko00750	AT2G17630	K00831	Metabolism	Metabolism of cofactors and vitamins	Pantothenate and CoA biosynthesis	0.569375	2	28	0.269541	0.821772	ko00770	AT2G02770;AT5G65780	K06133+K00826
Metabolism	Carbohydrate metabolism	Citrate cycle (TCA cycle)	0.325981	3	63	0.472084	0.978359	ko00020	AT1G24180;AT2G47510;AT4G26970	K00161+K01679+K01681	Genetic Information Processing	Replication and repair	DNA replication	0.56687	3	50	0.2711	0.821772	ko03030	AT1G08840;AT5G08020;AT5G61000	K10742+K07466+K07466
Genetic Information Processing	Replication and repair	Mismatch repair	0.325827	2	39	0.472251	0.978359	ko03430	AT1G09815;AT1G10590	K03505+K07466	Metabolism	Lipid metabolism	Cutin, suberine and wax biosynthesis	0.547983	2	29	0.28315	0.832291	ko00073	AT1G72970;AT5G58860	K15403+K15401
Metabolism	Carbohydrate metabolism	Fructose and mannose metabolism	0.316438	3	64	0.482572	0.978359	ko00051	AT1G73250;AT2G22480;AT5G66280	K02377+K00850+K01711	Metabolism	Metabolism of cofactors and vitamins	Ubiquinone and other terpenoid-quinone biosynthesis	0.439112	2	35	0.363822	0.907798	ko00130	AT1G23360;AT1G60550	K03183+K01661
Genetic Information Processing	Folding, sorting and degradation	Protein processing in endoplasmic reticulum	0.314779	9	211	0.484419	0.978359	ko04141	AT1G05520;AT1G19310;AT2G01650;AT3G09840;AT3G17000;AT3G63460;AT4G15410;AT5G02500;AT5G59720	K14006+K10666+K14011+K13525+K10578+K14005+K14012+K03283+K13993	Metabolism	Amino acid metabolism	Arginine biosynthesis	0.423684	2	36	0.376978	0.907798	ko00220	AT1G44820;AT1G62800	K14677+K14454
Cellular Processes	Transport and catabolism	Autophagy - other eukaryotes	0.31372	2	40	0.485602	0.978359	ko04136	AT2G31260;AT5G53000	K17907+K17606	Metabolism	Global and overview maps	Biosynthesis of secondary metabolites	0.419257	41	1075	0.380841	0.907798	ko01110	AT1G16410;AT1G23360;AT1G27680;AT1G44820;AT1G45191;AT1G54340;AT1G60550;AT1G62800;AT1G70730;AT1G77330;AT2G02500;AT2G20690;AT2G21590;AT2G24190;AT2G32860;AT2G38380;AT2G45150;AT3G01180;AT3G02020;AT3G04940;AT3G06850;AT3G09150;AT3G13730;AT3G14930;AT3G48610;AT3G53130;AT3G55610;AT3G60620;AT3G63250;AT4G16155;AT4G19710;AT4G21760;AT4G30580;AT4G33680;AT4G35640;AT5G04885;AT5G15530;AT5G28020;AT5G57330;AT5G63890…	K12154+K03183+K00975+K14677+K01188+K00031+K01661+K14454+K01835+K05933+K00991+K00793+K00975+K15095+K01188+K00430+K00981+K00703+K00928+K01738+K09699+K08101+K12638+K01599+K01114+K09837+K12657+K00981+K00547+K00382+K12524+K05350+K00655+K10206+K00640+K05349+K02160+K01738+K01792+K00013+K00826
Metabolism	Lipid metabolism	Arachidonic acid metabolism	0.296817	1	17	0.504874	0.978359	ko00590	AT4G29210	K18592	Metabolism	Glycan biosynthesis and metabolism	Other types of O-glycan biosynthesis	0.41862	1	13	0.381399	0.907798	ko00514	AT1G75110	K20783
Metabolism	Carbohydrate metabolism	Butanoate metabolism	0.296817	1	17	0.504874	0.978359	ko00650	AT3G22200	K16871	Genetic Information Processing	Folding, sorting and degradation	Sulfur relay system	0.41862	1	13	0.381399	0.907798	ko04122	AT1G76170	K14168
Metabolism	Amino acid metabolism	Phenylalanine metabolism	0.28036	2	43	0.524373	0.978359	ko00360	AT1G24735;AT1G67980	K00588+K00588	Metabolism	Metabolism of cofactors and vitamins	Riboflavin metabolism	0.37107	1	15	0.425529	0.907798	ko00740	AT2G20690	K00793
Genetic Information Processing	Replication and repair	Base excision repair	0.28036	2	43	0.524373	0.978359	ko03410	AT1G09815;AT5G26680	K03505+K04799	Genetic Information Processing	Translation	RNA transport	0.370644	7	171	0.425948	0.907798	ko03013	AT1G29590;AT1G55540;AT1G75340;AT1G79280;AT2G04530;AT2G39260;AT5G51200	K03259+K14317+K14321+K09291+K00784+K14327+K14310
Metabolism	Metabolism of other amino acids	Selenocompound metabolism	0.279867	1	18	0.524968	0.978359	ko00450	AT1G64660	K01761	Metabolism	Lipid metabolism	Fatty acid biosynthesis	0.368159	2	40	0.428392	0.907798	ko00061	AT1G77590;AT5G15530	K01897+K02160
Genetic Information Processing	Replication and repair	Nucleotide excision repair	0.272901	3	69	0.533457	0.978359	ko03420	AT1G09815;AT1G10590;AT5G27620	K03505+K07466+K06634	Metabolism	Amino acid metabolism	Tyrosine metabolism	0.368159	2	40	0.428392	0.907798	ko00350	AT1G12050;AT1G62800	K01555+K14454
Metabolism	Glycan biosynthesis and metabolism	N-Glycan biosynthesis	0.270142	2	44	0.536856	0.978359	ko00510	AT1G12990;AT2G05320	K00737+K00736	Metabolism	Metabolism of cofactors and vitamins	Biotin metabolism	0.35027	1	16	0.446406	0.907798	ko00780	AT1G37150	K01942
Metabolism	Lipid metabolism	Fatty acid elongation	0.260338	2	45	0.549114	0.978359	ko00062	AT2G16280;AT2G46720	K15397+K15397	Genetic Information Processing	Replication and repair	Nucleotide excision repair	0.33788	3	69	0.459325	0.907798	ko03420	AT1G18340;AT5G08020;AT5G61000	K03143+K07466+K07466
Metabolism	Metabolism of cofactors and vitamins	Thiamine metabolism	0.249681	1	20	0.562754	0.978359	ko00730	AT2G39270	K00939	Metabolism	Energy metabolism	Nitrogen metabolism	0.33211	2	43	0.465468	0.907798	ko00910	AT1G70410;AT4G37560	K01673+K01455
Metabolism	Amino acid metabolism	Valine, leucine and isoleucine degradation	0.241889	2	47	0.572943	0.978359	ko00280	AT1G03090;AT1G10070	K01968+K00826	Metabolism	Lipid metabolism	Arachidonic acid metabolism	0.331122	1	17	0.466528	0.907798	ko00590	AT2G43350	K00432
Metabolism	Amino acid metabolism	Valine, leucine and isoleucine biosynthesis	0.223626	1	22	0.597549	0.978359	ko00290	AT1G10070	K00826	Metabolism	Amino acid metabolism	Histidine metabolism	0.313433	1	18	0.485923	0.907798	ko00340	AT5G63890	K00013
Metabolism	Metabolism of terpenoids and polyketides	Sesquiterpenoid and triterpenoid biosynthesis	0.211903	1	23	0.613899	0.978359	ko00909	AT4G37760	K00511	Metabolism	Metabolism of other amino acids	Selenocompound metabolism	0.313433	1	18	0.485923	0.907798	ko00450	AT1G19920	K13811
Metabolism	Biosynthesis of other secondary metabolites	Glucosinolate biosynthesis	0.211903	1	23	0.613899	0.978359	ko00966	AT1G10070	K00826	Metabolism	Carbohydrate metabolism	Inositol phosphate metabolism	0.303795	3	73	0.496827	0.907798	ko00562	AT2G41210;AT3G48610;AT3G50110	K00889+K01114+K01110
Metabolism	Carbohydrate metabolism	Amino sugar and nucleotide sugar metabolism	0.209428	5	131	0.617408	0.978359	ko00520	AT1G73250;AT3G53520;AT5G18070;AT5G24090;AT5G66280	K02377+K08678+K01836+K01183+K01711	Metabolism	Lipid metabolism	Fatty acid degradation	0.300075	2	46	0.5011	0.907798	ko00071	AT1G77590;AT5G58860	K01897+K15401
Metabolism	Glycan biosynthesis and metabolism	Glycosylphosphatidylinositol(GPI)-anchor biosynthesis	0.200943	1	24	0.629588	0.978359	ko00563	AT1G61280	K03861	Metabolism	Glycan biosynthesis and metabolism	Other glycan degradation	0.297038	1	19	0.504617	0.907798	ko00511	AT2G28100	K01206
Metabolism	Amino acid metabolism	Arginine and proline metabolism	0.187709	2	54	0.649069	0.978359	ko00330	AT2G16500;AT5G18900	K01583+K00472	Metabolism	Metabolism of other amino acids	Glutathione metabolism	0.293271	4	102	0.509013	0.907798	ko00480	AT1G54340;AT2G43350;AT3G03190;AT5G02790	K00031+K00432+K00799+K00799
Metabolism	Carbohydrate metabolism	Pyruvate metabolism	0.170401	3	85	0.675458	0.978359	ko00620	AT1G24180;AT1G53310;AT2G47510	K00161+K01595+K01679	Metabolism	Carbohydrate metabolism	Amino sugar and nucleotide sugar metabolism	0.285522	5	131	0.518177	0.907798	ko00520	AT1G12780;AT1G27680;AT1G70730;AT2G21590;AT3G19620	K01784+K00975+K01835+K00975+K15920
Genetic Information Processing	Folding, sorting and degradation	RNA degradation	0.168948	4	113	0.677723	0.978359	ko03018	AT1G55870;AT2G22480;AT2G25355;AT5G35430	K01148+K00850+K03681+K12607	Environmental Information Processing	Signal transduction	MAPK signaling pathway - plant	0.285522	5	131	0.518177	0.907798	ko04016	AT1G60940;AT2G27050;AT5G08590;AT5G44420;AT5G44430	K14498+K14514+K14498+K20727+K20727
Metabolism	Nucleotide metabolism	Pyrimidine metabolism	0.164649	4	114	0.684465	0.978359	ko00240	AT1G09815;AT1G30820;AT3G20330;AT5G23070	K03505+K01937+K00609+K00857	Metabolism	Metabolism of cofactors and vitamins	One carbon pool by folate	0.281802	1	20	0.522635	0.907798	ko00670	AT2G16370	K13998
Metabolism	Metabolism of cofactors and vitamins	Pantothenate and CoA biosynthesis	0.163517	1	28	0.686252	0.978359	ko00770	AT1G10070	K00826	Metabolism	Carbohydrate metabolism	Pentose and glucuronate interconversions	0.280594	3	76	0.52409	0.907798	ko00040	AT1G67750;AT3G15720;AT3G53190	K01728+K01184+K01728
Cellular Processes	Transport and catabolism	Peroxisome	0.160657	3	87	0.690785	0.978359	ko04146	AT1G48635;AT2G01490;AT2G39970	K13336+K00477+K13354	Metabolism	Amino acid metabolism	Valine, leucine and isoleucine biosynthesis	0.254349	1	22	0.556738	0.910518	ko00290	AT5G65780	K00826
Metabolism	Amino acid metabolism	Cysteine and methionine metabolism	0.160454	4	115	0.691109	0.978359	ko00270	AT1G10070;AT1G64660;AT2G26400;AT5G27380	K00826+K01761+K08967+K21456	Metabolism	Biosynthesis of other secondary metabolites	Isoquinoline alkaloid biosynthesis	0.254349	1	22	0.556738	0.910518	ko00950	AT1G62800	K14454
Organismal Systems	Environmental adaptation	Plant-pathogen interaction	0.15952	6	170	0.692596	0.978359	ko04626	AT1G62820;AT1G80460;AT2G43790;AT4G23570;AT5G04170;AT5G44460	K13448+K00864+K14512+K12795+K13448+K13448	Metabolism	Metabolism of cofactors and vitamins	Porphyrin and chlorophyll metabolism	0.245923	2	52	0.567646	0.910518	ko00860	AT3G09150;AT3G14930	K08101+K01599
Metabolism	Global and overview maps	Carbon metabolism	0.134115	9	260	0.734319	0.978359	ko01200	AT1G24180;AT1G53310;AT1G79550;AT2G16790;AT2G17630;AT2G22480;AT2G47510;AT4G26970;AT5G24400	K00161+K01595+K00927+K00851+K00831+K00850+K01679+K01681+K01057	Cellular Processes	Transport and catabolism	Phagosome	0.2395	3	82	0.576103	0.910518	ko04145	AT3G48040;AT4G35020;AT5G12250	K04392+K04392+K07375
Metabolism	Metabolism of other amino acids	Cyanoamino acid metabolism	0.118315	2	67	0.761527	0.978359	ko00460	AT3G47050;AT4G29210	K01188+K18592	Genetic Information Processing	Folding, sorting and degradation	Protein export	0.23035	2	54	0.58837	0.910518	ko03060	AT1G23465;AT5G49500	K09647+K03106
Genetic Information Processing	Replication and repair	Homologous recombination	0.118315	2	67	0.761527	0.978359	ko03440	AT1G09815;AT1G10590	K03505+K07466	Genetic Information Processing	Folding, sorting and degradation	Ubiquitin mediated proteolysis	0.223846	5	143	0.597246	0.910518	ko04120	AT2G18290;AT2G32950;AT3G62970;AT4G33270;AT5G41340	K03357+K10143+K10144+K03363+K10576
Metabolism	Metabolism of cofactors and vitamins	Ubiquinone and other terpenoid-quinone biosynthesis	0.116088	1	35	0.765442	0.978359	ko00130	AT4G36750	K03809	Genetic Information Processing	Transcription	Basal transcription factors	0.222969	2	55	0.598454	0.910518	ko03022	AT1G04950;AT1G18340	K03131+K03143
Metabolism	Energy metabolism	Carbon fixation in photosynthetic organisms	0.114221	2	68	0.76874	0.978359	ko00710	AT1G53310;AT1G79550	K01595+K00927	Metabolism	Carbohydrate metabolism	Pyruvate metabolism	0.221303	3	85	0.600754	0.910518	ko00620	AT3G02720;AT4G16155;AT5G15530	K18881+K00382+K02160
Metabolism	Nucleotide metabolism	Purine metabolism	0.113912	5	157	0.769286	0.978359	ko00230	AT1G09815;AT2G39270;AT2G41880;AT3G03900;AT3G55010	K03505+K00939+K00942+K00860+K01933	Metabolism	Lipid metabolism	Ether lipid metabolism	0.199443	1	27	0.631768	0.92214	ko00565	AT3G48610	K01114
Organismal Systems	Environmental adaptation	Circadian rhythm - plant	0.1107	1	36	0.774998	0.978359	ko04712	AT5G23730	K10143	Metabolism	Lipid metabolism	Sphingolipid metabolism	0.199443	1	27	0.631768	0.92214	ko00600	AT5G58980	K12349
Metabolism	Global and overview maps	2-Oxocarboxylic acid metabolism	0.0925037	2	74	0.808158	0.978359	ko01210	AT1G10070;AT4G26970	K00826+K01681	Metabolism	Lipid metabolism	Glycerolipid metabolism	0.1959	2	59	0.636942	0.92214	ko00561	AT3G06510;AT4G30580	K21362+K00655
Metabolism	Lipid metabolism	Fatty acid biosynthesis	0.0917835	1	40	0.809499	0.978359	ko00061	AT1G08510	K10781	Metabolism	Metabolism of terpenoids and polyketides	Carotenoid biosynthesis	0.181699	1	29	0.658113	0.930346	ko00906	AT3G53130	K09837
Metabolism	Biosynthesis of other secondary metabolites	Phenylpropanoid biosynthesis	0.0872558	5	168	0.817983	0.978359	ko00940	AT1G24735;AT1G67980;AT3G47050;AT4G37520;AT5G04330	K00588+K00588+K01188+K00430+K09755	Genetic Information Processing	Translation	Ribosome biogenesis in eukaryotes	0.179278	3	93	0.661793	0.930346	ko03008	AT1G80770;AT5G08600;AT5G42540	K06943+K14567+K12619
Genetic Information Processing	Folding, sorting and degradation	Ubiquitin mediated proteolysis	0.0766839	4	143	0.838139	0.978359	ko04120	AT1G66620;AT1G66660;AT3G17000;AT5G23730	K04506+K04506+K10578+K10143	Metabolism	Carbohydrate metabolism	Citrate cycle (TCA cycle)	0.17231	2	63	0.672497	0.931888	ko00020	AT1G54340;AT4G16155	K00031+K00382
Cellular Processes	Transport and catabolism	Phagosome	0.0698631	2	82	0.851406	0.978359	ko04145	AT4G23710;AT5G19780	K02152+K07374	Metabolism	Amino acid metabolism	Lysine degradation	0.165844	1	31	0.682584	0.932544	ko00310	AT4G13460	K11420
Metabolism	Lipid metabolism	Fatty acid degradation	0.0697484	1	46	0.851631	0.978359	ko00071	AT4G14430	K07517	Metabolism	Global and overview maps	Fatty acid metabolism	0.156591	2	66	0.697282	0.933821	ko01212	AT1G77590;AT5G15530	K01897+K02160
Metabolism	Carbohydrate metabolism	Glycolysis / Gluconeogenesis	0.0677152	3	116	0.855628	0.978359	ko00010	AT1G24180;AT1G79550;AT2G22480	K00161+K00927+K00850	Metabolism	Biosynthesis of other secondary metabolites	Tropane, piperidine and pyridine alkaloid biosynthesis	0.138811	1	35	0.726423	0.933821	ko00960	AT1G62800	K14454
Environmental Information Processing	Signal transduction	Plant hormone signal transduction	0.0594595	8	273	0.872048	0.978359	ko04075	AT1G73730;AT2G38310;AT2G43790;AT3G03450;AT3G11410;AT3G23240;AT4G17870;AT5G46790	K14514+K14496+K14512+K14494+K14497+K14516+K14496+K14496	Metabolism	Global and overview maps	Carbon metabolism	0.133864	8	260	0.734744	0.933821	ko01200	AT1G54340;AT1G62800;AT3G04940;AT4G16155;AT4G35640;AT4G37560;AT5G15530;AT5G28020	K00031+K14454+K01738+K00382+K00640+K01455+K02160+K01738
Metabolism	Metabolism of cofactors and vitamins	Porphyrin and chlorophyll metabolism	0.0533107	1	52	0.884483	0.978359	ko00860	AT2G44520	K02257	Metabolism	Biosynthesis of other secondary metabolites	Phenylpropanoid biosynthesis	0.133042	5	168	0.736136	0.933821	ko00940	AT1G45191;AT2G32860;AT2G38380;AT4G21760;AT5G04885	K01188+K01188+K00430+K05350+K05349
Metabolism	Global and overview maps	Biosynthesis of secondary metabolites	0.0497757	37	1075	0.891711	0.978359	ko01110	AT1G02390;AT1G08250;AT1G10070;AT1G12640;AT1G20330;AT1G24180;AT1G24735;AT1G48860;AT1G67980;AT1G79550;AT2G13810;AT2G16280;AT2G16790;AT2G18730;AT2G20900;AT2G21940;AT2G22480;AT2G38110;AT2G39270;AT2G42010;AT2G44520;AT2G46720;AT2G47510;AT3G10370;AT3G47050;AT3G55010;AT4G00400;AT4G26970;AT4G36750;AT4G37520;AT4G37760;AT5G04330;AT5G05270;AT5G13710;AT5G24400;AT5G63770;AT5G66120	K13508+K05359+K00826+K13519+K08242+K00161+K00588+K00800+K00588+K00927+K10206+K15397+K00851+K00901+K00901+K00891+K00850+K13508+K00939+K01115+K02257+K15397+K01679+K00111+K01188+K01933+K13508+K01681+K03809+K00430+K00511+K09755+K01859+K00559+K01057+K00901+K01735	Metabolism	Global and overview maps	Metabolic pathways	0.130759	65	1893	0.740016	0.933821	ko01100	AT1G12050;AT1G12780;AT1G19920;AT1G23360;AT1G27680;AT1G37150;AT1G44575;AT1G44820;AT1G45191;AT1G48520;AT1G54340;AT1G60550;AT1G62800;AT1G70730;AT1G77330;AT1G77590;AT2G02500;AT2G16370;AT2G20690;AT2G21590;AT2G22190;AT2G32860;AT2G38380;AT2G41210;AT2G45150;AT3G01180;AT3G02020;AT3G03630;AT3G04940;AT3G06850;AT3G13730;AT3G14930;AT3G15720;AT3G19620;AT3G45940;AT3G48610;AT3G50110;AT3G53130;AT3G55610;AT3G60620…	K01555+K01784+K13811+K03183+K00975+K01942+K03542+K14677+K01188+K02434+K00031+K01661+K14454+K01835+K05933+K01897+K00991+K13998+K00793+K00975+K01087+K01188+K00430+K00889+K00981+K00703+K00928+K22846+K01738+K09699+K12638+K01599+K01184+K15920+K01187+K01114+K01110+K09837+K12657+K00981+K00547+K01488+K12235+K00968+K00382+K05607+K12524+K05350+K01489+K00655+K10206+K00640+K05349+K03644+K01187+K02160+K00423+…
Metabolism	Carbohydrate metabolism	Galactose metabolism	0.0446718	1	56	0.902253	0.978359	ko00052	AT2G22480	K00850	Metabolism	Metabolism of other amino acids	beta-Alanine metabolism	0.111906	1	40	0.772849	0.933821	ko00410	AT4G29720	K12259
Metabolism	Metabolism of terpenoids and polyketides	Terpenoid backbone biosynthesis	0.0391629	1	59	0.913771	0.978359	ko00900	AT4G01320	K06013	Metabolism	Carbohydrate metabolism	Glyoxylate and dicarboxylate metabolism	0.110577	2	77	0.775216	0.933821	ko00630	AT4G16155;AT4G37560	K00382+K01455
Metabolism	Metabolism of other amino acids	Glutathione metabolism	0.0345386	2	102	0.923552	0.978359	ko00480	AT4G29210;AT5G27380	K18592+K21456	Environmental Information Processing	Signal transduction	Plant hormone signal transduction	0.106492	8	273	0.782543	0.933821	ko04075	AT1G56150;AT1G60940;AT2G01830;AT2G27050;AT3G05120;AT4G14560;AT4G34160;AT5G08590	K14488+K14498+K14489+K14514+K14493+K14484+K14505+K14498
Metabolism	Global and overview maps	Fatty acid metabolism	0.0288813	1	66	0.935661	0.978359	ko01212	AT1G08510	K10781	Genetic Information Processing	Folding, sorting and degradation	RNA degradation	0.105606	3	113	0.784141	0.933821	ko03018	AT1G48650;AT2G45810;AT5G42540	K14442+K12614+K12619
Metabolism	Amino acid metabolism	Glycine, serine and threonine metabolism	0.0242988	1	70	0.945586	0.978359	ko00260	AT2G17630	K00831	Metabolism	Amino acid metabolism	Phenylalanine metabolism	0.0986228	1	43	0.796851	0.933821	ko00360	AT1G62800	K14454
Metabolism	Carbohydrate metabolism	Inositol phosphate metabolism	0.0213556	1	73	0.952016	0.978359	ko00562	AT4G33770	K00913	Metabolism	Carbohydrate metabolism	Glycolysis / Gluconeogenesis	0.097482	3	116	0.798947	0.933821	ko00010	AT1G70730;AT4G16155;AT5G57330	K01835+K00382+K01792
Metabolism	Global and overview maps	Metabolic pathways	0.0149963	65	1893	0.966059	0.978359	ko01100	AT1G02390;AT1G03090;AT1G08250;AT1G08510;AT1G09815;AT1G10070;AT1G12640;AT1G12990;AT1G24180;AT1G24735;AT1G30820;AT1G48860;AT1G53310;AT1G61280;AT1G67980;AT1G73250;AT1G73740;AT1G79550;AT1G80460;AT2G05320;AT2G13810;AT2G16280;AT2G16500;AT2G16790;AT2G17630;AT2G18730;AT2G20900;AT2G21940;AT2G22480;AT2G26400;AT2G38110;AT2G39270;AT2G41880;AT2G42010;AT2G44520;AT2G46720;AT2G47510;AT3G03900;AT3G17820;AT3G20330…	K13508+K01968+K05359+K10781+K03505+K00826+K13519+K00737+K00161+K00588+K01937+K00800+K01595+K03861+K00588+K02377+K02563+K00927+K00864+K00736+K10206+K15397+K01583+K00851+K00831+K00901+K00901+K00891+K00850+K08967+K13508+K00939+K00942+K01115+K02257+K15397+K01679+K00860+K01915+K00609+K16871+K01188+K08678+K01933+K13508+K02152+K01681+K18592+K00913+K00430+K00511+K09755+K01859+K00559+K01915+K01836+K00472+…	Genetic Information Processing	Folding, sorting and degradation	SNARE interactions in vesicular transport	0.094594	1	44	0.804278	0.933821	ko04130	AT5G07880	K08509
Metabolism	Energy metabolism	Oxidative phosphorylation	0.0146414	2	126	0.966849	0.978359	ko00190	AT2G44520;AT4G23710	K02257+K02152	Metabolism	Carbohydrate metabolism	Ascorbate and aldarate metabolism	0.0870713	1	46	0.81833	0.933821	ko00053	AT5G21100	K00423
Metabolism	Carbohydrate metabolism	Starch and sucrose metabolism	0.00632226	2	149	0.985548	0.985548	ko00500	AT3G47050;AT3G54270	K01188+K07024	Metabolism	Energy metabolism	Photosynthesis	0.0870713	1	46	0.81833	0.933821	ko00195	AT1G44575	K03542
											Metabolism	Nucleotide metabolism	Purine metabolism	0.0817596	4	157	0.8284	0.933821	ko00230	AT1G19920;AT1G70730;AT3G17470;AT4G04880	K13811+K01835+K00951+K01488
											Metabolism	Amino acid metabolism	Alanine, aspartate and glutamate metabolism	0.0769891	1	49	0.83755	0.933821	ko00250	AT1G62800	K14454
											Organismal Systems	Environmental adaptation	Plant-pathogen interaction	0.0595948	4	170	0.871776	0.946716	ko04626	AT3G51920;AT4G04740;AT4G30560;AT5G45250	K13448+K13412+K05391+K16226
											Metabolism	Amino acid metabolism	Phenylalanine, tyrosine and tryptophan biosynthesis	0.0580449	1	56	0.874893	0.946716	ko00400	AT1G62800	K14454
											Metabolism	Carbohydrate metabolism	Pentose phosphate pathway	0.0535976	1	58	0.883899	0.946716	ko00030	AT1G70730	K01835
											Metabolism	Metabolism of terpenoids and polyketides	Terpenoid backbone biosynthesis	0.0515105	1	59	0.888157	0.946716	ko00900	AT2G02500	K00991
											Metabolism	Energy metabolism	Carbon fixation in photosynthetic organisms	0.0361533	1	68	0.920125	0.953413	ko00710	AT1G62800	K14454
											Metabolism	Nucleotide metabolism	Pyrimidine metabolism	0.0344704	2	114	0.923697	0.953413	ko00240	AT2G16370;AT4G29610	K13998+K01489
											Genetic Information Processing	Transcription	Spliceosome	0.0343629	4	192	0.923926	0.953413	ko03040	AT1G06960;AT2G14285;AT3G19670;AT4G24280	K11094+K11098+K12821+K03283
											Genetic Information Processing	Folding, sorting and degradation	Protein processing in endoplasmic reticulum	0.0210149	4	211	0.952763	0.972822	ko04141	AT4G24280;AT4G32670;AT5G37670;AT5G56360	K03283+K10661+K13993+K08288
											Genetic Information Processing	Translation	mRNA surveillance pathway	0.00595671	1	115	0.986378	0.991019	ko03015	AT2G39260	K14327
											Metabolism	Energy metabolism	Oxidative phosphorylation	0.00391797	1	126	0.991019	0.991019	ko00190	AT2G18230	K01507

## Sheet: Table S5_3
Supplemental Data 5. KEGG analysis of uniquely regulated genes in both local and systemic leaves of WT and glr3.3 glr3.6 plants 2 h after W+OS treatment.
TOP10 KEGG pathways were marked out and highlight boxes were amino acid or carbohydrate metabolism pathways.
KEGG analysis of 386 uniquely up-regulated genes in WT-systemic												KEGG analysis of 601 uniquely down-regulated genes in WT-systemic
KEGG_A_class	KEGG_B_class	Pathway	neg log10P Value	out (82)	All (4748)	Pvalue	Qvalue	Pathway ID	Genes	K_IDs		KEGG_A_class	KEGG_B_class	Pathway	neg log10P Value	out (73)	All (4748)	Pvalue	Qvalue	Pathway ID	Genes	K_IDs
Metabolism	Lipid metabolism	alpha-Linolenic acid metabolism	2.2504	4	42	0.00561827	0.205614	ko00592	AT1G20480;AT2G06050;AT3G25760;AT4G15440	K10526+K05894+K10525+K10528		Genetic Information Processing	Replication and repair	Base excision repair	2.3941	4	43	0.00403556	0.119884	ko03410	AT1G08260;AT2G27470;AT3G07930;AT4G02390	K02324+K02326+K10801+K10798
Metabolism	Biosynthesis of other secondary metabolites	Glucosinolate biosynthesis	2.16407	3	23	0.00685379	0.205614	ko00966	AT1G16400;AT1G74100;AT5G23020	K12155+K11821+K15742		Genetic Information Processing	Replication and repair	Non-homologous end-joining	2.21116	2	8	0.00614947	0.119884	ko03450	AT2G31970;AT5G57160	K10866+K10777
Genetic Information Processing	Translation	Ribosome biogenesis in eukaryotes	1.66554	5	93	0.0216001	0.432002	ko03008	AT1G27470;AT2G20490;AT5G14050;AT5G18180;AT5G20010	K14548+K11130+K14553+K11128+K07936		Genetic Information Processing	Replication and repair	DNA replication	2.15821	4	50	0.00694692	0.119884	ko03030	AT1G08260;AT2G27470;AT5G41880;AT5G44635	K02324+K02326+K02684+K02542
Metabolism	Global and overview maps	2-Oxocarboxylic acid metabolism	1.41809	4	74	0.0381868	0.572802	ko01210	AT1G14810;AT1G16400;AT1G74100;AT5G23020	K00133+K12155+K11821+K15742		Genetic Information Processing	Transcription	Spliceosome	2.05954	8	192	0.00871882	0.119884	ko03040	AT1G24706;AT1G44910;AT1G60200;AT1G65660;AT2G16860;AT3G19670;AT4G37120;AT5G10800	K12879+K12821+K12822+K12819+K12868+K12821+K12819+K12842
Metabolism	Global and overview maps	Biosynthesis of secondary metabolites	1.01366	24	1075	0.0969033	0.748099	ko01110	AT1G14810;AT1G19670;AT1G20480;AT1G25220;AT1G47840;AT1G52400;AT1G68530;AT1G74100;AT1G79470;AT2G06050;AT2G24210;AT2G34590;AT2G36530;AT3G25760;AT3G49110;AT4G15440;AT4G37990;AT5G04230;AT5G06720;AT5G10300;AT5G23020;AT5G26030;AT5G40610;AT5G51890	K00133+K08099+K10526+K01658+K00844+K15748+K15397+K11821+K00088+K05894+K12467+K00162+K01689+K10525+K00430+K10528+K00083+K10775+K00430+K20802+K15742+K01772+K00006+K00430		Metabolism	Nucleotide metabolism	Purine metabolism	1.48542	6	157	0.0327026	0.359729	ko00230	AT1G08260;AT1G53690;AT1G80050;AT2G27470;AT4G34900;AT5G41880	K02324+K03009+K00759+K02326+K00106+K02684
Environmental Information Processing	Signal transduction	Plant hormone signal transduction	1.01228	8	273	0.0972115	0.748099	ko04075	AT1G17380;AT1G32640;AT1G74950;AT2G23170;AT3G12830;AT4G34810;AT4G39400;AT5G59220	K13464+K13422+K13464+K14487+K14488+K14488+K13415+K14497		Metabolism	Biosynthesis of other secondary metabolites	Caffeine metabolism	1.34267	1	3	0.0454286	0.416429	ko00232	AT4G34900	K00106
Metabolism	Metabolism of terpenoids and polyketides	Monoterpenoid biosynthesis	0.939773	1	7	0.114876	0.748099	ko00902	AT2G24210	K12467		Genetic Information Processing	Replication and repair	Nucleotide excision repair	1.0504	3	69	0.0890427	0.554589	ko03420	AT1G08260;AT2G27470;AT3G28030	K02324+K02326+K10846
Metabolism	Nucleotide metabolism	Pyrimidine metabolism	0.874819	4	114	0.133408	0.748099	ko00240	AT1G29900;AT2G29540;AT4G29570;AT5G23070	K01955+K03020+K01489+K00857		Metabolism	Nucleotide metabolism	Pyrimidine metabolism	1.01174	4	114	0.0973341	0.554589	ko00240	AT1G08260;AT1G53690;AT2G27470;AT5G41880	K02324+K03009+K02326+K02684
Metabolism	Carbohydrate metabolism	Pentose and glucuronate interconversions	0.844497	3	76	0.143055	0.748099	ko00040	AT1G11580;AT2G47550;AT3G43270	K01051+K01051+K01051		Metabolism	Carbohydrate metabolism	Inositol phosphate metabolism	0.994383	3	73	0.101302	0.554589	ko00562	AT2G41210;AT5G09350;AT5G42810	K00889+K19801+K10572
Metabolism	Biosynthesis of other secondary metabolites	Phenylpropanoid biosynthesis	0.786263	5	168	0.163582	0.748099	ko00940	AT3G49110;AT4G37990;AT5G04230;AT5G06720;AT5G51890	K00430+K00083+K10775+K00430+K00430		Organismal Systems	Environmental adaptation	Circadian rhythm - plant	0.978147	2	36	0.105161	0.554589	ko04712	AT2G23080;AT2G32950	K03097+K10143
Metabolism	Energy metabolism	Nitrogen metabolism	0.770844	2	43	0.169495	0.748099	ko00910	AT1G08090;AT1G37130	K02575+K10534		Environmental Information Processing	Signal transduction	Phosphatidylinositol signaling system	0.954998	3	76	0.110918	0.554589	ko04070	AT2G41210;AT5G09350;AT5G42810	K00889+K19801+K10572
Metabolism	Lipid metabolism	Fatty acid elongation	0.740162	2	45	0.181902	0.748099	ko00062	AT1G68530;AT4G17470	K15397+K01074		Metabolism	Glycan biosynthesis and metabolism	Glycosphingolipid biosynthesis - globo and isoglobo series	0.88517	1	9	0.130266	0.597051	ko00603	AT5G08370	K07407
Metabolism	Carbohydrate metabolism	Amino sugar and nucleotide sugar metabolism	0.722168	4	131	0.189597	0.748099	ko00520	AT1G47840;AT2G43590;AT3G02230;AT3G12500	K00844+K01183+K13379+K20547		Genetic Information Processing	Folding, sorting and degradation	Ubiquitin mediated proteolysis	0.75289	4	143	0.176648	0.671831	ko04120	AT2G32950;AT3G53090;AT5G02880;AT5G41340	K10143+K10588+K10590+K10576
Environmental Information Processing	Signal transduction	MAPK signaling pathway - plant	0.722168	4	131	0.189597	0.748099	ko04016	AT1G32640;AT3G12500;AT5G47910;AT5G59220	K13422+K20547+K13447+K14497		Cellular Processes	Transport and catabolism	Endocytosis	0.745427	4	144	0.17971	0.671831	ko04144	AT1G03950;AT1G10870;AT2G41210;AT5G22950	K12192+K12489+K00889+K12193
Metabolism	Biosynthesis of other secondary metabolites	Monobactam biosynthesis	0.664147	1	14	0.216697	0.748099	ko00261	AT1G14810	K00133		Metabolism	Carbohydrate metabolism	Starch and sucrose metabolism	0.709329	4	149	0.195286	0.671831	ko00500	AT1G45191;AT2G22190;AT3G62750;AT5G37180	K01188+K01087+K01188+K00695
Metabolism	Metabolism of cofactors and vitamins	Porphyrin and chlorophyll metabolism	0.645458	2	52	0.226225	0.748099	ko00860	AT1G19670;AT5G26030	K08099+K01772		Genetic Information Processing	Transcription	Basal transcription factors	0.684282	2	55	0.20688	0.671831	ko03022	AT1G32750;AT4G20340	K03125+K03136
Metabolism	Amino acid metabolism	Lysine biosynthesis	0.637772	1	15	0.230265	0.748099	ko00300	AT1G14810	K00133		Metabolism	Amino acid metabolism	Lysine biosynthesis	0.682654	1	15	0.207657	0.671831	ko00300	AT2G13810	K10206
Metabolism	Amino acid metabolism	Tryptophan metabolism	0.6215	2	54	0.239056	0.748099	ko00380	AT1G74100;AT4G28720	K11821+K11816		Metabolism	Metabolism of cofactors and vitamins	Nicotinate and nicotinamide metabolism	0.657819	1	16	0.219878	0.671848	ko00760	AT5G55810	K06210
Metabolism	Lipid metabolism	Arachidonic acid metabolism	0.59056	1	17	0.256708	0.748099	ko00590	AT2G48150	K00432		Metabolism	Metabolism of other amino acids	Cyanoamino acid metabolism	0.559987	2	67	0.275431	0.695112	ko00460	AT1G45191;AT3G62750	K01188+K01188
Metabolism	Metabolism of other amino acids	Glutathione metabolism	0.588733	3	102	0.257791	0.748099	ko00480	AT2G29440;AT2G48150;AT5G62480	K00799+K00432+K00799		Genetic Information Processing	Replication and repair	Homologous recombination	0.559987	2	67	0.275431	0.695112	ko03440	AT2G31970;AT4G21070	K10866+K10683
Metabolism	Glycan biosynthesis and metabolism	Other glycan degradation	0.54936	1	19	0.282254	0.748099	ko00511	AT1G33700	K17108		Metabolism	Metabolism of terpenoids and polyketides	Diterpenoid biosynthesis	0.538511	1	22	0.289394	0.695112	ko00904	AT4G02780	K04120
Metabolism	Metabolism of cofactors and vitamins	One carbon pool by folate	0.530621	1	20	0.2947	0.748099	ko00670	AT1G66520	K00604		Metabolism	Metabolism of terpenoids and polyketides	Zeatin biosynthesis	0.538511	1	22	0.289394	0.695112	ko00908	AT2G41510	K00279
Genetic Information Processing	Folding, sorting and degradation	RNA degradation	0.508831	3	113	0.309863	0.748099	ko03018	AT2G36530;AT4G27490;AT4G37910	K01689+K12587+K04043		Metabolism	Metabolism of cofactors and vitamins	Folate biosynthesis	0.478462	1	26	0.332306	0.695112	ko00790	AT1G16540	K15631
Metabolism	Metabolism of terpenoids and polyketides	Diterpenoid biosynthesis	0.496271	1	22	0.318955	0.748099	ko00904	AT3G25180	K17961		Metabolism	Lipid metabolism	Sphingolipid metabolism	0.465177	1	27	0.342628	0.695112	ko00600	AT5G08370	K07407
Metabolism	Metabolism of terpenoids and polyketides	Zeatin biosynthesis	0.496271	1	22	0.318955	0.748099	ko00908	AT1G75450	K00279		Metabolism	Lipid metabolism	Biosynthesis of unsaturated fatty acids	0.44033	1	29	0.362803	0.695112	ko01040	AT5G16230	K03921
Metabolism	Carbohydrate metabolism	Glycolysis / Gluconeogenesis	0.489219	3	116	0.324176	0.748099	ko00010	AT1G47840;AT2G34590;AT2G36530	K00844+K00162+K01689		Metabolism	Amino acid metabolism	Lysine degradation	0.417521	1	31	0.382366	0.695112	ko00310	AT4G33150	K14157
Metabolism	Amino acid metabolism	Glycine, serine and threonine metabolism	0.466273	2	70	0.341765	0.759478	ko00260	AT1G14810;AT4G34200	K00133+K00058		Cellular Processes	Transport and catabolism	Peroxisome	0.410707	2	87	0.388413	0.695112	ko04146	AT3G03490;AT4G34900	K13337+K00106
Environmental Information Processing	Membrane transport	ABC transporters	0.437684	1	26	0.36502	0.769424	ko02010	AT1G28010	K05658		Metabolism	Lipid metabolism	Steroid biosynthesis	0.386575	1	34	0.410606	0.695112	ko00100	AT3G45130	K01852
Metabolism	Lipid metabolism	Sphingolipid metabolism	0.424759	1	27	0.376046	0.769424	ko00600	AT1G33700	K17108		Environmental Information Processing	Signal transduction	Plant hormone signal transduction	0.38619	5	273	0.41097	0.695112	ko04075	AT3G57040;AT4G14550;AT4G19660;AT5G43700;AT5G57050	K14492+K14484+K14508+K14484+K14497
Metabolism	Lipid metabolism	Cutin, suberine and wax biosynthesis	0.400624	1	29	0.397536	0.769424	ko00073	AT2G33380	K17991		Metabolism	Biosynthesis of other secondary metabolites	Tropane, piperidine and pyridine alkaloid biosynthesis	0.377027	1	35	0.419733	0.695112	ko00960	AT2G29290	K08081
Metabolism	Metabolism of terpenoids and polyketides	Carotenoid biosynthesis	0.400624	1	29	0.397536	0.769424	ko00906	AT1G52400	K15748		Metabolism	Lipid metabolism	Glycerophospholipid metabolism	0.375733	2	93	0.420985	0.695112	ko00564	AT1G71697;AT4G09760	K14156+K14156
Genetic Information Processing	Transcription	RNA polymerase	0.290777	1	41	0.511945	0.829598	ko03020	AT2G29540	K03020		Genetic Information Processing	Translation	Ribosome biogenesis in eukaryotes	0.375733	2	93	0.420985	0.695112	ko03008	AT2G23080;AT5G05540	K03097+K14570
Metabolism	Amino acid metabolism	Phenylalanine metabolism	0.276706	1	43	0.528803	0.829598	ko00360	AT5G04230	K10775		Metabolism	Lipid metabolism	Fatty acid biosynthesis	0.33412	1	40	0.463319	0.695112	ko00061	AT5G16230	K03921
Genetic Information Processing	Replication and repair	Base excision repair	0.276706	1	43	0.528803	0.829598	ko03410	AT3G18630	K03648		Metabolism	Amino acid metabolism	Tyrosine metabolism	0.33412	1	40	0.463319	0.695112	ko00350	AT5G42250	K00121
Organismal Systems	Environmental adaptation	Plant-pathogen interaction	0.245614	3	170	0.568049	0.829598	ko04626	AT5G42380;AT5G44460;AT5G47910	K13448+K13448+K13447		Cellular Processes	Transport and catabolism	Autophagy - other eukaryotes	0.33412	1	40	0.463319	0.695112	ko04136	AT3G19190	K17906
Genetic Information Processing	Translation	RNA transport	0.242537	3	171	0.572088	0.829598	ko03013	AT1G51380;AT1G59660;AT5G20010	K13025+K14297+K07936		Metabolism	Metabolism of other amino acids	Glutathione metabolism	0.3296	2	102	0.468166	0.695112	ko00480	AT3G09270;AT5G02780	K00799+K00799
Metabolism	Amino acid metabolism	Alanine, aspartate and glutamate metabolism	0.239576	1	49	0.576002	0.829598	ko00250	AT1G29900	K01955		Genetic Information Processing	Transcription	RNA polymerase	0.326389	1	41	0.471641	0.695112	ko03020	AT1G53690	K03009
Metabolism	Amino acid metabolism	Cysteine and methionine metabolism	0.224881	2	115	0.595826	0.829598	ko00270	AT1G14810;AT4G23600	K00133+K21623		Organismal Systems	Environmental adaptation	Plant-pathogen interaction	0.310732	3	170	0.488954	0.695112	ko04626	AT3G48080;AT4G04695;AT5G45250	K18875+K13412+K16226
Genetic Information Processing	Folding, sorting and degradation	Protein export	0.213431	1	54	0.611743	0.829598	ko03060	AT1G29310	K10956		Genetic Information Processing	Translation	RNA transport	0.307244	3	171	0.492897	0.695112	ko03013	AT1G21160;AT1G24706;AT1G76820	K03243+K12879+K03243
Metabolism	Global and overview maps	Biosynthesis of amino acids	0.204267	4	247	0.624789	0.829598	ko01230	AT1G14810;AT1G25220;AT2G36530;AT4G34200	K00133+K01658+K01689+K00058		Metabolism	Lipid metabolism	Fatty acid degradation	0.291259	1	46	0.511377	0.703144	ko00071	AT5G42250	K00121
Metabolism	Carbohydrate metabolism	Galactose metabolism	0.203987	1	56	0.625191	0.829598	ko00052	AT1G47840	K00844		Genetic Information Processing	Translation	mRNA surveillance pathway	0.273914	2	115	0.532213	0.713944	ko03015	AT1G13460;AT3G26020	K11584+K11584
Metabolism	Amino acid metabolism	Phenylalanine, tyrosine and tryptophan biosynthesis	0.203987	1	56	0.625191	0.829598	ko00400	AT1G25220	K01658		Metabolism	Amino acid metabolism	Tryptophan metabolism	0.244958	1	54	0.568909	0.744693	ko00380	AT2G30750	K11868
Genetic Information Processing	Translation	Aminoacyl-tRNA biosynthesis	0.199461	1	57	0.631741	0.829598	ko00970	AT1G66520	K00604		Metabolism	Carbohydrate metabolism	Galactose metabolism	0.234917	1	56	0.582214	0.744693	ko00052	AT5G08370	K07407
Metabolism	Global and overview maps	Carbon metabolism	0.176952	4	260	0.665347	0.829598	ko01200	AT1G47840;AT2G34590;AT2G36530;AT4G34200	K00844+K00162+K01689+K00058		Metabolism	Lipid metabolism	Glycerolipid metabolism	0.220825	1	59	0.601417	0.751771	ko00561	AT5G08370	K07407
Metabolism	Carbohydrate metabolism	Citrate cycle (TCA cycle)	0.174746	1	63	0.668735	0.829598	ko00020	AT2G34590	K00162		Metabolism	Carbohydrate metabolism	Fructose and mannose metabolism	0.199624	1	64	0.631504	0.768687	ko00051	AT5G66460	K19355
Genetic Information Processing	Translation	Ribosome	0.171833	5	326	0.673235	0.829598	ko03010	AT1G61580;AT3G06320;AT4G29430;AT5G52650;AT5G66860	K02925+K02913+K02957+K02947+K02897		Metabolism	Global and overview maps	Fatty acid metabolism	0.191855	1	66	0.642902	0.768687	ko01212	AT5G16230	K03921
Metabolism	Carbohydrate metabolism	Fructose and mannose metabolism	0.170997	1	64	0.674533	0.829598	ko00051	AT1G47840	K00844		Metabolism	Biosynthesis of other secondary metabolites	Phenylpropanoid biosynthesis	0.132402	2	168	0.737222	0.862707	ko00940	AT1G45191;AT3G62750	K01188+K01188
Metabolism	Global and overview maps	Fatty acid metabolism	0.163784	1	66	0.68583	0.829598	ko01212	AT4G17470	K01074		Genetic Information Processing	Folding, sorting and degradation	RNA degradation	0.0809175	1	113	0.830008	0.92731	ko03018	AT3G46960	K12599
Metabolism	Global and overview maps	Metabolic pathways	0.161804	31	1893	0.688963	0.829598	ko01100	AT1G11580;AT1G14810;AT1G19670;AT1G20480;AT1G25220;AT1G29900;AT1G33700;AT1G47840;AT1G68530;AT1G79470;AT2G06050;AT2G29540;AT2G34590;AT2G36530;AT2G43590;AT2G47550;AT3G12500;AT3G25760;AT3G43270;AT3G49110;AT4G17470;AT4G28720;AT4G29570;AT4G34200;AT4G37990;AT5G04230;AT5G06720;AT5G10170;AT5G23070;AT5G26030;AT5G51890	K01051+K00133+K08099+K10526+K01658+K01955+K17108+K00844+K15397+K00088+K05894+K03020+K00162+K01689+K01183+K01051+K20547+K10525+K01051+K00430+K01074+K11816+K01489+K00058+K00083+K10775+K00430+K01858+K00857+K01772+K00430		Metabolism	Carbohydrate metabolism	Glycolysis / Gluconeogenesis	0.0767994	1	116	0.837916	0.92731	ko00010	AT5G42250	K00121
Metabolism	Metabolism of other amino acids	Cyanoamino acid metabolism	0.160313	1	67	0.691332	0.829598	ko00460	AT5G10300	K20802		Genetic Information Processing	Folding, sorting and degradation	Protein processing in endoplasmic reticulum	0.0741678	2	211	0.843009	0.92731	ko04141	AT2G29070;AT5G37670	K14016+K13993
Metabolism	Carbohydrate metabolism	Inositol phosphate metabolism	0.141221	1	73	0.722403	0.846075	ko00562	AT5G10170	K01858		Environmental Information Processing	Signal transduction	MAPK signaling pathway - plant	0.0593204	1	131	0.872328	0.940745	ko04016	AT5G57050	K14497
Metabolism	Carbohydrate metabolism	Starch and sucrose metabolism	0.133721	2	149	0.734986	0.846075	ko00500	AT1G47840;AT3G13560	K00844+K19892		Metabolism	Global and overview maps	Metabolic pathways	0.0241393	23	1893	0.945934	0.991864	ko01100	AT1G08260;AT1G45191;AT1G53690;AT1G71697;AT1G80050;AT2G13810;AT2G22190;AT2G27470;AT2G29290;AT2G41210;AT3G45130;AT3G62750;AT4G02780;AT4G09760;AT4G33150;AT4G34900;AT5G08370;AT5G09350;AT5G37180;AT5G41880;AT5G42250;AT5G42810;AT5G55810	K02324+K01188+K03009+K14156+K00759+K10206+K01087+K02326+K08081+K00889+K01852+K01188+K04120+K14156+K14157+K00106+K07407+K19801+K00695+K02684+K00121+K10572+K06210
Metabolism	Nucleotide metabolism	Purine metabolism	0.118485	2	157	0.761229	0.846075	ko00230	AT1G79470;AT2G29540	K00088+K03020		Metabolism	Global and overview maps	Biosynthesis of amino acids	0.00861047	1	247	0.980369	0.991864	ko01230	AT2G13810	K10206
Cellular Processes	Transport and catabolism	Phagosome	0.117302	1	82	0.763305	0.846075	ko04145	AT1G29310	K10956		Metabolism	Global and overview maps	Carbon metabolism	0.00694634	1	260	0.984133	0.991864	ko01200	AT5G42250	K00121
Metabolism	Carbohydrate metabolism	Pyruvate metabolism	0.11038	1	85	0.775568	0.846075	ko00620	AT2G34590	K00162		Metabolism	Global and overview maps	Biosynthesis of secondary metabolites	0.00354783	9	1075	0.991864	0.991864	ko01110	AT1G45191;AT2G13810;AT2G29290;AT3G45130;AT3G62750;AT4G02780;AT4G33150;AT4G34900;AT5G42250	K01188+K10206+K08081+K01852+K01188+K04120+K14157+K00106+K00121
Metabolism	Lipid metabolism	Glycerophospholipid metabolism	0.0940496	1	93	0.805287	0.862807	ko00564	AT5G40610	K00006
Genetic Information Processing	Transcription	Spliceosome	0.0698631	2	192	0.851406	0.891907	ko03040	AT1G51380;AT5G44500	K13025+K11086
Genetic Information Processing	Translation	mRNA surveillance pathway	0.061272	1	115	0.868416	0.891907	ko03015	AT1G51380	K13025
Genetic Information Processing	Folding, sorting and degradation	Protein processing in endoplasmic reticulum	0.0523911	2	211	0.886358	0.891907	ko04141	AT1G29310;AT3G46230	K10956+K13993
Metabolism	Energy metabolism	Oxidative phosphorylation	0.0496806	1	126	0.891907	0.891907	ko00190	AT4G30190	K01535

## Sheet: Table S5_4
Supplemental Data 5. KEGG analysis of uniquely regulated genes in both local and systemic leaves of WT and glr3.3 glr3.6 plants 2 h after W+OS treatment.
TOP10 KEGG pathways were marked out and highlight boxes were amino acid or carbohydrate metabolism pathways.
KEGG analysis of 507 uniquely up-regulated genes in glr3.3 glr3.6-systemic												KEGG analysis of 455 uniquely down-regulated genes in glr3.3 glr3.6-systemic
KEGG_A_class	KEGG_B_class	Pathway	neglog10 p Value	out (80)	All (4748)	Pvalue	Qvalue	Pathway ID	Genes	K_IDs		KEGG_A_class	KEGG_B_class	Pathway	neglog10 p Value	out (85)	All (4748)	Pvalue	Qvalue	Pathway ID	Genes	K_IDs
Genetic Information Processing	Translation	Ribosome	5.9431	19	326	1.14e-06	6.97e-05	ko03010	AT1G07070;AT1G17560;AT1G22780;AT1G26880;AT1G26910;AT2G32060;AT2G44860;AT3G02190;AT3G12370;AT3G18760;AT3G18880;AT3G43980;AT3G55280;AT4G30930;AT5G15520;AT5G18790;AT5G22440;AT5G23900;AT5G59240	K02917+K02874+K02964+K02915+K02866+K02951+K02896+K02924+K02864+K02990+K02961+K02980+K02893+K02888+K02966+K02913+K02865+K02873+K02995		Metabolism	Lipid metabolism	Fatty acid degradation	2.9004	5	46	0.00125775	0.0713612	ko00071	AT2G04350;AT4G14070;AT4G29010;AT5G48880;AT5G58860	K01897+K01897+K10527+K07513+K15401
Cellular Processes	Transport and catabolism	Phagosome	1.31328	4	82	0.0486092	0.838	ko04145	AT1G22740;AT5G19770;AT5G23860;AT5G44340	K07897+K07374+K07375+K07375		Metabolism	Carbohydrate metabolism	Pentose phosphate pathway	2.44916	5	58	0.00355498	0.0713612	ko00030	AT3G27300;AT4G24620;AT4G26520;AT4G26530;AT5G64380	K00036+K01810+K01623+K01623+K03841
Organismal Systems	Environmental adaptation	Plant-pathogen interaction	1.1828	6	170	0.0656455	0.838	ko04626	AT1G66400;AT2G24610;AT3G03000;AT3G28910;AT5G04870;AT5G52640	K13448+K05391+K13448+K09422+K13412+K04079		Cellular Processes	Transport and catabolism	Peroxisome	2.3592	6	87	0.00437316	0.0713612	ko04146	AT1G52870;AT2G04350;AT3G44550;AT4G14070;AT4G25100;AT5G48880	K13348+K01897+K13356+K01897+K04564+K07513
Genetic Information Processing	Translation	Ribosome biogenesis in eukaryotes	1.15005	4	93	0.0707869	0.838	ko03008	AT1G15420;AT4G22380;AT5G20160;AT5G27120	K14546+K12845+K12845+K14565		Metabolism	Carbohydrate metabolism	Glycolysis / Gluconeogenesis	2.35287	7	116	0.00443741	0.0713612	ko00010	AT3G49160;AT4G24620;AT4G26520;AT4G26530;AT5G08570;AT5G54960;AT5G64380	K00873+K01810+K01623+K01623+K00873+K01568+K03841
Environmental Information Processing	Signal transduction	Plant hormone signal transduction	1.06018	8	273	0.0870611	0.838	ko04075	AT1G04240;AT1G19050;AT1G51950;AT3G23030;AT3G23240;AT3G48100;AT4G34790;AT5G54510	K14484+K14492+K14484+K14484+K14516+K14492+K14488+K14487		Metabolism	Global and overview maps	Biosynthesis of secondary metabolites	2.29509	30	1075	0.00506891	0.0713612	ko01110	AT1G07450;AT1G16410;AT1G67070;AT2G20340;AT2G38380;AT2G38390;AT3G03480;AT3G17070;AT3G27300;AT3G43670;AT3G46970;AT3G49120;AT3G49160;AT4G08870;AT4G24620;AT4G26520;AT4G26530;AT4G29010;AT4G32770;AT4G37760;AT5G08570;AT5G08640;AT5G22300;AT5G23010;AT5G24150;AT5G36700;AT5G48880;AT5G54960;AT5G57030;AT5G64380	K08081+K12154+K01809+K01593+K00430+K00430+K18858+K00430+K00036+K00276+K00688+K00430+K00873+K01476+K01810+K01623+K01623+K10527+K09834+K00511+K00873+K05278+K13035+K15741+K00511+K19269+K07513+K01568+K06444+K03841
Metabolism	Lipid metabolism	Steroid biosynthesis	0.953336	2	34	0.111343	0.838	ko00100	AT1G58440;AT3G19820	K00511+K09828		Metabolism	Global and overview maps	Carbon metabolism	2.20907	11	260	0.00617912	0.0713612	ko01200	AT2G42600;AT3G19480;AT3G27300;AT3G49160;AT4G15530;AT4G24620;AT4G26520;AT4G26530;AT5G08570;AT5G36700;AT5G64380	K01595+K00058+K00036+K00873+K01006+K01810+K01623+K01623+K00873+K19269+K03841
Metabolism	Metabolism of terpenoids and polyketides	Brassinosteroid biosynthesis	0.89553	1	8	0.127195	0.838	ko00905	AT3G50660	K09587		Metabolism	Energy metabolism	Carbon fixation in photosynthetic organisms	2.1527	5	68	0.00703561	0.0713612	ko00710	AT2G42600;AT4G15530;AT4G26520;AT4G26530;AT5G64380	K01595+K01006+K01623+K01623+K03841
Metabolism	Carbohydrate metabolism	Ascorbate and aldarate metabolism	0.741962	2	46	0.18115	0.838	ko00053	AT3G09940;AT5G39320	K08232+K00012		Metabolism	Carbohydrate metabolism	Fructose and mannose metabolism	1.56952	4	64	0.0269453	0.234764	ko00051	AT1G67070;AT4G26520;AT4G26530;AT5G64380	K01809+K01623+K01623+K03841
Metabolism	Lipid metabolism	Fatty acid degradation	0.741962	2	46	0.18115	0.838	ko00071	AT1G65520;AT3G06690	K07517+K00232		Metabolism	Global and overview maps	Fatty acid metabolism	1.52638	4	66	0.0297588	0.234764	ko01212	AT2G04350;AT4G14070;AT4G29010;AT5G48880	K01897+K01897+K10527+K07513
Metabolism	Lipid metabolism	Glycerophospholipid metabolism	0.686075	3	93	0.206028	0.838	ko00564	AT1G75020;AT2G18730;AT4G16700	K13513+K00901+K01613		Metabolism	Biosynthesis of other secondary metabolites	Betalain biosynthesis	1.44992	1	2	0.0354878	0.242751	ko00965	AT2G20340	K01593
Metabolism	Metabolism of other amino acids	Taurine and hypotaurine metabolism	0.673712	1	14	0.211977	0.838	ko00430	AT2G02010	K01580		Metabolism	Lipid metabolism	alpha-Linolenic acid metabolism	1.41434	3	42	0.0385175	0.242751	ko00592	AT3G03480;AT4G29010;AT5G48880	K18858+K10527+K07513
Metabolism	Metabolism of cofactors and vitamins	Vitamin B6 metabolism	0.647251	1	15	0.225294	0.838	ko00750	AT2G17630	K00831		Metabolism	Glycan biosynthesis and metabolism	Other glycan degradation	1.35189	2	19	0.0444748	0.242751	ko00511	AT3G54440;AT5G13980	K01190+K01191
Metabolism	Carbohydrate metabolism	Butanoate metabolism	0.59987	1	17	0.251264	0.838	ko00650	AT2G02010	K01580		Metabolism	Global and overview maps	Metabolic pathways	1.34268	42	1893	0.0454278	0.242751	ko01100	AT1G07450;AT1G15820;AT1G21640;AT1G31330;AT1G32200;AT1G67070;AT1G67320;AT2G04350;AT2G20340;AT2G38380;AT2G38390;AT2G42600;AT3G17070;AT3G19480;AT3G27300;AT3G43670;AT3G46970;AT3G49120;AT3G49160;AT3G54440;AT3G55630;AT4G08870;AT4G14070;AT4G15530;AT4G17770;AT4G24620;AT4G25000;AT4G26520;AT4G26530;AT4G29010;AT4G32770;AT4G37760;AT5G08570;AT5G08640;AT5G20830;AT5G22300;AT5G24150;AT5G36700;AT5G48880;AT5G54960…	K08081+K08917+K00858+K02694+K00630+K01809+K02685+K01897+K01593+K00430+K00430+K01595+K00430+K00058+K00036+K00276+K00688+K00430+K00873+K01190+K01930+K01476+K01897+K01006+K16055+K01810+K01176+K01623+K01623+K10527+K09834+K00511+K00873+K05278+K00695+K13035+K00511+K19269+K07513+K01568+K06444+K03841
Metabolism	Lipid metabolism	Glycerolipid metabolism	0.581721	2	59	0.261987	0.838	ko00561	AT1G75020;AT2G18730	K13513+K00901		Metabolism	Carbohydrate metabolism	Starch and sucrose metabolism	1.30418	6	149	0.0496385	0.242751	ko00500	AT3G46970;AT4G17090;AT4G17770;AT4G24620;AT4G25000;AT5G20830	K00688+K01177+K16055+K01810+K01176+K00695
Genetic Information Processing	Folding, sorting and degradation	Protein processing in endoplasmic reticulum	0.549415	5	211	0.282218	0.838	ko04141	AT1G07400;AT1G10230;AT1G20140;AT3G60010;AT5G52640	K13993+K03094+K03094+K03094+K04079		Metabolism	Biosynthesis of other secondary metabolites	Isoquinoline alkaloid biosynthesis	1.23617	2	22	0.0580531	0.242751	ko00950	AT2G20340;AT3G43670	K01593+K00276
Metabolism	Global and overview maps	Fatty acid metabolism	0.514332	2	66	0.305963	0.838	ko01212	AT1G08510;AT3G06690	K10781+K00232		Genetic Information Processing	Replication and repair	DNA replication	1.22585	3	50	0.0594497	0.242751	ko03030	AT1G67320;AT2G07690;AT4G19130	K02685+K02209+K07466
Metabolism	Biosynthesis of other secondary metabolites	Isoquinoline alkaloid biosynthesis	0.505166	1	22	0.312489	0.838	ko00950	AT2G24850	K00815		Metabolism	Metabolism of terpenoids and polyketides	Sesquiterpenoid and triterpenoid biosynthesis	1.20162	2	23	0.0628608	0.242751	ko00909	AT4G37760;AT5G24150	K00511+K00511
Metabolism	Metabolism of terpenoids and polyketides	Sesquiterpenoid and triterpenoid biosynthesis	0.489285	1	23	0.324127	0.838	ko00909	AT1G58440	K00511		Metabolism	Biosynthesis of other secondary metabolites	Glucosinolate biosynthesis	1.20162	2	23	0.0628608	0.242751	ko00966	AT1G16410;AT5G23010	K12154+K15741
Metabolism	Amino acid metabolism	Glycine, serine and threonine metabolism	0.480282	2	70	0.330916	0.838	ko00260	AT1G18640;AT2G17630	K01079+K00831		Metabolism	Carbohydrate metabolism	Pyruvate metabolism	1.18734	4	85	0.0649615	0.242751	ko00620	AT2G42600;AT3G49160;AT4G15530;AT5G08570	K01595+K00873+K01006+K00873
Metabolism	Glycan biosynthesis and metabolism	Glycosylphosphatidylinositol(GPI)-anchor biosynthesis	0.474217	1	24	0.33557	0.838	ko00563	AT1G61280	K03861		Metabolism	Carbohydrate metabolism	Galactose metabolism	1.10797	3	56	0.0779875	0.276856	ko00052	AT2G47180;AT3G54440;AT5G40390	K18819+K01190+K06617
Environmental Information Processing	Membrane transport	ABC transporters	0.446256	1	26	0.357886	0.838	ko02010	AT3G62150	K05658		Metabolism	Lipid metabolism	Cutin, suberine and wax biosynthesis	1.02579	2	29	0.0942353	0.318605	ko00073	AT3G44550;AT5G58860	K13356+K15401
Metabolism	Lipid metabolism	Cutin, suberine and wax biosynthesis	0.408959	1	29	0.389979	0.838	ko00073	AT1G01600	K15398		Genetic Information Processing	Replication and repair	Homologous recombination	0.929795	3	67	0.117545	0.36413	ko03440	AT3G19210;AT4G02110;AT4G19130	K10875+K10728+K07466
Metabolism	Lipid metabolism	Biosynthesis of unsaturated fatty acids	0.408959	1	29	0.389979	0.838	ko01040	AT3G06690	K00232		Metabolism	Biosynthesis of other secondary metabolites	Indole alkaloid biosynthesis	0.924986	1	7	0.118854	0.36413	ko00901	AT2G20340	K01593
Genetic Information Processing	Transcription	Spliceosome	0.390721	4	192	0.406704	0.838	ko03040	AT4G22380;AT5G18810;AT5G20160;AT5G25230	K12845+K12900+K12845+K12852		Metabolism	Lipid metabolism	Steroid biosynthesis	0.909791	2	34	0.123086	0.36413	ko00100	AT4G37760;AT5G24150	K00511+K00511
Metabolism	Amino acid metabolism	Lysine degradation	0.386699	1	31	0.410489	0.838	ko00310	AT3G03750	K11433		Metabolism	Biosynthesis of other secondary metabolites	Tropane, piperidine and pyridine alkaloid biosynthesis	0.889103	2	35	0.129091	0.366619	ko00960	AT1G07450;AT3G43670	K08081+K00276
Genetic Information Processing	Folding, sorting and degradation	Ubiquitin mediated proteolysis	0.361276	3	143	0.435235	0.838	ko04120	AT1G10230;AT1G20140;AT3G60010	K03094+K03094+K03094		Metabolism	Lipid metabolism	Linoleic acid metabolism	0.823418	1	9	0.15017	0.405841	ko00591	AT1G55020	K15718
Metabolism	Metabolism of cofactors and vitamins	Ubiquinone and other terpenoid-quinone biosynthesis	0.347283	1	35	0.449487	0.838	ko00130	AT2G24850	K00815		Metabolism	Lipid metabolism	Fatty acid biosynthesis	0.795744	2	40	0.16005	0.405841	ko00061	AT2G04350;AT4G14070	K01897+K01897
Metabolism	Biosynthesis of other secondary metabolites	Tropane, piperidine and pyridine alkaloid biosynthesis	0.347283	1	35	0.449487	0.838	ko00960	AT2G24850	K00815		Metabolism	Amino acid metabolism	Tyrosine metabolism	0.795744	2	40	0.16005	0.405841	ko00350	AT2G20340;AT3G43670	K01593+K00276
Metabolism	Lipid metabolism	Fatty acid biosynthesis	0.305685	1	40	0.494669	0.838	ko00061	AT1G08510	K10781		Metabolism	Amino acid metabolism	Phenylalanine metabolism	0.746592	2	43	0.179229	0.438802	ko00360	AT2G20340;AT3G43670	K01593+K00276
Metabolism	Amino acid metabolism	Tyrosine metabolism	0.305685	1	40	0.494669	0.838	ko00350	AT2G24850	K00815		Metabolism	Metabolism of cofactors and vitamins	Nicotinate and nicotinamide metabolism	0.599709	1	16	0.251357	0.537484	ko00760	AT1G21640	K00858
Metabolism	Metabolism of other amino acids	beta-Alanine metabolism	0.305685	1	40	0.494669	0.838	ko00410	AT2G02010	K01580		Metabolism	Amino acid metabolism	Tryptophan metabolism	0.599001	2	54	0.251767	0.537484	ko00380	AT2G20340;AT3G43600	K01593+K11817
Cellular Processes	Transport and catabolism	Autophagy - other eukaryotes	0.305685	1	40	0.494669	0.838	ko04136	AT4G30510	K17908		Genetic Information Processing	Folding, sorting and degradation	Protein export	0.599001	2	54	0.251767	0.537484	ko03060	AT1G09080;AT4G01800	K09490+K03070
Metabolism	Lipid metabolism	alpha-Linolenic acid metabolism	0.290986	1	42	0.511698	0.838	ko00592	AT3G06690	K00232		Genetic Information Processing	Transcription	Basal transcription factors	0.587628	2	55	0.258447	0.537484	ko03022	AT1G17440;AT4G12610	K03126+K03138
Metabolism	Amino acid metabolism	Phenylalanine metabolism	0.283997	1	43	0.519999	0.838	ko00360	AT2G24850	K00815		Metabolism	Lipid metabolism	Arachidonic acid metabolism	0.577074	1	17	0.264805	0.537484	ko00590	AT2G25080	K00432
Genetic Information Processing	Replication and repair	Base excision repair	0.283997	1	43	0.519999	0.838	ko03410	AT3G12710	K01246		Genetic Information Processing	Translation	Aminoacyl-tRNA biosynthesis	0.565725	2	57	0.271816	0.537484	ko00970	AT1G14610;AT5G22800	K01873+K01872
Metabolism	Lipid metabolism	Fatty acid elongation	0.270685	1	45	0.536185	0.838	ko00062	AT1G32190	K01076		Metabolism	Metabolism of other amino acids	Glutathione metabolism	0.560116	3	102	0.275349	0.537484	ko00480	AT2G25080;AT3G27300;AT4G08390	K00432+K00036+K00434
Metabolism	Amino acid metabolism	Alanine, aspartate and glutamate metabolism	0.246449	1	49	0.566958	0.838	ko00250	AT2G02010	K01580		Metabolism	Global and overview maps	Biosynthesis of amino acids	0.552691	6	247	0.280097	0.537484	ko01230	AT3G19480;AT3G49160;AT4G08870;AT4G26520;AT4G26530;AT5G08570	K00058+K00873+K01476+K01623+K01623+K00873
Metabolism	Carbohydrate metabolism	Glycolysis / Gluconeogenesis	0.231344	2	116	0.587024	0.838	ko00010	AT1G16300;AT1G50460	K00134+K00844		Metabolism	Nucleotide metabolism	Purine metabolism	0.509711	4	157	0.309235	0.568943	ko00230	AT1G14250;AT1G67320;AT3G49160;AT5G08570	K01510+K02685+K00873+K00873
Genetic Information Processing	Folding, sorting and degradation	Protein export	0.21997	1	54	0.602601	0.838	ko03060	AT1G53530	K09647		Metabolism	Energy metabolism	Photosynthesis - antenna proteins	0.483406	1	22	0.328545	0.568943	ko00196	AT1G15820	K08917
Metabolism	Global and overview maps	Biosynthesis of amino acids	0.218166	4	247	0.60511	0.838	ko01230	AT1G16300;AT1G18640;AT2G17630;AT2G24850	K00134+K01079+K00831+K00815		Metabolism	Metabolism of terpenoids and polyketides	Zeatin biosynthesis	0.483406	1	22	0.328545	0.568943	ko00908	AT2G36750	K13496
Metabolism	Carbohydrate metabolism	Galactose metabolism	0.210396	1	56	0.616032	0.838	ko00052	AT1G50460	K00844		Metabolism	Biosynthesis of other secondary metabolites	Flavonoid biosynthesis	0.483406	1	22	0.328545	0.568943	ko00941	AT5G08640	K05278
Metabolism	Amino acid metabolism	Phenylalanine, tyrosine and tryptophan biosynthesis	0.210396	1	56	0.616032	0.838	ko00400	AT2G24850	K00815		Metabolism	Biosynthesis of other secondary metabolites	Phenylpropanoid biosynthesis	0.450494	4	168	0.35441	0.580356	ko00940	AT2G38380;AT2G38390;AT3G17070;AT3G49120	K00430+K00430+K00430+K00430
Metabolism	Global and overview maps	Carbon metabolism	0.189733	4	260	0.646051	0.838	ko01200	AT1G16300;AT1G18640;AT1G50460;AT2G17630	K00134+K01079+K00844+K00831		Metabolism	Amino acid metabolism	Glycine, serine and threonine metabolism	0.446192	2	70	0.357938	0.580356	ko00260	AT3G19480;AT3G43670	K00058+K00276
Metabolism	Carbohydrate metabolism	Amino sugar and nucleotide sugar metabolism	0.184586	2	131	0.653753	0.838	ko00520	AT1G50460;AT5G39320	K00844+K00012		Metabolism	Metabolism of cofactors and vitamins	Folate biosynthesis	0.4253	1	26	0.375578	0.580356	ko00790	AT3G55630	K01930
Environmental Information Processing	Signal transduction	MAPK signaling pathway - plant	0.184586	2	131	0.653753	0.838	ko04016	AT3G23240;AT4G13000	K14516+K20714		Environmental Information Processing	Membrane transport	ABC transporters	0.4253	1	26	0.375578	0.580356	ko02010	AT4G18050	K05658
Metabolism	Carbohydrate metabolism	Fructose and mannose metabolism	0.176904	1	64	0.66542	0.838	ko00051	AT1G50460	K00844		Metabolism	Global and overview maps	2-Oxocarboxylic acid metabolism	0.415882	2	74	0.383812	0.580356	ko01210	AT1G16410;AT5G23010	K12154+K15741
Metabolism	Metabolism of other amino acids	Cyanoamino acid metabolism	0.16604	1	67	0.682276	0.838	ko00460	AT3G60130	K01188		Metabolism	Lipid metabolism	Sphingolipid metabolism	0.412494	1	27	0.386818	0.580356	ko00600	AT3G54440	K01190
Genetic Information Processing	Replication and repair	Homologous recombination	0.16604	1	67	0.682276	0.838	ko03440	AT5G57450	K10880		Metabolism	Carbohydrate metabolism	Glyoxylate and dicarboxylate metabolism	0.394769	2	77	0.402931	0.580356	ko00630	AT5G04140;AT5G36700	K00284+K19269
Metabolism	Energy metabolism	Carbon fixation in photosynthetic organisms	0.162597	1	68	0.687706	0.838	ko00710	AT1G16300	K00134		Metabolism	Metabolism of terpenoids and polyketides	Carotenoid biosynthesis	0.388594	1	29	0.408701	0.580356	ko00906	AT5G57030	K06444
Cellular Processes	Transport and catabolism	Endocytosis	0.152114	2	144	0.704508	0.838	ko04144	AT1G22740;AT3G10640	K07897+K12198		Metabolism	Lipid metabolism	Biosynthesis of unsaturated fatty acids	0.388594	1	29	0.408701	0.580356	ko01040	AT5G48880	K07513
Metabolism	Carbohydrate metabolism	Starch and sucrose metabolism	0.141256	2	149	0.722344	0.838	ko00500	AT1G50460;AT3G60130	K00844+K01188		Metabolism	Metabolism of cofactors and vitamins	Ubiquinone and other terpenoid-quinone biosynthesis	0.328062	1	35	0.469827	0.6422	ko00130	AT4G32770	K09834
Metabolism	Carbohydrate metabolism	Pentose and glucuronate interconversions	0.137886	1	76	0.727971	0.838	ko00040	AT5G39320	K00012		Genetic Information Processing	Folding, sorting and degradation	Ubiquitin mediated proteolysis	0.323408	3	143	0.474889	0.6422	ko04120	AT2G21470;AT3G16320;AT4G10180	K10685+K03350+K10571
Environmental Information Processing	Signal transduction	Phosphatidylinositol signaling system	0.137886	1	76	0.727971	0.838	ko04070	AT2G18730	K00901		Metabolism	Amino acid metabolism	Arginine biosynthesis	0.319312	1	36	0.479389	0.6422	ko00220	AT4G08870	K01476
Cellular Processes	Transport and catabolism	Peroxisome	0.11065	1	87	0.775087	0.867	ko04146	AT3G06690	K00232		Genetic Information Processing	Replication and repair	Mismatch repair	0.294938	1	39	0.507063	0.666059	ko03430	AT4G19130	K07466
Metabolism	Biosynthesis of other secondary metabolites	Phenylpropanoid biosynthesis	0.10672	2	168	0.782131	0.867	ko00940	AT1G30760;AT3G60130	K22395+K01188		Metabolism	Metabolism of other amino acids	beta-Alanine metabolism	0.287383	1	40	0.515961	0.666059	ko00410	AT3G43670	K00276
Metabolism	Metabolism of other amino acids	Glutathione metabolism	0.0827072	1	102	0.826595	0.9	ko00480	AT1G02940	K00799		Genetic Information Processing	Folding, sorting and degradation	Protein processing in endoplasmic reticulum	0.278266	4	211	0.526907	0.667921	ko04141	AT1G09080;AT1G09180;AT1G18830;AT5G59720	K09490+K07953+K14005+K13993
Genetic Information Processing	Folding, sorting and degradation	RNA degradation	0.0671292	1	113	0.856783	0.906	ko03018	AT1G61470	K12581		Metabolism	Energy metabolism	Nitrogen metabolism	0.266231	1	43	0.541713	0.667921	ko00910	AT5G04140	K00284
Metabolism	Amino acid metabolism	Cysteine and methionine metabolism	0.0646517	1	115	0.861685	0.906	ko00270	AT2G24850	K00815		Environmental Information Processing	Signal transduction	Plant hormone signal transduction	0.263105	5	273	0.545626	0.667921	ko04075	AT1G75580;AT3G61900;AT4G26080;AT4G36110;AT5G18030	K14488+K14488+K14497+K14488+K14488
Metabolism	Nucleotide metabolism	Purine metabolism	0.0298079	1	157	0.933667	0.955	ko00230	AT2G41880	K00942		Metabolism	Carbohydrate metabolism	Ascorbate and aldarate metabolism	0.247099	1	46	0.56611	0.668044	ko00053	AT4G08390	K00434
Metabolism	Global and overview maps	Biosynthesis of secondary metabolites	0.0271388	13	1075	0.939423	0.955	ko01110	AT1G16300;AT1G30760;AT1G50460;AT1G58440;AT1G75020;AT2G02010;AT2G18730;AT2G24850;AT3G06690;AT3G19820;AT3G50660;AT3G60130;AT4G16700	K00134+K22395+K00844+K00511+K13513+K01580+K00901+K00815+K00232+K09828+K09587+K01188+K01613		Metabolism	Energy metabolism	Photosynthesis	0.247099	1	46	0.56611	0.668044	ko00195	AT1G31330	K02694
Metabolism	Global and overview maps	Metabolic pathways	0.00155604	21	1893	0.996424	0.996	ko01100	AT1G01600;AT1G08510;AT1G16300;AT1G18640;AT1G30760;AT1G50460;AT1G58440;AT1G61280;AT1G75020;AT2G02010;AT2G17630;AT2G18730;AT2G24850;AT2G41880;AT3G06690;AT3G09940;AT3G19820;AT3G50660;AT3G60130;AT4G16700;AT5G39320	K15398+K10781+K00134+K01079+K22395+K00844+K00511+K03861+K13513+K01580+K00831+K00901+K00815+K00942+K00232+K08232+K09828+K09587+K01188+K01613+K00012		Metabolism	Amino acid metabolism	Valine, leucine and isoleucine degradation	0.241123	1	47	0.573954	0.668044	ko00280	AT5G48880	K07513
												Genetic Information Processing	Folding, sorting and degradation	RNA degradation	0.21759	2	113	0.605912	0.688315	ko03018	AT1G48650;AT1G55490	K14442+K04077
												Metabolism	Nucleotide metabolism	Pyrimidine metabolism	0.214131	2	114	0.610758	0.688315	ko00240	AT1G14250;AT1G67320	K01510+K02685
												Metabolism	Amino acid metabolism	Arginine and proline metabolism	0.204071	1	54	0.62507	0.693437	ko00330	AT4G08870	K01476
												Metabolism	Lipid metabolism	Glycerolipid metabolism	0.181891	1	59	0.657823	0.718545	ko00561	AT1G32200	K00630
												Metabolism	Carbohydrate metabolism	Amino sugar and nucleotide sugar metabolism	0.163447	2	131	0.686362	0.738359	ko00520	AT1G67070;AT4G24620	K01809+K01810
												Metabolism	Metabolism of other amino acids	Cyanoamino acid metabolism	0.152155	1	67	0.704441	0.746498	ko00460	AT5G22300	K13035
												Genetic Information Processing	Replication and repair	Nucleotide excision repair	0.145646	1	69	0.715079	0.746626	ko03420	AT4G19130	K07466
												Metabolism	Lipid metabolism	Glycerophospholipid metabolism	0.0879369	1	93	0.816701	0.840374	ko00564	AT1G32200	K00630
												Environmental Information Processing	Signal transduction	MAPK signaling pathway - plant	0.0413121	1	131	0.90926	0.922249	ko04016	AT4G26080	K14497
												Organismal Systems	Environmental adaptation	Plant-pathogen interaction	0.0194643	1	170	0.956171	0.956171	ko04626	AT5G45260	K16225
