# Supplementary material for: The glutamate receptor-like 3.3 and 3.6 mediate systemic resistance to insect herbivores in Arabidopsis
Source: J Exp Bot. 2022 Oct 10;73(22):7611–27. doi: 10.1093/jxb/erac399 (PMC9730813; doi:10.1093/jxb/erac399)
Supplement: erac399_suppl_Supplementary_Tables_S6-S7 [file erac399_suppl_supplementary_tables_s6-s7.xlsx]

## Sheet: Table6_1
Supplemental Data 6. Analysis of co-regulated genes between local and systemic leaves of WT or glr3.3 glr3.6
Venny analysis of DEGs between local and systemic leaves of WT after GPA feeding for 24 h								KEGG_A_class: main-class of KEGG pathway; KEGG_B_class: sub-class of KEGG pathway
2237 genes were specifically regulated in WT-local		412 genes were co-regulated in local and systemic leaves of WT	log2FC			1486 genes were specifically regulated in WT-systemic		KEGG analysis of 412 co-regulated genes between local and systemic leaves of WT after GPA feeding for 24 h
AT3G10780			WT-24L	WT-24S		AT5G52290		KEGG_A_class	KEGG_B_class	Pathway	neglog10 p Value	out (106)	All (5412)	Pvalue	Qvalue	Pathway ID	Genes	K_IDs
AT3G26150		AT4G25580	-7.06245	4.13318		AT1G66300		Genetic Information Processing	Translation	Ribosome biogenesis in eukaryotes	4.90553	10	94	1.24301e-05	0.000807955	ko03008	AT3G57150;AT5G22100;AT1G63810;AT4G04940;AT2G18900;AT3G50100;AT1G27470;AT5G11240;AT3G06530;AT4G25630	K11131+K11108+K14544+K14554+K14552+K14570+K14548+K14546+K14550+K14563
AT3G11550		AT3G42800	-6.58458	-2.00941		AT1G06360		Genetic Information Processing	Translation	RNA transport	2.40147	10	191	0.00396763	0.128948	ko03013	AT5G40480;AT2G24050;AT5G38640;AT1G07920;AT1G73240;AT1G07940;AT4G30840;AT1G07930;AT1G52160;AT2G45000	K14314+K03260+K03680+K03231+K14315+K03231+K14305+K03231+K00784+K14306
AT1G29420		AT1G19530	-5.73747	2.80071		AT5G42690		Organismal Systems	Environmental adaptation	Circadian rhythm - plant	2.05613	4	42	0.00878751	0.156131	ko04712	AT2G46790;AT2G46830;AT1G09570;AT5G02810	K12128+K12134+K12120+K12129
AT1G73120		AT3G16670	-5.63844	-3.57592		AT5G55830		Genetic Information Processing	Folding, sorting and degradation	RNA degradation	2.01736	7	122	0.00960809	0.156131	ko03018	AT5G04895;AT3G23990;AT5G14580;AT2G33210;AT4G37910;AT3G44260;AT5G09590	K14442+K04077+K00962+K04077+K04043+K12581+K04043
AT4G26288		AT3G14760	-5.62215	-6.12868		AT3G17680		Genetic Information Processing	Replication and repair	DNA replication	1.73706	4	52	0.0183208	0.238171	ko03030	AT5G44635;AT1G44900;AT1G67630;AT2G24490	K02542+K02540+K02321+K10739
AT3G02310		AT2G14247	-5.55669	-3.43154		AT1G10640		Metabolism	Metabolism of cofactors and vitamins	Vitamin B6 metabolism	1.41861	2	16	0.0381407	0.413191	ko00750	AT3G16050;AT1G17710	K06215+K13248
AT3G13229		AT5G25490	-5.37362	-2.00982		AT1G70260		Metabolism	Metabolism of other amino acids	Glutathione metabolism	1.31002	5	102	0.0489755	0.454773	ko00480	AT2G29440;AT1G17170;AT4G08390;AT1G02950;AT1G10370	K00799+K00799+K00434+K00799+K00799
AT1G72980		AT2G41240	-5.02321	-3.45952		AT4G03100		Metabolism	Biosynthesis of other secondary metabolites	Indole alkaloid biosynthesis	1.11865	1	4	0.0760931	0.618257	ko00901	AT1G74000	K01757
AT3G03830		AT1G17710	-4.92065	-4.1653		AT4G27370		Metabolism	Metabolism of other amino acids	Phosphonate and phosphinate metabolism	1.02594	1	5	0.0942022	0.680349	ko00440	AT4G03610	K06167
AT4G02290		AT4G08867	-4.87289	-5.23308		AT3G18660		Metabolism	Lipid metabolism	Fatty acid elongation	0.787563	2	37	0.163094	0.898031	ko00062	AT1G04220;AT1G01120	K15397+K15397
AT5G40900		AT1G01190	-4.79821	-4.00949		AT1G18370		Metabolism	Biosynthesis of other secondary metabolites	Stilbenoid, diarylheptanoid and gingerol biosynthesis	0.787309	1	9	0.163189	0.898031	ko00945	AT2G30490	K00487
AT3G15440		AT4G31380	-4.68346	3.55152		AT3G55660		Metabolism	Metabolism of cofactors and vitamins	Ubiquinone and other terpenoid-quinone biosynthesis	0.751794	2	39	0.177095	0.898031	ko00130	AT2G30490;AT1G06570	K00487+K00457
AT1G17700		AT3G03840	-4.44924	-2.89017		AT1G65110		Metabolism	Metabolism of other amino acids	Taurine and hypotaurine metabolism	0.745679	1	10	0.179606	0.898031	ko00430	AT2G02010	K01580
AT2G20670		AT5G51600	-4.2194	-2.00518		AT5G12940		Metabolism	Lipid metabolism	Cutin, suberine and wax biosynthesis	0.686962	2	43	0.205607	0.938793	ko00073	AT5G37300;AT5G58860	K15406+K15401
AT3G22100		AT4G18970	-4.19338	-2.88718		AT3G12870		Environmental Information Processing	Signal transduction	MAPK signaling pathway - plant	0.614034	5	171	0.243202	0.938793	ko04016	AT5G24770;AT4G36450;AT5G51060;AT1G78290;AT3G25250	K20728+K20537+K13447+K14498+K20714
AT3G51325		AT3G06880	-4.14381	-3.97199		AT2G40610		Metabolism	Carbohydrate metabolism	Pentose and glucuronate interconversions	0.6019	4	130	0.250092	0.938793	ko00040	AT4G02320;AT2G37770;AT2G47550;AT3G07010	K01051+K00002+K01051+K01728
AT1G15330		AT1G22120	-3.87263	-4.41846		AT4G34400		Genetic Information Processing	Folding, sorting and degradation	SNARE interactions in vesicular transport	0.578761	2	51	0.263778	0.938793	ko04130	AT1G08560;AT2G18260	K08486+K08486
AT1G33055		AT5G14360	-3.70368	-3.54757		AT5G10250		Metabolism	Metabolism of cofactors and vitamins	Biotin metabolism	0.56604	1	16	0.271619	0.938793	ko00780	AT4G13180	K00059
AT4G35770		AT5G58360	-3.60843	-1.99444		AT1G03780		Metabolism	Metabolism of cofactors and vitamins	Riboflavin metabolism	0.52294	1	18	0.299957	0.938793	ko00740	AT2G01890	K14379
AT5G01015		AT5G22920	-3.41409	-1.48078		AT2G33560		Metabolism	Biosynthesis of other secondary metabolites	Phenylpropanoid biosynthesis	0.512102	5	188	0.307537	0.938793	ko00940	AT1G68850;AT2G30490;AT2G38380;AT5G51890;AT2G32860	K00430+K00487+K00430+K00430+K01188
AT3G58060		AT2G30432	-3.35924	-3.57437		AT4G34550		Metabolism	Nucleotide metabolism	Purine metabolism	0.469982	3	105	0.338858	0.938793	ko00230	AT2G37690;AT2G37250;AT1G79470	K11808+K00939+K00088
AT5G51330		AT2G25900	-3.26214	-1.26688		AT4G00460		Metabolism	Carbohydrate metabolism	Butanoate metabolism	0.467973	1	21	0.34043	0.938793	ko00650	AT2G02010	K01580
AT3G56970		AT5G41590	-3.17578	-1.30318		AT3G01330		Metabolism	Metabolism of cofactors and vitamins	Thiamine metabolism	0.451735	1	22	0.353398	0.938793	ko00730	AT2G37250	K00939
AT4G36850		AT2G46790	-3.14845	-1.2984		AT1G77860		Metabolism	Carbohydrate metabolism	Citrate cycle (TCA cycle)	0.429218	2	66	0.372205	0.938793	ko00020	AT2G05710;AT5G55070	K01681+K00658
AT3G56980		AT2G46830	-3.10792	-1.10514		AT1G11730		Metabolism	Glycan biosynthesis and metabolism	Glycosylphosphatidylinositol(GPI)-anchor biosynthesis	0.408036	1	25	0.390808	0.938793	ko00563	AT1G61280	K03861
AT3G63088		AT2G31980	-3.03789	2.32418		AT5G54190		Metabolism	Biosynthesis of other secondary metabolites	Flavonoid biosynthesis	0.408036	1	25	0.390808	0.938793	ko00941	AT2G30490	K00487
AT5G43840		AT5G02020	-2.99916	-1.10359		AT5G55090		Metabolism	Amino acid metabolism	Tryptophan metabolism	0.383013	2	72	0.413987	0.938793	ko00380	AT5G26000;AT5G55070	K01237+K00658
AT3G50980		AT1G74670	-2.92534	-2.11616		AT4G02800		Metabolism	Metabolism of other amino acids	Cyanoamino acid metabolism	0.355481	2	76	0.441081	0.938793	ko00460	AT2G32860;AT5G10300	K01188+K20802
AT3G15450		AT3G03820	-2.91371	-2.13958		AT5G19470		Metabolism	Carbohydrate metabolism	Starch and sucrose metabolism	0.346739	4	175	0.45005	0.938793	ko00500	AT4G15210;AT1G70290;AT1G66250;AT2G32860	K01177+K16055+K19891+K01188
AT5G26620		AT1G19540	-2.85821	1.29966		AT5G49170		Organismal Systems	Environmental adaptation	Plant-pathogen interaction	0.329822	5	229	0.467927	0.938793	ko04626	AT3G22930;AT1G04220;AT1G01120;AT5G51060;AT4G02930	K13448+K15397+K15397+K13447+K02358
AT1G67030		AT2G41550	-2.84119	-2.29473		AT5G56580		Metabolism	Metabolism of terpenoids and polyketides	Zeatin biosynthesis	0.327934	1	32	0.469965	0.938793	ko00908	AT5G21482	K00279
AT3G43850		AT5G35740	-2.7694	-1.82976		AT3G46490		Metabolism	Amino acid metabolism	Phenylalanine metabolism	0.283845	1	37	0.520181	0.938793	ko00360	AT1G06570	K00457
AT4G28040		AT5G23700	-2.74771	2.5227		AT1G18990		Metabolism	Amino acid metabolism	Lysine degradation	0.276016	1	38	0.529644	0.938793	ko00310	AT5G55070	K00658
AT3G26460		AT4G03510	-2.73542	-1.29706		AT5G02370		Genetic Information Processing	Replication and repair	Mismatch repair	0.261206	1	40	0.548017	0.938793	ko03430	AT2G24490	K10739
AT4G34970		AT3G12710	-2.7317	-3.97319		AT3G53980		Metabolism	Lipid metabolism	Fatty acid biosynthesis	0.234586	1	44	0.582659	0.938793	ko00061	AT4G13180	K00059
AT2G42720		AT2G18300	-2.67218	-1.29347		AT3G11520		Metabolism	Amino acid metabolism	Tyrosine metabolism	0.228486	1	45	0.5909	0.938793	ko00350	AT1G06570	K00457
AT1G15550		AT5G55970	-2.66828	-1.02486		AT5G02570		Metabolism	Lipid metabolism	alpha-Linolenic acid metabolism	0.228486	1	45	0.5909	0.938793	ko00592	AT3G25780	K10525
AT2G27229		AT4G10310	-2.66787	-2.76855		AT3G02850		Genetic Information Processing	Folding, sorting and degradation	Ubiquitin mediated proteolysis	0.22246	3	157	0.599157	0.938793	ko04120	AT4G36410;AT5G22920;AT5G25560	K10688+K10144+K10144
AT5G22310		AT3G06070	-2.62402	-2.28145		AT2G26760		Genetic Information Processing	Replication and repair	Base excision repair	0.216882	1	47	0.606901	0.938793	ko03410	AT3G12710	K01246
AT3G27440		AT3G62090	-2.60116	1.50896		AT5G02520		Metabolism	Lipid metabolism	Fatty acid degradation	0.211359	1	48	0.614668	0.938793	ko00071	AT5G58860	K15401
AT4G34790		AT3G14170	-2.4848	-2.75351		AT3G01710		Metabolism	Metabolism of other amino acids	beta-Alanine metabolism	0.200833	1	50	0.629748	0.938793	ko00410	AT2G02010	K01580
AT5G52330		AT4G28703	-2.47965	-2.02661		AT1G14642		Metabolism	Amino acid metabolism	Valine, leucine and isoleucine degradation	0.195814	1	51	0.637068	0.938793	ko00280	AT1G03090	K01968
AT1G13609		AT3G18773	-2.47343	-1.72589		AT1G20030		Genetic Information Processing	Folding, sorting and degradation	Protein processing in endoplasmic reticulum	0.19465	4	222	0.638778	0.938793	ko04141	AT4G03510;AT1G59860;AT3G12580;AT3G63460	K10666+K13993+K03283+K14005
AT3G21090		AT5G57380	-2.47173	-5.04365		AT2G27740		Metabolism	Amino acid metabolism	Alanine, aspartate and glutamate metabolism	0.19095	1	52	0.644244	0.938793	ko00250	AT2G02010	K01580
AT1G27045		AT1G70290	-2.4712	-1.05582		AT3G05480		Metabolism	Carbohydrate metabolism	Ascorbate and aldarate metabolism	0.172909	1	56	0.671569	0.938793	ko00053	AT4G08390	K00434
AT1G49940		AT4G03380	-2.43018	-1.71231		AT5G63180		Metabolism	Carbohydrate metabolism	Pentose phosphate pathway	0.160717	1	59	0.690689	0.938793	ko00030	AT5G24420	K01057
AT5G12280		AT4G26660	-2.38748	-4.99285		AT2G41450		Metabolism	Carbohydrate metabolism	Galactose metabolism	0.156883	1	60	0.696814	0.938793	ko00052	AT1G60470	K18819
AT3G32980		AT3G60290	-2.35461	-1.1119		AT4G39630		Environmental Information Processing	Signal transduction	Plant hormone signal transduction	0.138387	5	307	0.727131	0.938793	ko04075	AT3G03450;AT3G03840;AT3G03820;AT1G78290;AT4G27260	K14494+K14488+K14488+K14498+K14487
AT2G31141		AT3G55646	-2.32754	-3.1995		AT2G16850		Metabolism	Global and overview maps	Fatty acid metabolism	0.118286	1	72	0.761578	0.938793	ko01212	AT4G13180	K00059
AT4G33370		AT1G71030	-2.3062	-1.35007		AT5G50915		Genetic Information Processing	Replication and repair	Homologous recombination	0.118286	1	72	0.761578	0.938793	ko03440	AT2G24490	K10739
AT1G01520		AT3G21460	-2.26216	-2.41868		AT5G04150		Metabolism	Carbohydrate metabolism	Amino sugar and nucleotide sugar metabolism	0.117816	2	139	0.762402	0.938793	ko00520	AT3G19620;AT3G02230	K15920+K13379
AT1G70880		AT3G54070	-2.25183	-2.02308		AT5G06930		Genetic Information Processing	Replication and repair	Nucleotide excision repair	0.115595	1	73	0.766311	0.938793	ko03420	AT2G24490	K10739
AT5G60260		AT1G03090	-2.23647	1.50505		AT3G51280		Metabolism	Lipid metabolism	Glycerolipid metabolism	0.100828	1	79	0.792815	0.938793	ko00561	AT2G37770	K00002
AT5G20635		AT2G18260	-2.23116	-1.63927		AT4G36620		Metabolism	Global and overview maps	Biosynthesis of secondary metabolites	0.097828	22	1284	0.798311	0.938793	ko01110	AT5G24420;AT4G15210;AT4G16700;AT2G37690;AT2G02010;AT2G37770;AT4G13180;AT2G05710;AT1G68850;AT5G55070;AT2G37250;AT1G70290;AT1G04220;AT1G01120;AT2G30490;AT2G38380;AT5G51890;AT3G25780;AT2G32860;AT1G79470;AT5G10300;AT1G74000	K01057+K01177+K01613+K11808+K01580+K00002+K00059+K01681+K00430+K00658+K00939+K16055+K15397+K15397+K00487+K00430+K00430+K10525+K01188+K00088+K20802+K01757
AT5G18840		AT5G47590	-2.21814	1.48013		AT1G07270		Metabolism	Global and overview maps	2-Oxocarboxylic acid metabolism	0.096384	1	81	0.80097	0.938793	ko01210	AT2G05710	K01681
AT1G79700		AT5G15230	-2.20417	-2.35003		AT2G28970		Metabolism	Carbohydrate metabolism	Glyoxylate and dicarboxylate metabolism	0.0921553	1	83	0.808807	0.938793	ko00630	AT2G05710	K01681
AT2G20515		AT2G17780	-2.18882	-2.50826		AT1G31320		Cellular Processes	Transport and catabolism	Peroxisome	0.067661	1	97	0.855734	0.975838	ko04146	AT4G33905	K13348
AT5G28080		AT2G17036	-2.18308	-1.61593		AT1G63295		Metabolism	Lipid metabolism	Glycerophospholipid metabolism	0.0533349	1	108	0.884433	0.977216	ko00564	AT4G16700	K01613
AT3G18530		AT5G26000	-2.15538	-1.3906		AT2G22810		Metabolism	Carbohydrate metabolism	Glycolysis / Gluconeogenesis	0.0371348	1	125	0.918048	0.977216	ko00010	AT2G37770	K00002
AT5G15150		AT3G48480	-2.12624	-1.84976		AT1G20610		Genetic Information Processing	Transcription	Spliceosome	0.0369195	2	207	0.918503	0.977216	ko03040	AT5G61030;AT3G12580	K12741+K03283
AT4G21820		AT4G33467	-2.12501	-2.5044		AT5G66230		Metabolism	Global and overview maps	Carbon metabolism	0.0358747	3	282	0.920715	0.977216	ko01200	AT5G24420;AT2G05710;AT5G55070	K01057+K01681+K00658
AT3G61900		AT1G18810	-2.07883	-1.27285		AT1G07880		Metabolism	Global and overview maps	Metabolic pathways	0.0305309	41	2453	0.932114	0.977216	ko01100	AT5G24420;AT4G15210;AT4G16700;AT5G26000;AT4G02320;AT2G29440;AT2G37690;AT2G02010;AT1G17170;AT2G37770;AT4G08390;AT4G13180;AT2G05710;AT1G60470;AT1G68850;AT5G55070;AT2G37250;AT1G70290;AT1G04220;AT1G01120;AT2G30490;AT2G47550;AT4G03610;AT1G66250;AT3G19620;AT1G03090;AT2G38380;AT3G02230;AT3G07010;AT5G51890;AT3G25780;AT2G32860;AT1G02950;AT1G79470;AT1G61280;AT2G01890;AT1G10370;AT5G10300;AT1G17710;AT1G06570…	K01057+K01177+K01613+K01237+K01051+K00799+K11808+K01580+K00799+K00002+K00434+K00059+K01681+K18819+K00430+K00658+K00939+K16055+K15397+K15397+K00487+K01051+K06167+K19891+K15920+K01968+K00430+K13379+K01728+K00430+K10525+K01188+K00799+K00088+K03861+K14379+K00799+K20802+K13248+K00457+K01757
AT2G34180		AT1G01355	-2.04612	1.17076		AT3G03130		Cellular Processes	Transport and catabolism	Endocytosis	0.0139012	1	172	0.968498	0.991659	ko04144	AT3G12580	K03283
AT1G49900		AT1G12030	-2.04168	-2.16502		AT1G25097		Genetic Information Processing	Translation	Ribosome	0.0103711	3	361	0.976403	0.991659	ko03010	AT3G57490;AT2G32220;AT3G09630	K02981+K02901+K02930
AT5G66670		AT5G13740	-2.01674	-1.84715		AT5G48740		Metabolism	Global and overview maps	Biosynthesis of amino acids	0.0023808	1	257	0.994533	0.994533	ko01230	AT2G05710	K01681
AT5G14470		AT1G13790	-1.99497	-2.21337		AT5G48850
AT1G32560		AT5G61590	-1.98612	-1.17206		AT5G67110
AT2G31910		AT5G22794	-1.96713	-2.15826		AT5G25390
AT1G47400		AT1G61970	-1.95984	-1.3071		AT3G52115
AT3G50560		AT4G21510	-1.94677	-1.35064		AT4G04840
AT2G21820		AT1G27920	-1.9352	-1.36082		AT3G20460
AT1G73830		AT1G49130	-1.91999	-1.45487		AT5G06150
AT5G05250		AT3G52070	-1.91902	-1.1137		AT5G17160
AT5G47550		AT5G51670	-1.91107	-1.23243		AT2G27220
AT5G45310		AT1G01750	-1.90667	-1.19116		AT1G65390
AT1G75190		AT1G80745	-1.88465	-2.17841		AT2G32590
AT3G47980		AT5G13090	-1.8577	-1.14988		AT5G67270
AT1G80920		AT3G07010	-1.85363	-1.72861		AT5G07660
AT3G48240		AT4G27260	-1.8444	2.73187		AT3G16450
AT5G01480		AT2G01890	-1.83835	-3.03492		AT3G22540
AT4G17970		AT3G45850	-1.82881	-1.16511		AT3G59480
AT2G19990		AT1G48260	-1.81014	-1.04571		AT3G28300
AT4G24150		AT1G08560	-1.7973	-2.43177		AT3G23890
AT3G29670		AT1G09570	-1.79235	1.17664		AT4G18640
AT3G07350		AT4G36450	-1.78531	-1.07062		AT1G71150
AT1G50830		AT3G15800	-1.7853	-1.7185		AT2G20835
AT1G29560		AT1G73066	-1.78516	-1.48244		AT4G37490
AT4G27310		AT5G56550	-1.76321	-1.52022		AT1G68430
AT3G05140		AT1G23390	-1.7291	-1.91814		AT2G38620
AT1G26600		AT5G38150	-1.70431	-1.38023		AT1G73600
AT5G13840		AT2G15890	-1.70299	-1.02864		AT4G10160
AT1G44160		AT5G53450	-1.69462	-1.71177		AT1G04020
AT1G23050		AT1G23060	-1.69169	-1.25648		AT5G10510
AT2G06850		AT1G80060	-1.68492	-1.11503		AT1G29510
AT1G59670		AT1G26920	-1.68222	-1.06697		AT3G56870
AT2G47560		AT3G06435	-1.67121	-1.44016		AT4G37445
AT5G64910		AT1G27210	-1.65986	-1.66182		AT2G18380
AT1G34460		AT1G61280	-1.64062	-1.48217		AT2G37025
AT4G13540		AT5G40700	-1.63698	-1.01541		AT1G75550
AT1G03170		AT5G67370	-1.62491	-1.0645		AT3G18900
AT2G46970		AT1G69040	-1.62162	-1.0554		AT2G22610
AT4G11400		AT2G44740	-1.61919	-1.47245		AT1G31690
AT5G15120		AT2G20250	-1.60991	-1.09739		AT5G37010
AT3G60670		AT3G49140	-1.60286	-1.26395		AT4G36230
AT4G24230		AT2G31150	-1.60266	-1.94737		AT2G26180
AT2G39705		AT4G05631	-1.59514	-2.32635		AT5G15510
AT1G04360		AT1G06570	-1.59392	1.44377		AT4G17760
AT1G78970		AT5G38140	-1.58917	-2.13738		AT1G74890
AT1G05770		AT1G45130	-1.58781	-1.14715		AT2G12170
AT1G49005		AT4G04460	-1.56896	-1.57785		AT2G47750
AT2G35140		AT4G36410	-1.55655	-2.28148		AT1G07985
AT1G14490		AT1G45229	-1.54813	-1.17839		AT1G67180
AT1G17960		AT1G78290	-1.54599	1.15221		AT2G39690
AT3G42850		AT5G50130	-1.5426	-1.17383		AT3G05730
AT5G19120		AT5G02810	-1.53052	-1.05051		AT4G16807
AT5G51790		AT2G32860	-1.5305	-1.05117		AT1G76540
AT4G29760		AT2G30400	-1.51197	-1.80515		AT5G05330
AT5G47160		AT1G33770	-1.51082	-1.32568		AT3G15550
AT5G27220		AT1G47410	-1.5106	-1.38732		AT5G67460
AT1G68840		AT4G31060	-1.50971	-1.72208		AT3G27025
AT2G42820		AT4G21326	-1.48489	-1.22617		AT1G13650
AT3G16175		AT1G04650	-1.4747	-1.30761		ATCG01130
AT5G07000		AT1G11000	-1.46933	-1.45731		ATCG00760
AT5G57785		AT4G22170	-1.46354	-2.13344		AT4G15620
AT2G19970		AT3G29639	-1.45035	-1.96422		AT4G32950
AT5G08150		AT5G56850	-1.44997	-1.4823		AT1G75700
AT1G77210		AT5G03830	-1.43607	-1.49598		AT3G60840
AT2G39800		AT1G78000	-1.42383	-1.29394		AT4G22860
AT2G47770		AT3G05936	-1.41818	-1.42059		AT3G49570
AT3G01620		AT1G02950	-1.41736	-1.69137		AT3G01950
AT4G30610		AT3G04160	-1.40779	-1.16785		AT3G53190
AT4G37770		AT1G50040	-1.40124	2.33744		AT3G02820
AT3G13065		AT5G56210	-1.40033	-1.07239		AT5G35670
AT3G61890		AT2G25590	-1.39637	-1.05973		AT3G55990
AT4G35100		AT1G44110	-1.3938	-1.90972		AT4G23990
AT4G10845		AT5G25560	-1.38526	-1.28804		AT3G27900
AT4G33260		AT2G04230	-1.37213	-1.0701		AT1G04520
AT1G53785		AT4G30130	-1.3557	-1.49066		AT4G25540
AT1G35730		AT2G43680	-1.34469	1.03165		AT1G63520
AT3G11690		AT5G27950	-1.33994	-1.02108		AT4G26220
AT1G75180		AT5G66130	-1.33579	-1.01284		AT1G33930
AT5G52250		AT4G33666	-1.32569	-1.33067		AT2G15042
AT2G27830		AT2G16050	-1.32524	-1.01162		AT1G49210
AT5G55010		AT5G45790	-1.31211	-1.0923		AT1G68330
AT4G12545		AT3G05370	-1.31092	-1.87703		AT2G18060
AT1G52820		AT1G77700	-1.30488	-1.6072		AT5G45520
AT1G11380		AT1G44780	-1.30288	-1.20231		AT4G17905
AT3G51910		AT3G61210	-1.30163	-1.04224		AT2G44930
AT4G35720		AT2G02980	-1.29499	-1.04004		AT5G14510
AT3G47100		AT1G31290	-1.29487	-1.51999		AT1G54790
AT4G28240		AT1G70505	-1.28833	-1.12208		AT1G10810
AT1G01620		AT1G14970	-1.28762	-1.52743		AT5G25090
AT1G50190		AT1G50970	-1.28622	-1.06562		AT3G62070
AT1G02860		AT3G28370	-1.28111	-1.36252		AT3G27360
AT1G60110		ATCG00590	-1.28033	-1.10396		AT2G42260
AT5G67190		AT3G03030	-1.27704	-1.4166		AT4G29610
AT5G51390		AT5G57640	-1.27228	-1.68879		AT5G02550
AT1G62700		AT5G18240	-1.27058	-1.23973		AT1G01370
AT1G33700		AT5G22700	-1.25661	-1.13158		AT5G16250
AT5G26010		AT4G16880	-1.25202	-1.36152		AT5G55250
AT5G57240		AT1G02820	-1.24998	-1.27699		AT5G06470
AT3G56780		AT4G14840	-1.24276	-1.08948		AT5G45469
AT5G61200		AT2G16365	-1.23385	-1.63479		AT5G61865
AT5G52300		AT3G03370	-1.22271	-1.32571		AT2G37950
AT3G47340		AT1G17147	-1.21839	-1.66532		AT1G72670
AT2G05370		AT4G13650	-1.20488	-1.30825		AT2G36885
AT5G24120		AT5G20030	-1.20041	-1.11973		AT3G28880
AT1G75260		AT1G34340	-1.19932	-1.1127		AT1G66060
AT3G14360		AT5G50450	-1.19531	-1.04295		AT4G33270
AT1G03620		AT3G53680	-1.18056	-1.52997		AT5G03995
AT2G38820		AT2G47500	-1.17221	-1.71531		AT3G63480
AT1G62580		AT2G42330	-1.15093	-1.20172		AT4G08210
AT3G14452		AT3G18750	-1.14581	-1.65476		AT4G09950
AT5G03860		AT2G47260	-1.13802	-1.31816		AT2G37720
AT2G22620		AT1G10000	-1.13627	1.00323		AT1G21320
AT3G49790		AT1G65370	-1.12473	-1.51126		AT2G28050
AT4G36900		AT4G33110	-1.10842	-1.01555		AT4G14120
AT1G01110		AT2G39580	-1.10179	-1.04463		AT2G28620
AT2G15960		AT5G28300	-1.09078	1.0917		AT4G03270
AT5G03495		AT5G17580	-1.07729	-1.06059		AT4G31840
AT4G25410		AT3G17280	-1.04692	-1.38687		AT5G37180
AT5G25240		AT1G14460	-1.04573	-1.07881		AT1G48330
AT4G39070		AT3G20660	-1.04357	1.00466		AT4G26960
AT3G63280		AT2G20290	-1.04139	-1.1012		ATCG00170
AT5G28770		AT3G58160	-1.04137	-1.34966		AT1G22690
AT1G10610		AT1G22490	-1.03956	-1.46066		AT2G29680
AT2G41750		AT3G50100	-1.0352	-1.44293		AT1G26330
AT1G68870		AT1G73750	-1.01783	-1.13703		AT3G54560
AT2G45820		AT3G47680	-1.01707	-1.05791		AT5G24580
AT5G53700		AT4G03610	-1.01495	-1.62299		AT1G29500
AT3G56130		AT1G51400	-1.00456	-1.02234		AT5G05940
AT1G13245		AT2G45000	1.00697	1.1654		AT1G72230
AT4G37240		AT5G40480	1.01478	1.3967		AT4G18340
AT2G15830		AT3G52870	1.01758	-1.14694		AT1G70430
AT5G01520		AT1G63810	1.02509	1.09589		AT5G05420
AT3G11600		AT1G77030	1.02708	1.30722		AT3G28290
AT2G01940		AT1G05910	1.0281	1.00702		AT1G04770
AT3G62500		AT3G24480	1.02893	1.03597		AT1G02940
AT5G54470		AT1G76950	1.03045	1.05885		AT1G80710
AT1G22640		AT1G27470	1.03349	1.34521		AT3G54180
AT1G19750		AT3G20470	1.04748	2.0265		AT4G05190
AT4G11360		AT4G16120	1.05717	1.41903		AT2G21730
AT1G04920		AT5G38640	1.06669	1.22447		AT3G25100
AT4G35730		AT1G52160	1.071	1.03641		AT3G18710
AT2G22800		AT1G20823	1.0954	1.19567		AT1G03055
AT3G24929		AT5G61030	1.09595	1.2349		AT2G37090
AT2G22990		AT3G18600	1.10901	1.22081		AT1G23750
AT3G12320		AT3G04710	1.11133	1.11667		AT1G76952
AT1G76800		AT5G22100	1.11776	1.00922		ATCG00800
AT2G38823		AT4G13350	1.13538	1.11419		AT5G39860
AT2G02060		AT1G01120	1.13592	1.63038		AT1G12150
AT4G02970		AT1G55820	1.1386	1.46006		AT4G16000
AT3G20340		AT1G73240	1.1628	1.35989		AT3G52900
AT2G28200		AT2G24050	1.17593	1.13429		AT2G35075
AT2G25540		AT2G34357	1.18107	1.25059		AT2G40710
AT4G05070		AT5G21482	1.18374	1.15423		AT2G01430
AT4G13190		AT1G07920	1.18414	1.03131		AT1G20570
AT3G05890		AT5G44780	1.19253	1.74023		AT1G10750
AT3G59940		AT2G18900	1.21685	1.47033		AT3G16380
AT5G12960		AT5G66200	1.21742	1.32685		AT5G28910
AT3G13672		AT1G59860	1.22621	1.26052		AT4G16008
AT1G30820		AT5G14580	1.2283	1.45266		AT5G48900
AT1G48400		AT2G39110	1.23568	1.20959		AT3G49580
AT2G30600		AT5G60020	1.25354	-1.73818		AT1G64625
AT3G50840		AT3G06530	1.25831	1.16361		AT4G19820
AT5G52900		AT3G09630	1.26173	1.07568		AT4G31730
AT3G06455		AT1G55040	1.27622	1.11388		AT2G36200
AT2G02710		AT1G07940	1.28382	1.01042		AT1G71830
AT1G75770		AT2G48030	1.28966	1.4103		AT5G23820
AT1G03610		AT5G44635	1.29876	-2.47572		AT5G10530
AT2G35950		AT1G79920	1.29886	1.08633		ATCG00810
AT4G01410		AT2G41670	1.30247	1.02093		AT1G53250
AT1G80440		AT3G12580	1.30946	2.40251		AT2G16910
AT3G54500		AT2G40950	1.31598	1.32864		AT4G02110
AT5G45740		AT1G65030	1.32581	1.31995		AT4G14200
AT1G31240		AT1G35320	1.34029	1.30296		AT5G55570
AT1G36940		AT3G14740	1.34092	-1.88099		AT2G32500
AT3G50700		AT5G26270	1.3442	1.5038		AT4G34160
AT2G37280		AT5G03210	1.34868	1.40591		AT3G45430
AT3G10750		AT5G12300	1.36001	-1.29577		AT1G69700
AT3G16800		AT5G14380	1.36212	1.60442		AT5G15780
AT4G29190		AT1G16830	1.36404	1.55817		AT1G02730
AT5G63820		AT4G26800	1.36434	1.48408		AT1G35260
AT1G01840		AT3G59020	1.37206	1.01825		AT2G44580
AT4G35750		AT5G41400	1.37479	1.30363		AT2G16270
AT3G13450		AT2G05710	1.37555	1.23681		AT2G23590
AT5G51451		AT1G44900	1.38433	-1.46164		AT1G63820
AT5G35926		AT4G33905	1.39039	1.60665		AT4G30410
AT5G03670		AT5G04895	1.39746	1.36105		AT5G59340
AT1G49032		AT3G57150	1.39896	1.41456		AT5G60200
AT5G66400		AT5G10390	1.40256	-1.35901		AT2G29290
AT2G38400		AT5G11240	1.40439	1.00773		AT1G05370
AT2G18560		AT4G27520	1.40552	1.22496		AT2G37640
AT3G26890		AT1G35560	1.41849	1.21925		AT5G40180
AT5G40100		AT2G30490	1.42442	1.42725		AT5G36700
AT1G72200		AT3G48490	1.42535	-1.45814		AT2G17442
AT3G61420		AT5G65870	1.4284	1.05342		AT5G46530
AT3G28380		AT3G56030	1.43067	1.3681		AT4G11211
AT4G25500		AT1G79470	1.43909	1.12248		AT5G06670
AT2G40420		AT3G13910	1.44109	1.05685		ATCG01010
AT4G31820		AT2G17250	1.45666	1.31389		ATCG00770
AT3G51070		AT5G55930	1.47024	1.06565		AT2G22830
AT5G21170		AT1G07930	1.47533	1.0486		AT3G23670
AT1G03470		AT4G13180	1.47746	1.48698		AT2G29670
AT4G13830		AT5G17420	1.48323	-1.85394		ATCG00210
AT1G08570		AT3G08640	1.48407	1.09785		AT3G20200
AT5G21950		AT3G26590	1.48619	1.08386		AT4G37750
AT5G06690		AT1G54575	1.49109	2.07496		AT3G26760
AT5G63350		AT4G20020	1.49183	1.16249		AT3G50450
AT5G15330		AT1G67630	1.49772	-1.07294		AT4G03505
AT3G25980		AT4G27010	1.50915	1.68167		AT3G50240
AT1G75120		AT1G66250	1.52127	1.0197		AT1G69080
AT2G29620		AT5G06550	1.52274	1.69548		AT3G48970
AT1G76820		AT3G19250	1.52312	1.57296		AT5G65350
AT3G12110		AT2G32220	1.54449	1.63645		AT2G29890
AT4G35520		AT1G14060	1.55759	1.32832		AT4G36270
AT4G24450		AT3G63460	1.5619	1.05518		AT5G37000
AT1G76720		AT3G53940	1.56995	1.44972		AT3G43930
AT4G05150		AT5G51770	1.57117	1.37733		AT1G47210
AT5G67570		AT2G24490	1.59535	-1.01775		AT3G49290
AT1G77145		AT3G57490	1.59884	1.29499		AT4G28310
AT1G60190		AT2G15000	1.60499	1.12005		AT5G63540
AT4G38780		AT5G13060	1.61921	-1.62543		AT1G20160
AT1G71020		AT3G58660	1.62071	1.05935		AT2G19380
AT1G14430		AT4G18780	1.62645	-2.21476		AT3G53900
AT3G03870		AT2G20940	1.64325	1.20481		AT4G14310
AT1G15910		AT4G26780	1.67793	1.09647		AT2G37560
AT3G45610		AT3G22310	1.72228	1.0839		AT3G26790
AT2G38800		AT2G17500	1.74526	2.0191		AT5G33300
AT4G34138		AT2G02010	1.7596	1.91988		AT1G34065
AT3G27650		AT2G38810	1.7811	-1.24162		AT1G02610
AT1G67050		AT2G34260	1.78752	1.31513		AT1G68740
AT1G19220		AT4G22770	1.80226	1.11391		AT5G04680
AT2G21260		AT5G23850	1.82066	1.63712		AT5G16600
AT2G46567		AT1G80120	1.82982	1.18791		AT3G06100
AT5G14390		AT3G19620	1.841	-1.531		AT5G10680
AT3G59580		AT4G30840	1.85051	1.06603		AT3G04630
AT2G21180		AT5G09590	1.85148	1.54962		AT1G14440
AT3G02380		AT3G23990	1.8556	1.34372		AT1G21360
AT3G48530		AT4G37910	1.86398	1.42039		AT1G56710
AT4G09920		AT5G45280	1.86539	1.0266		AT4G00020
AT1G19720		AT3G16050	1.87986	1.62864		AT1G04730
AT1G21540		AT4G35600	1.88498	1.09566		AT3G57600
AT1G32540		AT5G51890	1.89675	-1.21188		AT5G66520
AT2G01930		AT2G40390	1.89965	-1.07477		AT1G78450
AT2G25200		AT2G37250	1.90021	1.04441		AT5G60930
AT1G76110		AT5G10300	1.90776	2.33484		AT2G37585
AT4G34000		AT3G15350	1.94311	1.12092		AT3G28310
AT5G09990		AT4G16740	1.95659	-2.64392		AT3G55580
AT1G17970		AT1G53645	1.95778	1.25761		AT5G59870
AT2G43010		AT1G02030	1.96951	3.42506		AT3G20898
AT3G02390		AT5G02260	1.98393	-1.571		AT5G23420
AT5G58650		AT3G54810	2.03044	1.39454		AT2G29300
AT1G66810		AT3G03450	2.04156	1.32985		AT3G51930
AT1G03300		AT1G64220	2.05697	2.13186		AT3G02870
AT3G27350		AT5G55070	2.06188	1.23289		AT5G64850
AT4G13030		AT5G16930	2.08852	1.54263		ATCG00790
AT5G06800		AT2G25620	2.09068	1.77497		AT1G53140
AT2G23120		AT2G37690	2.13901	1.55366		AT5G43080
AT5G45150		AT4G15120	2.20577	2.03279		AT1G66100
AT2G24540		AT2G30395	2.22135	-2.13639		AT2G40960
AT3G23080		AT4G04940	2.2335	1.59225		AT2G36790
AT1G72150		AT1G06180	2.23465	2.49044		AT1G72416
AT5G51910		AT3G22930	2.24039	1.522		AT3G27027
AT3G02370		AT5G11740	2.24112	1.07905		AT5G57670
AT3G23030		AT2G05915	2.25455	1.21374		AT1G80690
AT2G33400		AT5G03170	2.30169	-1.338		AT3G24515
AT3G25905		AT5G54690	2.30838	-2.29654		AT3G12610
AT1G69588		AT4G02930	2.30971	1.31182		AT2G36145
AT3G50660		AT2G33210	2.31976	1.38305		AT3G58350
AT2G42750		AT1G04220	2.32733	3.141		AT5G10400
AT1G16390		AT1G23100	2.34636	2.18744		AT1G60680
AT1G56210		AT5G03390	2.36062	-2.59976		AT1G33811
AT1G80180		AT3G44260	2.37903	2.13288		AT3G58000
AT1G74840		AT4G08390	2.37909	1.32575		AT3G06140
AT5G54980		AT4G27652	2.39685	1.95921		AT4G24250
AT5G28400		AT4G01070	2.41954	1.64099		AT1G22430
AT1G76590		AT2G38360	2.47203	1.04025		AT1G51110
AT1G66730		AT5G24420	2.50297	-2.51201		AT1G32220
AT3G60330		AT4G30430	2.50394	2.58666		AT1G49220
AT2G36540		AT2G45680	2.53312	1.94853		AT4G23870
AT5G10946		AT1G79110	2.55237	1.42156		AT2G22890
AT1G52650		AT4G25630	2.58631	1.58733		AT4G14560
AT1G58270		AT1G61640	2.58977	1.31006		AT1G68260
AT1G80570		AT4G11350	2.59248	1.32867		AT3G06160
AT1G01760		AT1G29330	2.59345	1.00078		AT3G24460
AT3G23480		AT1G17170	2.6237	1.91733		AT3G18730
AT5G57660		AT2G47550	2.63827	6.22402		AT5G54670
AT5G48485		AT4G35350	2.66262	-1.88591		AT1G22330
AT2G35170		AT4G34950	2.68421	1.6152		AT5G64630
AT1G72820		AT5G41900	2.79586	1.88793		AT5G45820
AT1G02700		AT3G01345	3.02241	2.36049		AT5G52100
AT4G27290		AT5G28646	3.03897	3.71738		AT3G58850
AT1G48840		AT5G46295	3.04547	3.11278		AT2G19400
AT1G53700		AT5G51060	3.04663	-3.49524		AT4G10420
AT1G80555		AT5G13490	3.09585	1.2314		AT4G13570
AT1G11420		AT4G16700	3.0989	1.32789		AT3G48420
AT4G02075		AT1G33612	3.16399	-1.92626		AT5G56370
AT1G29410		AT1G74000	3.19349	6.74396		AT2G22730
AT1G18773		AT2G04570	3.20097	2.64753		AT1G72645
AT2G36420		AT2G45930	3.22552	1.92126		AT5G14740
AT5G24800		AT2G29440	3.28492	2.69707		AT1G75960
AT1G59850		AT1G10370	3.39591	1.62476		AT1G08160
AT3G14440		AT1G28370	3.42213	2.1185		AT3G48290
AT2G39000		AT2G15760	3.51925	2.42505		AT1G50240
AT4G18120		AT3G25250	3.55775	2.2521		AT5G04890
AT4G28190		AT2G23540	3.65449	3.41051		AT3G46370
AT2G32340		AT5G36260	3.6935	3.78764		AT2G35190
AT3G62860		AT1G65890	3.73861	2.86509		AT5G44660
AT1G20450		AT5G07310	3.74529	5.98343		AT2G26870
AT5G15850		AT3G02230	3.7761	1.12336		AT2G28950
AT4G10600		AT4G35165	3.83383	4.13311		AT4G34600
AT5G53020		AT5G64750	4.00616	4.29048		AT1G12370
ATCG00630		AT5G60730	4.02891	4.06005		AT4G16515
AT4G34760		AT5G13330	4.05475	3.92328		AT5G57630
AT5G03470		AT3G17580	4.12834	4.40938		AT5G52950
AT5G25210		AT5G67210	4.13888	1.64307		AT2G02380
AT3G07310		AT2G03040	4.2976	4.26863		AT1G63420
AT5G16110		AT1G24090	4.34697	1.95955		AT4G14103
AT5G63190		AT2G31690	4.39673	3.97615		AT5G43990
AT5G51200		AT5G37300	4.45763	2.83394		AT4G24910
AT4G21480		AT5G58860	4.79341	3.35382		AT5G65890
AT3G54000		AT1G60470	4.91617	4.61313		AT5G62940
AT5G59650		AT3G46700	4.93658	5.78293		AT3G53750
AT3G60300		AT3G48450	4.96863	2.47489		AT5G51310
AT1G01725		AT5G26260	4.97486	8.37599		AT5G24470
AT2G04795		AT3G46680	4.99974	4.26399		AT4G29360
AT1G52150		AT5G24770	5.04776	2.83646		AT5G25830
AT4G24050		AT1G61610	5.17031	1.97664		AT4G36540
AT5G51150		AT3G59220	5.18296	4.50891		AT5G19530
AT3G12090		AT2G22510	5.29758	3.15178		AT1G18060
AT5G18640		AT2G48130	5.39279	5.53968		AT5G43700
AT4G39600		AT4G05030	5.39389	4.59828		AT3G06030
AT5G23050		AT1G05800	5.47063	5.67095		AT5G62360
AT3G26510		AT5G03204	5.55943	3.52116		AT4G11370
AT5G56520		AT2G21100	5.60803	4.04526		AT1G23935
AT1G53590		AT4G02320	5.77069	4.89846		AT3G58820
AT3G23450		AT4G24110	5.88781	5.39144		AT1G53060
AT1G11530		AT1G68850	5.96553	3.52382		AT4G32830
AT4G01670		AT2G38060	6.01804	4.88355		AT2G22905
AT5G41370		AT4G15210	6.19892	3.6393		AT3G14890
AT5G58980		AT4G17280	6.3929	3.09602		AT4G17240
AT1G47960		AT3G25780	6.40319	2.17834		AT2G46570
AT5G06300		AT5G13900	6.48224	4.95663		AT4G28150
AT3G51480		AT2G38380	6.53031	2.73135		AT1G17140
AT5G23230		AT1G15415	6.69836	5.05035		AT5G57830
AT1G21730		AT4G31970	7.08615	7.65979		AT2G46640
AT4G36050		AT3G61930	7.58653	6.33807		ATCG00780
AT3G49840		AT3G44326	8.13712	5.62104		AT1G20020
AT4G31875		AT4G24340	8.39913	3.95741		AT3G55630
AT3G10020		AT2G37770	9.45417	5.13324		AT4G39380
AT2G32870		AT2G38240	10.7886	21.6237		AT1G09200
AT4G25980						AT3G17350
AT1G54410						AT3G62030
AT5G44750						AT3G01550
AT1G66150						AT1G05470
AT1G74458						AT4G37230
AT5G64840						AT3G52530
AT1G54110						AT5G02160
AT5G43860						AT2G44830
AT2G23290						AT1G68190
AT4G19160						AT1G77580
AT3G59060						AT2G41130
AT2G30010						AT5G07800
AT2G19620						AT3G47030
AT3G62930						AT3G10520
AT3G24800						AT2G42900
AT1G45248						AT1G29660
AT3G17890						AT1G23000
AT3G51880						AT5G05580
AT3G20475						AT3G49650
AT1G70790						AT1G47900
AT5G54080						AT5G47240
AT1G07110						AT2G17280
AT5G04220						AT2G28740
AT1G05600						AT4G14819
AT4G23880						AT1G01700
AT1G71970						AT1G64760
AT3G07150						AT3G04850
AT2G30960						AT4G39795
AT5G05350						AT1G29430
AT3G06430						AT5G39550
AT5G57320						AT4G14490
AT5G38860						AT1G05310
AT2G35345						AT1G62310
AT3G26240						AT2G15080
AT1G72650						AT5G37660
AT5G03230						AT3G27160
AT1G49720						AT3G44220
AT4G15830						AT4G12900
AT5G25280						AT3G51150
AT2G48020						AT2G30695
AT1G77020						AT1G26945
AT4G28650						AT1G60460
AT3G24660						AT2G34925
AT1G34315						AT4G21065
AT2G41210						AT3G27060
AT5G18630						AT5G59080
AT5G35970						AT1G30520
AT4G03600						AT4G16400
AT5G48990						AT4G05520
AT1G50790						AT3G42570
AT2G17787						AT4G32990
AT3G22880						AT5G28630
AT3G45900						AT1G62290
AT3G57060						AT2G28470
AT1G68020						AT2G42530
AT2G04240						AT3G47750
AT3G57770						AT2G44880
AT5G27730						AT1G04160
AT3G48190						AT3G26060
AT1G09250						AT5G25990
AT4G27435						AT1G27030
AT3G16240						AT4G16146
AT5G57960						AT1G77270
AT4G25450						AT3G54750
AT5G15160						AT4G02390
AT3G52060						AT3G28455
AT5G08720						AT5G14090
AT1G12780						AT1G18840
AT1G56220						AT3G14630
AT3G11591						AT2G25480
AT1G11210						AT5G17670
AT5G03240						AT3G26200
AT1G49700						AT3G48670
AT4G15810						AT5G64770
AT2G30520						AT4G38850
AT1G08980						AT5G09300
AT5G27230						AT3G53800
AT1G76890						AT1G13330
AT4G05330						AT4G09010
AT1G02960						AT2G20240
AT5G65925						AT5G16400
AT2G42320						AT3G15850
AT3G14550						AT5G47190
AT1G22190						AT4G20325
AT5G22720						AT5G27630
AT1G75310						AT3G11630
AT4G20060						AT2G23360
AT2G39980						AT3G52450
AT5G46840						AT2G22980
AT5G20670						AT5G45760
AT1G61500						AT1G29630
AT4G34020						AT4G26530
AT4G13572						AT1G65900
AT1G77410						AT1G60860
AT2G03330						AT3G24715
AT1G21790						AT5G22880
AT3G01770						AT1G68230
AT1G12730						AT1G08920
AT2G18280						AT5G17310
AT5G02250						AT1G44575
AT5G44280						AT1G17650
AT1G62920						AT4G19560
AT2G27050						AT3G29030
AT5G56380						AT3G10120
AT5G23870						AT3G01060
AT5G28020						AT4G20870
AT1G24160						AT4G13800
AT5G57790						AT3G29280
AT2G41760						AT4G28160
AT1G16720						AT1G36370
AT1G48780						AT3G48160
AT3G50940						AT1G75280
AT5G19430						AT4G11080
AT1G29380						AT4G27440
AT2G38830						AT2G05100
AT4G14145						AT5G54630
AT2G26030						AT4G24670
AT1G01770						AT5G57700
AT5G60210						AT5G55220
AT4G27180						AT3G01480
AT2G33770						AT4G25150
AT3G59200						AT2G02950
AT5G61330						AT5G24314
AT2G20230						AT5G22580
AT5G07810						AT4G15236
AT4G19530						AT4G18960
AT4G38570						AT3G05180
AT2G35340						AT3G52150
AT2G22680						AT1G43670
AT2G20100						AT4G01310
AT1G79270						AT2G26710
AT4G34030						AT1G79500
AT5G49290						AT4G17540
AT4G12330						AT2G27140
AT4G26555						AT3G01810
AT5G54280						AT1G80050
AT1G15340						AT5G38070
AT5G17550						AT1G29460
AT4G02430						AT3G51400
AT2G31900						AT1G54217
AT5G08350						AT1G19150
AT3G47160						AT2G27340
AT5G54570						AT3G15680
AT3G29140						AT5G25460
AT4G00820						AT3G26932
AT5G16340						AT5G52940
AT3G62470						AT1G55490
AT3G15200						AT1G34770
AT1G19510						AT3G48610
AT3G10740						AT4G37930
AT4G29990						AT1G09390
AT3G51710						AT3G53170
AT5G46330						AT4G19020
AT5G60680						AT3G20570
AT4G35470						AT2G32880
AT4G32190						AT3G25920
AT1G16680						AT5G18930
AT4G20930						AT5G39530
AT3G15900						AT2G43920
AT4G09760						AT1G48480
AT5G66180						AT5G16030
ATMG00110						AT3G55940
AT2G41430						AT1G51405
AT1G09710						AT4G22890
AT4G15130						AT1G19990
AT5G44210						AT4G37970
AT3G61740						AT4G33000
AT5G52230						AT5G18030
AT5G54200						AT4G38660
AT4G15990						AT1G10780
AT3G24070						AT3G46320
AT5G11580						AT1G66940
AT1G29465						AT4G11100
AT1G42550						AT4G24350
AT3G63210						AT2G40020
AT5G45840						AT3G11720
AT1G53400						AT2G39900
AT3G11020						AT1G70760
AT5G43210						AT5G02010
AT1G27150						AT4G30520
AT3G56360						AT5G45930
AT2G42890						AT1G32470
AT4G28020						AT2G01830
AT4G01595						AT4G02900
AT5G26622						AT3G62390
AT1G09420						AT5G16720
AT4G02210						AT2G33450
AT5G28390						AT1G61000
AT4G22200						AT1G78820
AT2G18350						AT4G12700
AT1G80630						AT5G65360
AT3G56040						AT2G31380
AT3G23430						AT1G04760
AT3G10550						AT5G20540
AT1G03520						AT5G40550
AT3G28960						AT1G06250
AT1G62680						AT1G72640
AT3G18390						AT5G52882
AT4G39560						AT5G50640
AT3G48390						AT5G54970
AT2G46550						AT3G07320
AT4G36980						AT4G25434
AT2G01870						AT4G20820
AT1G19400						AT1G18360
AT5G05690						AT1G10770
AT3G58490						AT4G18290
AT5G01700						AT1G32090
AT5G05440						AT4G39970
AT4G21215						AT2G45350
AT5G48480						AT3G21530
AT4G24480						AT1G51402
AT2G24650						AT3G48185
AT1G19396						AT2G02770
AT2G34380						AT1G74929
AT1G53780						AT3G29100
AT5G18260						AT4G20760
AT2G24240						AT3G23010
AT4G09150						AT3G13000
AT5G13950						AT1G35680
AT1G64230						AT1G77960
AT3G02990						AT1G01225
AT5G43630						AT2G29980
AT3G54360						AT3G10200
AT4G32350						AT2G27970
AT1G70300						AT2G32560
AT1G12700						AT1G30380
AT5G14260						AT5G19190
AT4G01600						AT4G01883
AT3G62290						AT1G20520
AT5G20150						AT5G63700
AT2G37530						AT5G19220
AT5G52660						AT1G75690
AT5G66880						AT3G57030
AT1G71130						AT2G16990
AT1G55510						AT5G24620
AT4G11330						AT4G17560
AT2G33500						AT5G53830
AT5G08780						AT3G56810
AT3G20550						AT5G66530
AT3G19515						AT5G55380
AT1G30590						AT1G22250
AT1G24440						AT1G15980
AT5G41140						AT2G34670
AT1G64500						AT1G33340
AT1G02300						AT4G21650
AT1G68560						AT3G16690
AT2G04560						AT3G29760
AT5G24270						AT4G31050
AT3G22440						AT1G29070
AT5G49640						AT3G60390
AT2G45170						AT3G11170
AT1G51130						AT5G49730
AT5G41240						AT5G36001
AT5G23380						AT2G37790
AT4G22190						AT5G16980
AT2G24300						AT1G09440
AT5G58370						AT3G01680
AT4G33740						AT4G35920
AT3G09770						AT2G26550
AT2G03440						AT1G64510
AT3G14660						AT5G49390
AT5G16610						AT5G01630
AT1G49500						AT5G13730
AT1G32415						AT2G34860
AT3G53990						AT1G59930
AT5G60970						AT5G04320
AT5G43920						AT1G66230
AT4G24710						AT3G21055
AT4G08920						AT2G04170
AT5G20510						AT5G13290
AT1G76580						AT5G45680
AT3G45600						AT4G35030
AT2G43060						AT1G67830
AT3G19290						AT3G05190
AT1G33240						AT1G21070
AT1G75540						AT2G36570
AT3G62000						AT5G07860
AT4G37480						AT5G38420
AT2G41710						AT5G52970
AT4G09830						AT1G12900
AT4G14510						AT2G32280
AT2G24530						AT1G31750
AT4G11970						AT1G52270
AT5G05630						AT5G66610
AT2G17880						AT3G13120
AT2G23760						AT1G70370
AT3G10160						AT2G35650
AT3G52920						AT1G30600
AT5G65460						AT1G04420
AT1G10095						AT2G43560
AT5G43740						AT1G70410
AT3G26280						AT2G29310
AT1G80760						AT5G43150
AT1G58180						AT1G60700
AT1G01360						AT1G69530
AT1G79220						AT5G16140
AT3G18290						AT1G23480
AT1G03440						AT3G57470
AT5G58070						AT2G32290
AT1G01780						AT1G63310
AT2G17430						AT5G67100
AT1G05160						AT5G50890
AT2G36410						AT2G39470
AT2G42920						AT5G54850
AT3G51110						AT1G21150
AT1G21060						AT1G14180
AT5G55700						AT1G33080
AT3G23700						AT2G39920
AT3G49590						AT3G53320
AT1G64180						AT2G42170
AT1G55110						AT5G50970
AT2G36120						AT3G22760
AT3G09150						AT3G16320
AT4G00752						AT4G15510
AT5G23340						AT4G33980
AT1G19600						AT5G23810
AT5G20520						AT2G01590
AT1G26800						AT1G28560
AT1G66650						AT3G44890
AT5G35790						AT3G45390
AT1G60930						AT2G34510
AT5G05800						AT3G42670
AT5G11090						AT2G24645
AT1G47270						AT2G34460
AT5G51970						AT2G03750
AT5G49840						AT4G23550
AT1G17145						AT1G71050
AT4G32150						AT2G46225
AT3G26730						AT1G64690
AT2G03010						AT3G01670
AT4G37980						AT2G35600
AT1G71240						AT2G15280
AT4G22570						AT2G26580
AT5G10710						AT2G35750
AT1G62914						AT5G20140
AT1G19450						AT5G62790
AT2G36370						AT1G70420
AT3G14595						AT4G04330
AT5G18650						AT5G55740
AT1G53580						AT4G37925
AT2G42040						AT3G62910
AT4G14270						AT4G26520
AT3G45300						AT4G10800
AT1G12440						AT1G08810
AT5G05130						AT1G66540
AT2G33980						AT5G02640
AT3G04910						AT3G63300
AT5G59030						AT5G38520
AT1G75290						AT1G03630
AT3G04350						AT1G51610
AT5G51730						AT5G46440
AT1G58210						AT4G23500
AT1G69780						AT1G05360
AT1G51550						AT2G24090
AT1G52342						AT5G14660
AT3G10450						AT5G41050
AT5G05550						AT1G64370
AT1G21500						AT4G24930
AT2G40880						AT3G62750
AT3G26580						AT1G05820
AT5G02480						AT2G22670
AT1G76490						AT3G49750
AT1G12800						AT4G30660
AT1G20490						AT4G22753
AT1G68830						AT4G30650
AT3G58430						AT1G08390
AT5G45350						AT5G22608
AT3G23640						AT5G50930
AT4G30680						AT1G67690
AT2G16390						AT1G70820
AT5G41340						AT2G01505
AT4G39190						AT5G64040
AT3G22460						AT3G30720
AT1G44414						AT1G32550
AT1G10570						AT4G36530
AT4G25620						AT3G47560
AT5G60580						AT1G65150
AT1G63690						AT4G31270
AT5G32450						AT4G22790
AT5G50280						AT3G49550
AT5G38040						AT5G39830
AT1G80970						AT5G40160
AT1G15230						AT1G12860
AT4G24630						AT2G44230
AT1G27590						AT4G11830
AT4G27050						AT5G22620
AT3G59320						AT4G30020
AT3G01520						AT3G25670
AT1G51500						AT5G14140
AT1G73480						AT5G57030
AT1G66330						AT1G25230
AT5G64260						AT5G48460
AT4G30570						AT5G44740
AT1G29400						AT2G40530
AT1G60870						AT3G50790
AT2G31290						AT4G23770
AT2G39870						AT5G21920
AT3G47620						AT2G42740
AT1G11410						AT5G57170
AT3G17100						AT5G61270
AT1G78960						AT1G11220
AT3G26520						AT1G49580
AT1G21830						AT1G64150
ATMG00510						AT5G45940
AT1G05890						AT1G70610
AT4G30825						AT1G78630
AT3G57020						AT5G58260
AT5G21940						AT3G54390
AT3G47600						AT3G10405
AT3G04810						AT3G10080
AT4G31140						AT4G30110
AT5G08600						AT1G59540
AT1G01450						AT5G27680
AT5G01750						AT3G27830
AT2G15695						AT5G57350
AT5G01350						AT2G17300
AT3G25690						AT5G07870
AT5G18760						AT4G10120
AT2G31450						AT2G39280
AT1G22985						AT3G28070
AT1G16250						AT1G56300
AT2G46220						AT3G58800
AT2G36220						AT5G03650
AT2G02570						AT5G19260
AT5G37410						AT4G04630
AT1G13150						AT1G59560
AT5G35995						AT3G60710
AT5G05710						AT1G43560
AT1G79520						AT5G42780
AT4G36791						AT3G61380
AT5G37340						AT1G74690
AT3G19860						AT2G21830
AT2G30930						AT1G66140
AT3G12730						AT3G48730
AT5G01390						AT1G08380
AT1G11180						AT3G59780
AT3G16850						AT1G68862
AT4G38730						AT1G75350
AT4G12680						AT1G47670
AT4G30370						AT3G27050
AT2G02080						AT5G22140
AT1G33050						AT3G16750
AT4G38290						AT1G70280
AT1G08110						AT4G24015
AT1G01130						AT1G48350
AT1G72410						AT3G47640
AT4G33500						AT3G15110
AT3G54630						AT2G27820
AT4G24800						AT1G49380
AT5G27550						AT5G42720
AT5G49660						AT4G32000
AT1G60160						AT1G14350
AT5G28010						AT1G55370
AT5G42680						AT1G26100
AT1G73660						AT1G67910
AT2G40620						AT4G11450
AT4G39720						AT1G73360
AT5G22640						AT5G27390
AT1G07180						AT2G44040
AT2G32450						AT1G04250
AT2G20180						AT3G56940
AT1G74390						AT3G57780
AT1G30360						AT2G28305
AT2G41060						AT5G21430
AT5G02860						AT4G32590
AT5G06210						AT3G58720
AT4G34280						AT3G17030
AT1G80190						AT2G38140
AT1G53190						AT1G65470
AT5G48545						AT3G10060
AT4G16520						AT5G10180
AT1G67600						AT1G19650
AT2G19110						AT5G02120
AT1G15740						AT5G46710
AT5G52960						AT2G46810
AT2G34200						AT1G13820
AT1G03550						AT3G22410
AT1G10150						AT1G48520
AT1G68670						AT2G34010
AT3G07930						AT4G21445
AT2G01340						AT1G64561
AT3G57580						AT3G26445
AT2G17640						AT5G14730
AT2G04690						AT5G18790
AT1G11280						AT5G07150
AT4G03440						AT4G18270
AT4G10925						AT1G18730
AT3G17650						AT3G09800
AT4G00560						AT3G48980
AT5G44930						AT5G19480
AT3G55610						AT1G23740
AT3G53030						AT5G50150
AT3G11620						AT5G16540
AT5G08520						AT1G17190
AT1G80550						AT2G21385
AT4G31250						AT5G46240
AT1G13220						AT4G10340
AT3G20350						AT3G16180
AT4G21320						AT4G25050
AT4G12990						AT2G29360
AT4G18820						AT1G51080
AT4G18830						AT3G25440
AT3G03150						AT1G66190
AT5G64230						AT5G17660
AT3G60286						AT5G16710
AT5G65060						AT1G07220
AT1G65660						AT2G41070
AT4G30580						AT1G50030
AT3G13740						AT5G60270
AT4G33960						AT1G08190
AT1G79660						AT5G08620
AT2G03730						AT5G45990
AT5G20110						AT4G13750
AT3G57680						AT1G18210
AT3G21670						AT3G52140
AT5G24930						AT3G19680
AT4G25260						AT1G68990
AT2G20500						AT2G26890
AT1G34110						AT1G22410
AT3G18035						AT2G42010
AT1G55675						AT5G45500
AT2G47680						AT2G40010
AT3G28900						AT3G60240
AT3G05420						AT3G24550
AT5G06000						AT3G14920
AT1G08700						AT1G78780
AT3G49910						AT1G56010
AT4G39880						AT3G54950
AT3G22660						AT1G63530
AT2G26740						AT2G38540
AT1G35720						AT1G23120
AT1G55730						AT5G21160
AT2G32520						AT2G32530
AT1G22070						AT4G36080
AT1G56540						AT3G13300
AT4G09000						AT1G10170
AT2G38960						AT1G33390
AT1G70810						AT4G12780
AT1G24575						AT1G27980
AT3G08520						AT1G11700
AT3G56320						AT5G67245
AT1G80230						AT2G19130
AT5G60980						AT2G20960
AT1G28380						AT1G55910
AT2G21580						AT1G64380
AT1G06870						AT2G32540
AT3G45640						AT5G19820
AT5G62050						AT1G10580
AT3G11040						AT1G78930
AT1G25520						AT3G57520
AT3G11510						AT5G07740
AT5G39020						AT3G55410
AT5G15470						AT5G05480
AT4G28480						AT1G64790
AT2G11890						AT4G00450
AT5G15320						AT2G21090
AT5G55200						AT3G54680
AT3G19360						AT2G33480
AT3G19100						AT3G05320
AT2G22490						AT1G49540
AT1G21720						AT5G07940
AT1G09850						AT5G23300
AT2G24120						AT5G47810
AT3G60800						AT1G28690
AT4G03080						AT1G56145
AT3G48350						AT1G76090
AT4G05390						AT1G67330
AT4G38100						AT4G02220
AT4G16720						AT3G13460
AT2G37600						AT1G29940
AT3G19130						AT1G02400
AT3G05710						AT1G14850
AT5G41670						AT3G63180
AT2G29950						AT1G59660
AT4G29210						AT5G65750
AT1G72940						AT5G67160
AT1G12400						AT1G61210
AT1G78620						AT5G57870
AT2G13800						AT2G24100
AT1G33265						AT4G01560
AT2G33590						AT3G59290
AT3G16720						AT2G36480
AT3G15980						AT3G13330
AT5G43400						AT3G08850
AT3G13930						AT5G42950
AT5G41860						AT3G08947
AT1G76400						AT3G44320
AT5G59920						AT3G07780
AT4G11380						AT1G07810
AT1G15710						AT3G49210
AT1G28280						AT3G19660
AT1G04480						AT1G24170
AT1G54630						AT5G04290
AT3G16270						AT5G04930
AT4G02405						AT1G55860
AT2G20340						AT1G30490
AT1G01650						AT1G07720
AT3G49530						AT1G55920
AT5G64140						AT3G45210
AT5G59550						AT2G47440
AT4G17270						AT1G36160
AT5G47220						AT3G60450
AT5G20830						AT5G16860
AT5G22390						AT3G50370
AT3G52540						AT3G08943
AT5G59790						AT5G14780
AT4G29680						AT3G03810
AT4G31170						AT3G62200
AT4G15920						AT1G21630
AT3G50650						AT4G26150
AT4G31210						AT2G37410
AT1G58380						AT1G72390
AT4G34120						AT3G61630
AT1G72870						AT4G21930
AT1G72020						AT1G64950
AT4G24730						AT2G12190
AT2G19750						AT4G38600
AT1G51060						AT3G29575
AT5G12920						AT3G07520
AT5G56170						AT5G66630
AT5G44500						AT4G04920
AT2G27530						AT2G47000
AT5G20480						AT2G28710
AT3G53270						AT1G75000
AT5G61190						AT1G19300
AT4G27830						AT2G41900
AT3G61100						AT5G43620
AT5G63570						AT3G20250
AT3G17465						AT5G52470
AT4G16760						AT5G47860
AT1G48440						AT4G39420
AT3G04210						AT2G18790
AT1G11790						AT2G47160
AT1G67930						AT2G29420
AT1G77770						AT3G25890
AT1G03905						AT4G24560
AT2G21790						AT3G20810
AT1G80360						AT3G50060
AT3G15000						AT1G04310
AT3G29400						AT2G01290
AT1G07630						AT1G50420
AT4G39920						AT1G17745
AT5G43010						AT5G62865
AT4G38260						AT2G34650
AT4G29330						AT4G38540
AT2G22475						AT3G27330
AT1G49750						AT1G69430
AT1G04340						AT3G03110
AT3G26340						AT2G15480
AT4G21910						AT1G53570
AT5G42650						AT1G31280
AT2G18330						AT5G51580
AT4G23460						AT3G55220
AT5G53045						AT5G22060
AT1G03400						AT5G07920
AT1G04635						AT2G43290
AT5G59570						AT3G47420
AT3G07430						AT2G26650
AT5G11030						AT3G04770
AT1G48610						AT1G54100
AT1G28680						AT4G04670
AT5G57280						AT4G12240
AT5G11770						AT5G11000
AT1G75330						AT5G51070
AT3G07810						AT3G51180
AT1G16470						AT4G38710
AT2G18730						AT3G16510
AT1G23290						AT3G09350
AT1G07870						AT1G79750
AT1G65250						AT3G18230
AT5G37310						AT1G61667
AT4G22840						AT1G30160
AT1G71840						AT1G04840
AT1G65520						AT4G36220
AT2G19740						AT1G70140
AT1G23800						AT1G07670
AT5G18900						AT3G10650
AT3G05570						AT1G30240
AT2G20900						AT1G15010
AT2G42570						AT3G44735
AT2G04620						AT1G03530
AT3G08980						AT1G02220
AT5G56670						AT5G53970
AT5G22350						AT3G06690
AT3G01130						AT4G26470
AT5G55920						AT2G29120
AT5G04590						AT5G23730
AT1G48570						AT1G74790
AT1G54270						AT1G70320
AT3G13160						AT4G23030
AT4G22970						AT5G56010
AT2G37940						AT4G25730
AT3G01350						AT2G02930
AT1G67490						AT5G39050
AT5G54170						AT4G29140
AT1G17590						AT1G73880
AT3G04580						AT2G44670
AT2G25210						AT2G40700
AT2G34480						AT3G11964
AT1G47278						AT1G80150
AT3G03780						AT4G39950
AT2G14750						AT3G55500
AT5G35620						AT5G47560
AT1G16520						AT1G05710
AT1G54450						AT3G15820
AT2G37400						AT4G31160
AT3G25520						AT1G17870
AT5G51220						AT3G54200
AT2G39960						AT3G54220
AT2G05220						AT3G17790
AT2G41420						AT4G16780
AT2G44280						AT5G13530
AT2G31725						AT3G21540
AT2G35240						AT3G57550
AT3G44010						AT3G03050
AT2G35810						AT1G01010
AT3G11330						AT2G30840
AT2G31090						AT5G14760
AT2G45240						AT3G56990
AT5G09620						AT1G10020
AT3G63080						AT5G02500
AT2G35720						AT5G54240
AT3G05560						AT1G02050
AT5G16130						AT5G66620
AT5G38110						AT3G30180
AT1G60850						AT2G46270
AT3G44150						AT2G31830
AT5G34930						AT1G25360
AT2G36300						AT4G37540
AT5G40880						AT5G13860
AT2G40600						AT5G67300
AT5G02850						AT1G32690
AT3G12800						AT4G26970
AT3G47833						AT2G30550
AT3G62360						AT2G47820
AT4G13615						AT4G18360
AT4G08520						AT2G28400
AT1G23490						AT5G63130
AT1G49470						AT3G57880
AT1G74240						AT5G25610
AT5G17000						AT3G21220
AT4G00570						AT1G70230
AT2G15860						AT1G62660
AT4G35880						AT3G58810
AT3G46560						AT1G31835
AT1G05170						AT4G16110
AT3G15460						AT2G38860
AT3G10690						AT5G56030
AT5G62270						AT4G34230
AT5G13430						AT1G09210
AT1G59990						AT4G03550
AT5G23630						AT5G01850
AT1G71780						AT1G69810
AT2G39250						AT4G09980
AT5G43960						AT4G32200
AT2G32060						AT2G48010
AT5G13500						AT2G05380
AT1G53240						AT4G05020
AT2G20450						AT1G22530
AT2G45440						AT3G47780
AT2G43780						AT3G01720
AT5G53330						AT3G55200
AT3G06680						AT3G46620
AT3G56490						AT5G15410
AT3G05050						AT4G04960
AT3G23390						AT1G29900
AT1G51710						AT3G21300
AT1G06640						AT3G09520
AT5G51040						AT1G05340
AT3G22330						AT2G01190
AT1G04945						AT4G19230
AT3G53870						AT1G28660
AT3G49080						AT4G38440
AT5G56090						AT4G30150
AT4G04180						AT4G19810
AT3G45310						AT2G46310
AT4G39210						AT4G01895
AT1G18080						AT3G20100
AT3G03570						AT5G43980
AT1G22180						AT5G16200
AT5G18820						AT5G20700
AT1G21090						AT5G56040
AT5G03320						AT4G00390
AT1G62730						AT1G62790
AT5G38990						AT1G61160
AT1G78300						AT2G39710
AT2G04780						AT1G68290
AT2G23380						AT1G47510
AT1G56070						AT2G34940
AT5G38890						AT3G57450
AT5G58420						AT5G55180
AT3G28950						AT5G10336
AT3G20440						AT5G01600
AT3G51350						AT2G35910
AT3G28720						AT4G31230
AT2G30870						AT1G15440
AT2G30050						AT2G41342
AT3G53370						AT5G65630
AT3G14790						AT3G56500
AT1G14170						AT2G31060
AT5G39320						AT5G47960
AT2G40765						AT1G52890
AT3G56800						AT1G56080
AT1G56345						AT3G23170
AT4G11120						AT3G13090
AT2G02860						AT3G50800
AT1G70770						AT4G27280
AT1G08580						AT1G74810
AT3G53760						AT3G47950
AT3G05590						AT5G16910
AT5G07110						AT5G41830
AT1G18600						AT2G31730
AT3G07980						AT1G03940
AT3G04600						AT1G15750
AT1G68585						AT2G10931
AT5G03850						AT5G03120
AT5G16440						AT2G32020
AT5G07460						AT2G20560
AT5G40960						AT1G32940
AT1G61770						AT3G19550
AT1G57610						AT2G35290
AT5G66910						AT5G17860
AT3G56020						AT4G28390
AT1G10490						AT1G04680
AT4G12250						AT2G43000
AT5G33290						AT1G32950
AT3G22300						AT1G10270
AT3G59820						AT3G16860
AT5G03030						AT5G17350
AT2G09990						AT3G53230
AT3G05060						AT2G25090
AT2G22780						AT1G79900
AT3G49390						AT2G31750
AT1G70600						AT3G45410
AT5G45030						AT5G39090
AT5G43380						AT2G47485
AT1G19710						AT2G47990
AT4G31490						AT1G29860
AT5G45420						AT4G15530
AT3G61820						AT3G29000
AT1G28570						AT2G27080
AT1G75510						AT1G68795
AT3G09690						AT3G21320
AT1G22780						AT4G01720
AT5G15550						AT5G44578
AT3G20000						AT4G12400
AT5G45775						AT1G65500
AT5G54900						AT3G53480
AT1G57660						AT3G51860
AT3G16760						AT5G62150
AT2G39770						AT1G51920
AT3G25220						AT1G16515
AT1G67970						AT1G74310
AT5G52380						AT1G78955
AT4G37650						AT5G06530
AT5G33320						AT4G14746
AT4G21720						AT1G79360
AT4G20440						AT3G10930
AT3G61280						AT2G44400
AT1G05350						AT5G48400
AT3G62460						AT3G61190
AT3G63030						AT3G48020
AT1G16610						AT4G15550
AT1G54360						AT5G09420
AT1G18740						AT1G63840
AT1G78920						AT2G23620
AT2G20390						AT4G00870
AT2G04030						AT5G07440
AT1G59960						AT2G32210
AT5G13100						AT3G09440
AT5G19920						AT1G08650
AT3G02190						AT5G25450
AT5G12860						AT4G05100
AT5G12080						AT1G69260
AT4G26230						AT3G55700
AT3G02770						AT2G04100
AT1G09590						AT1G64660
AT3G22890						AT1G65845
AT3G15790						AT4G13660
AT3G01040						AT5G45630
AT5G39740						AT5G26700
AT1G16400						AT2G22500
AT5G08180						AT1G65484
AT1G65290						AT5G65080
AT2G27720						AT1G75450
AT1G59870						AT2G37040
AT4G08690						AT4G24000
AT4G00430						AT5G24240
AT3G13110						AT5G22460
AT2G01720						AT1G68690
AT4G26210						AT1G10070
AT4G15000						AT5G18180
AT3G62580						AT5G48410
AT3G17340						AT1G72660
AT5G64650						AT1G16510
AT1G22300						AT5G06720
AT2G39660						AT1G16150
AT5G37510						AT5G56050
AT1G26750						AT2G37980
AT1G79550						AT2G45210
AT5G48880						AT2G39200
AT2G36330						AT2G23170
AT2G20710						AT2G38250
AT3G54110						AT2G02850
AT1G31130						AT5G53710
AT1G47640						AT5G64110
AT1G72370						AT5G62260
AT2G46000						AT1G75030
AT2G23350						AT2G36210
AT1G53710						AT1G62370
AT3G51010						AT3G12500
AT1G28390						AT4G21760
AT2G24390						AT3G51540
AT1G50430						AT3G19350
AT1G36280						AT3G01630
AT1G04690						AT5G38310
AT3G52730						AT3G11402
AT4G30340						AT1G52030
AT4G36150						AT1G02520
AT5G37770						AT3G45060
AT4G13930						AT4G09030
AT3G03600						AT3G21710
AT5G13890						AT1G45616
AT4G33100						AT5G51160
AT1G52800						AT4G14465
AT5G14800						AT5G59820
AT5G03080						AT4G38080
AT5G47930						AT2G23130
AT2G37270						AT2G19800
AT5G23510						AT4G01870
AT5G40650						AT2G45570
AT2G30890						AT4G16563
AT1G10280						AT5G24910
AT3G25730						AT5G38020
AT4G34360						AT3G25640
AT5G15980						AT5G54165
AT3G52930						AT4G22680
AT3G62830						AT4G12735
AT3G24180						AT4G24130
AT1G67940						AT1G15380
AT2G46440						AT5G14000
AT3G07060						AT2G16630
AT2G40380						AT4G15270
AT5G22650						AT5G24090
AT2G18020						AT4G17215
AT3G47930						AT3G30775
AT3G23570						AT1G49960
AT1G28110						AT2G38340
AT5G23880						AT4G15280
AT3G18410						AT5G53820
AT2G20610						AT4G33150
AT5G22740						AT1G08630
AT5G66850						AT4G28485
AT3G06550						AT5G23530
AT3G53430						AT3G11430
AT1G79610						AT4G09770
AT2G16950						AT5G09530
AT1G66080						AT3G21351
AT5G65270						AT2G32130
AT1G14320						AT3G54040
AT2G20420						AT2G32190
AT4G28250						AT4G09300
AT5G61780						AT5G49700
AT1G06790						AT1G05450
AT2G46520						AT1G02310
AT5G39790						AT1G58340
AT4G35260						AT2G15220
AT5G06810						AT2G04040
AT4G22320						AT1G53270
AT2G27840						AT5G59530
AT2G40820						AT1G79400
AT4G37630						AT4G28110
AT1G18630						AT5G36920
AT2G47650						AT1G26410
AT4G22550						AT1G08320
AT5G56000						AT2G18470
AT1G23460						AT5G09520
AT1G69440						AT4G37295
AT2G34050						AT4G15610
AT3G42950						AT3G15534
AT3G13230						AT1G13480
AT5G18520						AT5G64790
AT5G04160						AT2G47950
AT2G41770						AT1G69880
AT3G46940						AT5G07010
AT3G52040						AT4G11480
AT4G12650						AT1G66700
AT4G30090						AT4G33610
AT4G26055						AT2G21140
AT2G03980						AT2G41810
AT5G24430						AT3G44540
AT1G53280						AT5G38350
AT5G60670						AT5G01380
AT2G20585						AT5G06740
AT2G20530						AT3G19615
AT3G44100						AT2G25470
AT2G47600						AT5G39100
AT2G25190						AT1G68360
AT4G21700						AT3G07970
AT3G43810						AT2G23110
AT5G40830						AT4G11310
AT1G69790						AT4G25200
AT4G18040						AT5G05390
AT4G36680						AT5G14180
AT1G11905						AT1G60830
AT5G09510						AT1G18980
AT2G31670						AT3G46690
AT3G10985						AT5G49690
AT1G27450						AT1G15385
AT1G52760						AT1G64405
AT5G61240						AT1G69930
AT2G20480						AT1G10586
AT3G02510						AT4G26260
AT1G07140						AT5G23190
AT4G15770						AT5G64905
AT1G80290						AT5G06730
AT5G11810						AT4G07820
AT4G15165						AT1G76470
AT1G11200						AT1G65481
AT1G64700						AT5G56970
AT1G63940						AT4G36430
AT2G37890						AT2G31180
AT4G25230						AT1G09935
AT4G13850						AT1G55790
AT3G44450						AT4G23280
AT1G74430						AT5G24080
AT2G24200						AT5G23000
AT5G43745						AT3G01513
AT5G49630						AT2G30750
AT5G20020						AT4G03540
AT5G50370						AT1G28360
AT5G49280						AT1G65483
AT1G47560						AT1G54890
AT1G80280						AT5G19880
AT1G69870						AT5G51950
AT4G13950						AT1G01480
AT3G55280						AT2G05510
AT5G40770						AT4G10860
AT5G14030						AT1G69920
AT4G04210						AT5G13580
AT2G06255						AT3G15340
AT3G10530						AT4G36610
AT5G27850						AT5G19110
AT2G43940						AT1G61480
AT1G77840						AT2G29470
AT3G11090						AT5G54230
AT3G62370						AT1G26390
AT1G51980						AT5G38030
AT1G14410						AT5G63225
AT2G01610						AT5G66690
AT5G16450						AT2G45360
AT5G60890						AT1G55990
AT3G06700						AT3G44300
AT1G73250						AT3G13432
AT1G75990						AT1G15040
AT4G05010						AT3G46230
AT3G26410						AT5G12030
AT1G18590						AT1G13520
AT3G13860						AT4G08770
AT1G78660						AT2G40370
AT1G31660						AT4G37070
AT5G49910						AT4G32810
AT3G60770						AT3G49620
AT2G36170						AT2G44790
AT5G51570						AT5G43580
AT2G13650						AT4G11650
AT1G56450						AT5G39580
AT5G50810						AT5G12020
AT3G21240						AT3G01420
AT3G51800						AT3G46280
AT5G11950						AT1G65970
AT5G55130						AT3G60140
AT3G51970						AT3G21500
AT2G19730
AT1G67360
AT2G47610
AT3G48890
AT5G08670
AT1G77750
AT3G11130
AT1G04200
AT4G01370
AT4G17430
AT1G30960
AT3G06320
AT1G61790
AT2G17420
AT2G48090
AT3G07568
AT5G19875
AT5G10610
AT2G07690
AT3G16780
AT1G49410
AT3G60245
AT4G31985
AT4G39690
AT5G38530
AT1G14810
AT3G16700
AT1G16560
AT5G10440
AT2G25520
AT1G66070
AT1G07030
AT4G21740
AT2G45710
AT4G22580
AT2G30860
AT4G03120
AT5G22130
AT5G44070
AT3G07130
AT1G57820
AT4G19006
AT1G10290
AT1G04120
AT3G62250
AT1G80270
AT5G04870
AT1G20950
AT3G48930
AT4G37660
AT1G71210
AT5G14790
AT3G25400
AT1G05620
AT5G37600
AT2G46510
AT2G39460
AT3G55010
AT4G33540
AT4G38790
AT2G19690
AT3G11580
AT4G31110
AT4G28450
AT1G10630
AT4G01480
AT2G31390
AT1G24100
AT4G00026
AT3G61760
AT4G24330
AT1G07370
AT3G01280
AT3G02875
AT1G19440
AT5G47200
AT2G44120
AT1G69250
AT5G19300
AT3G25900
AT3G17609
AT4G12290
AT1G22650
AT3G01640
AT3G49010
AT5G61020
AT5G19650
AT3G22845
AT4G09750
AT1G50740
AT5G55610
AT3G25110
AT4G09320
AT1G26880
AT4G35500
AT3G51790
AT3G53780
AT3G47830
AT3G16920
AT3G23300
AT4G11010
AT3G04840
AT2G29500
AT3G06540
AT1G28395
AT4G00860
AT3G16080
AT3G07770
AT4G02060
AT4G25840
AT2G39020
AT2G33845
AT1G55900
AT2G37620
AT2G33490
AT5G11630
AT1G68570
AT5G55400
AT5G03630
AT1G79930
AT1G26740
AT1G21270
AT5G22440
AT1G05000
AT5G19930
AT5G44370
AT1G72930
AT1G61870
AT3G27540
AT5G44350
AT3G44590
AT3G23600
AT1G15120
AT4G35550
AT1G26340
AT5G54650
AT3G22230
AT5G24810
AT1G64400
AT2G35790
AT5G05590
AT4G34630
AT3G02930
AT5G67500
AT2G36620
AT3G23940
AT5G20080
AT1G30630
AT2G41490
AT3G48250
AT4G18950
AT5G48580
AT1G01630
AT3G13050
AT2G04650
AT3G11120
AT5G44400
AT4G34570
AT1G67800
AT1G22900
AT5G61170
AT5G04330
AT2G38290
AT1G31220
AT5G08680
AT5G27490
AT3G01800
AT4G09012
AT1G28600
AT5G47060
AT4G09570
AT4G14800
AT5G11970
AT3G20390
AT4G04790
AT1G51680
AT3G07110
AT2G44350
AT3G07480
AT3G11320
AT1G11890
AT5G38340
AT1G44790
AT4G27270
AT2G20370
AT5G64290
AT4G21150
AT3G05500
AT4G03420
AT2G46170
AT1G32380
AT3G27240
AT5G02410
AT2G24570
AT1G45688
AT1G25370
AT5G22780
AT2G32990
AT3G60660
AT4G21500
AT2G41180
AT5G52980
AT4G30260
AT5G56350
AT1G30320
AT1G04990
AT3G23410
AT2G27775
AT3G11280
AT2G16440
AT4G23130
AT1G53480
AT3G14620
AT1G27580
AT1G67620
AT5G43170
AT5G28490
AT2G19670
AT3G28940
AT3G06300
AT5G52650
AT2G45790
AT3G02650
AT1G14670
AT3G08950
AT5G56610
AT2G27710
AT1G20850
AT5G54810
AT1G05640
AT2G29450
AT5G46870
AT2G32930
AT1G03180
AT1G74950
AT2G22770
AT5G63400
AT5G17060
AT4G33140
AT1G66970
AT5G24760
AT5G47130
AT2G30040
AT4G12600
AT2G28500
AT3G21560
AT1G27970
AT3G03341
AT2G41010
AT3G56340
AT4G39740
AT1G56110
AT2G35610
AT3G43270
AT4G01660
AT3G05650
AT3G16565
AT2G41410
AT2G47730
AT2G34250
AT1G74750
AT1G41880
AT2G05260
AT4G21140
AT5G27395
AT5G23535
AT5G60390
AT5G26667
AT3G07720
AT4G10450
AT3G27400
AT4G22230
AT5G02870
AT2G16600
AT4G32390
AT1G32100
AT1G53920
AT1G66590
AT2G46535
AT1G71850
AT5G65880
AT1G64060
AT4G23320
AT2G24970
AT4G27585
AT5G42150
AT3G29360
AT1G77940
AT1G48850
AT3G27280
AT3G09720
AT4G30530
AT1G76160
AT5G51830
AT1G32210
AT5G19250
AT5G64660
AT4G39940
AT3G17780
AT1G18540
AT2G23300
AT3G01930
AT5G52570
AT3G16470
AT2G36530
AT3G44340
AT5G18730
AT1G34130
AT1G80720
AT3G57280
AT1G72450
AT1G59970
AT4G39820
AT5G07130
AT2G47510
AT5G27760
AT5G01500
AT4G36640
AT1G54990
AT2G38080
AT3G17240
AT4G21380
AT1G55420
AT5G11230
AT1G56330
AT5G24290
AT3G47370
AT3G15352
AT1G57590
AT5G24980
AT2G30720
AT4G39390
AT4G18170
AT3G19440
AT3G18580
AT4G01540
AT4G30980
AT1G31580
AT3G09910
AT5G08160
AT2G46620
AT5G53370
AT3G55605
AT3G07390
AT2G29490
AT1G11540
AT1G15870
AT3G55750
AT3G15020
AT5G59850
AT3G25760
AT3G13520
AT3G08580
AT1G32920
AT2G44300
AT2G44660
AT4G14400
AT5G22860
AT1G29195
AT5G58770
AT3G19500
AT4G37450
AT1G53310
AT5G19440
AT4G03820
AT2G40550
AT3G50760
AT4G20780
AT4G14220
AT5G47910
AT1G14130
AT2G21160
AT3G22231
AT5G13550
AT4G37690
AT1G61570
AT5G66680
AT2G23910
AT4G01810
AT4G29780
AT1G52780
AT4G17615
AT4G31600
AT5G14040
AT1G05730
AT2G21550
AT2G45300
AT1G72920
AT5G59480
AT5G41880
AT5G62500
AT4G02420
AT1G77420
AT5G01210
AT3G54820
AT3G53890
AT5G52320
AT4G35060
AT5G52740
AT3G16410
AT2G40750
AT5G19690
AT1G25500
AT1G48630
AT4G10040
AT3G56710
AT3G18760
AT3G09200
AT3G44750
AT3G25770
AT5G09840
AT5G35735
AT2G46420
AT2G46650
AT5G08690
AT2G31270
AT4G29700
AT1G02460
AT1G76620
AT1G70700
AT2G38760
AT3G59760
AT3G16400
AT3G62020
AT3G53260
AT5G36880
AT2G39050
AT3G18130
AT3G21750
AT1G05630
AT4G24830
AT5G46910
AT1G32640
AT1G17430
AT4G17670
AT2G34930
AT2G39700
AT4G31790
AT5G10840
AT3G23810
AT4G16140
AT5G07350
AT2G17630
AT3G48570
AT1G11320
AT5G43250
AT5G55050
AT2G43530
AT3G50910
AT4G13320
AT1G52720
AT1G52040
AT2G42760
AT1G55205
AT1G14980
AT4G35590
AT5G18220
AT2G43580
AT5G65020
AT2G38490
AT1G52290
AT3G14900
AT4G31700
AT4G31810
AT4G18800
AT5G66320
AT3G44560
AT1G01900
AT5G02050
AT4G26940
AT4G15640
AT1G20510
AT5G66650
AT4G28170
AT3G27230
AT3G20860
AT4G34200
AT5G03260
AT3G16460
AT5G64710
AT5G19750
AT1G04540
AT4G02940
AT3G22235
AT1G63220
AT2G32487
AT3G21700
AT3G47960
AT3G09032
AT1G06000
AT2G36880
AT3G09260
AT5G12870
AT4G01850
AT5G56980
AT3G52470
AT1G52410
AT2G41090
AT5G25010
AT5G41120
AT1G27730
AT1G78570
AT3G46660
AT1G24470
AT2G24170
AT5G52390
AT1G44350
AT3G28840
AT1G11670
AT4G30800
AT4G13000
[truncated: 240 more rows]

## Sheet: Table6_2
Supplemental Data 6. Analysis of co-regulated genes between local and systemic leaves of WT or glr3.3 glr3.6
Venny analysis of DEGs between local leaves and systemic leaves of WT after W+OS treatment for 2 h								KEGG_A_class: main-class of KEGG pathway; KEGG_B_class: sub-class of KEGG pathway
707 genes were specifically regulated in WT-local		32 genes were co-regulated in local and systemic leaves of WT	log2FC			955 genes were specifically regulated in WT-local		KEGG analysis of 32 co-regulated genes between local and systemic leaves of WT after W+OS treatment for 2 h
AT1G27940			WT-2L	WT-2S		AT1G12610		KEGG_A_class	KEGG_B_class	Pathway	neglog10 p Value	out (4)	All (5412)	Pvalue	Qvalue	Pathway ID	Genes	K_IDs
AT4G35030		AT1G79180	4.29343	-3.30811		AT3G48520		Cellular Processes	Transport and catabolism	Peroxisome	1.1561	1	97	0.0698069	0.184853	ko04146	AT3G03490	K13337
AT1G22220		AT5G37180	3.18496	-1.31422		AT3G51490		Genetic Information Processing	Translation	mRNA surveillance pathway	1.03941	1	128	0.0913253	0.184853	ko03015	AT3G26020	K11584
AT5G08000		AT4G40000	2.37252	1.30291		AT4G34410		Metabolism	Energy metabolism	Oxidative phosphorylation	0.914015	1	173	0.121895	0.184853	ko00190	ATMG01120	K03878
AT4G15680		AT1G77380	2.0983	1.60526		AT4G29570		Metabolism	Carbohydrate metabolism	Starch and sucrose metabolism	0.909265	1	175	0.123235	0.184853	ko00500	AT5G37180	K00695
AT1G04490		AT5G50890	1.84255	1.28204		AT2G17660		Metabolism	Global and overview maps	Metabolic pathways	0.211568	2	2453	0.614373	0.661641	ko01100	ATMG01120;AT5G37180	K03878+K00695
AT5G45720		AT3G26020	1.70815	-1.61071		AT5G24780		Metabolism	Global and overview maps	Biosynthesis of secondary metabolites	0.179378	1	1284	0.661641	0.661641	ko01110	AT5G37180	K00695
AT4G30090		AT5G37660	1.66054	1.07834		AT2G30830
AT2G24610		AT3G21300	1.35415	1.05865		AT4G17470
AT1G14250		AT5G46240	1.33498	-1.64846		AT4G37990
AT1G07880		AT1G34440	1.30468	1.92574		AT1G77530
AT2G18180		AT4G02030	1.27763	-1.1782		AT1G30135
AT3G12910		ATMG01120	1.24841	1.3708		AT1G54010
AT2G34440		AT4G19200	1.23498	1.06309		AT1G19320
AT2G25470		AT1G55080	1.20893	-1.19608		AT1G24070
AT2G01818		AT5G17780	1.19501	-1.03581		AT3G22275
AT5G56200		AT1G12880	1.18374	-1.53397		AT4G15210
AT3G62960		AT5G07680	1.1613	1.51306		AT3G11150
AT5G44350		AT3G03490	1.15589	-1.062		AT3G46680
AT2G37590		AT1G69580	1.13939	-1.51244		AT2G21510
AT3G58350		AT3G53370	1.13018	1.27827		AT4G19460
AT3G50570		AT2G46650	1.02031	1.134		AT5G59580
AT1G79170		AT3G01160	1.01448	-1.02983		AT4G03460
AT5G46500		AT4G36550	-1.06979	-1.31318		AT2G31940
AT3G10660		AT3G61570	-1.09345	-1.4372		AT3G46080
AT5G46880		AT1G65985	-1.10502	-1.08241		AT2G14290
AT1G53880		AT4G14760	-1.13006	-1.44161		AT1G17380
AT1G02700		AT5G17523	-1.1518	1.05144		AT4G16590
AT5G07080		AT5G66052	-1.25058	1.05107		AT5G19100
AT5G62730		AT3G47460	-1.50398	-1.08995		AT1G01453
AT1G68470		AT3G53350	-1.55261	-1.00343		AT2G36815
AT4G29600		AT2G46050	-2.03806	-1.89024		AT2G47550
AT5G67020		AT4G28040	-4.44051	-3.30453		AT2G44840
AT4G00970						AT4G38340
AT4G04790						AT1G52400
AT3G50040						AT5G64401
ATMG00810						AT5G44460
AT3G15650						AT1G15415
AT2G39240						AT1G74080
AT5G47960						AT1G51960
AT1G65486						AT4G11320
AT1G01680						AT5G48390
AT5G07070						AT1G15380
AT5G04480						AT5G18180
AT4G03340						AT5G24110
AT3G12340						AT2G24210
AT5G36001						AT3G25180
AT1G30640						AT5G11140
AT3G13100						AT2G47780
AT4G27010						AT3G46230
AT5G36000						AT5G58660
AT5G15120						AT1G72760
AT5G46700						AT1G73325
AT5G18810						AT2G44370
AT2G41150						AT4G23680
AT4G12500						AT2G37770
AT3G14350						AT4G01230
AT3G05830						AT4G36950
AT3G55510						AT3G18590
AT1G63750						AT5G36920
AT2G46680						AT3G21520
AT4G23590						AT1G52030
AT5G42050						AT5G59220
AT2G24170						AT1G75450
AT5G04870						AT5G22520
AT3G27400						AT5G62480
AT5G26010						AT5G52020
AT5G04690						AT3G14060
AT5G50580						AT5G67210
AT4G09510						AT1G20480
AT2G32960						AT5G27940
AT3G20475						AT4G01360
AT5G09980						AT1G61610
AT5G37440						AT4G15440
AT1G13630						AT2G04040
AT3G26980						AT4G23190
AT1G76700						AT2G20880
AT1G50420						AT3G25590
AT4G12330						AT2G23170
AT5G64760						AT2G48150
AT5G03720						AT3G28220
AT4G26800						AT1G08290
AT1G24100						AT3G25760
AT5G18470						AT2G06050
AT3G05910						AT1G16420
AT1G11940						AT5G43180
AT1G51140						AT3G09520
AT1G02190						AT5G50820
AT2G19385						AT5G23820
AT1G65490						AT1G21120
AT2G41800						AT1G11580
AT3G15710						AT5G14380
AT5G58120						AT3G50910
AT5G24280						AT4G28720
AT5G25110						AT3G26690
AT4G21940						AT5G16360
AT5G01110						AT2G40230
AT3G51530						AT2G33380
AT1G69280						AT2G43590
AT5G24990						AT1G51380
AT5G62260						AT5G06720
AT4G18340						AT4G06744
AT5G12480						AT3G16470
AT4G15640						AT5G64710
AT2G04780						AT1G28010
AT1G73540						AT2G33020
AT5G52320						AT1G49000
AT5G45100						AT4G01080
AT5G39670						AT5G50570
AT3G44970						AT5G38280
AT4G16660						AT5G28370
AT1G70370						AT4G12480
AT2G42450						AT1G19670
AT3G09790						AT3G21080
AT4G21180						AT2G34360
AT4G19700						AT4G13370
AT4G21326						AT2G34810
AT1G56540						AT5G09800
AT5G05860						AT2G17740
AT3G22840						AT1G16400
AT3G22260						AT3G16330
AT5G66630						AT3G54430
AT1G62720						AT3G56030
AT3G53440						AT5G23020
AT1G63810						AT4G34810
AT3G57940						AT5G09420
AT4G36250						AT1G47840
AT1G33390						AT1G33700
AT3G06035						AT4G39410
AT2G40460						AT5G42380
AT1G78280						AT1G62045
AT1G64390						AT4G13860
AT3G24460						AT1G19190
AT2G30480						AT2G41780
AT2G34850						AT5G60870
AT4G11830						AT2G34010
AT5G54910						AT2G42955
AT3G46950						AT5G65280
AT2G01740						AT4G38560
AT5G26220						AT2G23340
AT2G07698						AT2G41342
AT3G56320						AT2G07674
AT5G59980						AT1G62400
AT1G29030						AT2G42350
AT5G01730						ATMG01410
AT3G16320						AT5G66580
AT1G09995						AT4G37790
AT5G65810						AT3G61190
AT1G80710						AT2G36590
AT3G03020						AT4G05410
AT1G55690						AT5G58530
AT2G18465						AT4G29700
AT1G50670						AT5G57570
AT4G25830						AT1G16220
AT2G18330						AT3G02230
AT1G17690						AT3G43270
AT1G62110						AT4G37910
AT1G04900						AT3G12870
AT5G11780						AT3G49110
AT3G13420						AT2G29440
AT2G39120						AT1G65030
AT2G18620						AT4G30190
AT2G18950						AT5G03700
AT3G09540						AT1G74100
AT5G59560						AT3G56570
AT3G61380						AT1G31760
AT2G37400						AT2G38750
AT4G23280						AT1G37130
AT3G48830						AT3G19100
AT4G37800						AT3G16690
AT3G60160						AT1G10270
AT1G76440						AT4G23210
AT3G15790						AT5G47910
AT5G56840						AT1G55040
AT2G07777						AT2G28330
AT1G36280						AT3G50340
AT3G55820						AT1G20350
AT4G28320						AT1G14810
AT1G23280						AT1G16530
AT5G52310						AT4G05497
AT4G13345						AT3G15518
AT3G47510						AT2G07695
AT4G21700						AT5G65683
AT3G25510						AT5G43170
AT1G10650						AT5G18460
AT4G24190						AT3G24020
AT4G16845						AT2G22850
AT4G04960						AT5G22930
AT1G61370						AT1G53645
AT3G29633						AT1G15100
AT2G18220						AT5G06330
AT4G13040						AT1G32640
AT2G16586						AT4G32830
AT5G09630						AT1G14430
AT3G47080						AT5G26030
AT2G31740						AT1G78780
AT2G44160						AT1G78020
AT3G11470						AT1G17830
AT1G18590						AT4G05020
AT4G19450						AT2G29540
AT3G04420						AT5G10300
AT1G19350						AT5G62440
AT4G26780						AT5G44780
AT1G52260						AT2G35420
AT2G06510						AT1G61340
AT5G66540						AT2G30020
AT1G16850						AT5G58620
AT4G14455						AT3G12920
AT4G14350						AT1G68690
AT2G18196						AT2G32800
AT5G47130						AT1G19610
AT1G16130						AT3G16400
AT5G54130						AT5G26860
AT2G42540						AT1G13340
AT3G61890						AT3G57880
AT2G44270						AT5G59480
AT1G16640						AT4G34135
AT1G75680						AT2G44510
AT1G01140						AT4G10620
AT5G44070						AT5G07140
AT5G35680						AT5G20010
AT3G57660						AT1G59970
AT3G19030						AT3G45730
AT3G54980						AT4G01985
AT5G50940						AT5G51890
AT5G66420						AT3G02010
AT5G42360						AT1G68620
AT1G65510						AT5G64900
AT3G53270						AT4G23600
AT5G06810						AT1G25220
AT5G05990						AT3G09720
AT1G75500						AT5G67160
AT1G77920						AT1G01300
AT3G25210						AT3G52460
AT2G07798						AT1G29330
AT1G63860						AT2G17670
AT1G63420						AT5G05380
AT3G49720						AT5G65609
AT3G43810						AT2G41640
AT3G43590						AT2G30040
AT5G57640						AT3G02640
AT5G58380						AT5G44170
AT2G20630						AT3G06100
AT4G39940						AT1G29900
AT5G67090						AT5G01890
AT4G28400						AT1G22840
AT2G28590						AT1G64450
AT4G30990						AT4G24320
AT1G27500						AT1G10780
AT5G64130						AT1G79110
AT1G18200						AT4G27490
AT1G01950						AT1G03110
AT3G03270						AT1G15430
AT2G32280						AT5G66860
AT1G14170						ATMG00690
AT3G14570						AT4G01700
AT2G31560						AT5G64700
AT1G69485						AT1G28395
AT3G55340						AT5G44500
AT1G02770						AT2G46140
AT5G67250						AT4G39920
AT5G38565						AT5G48410
AT4G23130						AT2G33710
AT3G50960						AT2G35790
AT3G04110						AT1G68530
AT5G18820						AT5G23850
AT5G66410						AT5G64810
AT5G52380						AT1G51760
AT3G15350						AT3G12500
AT1G25682						AT1G09240
AT5G54710						AT2G23150
AT1G06770						AT5G05790
AT5G39380						AT5G60890
AT4G21090						AT2G46150
AT4G15690						AT3G01950
AT3G20500						AT5G59920
AT1G26750						AT2G18328
AT1G70670						AT2G36530
AT1G18630						AT3G53630
AT5G52410						AT3G13560
AT5G62700						AT3G25700
AT4G12490						AT4G14020
AT4G25150						AT3G50810
AT5G63220						AT4G23885
AT3G29200						AT3G29000
AT1G14740						AT3G03050
AT1G07900						AT3G60960
AT3G25585						AT5G14050
AT2G43630						AT4G16447
AT5G11010						AT5G66650
AT4G25340						AT1G65080
AT5G15810						AT1G74950
AT1G32330						AT5G08610
AT1G18910						AT5G49560
AT1G62380						AT5G09870
AT2G43490						AT4G10040
AT2G31340						AT3G18630
AT3G53750						AT5G23070
AT3G04130						AT4G00026
AT1G72700						AT3G04720
AT4G39880						AT1G45332
AT2G36850						AT2G22790
AT5G56460						AT5G11630
AT2G11520						AT1G61580
AT5G26920						AT3G55730
AT4G14360						AT2G43110
AT5G23535						AT5G64150
AT1G11710						AT1G75960
AT3G05660						AT1G79470
AT1G27110						AT4G35900
AT4G28010						AT4G29430
AT1G79150						AT1G07090
AT5G18950						AT4G37022
AT2G28080						AT4G01720
AT5G15730						AT5G02460
AT1G64760						AT3G06320
AT3G49180						AT5G04230
AT5G46410						AT1G10522
AT2G20710						AT1G48570
AT4G26110						AT3G28270
AT5G22690						AT3G61630
AT3G29170						AT5G03030
AT1G06900						AT1G72040
AT1G78930						AT3G14240
AT3G18100						AT3G12830
AT1G60890						AT4G38620
AT1G05360						AT2G20480
AT2G13800						AT2G32380
AT3G02650						AT5G49440
AT1G76380						AT3G51450
AT2G21520						AT5G02640
AT2G24550						AT1G55210
AT3G15180						AT3G02980
AT5G18360						AT4G00620
AT4G38740						AT5G64980
AT1G13195						AT1G08090
AT4G12240						AT1G69870
AT1G55205						AT1G48460
AT3G13470						AT5G52650
AT2G17290						AT1G23040
AT3G07040						AT5G62270
AT5G50440						AT4G39400
AT5G08310						AT4G34200
AT1G74960						AT2G34590
AT1G33350						AT3G60660
AT1G58025						AT5G67490
AT5G14410						AT1G29310
AT2G01021						AT5G62770
AT5G48160						AT3G04630
AT5G48960						AT4G20860
AT3G47030						AT5G63140
AT5G56310						AT5G40610
AT4G18380						AT3G09070
AT5G51150						AT1G59660
AT5G40230						AT1G27470
AT5G08520						AT3G28700
AT1G58300						AT5G62370
AT3G09470						AT3G23170
AT4G27990						AT5G10170
AT3G49590						AT1G06850
AT5G06210						AT5G43190
AT1G17510						AT1G66520
AT2G41370						AT3G54020
AT5G11020						AT2G01913
AT5G50110						AT1G09300
AT5G20620						AT2G41940
AT5G42450						AT5G57080
AT1G79670						AT3G18560
AT5G61250						AT5G65590
AT4G17080						AT3G61760
AT3G45890						AT5G06480
AT4G02440						AT2G20490
AT5G48250						AT5G09580
AT1G79750						AT5G42810
AT4G21860						AT4G32820
AT3G03330						AT2G46250
AT4G21215						AT2G03070
AT4G39925						AT4G11570
AT2G27990						AT1G63400
AT3G58490						AT2G35130
AT2G21170						AT3G19190
AT4G16330						AT3G19080
AT5G27670						AT4G38290
AT1G18460						AT5G57050
AT5G36940						AT4G19190
AT1G68945						AT2G25730
AT4G38350						AT2G45100
AT1G02560						AT4G25350
AT5G12110						AT3G52920
AT1G03970						AT1G60200
AT5G10810						AT3G53320
AT1G19400						AT5G19740
AT5G58787						AT5G61270
AT5G18850						AT3G26300
AT2G38820						AT1G51400
AT1G08070						AT3G15120
AT2G43900						AT5G44180
AT4G34860						AT5G07400
AT5G01320						AT2G04690
AT4G37470						AT2G28830
AT1G55850						AT1G24706
AT1G79770						AT2G25320
AT3G47950						AT5G49525
AT5G56990						AT3G62470
AT4G15560						AT1G20550
AT5G13470						AT1G62250
AT4G16480						AT3G48200
AT1G16490						AT5G64190
AT3G01520						AT3G57570
AT3G24503						AT2G23430
AT1G66060						AT1G22060
AT5G48485						AT5G43700
AT2G43060						AT4G18120
AT3G06050						AT5G38050
AT4G20070						AT4G11530
AT1G75770						AT5G45250
AT2G07690						AT2G27470
AT2G35795						AT2G39280
AT3G02040						AT5G27610
AT2G42620						AT4G21400
AT3G10190						AT1G77800
AT2G16780						AT5G54610
AT1G34380						AT3G62900
AT3G54920						AT2G28890
AT1G03410						AT4G13530
AT1G49170						AT2G34920
AT1G50380						AT3G62750
AT5G52250						AT5G56700
AT3G56710						AT5G63320
AT3G06070						AT1G53470
AT3G11080						AT2G32630
AT3G13090						AT1G26840
AT1G11930						AT1G16260
AT3G16190						AT1G58602
AT3G17650						AT1G55930
AT1G16930						AT4G09150
AT3G45980						AT5G37670
AT5G26210						AT5G53220
AT1G50170						AT2G03810
AT5G06620						AT5G41880
AT3G12950						AT5G55390
AT5G12360						AT2G29290
AT4G02520						AT4G16960
AT3G61750						AT1G80870
AT5G23320						AT5G04240
AT2G35170						AT3G15115
AT1G06110						AT5G40910
AT2G44380						AT1G21580
AT1G30110						AT5G07780
AT1G62040						AT3G51310
AT4G29540						AT5G50740
AT4G29310						AT2G38780
AT1G14920						AT3G14020
AT1G58220						AT4G05070
AT5G04790						AT3G20730
AT5G14230						AT5G48620
AT3G62270						AT3G46960
AT1G14580						AT5G13460
AT5G16560						AT4G02075
ATMG00513						AT1G67310
AT2G15880						AT1G63350
AT5G53500						AT3G02400
AT5G24655						AT2G23080
AT2G05380						AT1G49560
AT5G57815						AT2G33680
AT3G50140						AT1G71697
AT1G64230						AT1G04350
AT2G26560						AT3G13225
ATCG00550						AT2G45500
AT5G25830						AT3G54280
AT5G18290						AT2G45510
AT5G05180						AT4G18530
AT3G55420						AT3G21950
AT3G01910						AT3G53650
AT1G03470						AT3G49290
AT2G14560						AT5G37790
AT1G06500						AT3G62500
AT2G46070						AT2G24420
AT5G64180						AT5G09410
AT1G56010						AT4G02900
AT5G23380						AT4G03600
AT4G23310						AT4G23880
AT4G29140						AT5G61150
AT5G47510						AT1G51460
AT3G61540						AT1G50140
AT5G01770						AT5G06440
AT5G12470						AT1G67460
AT2G24240						AT4G39510
AT1G03210						AT1G31440
AT3G23840						AT1G13220
AT2G12462						AT1G58060
AT3G22450						AT5G18630
AT2G31020						AT5G40160
AT3G60150						AT1G59620
AT5G39865						AT1G07650
AT1G20690						ATCG00800
AT4G01500						AT2G02410
AT3G18250						AT5G41340
AT2G02080						AT1G72540
AT1G51360						AT3G43220
AT3G54160						AT4G22758
AT3G58690						AT1G70750
AT5G65750						AT4G36400
AT2G47890						AT3G07730
AT4G25990						AT2G41250
AT5G23280						AT2G18240
AT5G05560						AT3G45900
AT1G50000						AT5G07890
AT5G09770						AT5G65900
AT4G15500						AT3G08870
AT5G63690						AT3G04070
AT2G16650						AT3G57040
AT4G27660						AT4G16146
AT5G20410						AT2G26550
AT3G12120						AT3G47910
AT3G56960						AT4G26630
AT1G01740						AT2G04860
AT3G61900						AT1G14380
AT2G34400						AT5G02880
AT1G68110						AT1G21560
AT1G13110						AT5G09350
AT1G11000						AT5G08370
AT4G37670						AT5G50780
AT4G06536						AT1G52080
AT2G18280						AT3G51750
AT3G57240						AT5G20840
AT1G13250						AT2G16860
AT1G72820						AT5G59210
AT1G75040						AT1G18620
AT2G03150						AT1G03180
AT3G18260						AT1G04300
AT3G49790						AT5G43810
AT5G27680						AT5G56160
AT1G67630						AT5G27690
AT2G01175						AT2G18660
AT1G10470						AT5G06690
AT5G19250						AT5G45940
AT2G20570						AT4G18260
AT1G73680						AT2G31580
AT2G32880						AT2G40960
AT4G37870						AT3G21810
AT2G37560						AT5G15920
AT3G09020						AT5G24450
AT1G20840						AT1G53690
AT5G64780						AT1G12210
AT1G23840						AT3G53090
AT3G16640						AT2G43850
AT4G35470						AT3G04160
AT1G33340						AT2G33440
AT2G21185						AT1G68790
AT1G32190						AT5G05540
AT5G57890						AT4G19510
AT3G62290						AT3G53990
AT5G14530						AT2G32320
AT2G31810						AT1G56120
AT2G28250						AT3G15450
AT2G36790						AT1G16710
AT1G53785						AT4G28610
AT2G33760						AT1G13210
AT3G47620						AT5G09950
AT5G45490						AT5G56240
AT5G28770						AT2G29890
AT1G56130						AT4G12840
AT2G28840						AT1G03950
AT3G56550						AT3G05750
AT3G45260						AT5G12950
AT3G23080						AT1G31920
AT1G31290						AT2G42920
AT4G13885						AT1G75180
AT2G05630						AT3G22170
AT5G66790						AT3G24490
AT3G12150						AT5G03330
AT4G25500						AT4G00755
AT5G52540						AT5G07820
AT1G38131						AT3G24820
AT1G60630						AT5G38850
AT1G47395						AT4G04500
AT4G21870						AT2G36490
AT1G18400						AT1G11310
AT3G53540						AT3G29035
AT5G41160						AT5G63410
AT5G47220						AT5G05330
AT2G28190						AT3G08880
AT5G06300						AT3G15390
AT3G22070						AT5G18620
AT5G66040						AT4G37120
AT1G10990						AT1G49130
AT4G25470						AT2G30500
AT1G21680						AT4G29170
AT1G09350						AT5G50310
AT1G72420						AT1G63490
AT3G63280						AT3G18640
AT5G66310						AT5G37190
AT3G56060						AT2G22190
AT1G62200						AT4G12670
AT3G63210						AT3G09360
AT2G43150						AT3G20780
AT1G16515						AT1G50660
AT4G09080						AT3G16010
AT3G49510						AT1G01240
AT1G70020						AT4G36980
AT5G09225						AT3G28030
AT1G12160						AT5G17900
AT1G04240						AT1G10870
AT1G56550						AT4G37590
ATCG00640						AT5G44870
AT5G42100						AT2G26990
AT2G31230						AT5G08120
AT3G46320						AT3G10020
AT5G52740						AT5G26670
AT2G32765						AT4G21070
AT1G20850						AT2G01940
AT1G13140						AT5G65050
AT2G25200						AT4G01570
AT1G52800						AT1G18190
AT4G02970						AT2G22300
AT5G21170						AT1G63080
AT2G30520						AT1G61190
AT1G58807						AT4G12010
AT4G27460						AT1G53800
AT1G31335						AT2G14680
AT5G20110						AT4G07408
AT5G54585						AT1G24560
AT1G44110						AT4G00820
AT1G14880						AT4G31880
AT1G18710						AT5G60210
AT4G04925						AT5G15780
AT4G02420						AT3G58820
AT5G49640						AT3G13065
AT2G24870						AT5G22950
AT2G39570						AT4G31570
AT2G05540						AT1G80050
AT3G11591						AT1G54160
AT1G01355						AT3G61810
ATCG00560						AT1G59890
AT1G75310						AT4G13650
AT3G60320						AT1G16680
AT2G40550						AT1G69550
AT2G22420						AT2G30750
AT1G25275						AT3G23090
AT4G13890						AT5G35180
AT5G55970						AT5G64800
AT5G40340						AT3G48080
AT2G46830						AT5G52800
AT5G62410						AT3G19340
AT1G55740						AT2G29070
AT1G62990						AT1G03750
AT3G45610						AT1G58250
AT5G52720						AT5G42400
AT5G36790						AT1G54110
AT4G15960						AT3G25840
AT2G25770						AT1G16540
AT3G27250						AT3G29075
AT2G16270						AT3G58050
AT1G33840						AT1G61180
AT5G14650						AT3G50380
AT1G71390						AT5G65240
AT3G22690						AT5G06265
AT2G14610						ATCG01100
AT5G25190						AT3G62950
AT1G74630						AT5G49840
AT1G22065						AT2G36740
AT2G22810						AT4G22320
AT5G10140						AT4G18830
AT5G09730						AT1G14190
AT1G68585						AT5G53800
AT3G52160						AT5G47900
AT3G21550						AT5G20360
AT2G18260						AT1G61400
AT3G14630						AT5G45160
AT4G03210						AT2G01918
AT1G48280						AT1G74650
AT5G62040						AT3G47840
AT1G62510						AT1G18550
AT1G66960						AT2G18300
AT3G28960						AT4G16860
AT1G57980						AT2G02980
AT3G27025						AT4G36260
AT4G36430						AT2G27285
AT5G10080						AT2G31970
AT5G08330						AT5G38250
AT2G21890						AT3G03300
AT4G28420						AT1G50970
AT5G03170						AT5G65930
AT5G03260						AT1G13470
AT4G24860						AT5G42670
AT3G47340						AT2G45870
AT4G17460						AT3G14205
AT1G14080						AT5G10800
AT2G13422						AT1G66730
AT5G61610						AT5G66030
AT1G70880						AT5G44100
AT1G61160						AT1G61240
AT5G13250						AT2G46530
AT5G40450						AT3G49060
AT3G24900						AT5G35690
AT5G62280						AT5G16230
AT5G48290						AT1G27180
AT1G65483						AT3G51070
AT1G15900						ATCG00500
AT5G51550						AT5G55300
AT5G51790						AT2G02480
AT4G34800						AT1G17665
AT3G46490						AT1G68720
AT3G18900						AT1G77145
AT4G03505						AT1G17460
AT1G65360						AT5G54620
						AT1G12360
						AT5G40670
						AT1G54215
						AT1G63360
						ATCG00540
						AT5G55810
						AT5G65480
						AT1G65660
						AT1G13460
						AT4G10470
						AT3G47890
						AT1G08600
						AT5G19650
						AT4G09760
						AT5G63550
						AT2G44950
						AT1G24190
						AT4G19660
						AT5G11470
						AT5G23910
						AT1G65900
						AT3G22104
						AT2G23700
						AT3G07930
						AT1G51520
						AT5G40520
						AT5G25630
						AT2G14520
						AT2G32950
						AT4G01550
						ATCG01020
						AT1G07620
						AT1G19220
						AT2G15890
						AT2G30424
						AT5G36930
						AT4G19500
						AT3G62140
						AT5G39785
						AT5G63820
						AT1G77020
						AT1G70200
						AT2G20980
						AT1G71000
						AT1G05670
						AT5G35926
						AT5G67320
						AT4G18140
						AT1G66330
						AT5G51840
						AT2G33435
						AT3G62540
						AT4G04695
						AT5G63950
						AT5G50970
						AT3G58160
						AT5G42250
						AT4G10920
						AT2G44000
						AT2G17780
						AT4G14200
						AT1G02960
						AT5G66460
						AT4G13880
						ATCG00440
						AT2G20240
						AT1G76820
						AT1G21160
						AT5G10570
						AT2G35950
						AT5G54090
						AT3G21290
						AT4G33740
						AT1G51080
						AT4G33150
						AT1G05320
						AT4G08580
						AT1G44910
						AT1G53180
						AT3G48580
						AT1G32750
						AT1G68910
						AT2G15220
						AT5G46070
						AT4G02710
						AT2G24650
						ATCG00810
						AT3G49650
						AT4G34140
						AT1G63980
						AT3G51150
						AT1G45229
						AT2G26980
						AT5G57160
						AT2G42370
						ATCG00700
						AT3G19670
						AT1G65760
						AT2G20540
						AT1G05680
						AT2G46180
						ATCG00780
						AT5G16730
						AT5G06420
						AT1G53250
						AT5G02670
						AT5G41020
						AT2G04235
						AT5G04320
						AT3G23310
						AT5G57830
						AT2G34150
						AT1G12120
						AT4G24790
						AT1G09415
						AT5G65060
						AT4G01030
						AT2G37678
						AT5G37630
						AT5G41170
						AT4G36540
						AT4G12760
						AT1G33170
						AT3G23980
						AT5G57410
						AT1G72200
						AT3G29290
						AT4G06746
						AT3G15760
						AT3G57300
						AT4G13572
						AT5G38860
						AT1G75410
						AT4G33170
						AT5G50840
						AT2G41210
						AT1G62914
						AT4G20340
						AT4G37740
						AT5G19480
						AT1G15890
						AT5G40550
						AT5G38140
						AT1G32530
						AT1G70650
						AT3G57720
						AT1G05470
						AT1G45191
						AT3G18480
						AT5G54780
						AT5G08010
						AT5G27950
						AT1G79680
						AT2G19930
						AT5G55310
						AT4G14550
						AT3G05340
						AT3G53170
						AT4G02390
						AT2G23360
						AT4G34900
						AT4G08310
						ATCG00510
						AT2G41510
						AT3G15920
						AT5G05410
						AT4G19060
						AT1G08260
						AT5G61040
						AT3G18750
						AT5G53930
						AT1G02990
						AT3G13780
						AT3G54170
						AT3G05370
						AT3G07273
						AT1G47900
						AT2G24960
						AT5G19310
						ATCG01090
						AT1G69610
						AT3G45850
						AT5G53020
						ATCG00660
						AT5G26160
						AT4G37230
						AT3G29760
						AT5G54840
						AT2G38300
						AT2G31160
						AT5G51530
						AT2G14800
						AT2G17525
						AT5G56370
						AT4G15030
						AT4G34060
						AT4G19990
						AT1G23450
						AT1G61000
						AT2G13810
						AT3G29639
						AT5G16720
						AT5G55860
						AT5G42610
						AT1G80810
						AT3G14760
						AT3G17280
						AT3G10600
						AT2G31150
						AT3G28150
						AT4G05631
						AT3G58060
						AT5G43730
						AT1G49160
						AT3G15990
						AT1G48260
						AT4G23882
						AT1G66700
						AT1G64405
						AT1G52450
						AT4G22860
						ATCG00600
						AT1G26390
						AT5G12960
						AT5G44635
						AT5G46871
						AT1G19210
						AT5G53592
						AT1G75150
						AT2G30820
						AT4G04510
						AT4G18750
						AT1G18410
						AT4G02780
						ATCG00770
						AT3G52310
						AT3G26790
						AT5G03920
						AT3G09270
						AT5G48490
						AT5G01250
						AT3G45130
						AT5G10250
						AT5G02780
						AT2G30300
						AT1G18980
						AT5G50360
						AT2G30395

## Sheet: Table6_3
Supplemental Data 6. Analysis of co-regulated genes between local and systemic leaves of WT or glr3.3 glr3.6
Venny analysis of DEGs between local leaves and systemic leaves of glr3.3 glr3.6 after GPA feeding for 24 h								KEGG_A_class: main-class of KEGG pathway; KEGG_B_class: sub-class of KEGG pathway
1397 genes were specifically regulated in glr-local		130 genes were co-regulated in local and systemic leaves of glr	log2FC			480 genes were specifically regulated in glr-systemic		KEGG analysis of 130 co-regulated genes between local and systemic leaves of glr3.3 glr3.6 after GPA feeding for 24 h
AT5G42800			glr-24L	glr-24S		AT1G23110		KEGG_A_class	KEGG_B_class	Pathway	neglog10 p Value	out (18)	All (5412)	Pvalue	Qvalue	Pathway ID	Genes	K_IDs
AT5G17220		AT3G44510	-4.73066	-3.74119		AT5G01580		Metabolism	Glycan biosynthesis and metabolism	Glycosphingolipid biosynthesis - lacto and neolacto series	1.78184	1	5	0.0165255	0.347036	ko00601	AT3G09020	K01988
AT1G24020		AT5G51720	-4.66028	-2.40189		AT2G22620		Metabolism	Glycan biosynthesis and metabolism	Glycosphingolipid biosynthesis - globo and isoglobo series	1.44351	1	11	0.0360157	0.378165	ko00603	AT3G09020	K01988
AT5G37980		AT5G65040	-4.62994	-1.31914		AT5G12270		Environmental Information Processing	Signal transduction	Plant hormone signal transduction	1.10568	3	307	0.0784006	0.383315	ko04075	AT5G57560;AT1G28130;AT5G62920	K14504+K14487+K14492
AT1G65060		AT5G01790	-3.53851	-1.61901		AT1G35910		Metabolism	Metabolism of terpenoids and polyketides	Zeatin biosynthesis	0.993972	1	32	0.101398	0.383315	ko00908	AT3G23630	K10760
AT5G19470		AT3G30340	-3.49571	-2.36576		AT5G44590		Environmental Information Processing	Signal transduction	MAPK signaling pathway - plant	0.96188	2	171	0.109174	0.383315	ko04016	AT5G07180;AT4G01250	K20718+K13425
AT3G53980		AT2G45470	-3.39068	-1.46487		AT2G39310		Metabolism	Carbohydrate metabolism	Starch and sucrose metabolism	0.945091	2	175	0.113477	0.383315	ko00500	AT1G23870;AT1G60270	K16055+K01188
AT1G31690		AT5G02190	-3.36489	-1.739		AT4G08570		Metabolism	Biosynthesis of other secondary metabolites	Phenylpropanoid biosynthesis	0.893565	2	188	0.127772	0.383315	ko00940	AT4G39330;AT1G60270	K00083+K01188
AT1G45191		AT4G17680	-3.35098	-1.24056		AT1G13230		Metabolism	Metabolism of other amino acids	Cyanoamino acid metabolism	0.647706	1	76	0.225058	0.421081	ko00460	AT1G60270	K01188
AT3G61920		AT1G65180	-3.29252	-1.41838		AT4G28720		Metabolism	Lipid metabolism	Glycerolipid metabolism	0.632877	1	79	0.232875	0.421081	ko00561	AT2G38110	K13508
ATCG00440		AT1G77855	-3.25563	-1.35608		AT5G26280		Metabolism	Energy metabolism	Photosynthesis	0.632877	1	79	0.232875	0.421081	ko00195	AT4G28660	K08903
AT2G32765		AT2G35860	-3.16091	-1.8209		AT1G11070		Metabolism	Carbohydrate metabolism	Inositol phosphate metabolism	0.628075	1	80	0.235464	0.421081	ko00562	AT5G58690	K05857
ATCG00520		AT5G07180	-2.94288	-1.20243		AT1G24793		Environmental Information Processing	Signal transduction	Phosphatidylinositol signaling system	0.618672	1	82	0.240618	0.421081	ko04070	AT5G58690	K05857
ATCG00430		AT3G23630	-2.88503	-1.79183		AT4G20940		Metabolism	Lipid metabolism	Glycerophospholipid metabolism	0.516128	1	108	0.3047	0.492207	ko00564	AT2G38110	K13508
AT3G58070		AT2G15440	-2.8564	-1.24459		AT5G42330		Genetic Information Processing	Translation	mRNA surveillance pathway	0.455336	1	128	0.35048	0.496858	ko03015	AT3G54930	K11584
AT2G37260		AT5G61570	-2.77045	-1.17558		AT2G42870		Metabolism	Carbohydrate metabolism	Pentose and glucuronate interconversions	0.449896	1	130	0.354898	0.496858	ko00040	AT3G15720	K01184
ATCG00065		AT2G29130	-2.61153	2.4158		AT4G25410		Metabolism	Global and overview maps	Biosynthesis of secondary metabolites	0.366183	5	1284	0.430345	0.54523	ko01110	AT1G23870;AT4G39330;AT2G38110;AT3G23630;AT1G60270	K16055+K00083+K13508+K10760+K01188
ATCG00120		AT1G53080	-2.58683	1.7217		AT5G03545		Cellular Processes	Transport and catabolism	Endocytosis	0.355191	1	172	0.441377	0.54523	ko04144	AT3G55910	K12493
ATCG00470		AT5G44670	-2.55562	-1.02525		AT2G32770		Genetic Information Processing	Transcription	Spliceosome	0.296746	1	207	0.504956	0.568421	ko03040	AT4G16680	K12813
ATCG00540		AT3G16430	-2.54376	-4.45085		AT3G52910		Genetic Information Processing	Folding, sorting and degradation	Protein processing in endoplasmic reticulum	0.275678	1	222	0.530056	0.568421	ko04141	AT1G54050	K13993
ATCG00480		AT1G15760	-2.47498	-3.02235		AT3G03260		Organismal Systems	Environmental adaptation	Plant-pathogen interaction	0.266519	1	229	0.541354	0.568421	ko04626	AT4G01250	K13425
AT5G01075		AT4G35320	-2.4678	-1.37319		AT5G20790		Metabolism	Global and overview maps	Metabolic pathways	0.207982	8	2453	0.619467	0.619467	ko01100	AT1G23870;AT4G39330;AT2G38110;AT3G23630;AT5G58690;AT3G15720;AT3G09020;AT1G60270	K16055+K00083+K13508+K10760+K05857+K01184+K01988+K01188
AT2G23590		AT5G03250	-2.45997	-1.18891		AT2G10940
AT1G05420		AT1G76240	-2.41828	-2.05497		AT3G48300
ATCG00420		AT2G46660	-2.36777	-1.17204		AT3G63200
ATCG00050		AT4G13990	-2.19061	-1.50681		AT3G61250
AT3G22840		AT2G30933	-2.16512	-1.25341		AT4G24410
ATCG01240		AT1G68470	-2.13718	-1.50708		AT2G42800
AT3G44990		AT4G36240	-2.12809	-1.37616		AT2G27420
ATCG01070		AT4G28660	-2.07213	-1.04188		AT2G22170
ATCG00040		AT4G39330	-2.04862	-1.17672		AT3G52370
AT5G08640		AT4G37740	-2.02135	-1.08327		AT2G22770
AT2G01430		AT2G33640	-2.00512	-1.61513		AT5G20740
AT4G25420		AT5G27440	-1.99306	-2.10405		AT3G54730
ATCG00300		AT5G67280	-1.99295	-1.18008		AT2G40330
ATCG00140		AT2G38110	-1.98475	-1.75337		AT1G73690
ATCG00530		AT5G06510	-1.95249	-1.57647		AT5G66330
AT1G74890		AT3G09162	-1.85404	-1.09161		AT4G37685
ATCG00700		AT1G54050	-1.84609	-1.60114		AT1G61820
ATCG01060		AT3G15720	-1.82908	-1.69744		AT1G73010
ATCG00150		AT4G37400	-1.81259	-1.21893		AT1G79890
ATCG00740		AT4G36360	-1.80254	-1.1066		AT5G24105
ATCG00180		AT1G60270	-1.77778	-1.87561		AT2G41050
AT1G20570		AT4G17180	-1.73884	-1.35871		AT4G32280
AT1G01200		AT2G28670	-1.67026	-1.9553		AT1G22030
ATCG00500		AT2G38695	-1.65499	-1.17289		AT1G71870
ATCG00660		AT4G38330	-1.63323	-1.00388		AT2G40150
AT3G28300		AT1G12460	-1.57889	-1.18936		AT3G43960
ATCG00750		AT3G01510	-1.53129	-1.06041		AT4G23420
ATCG01040		AT5G58690	-1.52752	-1.40244		AT5G60490
ATCG00340		AT1G02710	-1.50816	-1.6953		AT1G49430
AT3G20260		AT2G19090	-1.46922	-1.41165		AT3G17130
ATCG01050		AT3G14570	-1.43075	-1.02261		AT4G36570
ATCG00730		AT1G75680	-1.38739	-1.02283		AT4G34650
ATMG00080		AT5G24000	-1.33362	-1.01493		AT1G09750
AT3G15650		AT5G24990	-1.31252	-1.16017		AT5G03760
ATCG00760		AT3G54930	-1.22721	-1.2987		AT4G21970
AT1G77520		AT3G53380	-1.22462	-1.14586		AT5G42040
ATCG00350		AT5G62920	-1.21059	-2.68598		AT1G73590
AT5G11590		AT4G27950	-1.19638	-1.16639		AT5G45150
AT5G61290		AT4G37730	-1.19572	-1.0894		AT1G73640
AT1G66300		AT5G02460	-1.16241	-1.12262		AT2G40475
AT4G25707		AT1G31770	-1.15873	-1.57276		AT1G06980
ATCG00640		AT2G45870	-1.12569	-1.20969		AT4G38530
AT2G27220		AT5G21910	-1.11526	-1.04871		AT2G35700
AT1G50110		AT1G64450	-1.05589	-1.05622		AT5G46690
ATCG00170		AT3G23210	-1.05205	-1.50153		AT5G67090
AT1G72260		AT5G18475	-1.02151	-1.27742		AT1G05065
AT5G62165		AT1G74250	1.04334	1.04435		AT2G45400
ATCG00710		AT1G68790	1.04391	1.24719		AT2G36270
AT5G15900		AT2G26190	1.08164	1.16964		AT1G22065
AT1G28360		AT5G41100	1.08936	1.02668		AT4G10150
AT1G56670		AT3G04060	1.10839	1.02747		AT3G10840
AT5G36700		AT3G28850	1.14481	1.04168		AT5G12050
AT1G18250		AT1G42990	1.16047	1.39528		AT4G25470
AT2G45610		AT3G54670	1.2546	1.31271		AT2G20540
ATCG00820		AT2G34440	1.26934	-1.93735		AT1G15825
AT5G10430		AT1G08930	1.26956	1.06243		AT4G02100
AT1G53070		AT5G15830	1.30314	1.57698		AT2G25540
AT3G61950		AT3G48180	1.31205	2.87687		AT1G20470
AT3G17120		AT4G11300	1.31242	1.00357		AT1G02700
AT2G47880		AT1G55450	1.32471	1.78811		AT5G13250
AT2G43550		AT4G36520	1.32772	1.27517		AT2G22240
AT3G01710		AT1G33420	1.37393	1.03943		AT5G45740
ATMG00285		AT3G55980	1.40756	2.23516		AT3G21600
AT1G71150		AT4G26190	1.4542	1.40943		AT1G16220
AT1G64780		AT3G21780	1.45798	1.42315		AT1G75240
AT4G25100		AT3G09020	1.46937	1.08757		AT5G04000
AT2G47870		AT4G16680	1.47505	1.30603		AT2G42200
AT3G23840		AT3G08760	1.49621	1.03645		AT1G04635
ATMG00290		AT1G71015	1.50423	1.21954		AT3G22142
AT1G68430		AT4G01250	1.55625	1.37549		AT5G56810
AT4G03100		AT1G03080	1.5588	1.70014		AT1G77330
AT2G36870		AT1G20970	1.58693	1.24836		AT4G37682
ATCG00690		AT4G27410	1.59453	1.04764		AT2G26330
ATCG00490		AT2G32240	1.67356	1.64256		AT3G18090
AT4G38092		AT1G67920	1.68536	1.16829		AT5G06270
AT2G23010		AT5G17300	1.76665	1.08367		AT5G27360
AT1G02940		AT3G15760	1.7941	1.33583		AT5G38340
ATCG00600		AT5G40340	1.79458	1.43124		AT5G05350
AT5G42500		AT1G52200	1.82971	1.14024		AT3G61750
AT5G48950		AT3G53650	1.85085	1.87622		AT1G75710
AT2G28790		AT5G14120	1.85196	1.23195		AT3G56090
AT2G27402		AT1G03230	1.90303	1.51718		AT1G74070
AT5G17050		AT1G78830	1.92617	1.5591		AT4G00400
AT3G28290		AT1G57990	1.97108	2.08756		AT5G41460
ATCG00810		AT4G36670	2.1141	1.70762		AT5G66300
AT2G43440		AT3G55910	2.16374	2.79094		AT4G23490
AT5G50530		AT3G04640	2.20036	1.43758		AT1G30840
AT1G09610		AT2G34000	2.32221	2.48332		AT3G63450
AT1G03270		AT5G04020	2.42866	1.76351		AT1G71990
AT5G10510		AT4G37290	2.45117	2.16738		AT1G48870
AT3G28740		AT4G36120	2.47098	1.61369		AT3G52525
AT3G28220		AT2G24550	2.59728	1.01558		AT2G36400
ATCG01310		AT3G15500	2.71896	1.33276		AT4G23000
AT2G33570		AT2G16060	2.82747	1.54844		AT2G20480
ATCG00800		AT2G01818	2.83305	1.80982		AT5G14230
AT5G53660		AT5G40450	2.83625	2.28491		AT3G61170
AT1G11220		AT2G41250	3.00513	1.16069		AT4G23750
ATCG00550		AT1G23870	3.04744	1.40583		AT4G25780
AT3G24110		AT3G48360	3.0657	2.00357		AT3G11210
ATCG00770		AT5G39610	3.27019	1.72592		AT1G19750
AT5G22300		AT5G25130	3.29503	1.66945		AT5G56700
AT1G61930		AT5G57560	3.48042	1.90784		AT3G26922
AT5G65640		AT2G31945	3.48334	1.69374		AT2G36980
AT5G48170		AT1G05675	3.51338	3.32486		AT3G25717
AT1G34040		AT5G50335	3.55065	2.51163		AT5G26850
ATCG00570		AT1G69490	3.8712	1.8886		AT2G18050
AT3G02640		AT1G62440	3.88625	2.71284		AT1G01660
AT2G37790		AT1G28130	5.27753	2.71339		AT4G37890
AT5G43020		AT2G03850	6.05271	4.41853		AT1G54510
AT1G33811						ATMG00690
AT1G03940						AT1G20380
AT4G10420						AT3G13470
AT5G16570						AT1G15830
AT2G07140						AT3G62690
AT1G45201						AT4G12390
AT5G46700						AT3G57020
AT4G20420						AT3G12820
AT1G20530						AT2G40230
AT4G12880						AT5G61350
AT3G25700						AT1G03070
AT1G11730						AT4G27030
AT5G01370						AT2G24440
AT4G25433						AT4G32880
AT1G09812						AT3G52310
AT2G18328						AT1G63020
AT1G47370						AT5G24290
AT3G51060						AT4G18375
AT2G19170						AT5G67180
AT3G26960						AT5G06850
AT3G29280						AT1G72500
AT3G47030						AT4G38840
AT1G80130						AT1G31710
AT5G24380						AT3G07540
AT3G14240						AT5G25475
AT4G16540						AT1G75110
AT4G31870						AT1G08280
AT5G16600						AT5G05160
AT5G07030						AT4G13260
AT2G22900						AT2G32990
AT4G31590						AT1G23800
AT1G23940						AT3G61490
AT1G14100						AT5G44130
AT5G62960						AT5G18060
AT2G47670						AT1G69350
AT2G13820						AT2G29050
AT1G68220						AT5G49100
AT2G21770						AT5G01180
AT3G28345						AT3G20015
AT5G58480						AT3G61898
AT1G24270						AT5G23170
AT2G39690						AT3G05020
AT5G56840						AT3G55120
AT2G25060						AT2G27770
AT3G28455						AT2G43910
AT5G48920						AT1G04820
AT1G46264						AT1G01580
AT1G11130						AT4G09920
AT4G29140						AT3G06770
AT5G54770						AT4G24860
AT4G21960						AT4G08685
AT5G67150						AT4G01540
AT3G05190						AT1G20510
AT4G29080						AT4G11850
AT1G22170						AT1G65790
AT5G45720						AT3G51330
AT2G34490						AT1G02640
AT5G49800						AT1G30620
AT5G22460						AT1G78190
AT3G55290						AT5G22390
AT1G44575						AT4G00930
AT4G00165						AT3G01080
AT4G01680						AT5G65207
AT2G39180						AT4G31550
AT5G62040						AT3G24090
AT3G04690						AT3G19930
AT3G51740						AT5G45510
AT3G09540						AT3G25610
AT1G42970						AT5G54710
AT4G30400						AT1G15790
AT2G17280						AT4G24160
AT2G43700						AT5G41761
AT5G37000						AT5G65920
AT2G28105						AT3G45640
AT1G75060						AT3G21470
AT1G49475						AT4G16660
AT4G33010						AT1G02990
AT2G28250						AT5G61010
AT4G30650						AT4G17230
AT2G35760						AT3G57740
AT2G40480						AT4G27450
AT5G43990						AT3G19580
AT2G43360						AT3G13380
AT1G03310						AT3G14900
AT3G52180						AT5G16730
AT1G13250						AT3G28890
AT1G25530						AT3G49530
AT5G23100						AT1G27330
AT3G51470						AT2G27170
AT4G33810						AT2G16700
AT3G47070						AT1G70060
AT5G11930						AT2G34960
AT1G66430						AT3G29035
AT1G05370						AT5G17910
AT2G47780						AT3G56410
AT3G61870						AT5G44070
AT2G07727						AT4G20780
AT2G40100						AT1G61260
AT1G63820						AT2G26530
AT1G68800						AT1G30755
AT2G36885						AT4G23200
AT1G30530						AT1G17860
AT4G09500						AT2G28570
AT5G04200						AT1G65490
AT4G36270						AT5G26030
AT5G44410						AT3G62600
AT5G51920						AT2G01008
AT5G59000						AT2G30250
AT5G46570						AT4G35070
AT5G65700						AT1G27770
AT2G23670						AT1G12210
AT5G11780						AT5G66070
AT3G59890						AT4G18205
AT4G13840						AT1G21390
AT4G18570						AT1G60640
AT2G39240						AT3G28840
AT4G35030						AT5G47910
AT3G10940						AT1G14370
AT1G27480						AT1G21130
AT3G48280						AT5G52910
AT5G41620						AT2G23910
AT3G09780						AT3G16530
AT1G49990						AT3G19010
AT1G65230						AT1G07610
AT4G36180						AT2G33435
AT2G45100						AT3G17420
AT3G61550						AT5G28460
AT2G28605						AT5G53486
AT3G52750						AT5G53740
AT5G40150						AT4G19420
AT2G28150						AT1G59910
AT2G15050						AT5G13190
AT2G43445						AT4G17500
AT3G26700						AT1G28190
AT1G59720						AT1G26840
AT5G44600						AT4G02410
AT1G38065						AT4G18197
AT2G23950						AT3G46110
AT5G19810						AT2G39660
AT1G22550						AT1G06720
AT2G45350						AT1G07520
AT4G00905						AT1G69900
AT1G73330						AT2G40095
AT5G63650						AT1G24147
AT3G05625						AT3G59880
AT3G22810						AT4G31570
AT2G39900						AT5G16170
AT4G12320						AT5G06320
ATCG00080						AT1G51790
AT5G64640						AT5G03700
AT4G20270						AT3G09830
AT5G62890						AT5G44582
AT3G23805						AT5G55170
AT2G07698						AT2G15880
AT1G64640						AT2G17040
AT1G17050						AT1G67810
AT1G25250						AT3G09032
AT1G03630						AT5G08790
AT1G56710						AT1G15900
AT3G12780						AT5G19240
AT1G20520						AT5G25440
AT4G13100						AT5G48380
AT5G10170						AT2G27310
AT5G17170						AT2G41835
AT4G03150						AT3G11820
AT4G00360						AT5G60950
AT1G70020						AT1G69790
AT5G07620						AT3G19210
AT5G53420						AT1G03850
AT5G18460						AT1G10040
AT1G74520						AT4G15233
AT5G52547						AT2G23810
AT5G61480						AT2G37420
AT1G60060						AT1G69890
AT1G01300						AT1G02660
AT2G35660						AT4G14760
AT4G04450						AT2G01180
AT3G15354						AT3G59570
AT4G24930						AT4G25390
AT1G35260						AT5G64310
AT4G36830						AT3G04980
AT3G01140						AT4G11521
AT5G12250						AT5G28320
AT2G46110						AT3G13782
AT5G04660						AT1G56550
AT5G51010						AT5G17523
AT3G53130						AT2G14800
AT1G63230						AT4G38550
AT2G44230						AT1G55365
AT1G43790						AT2G26560
AT1G57770						AT5G22540
AT1G55670						AT4G08850
AT2G14520						AT1G79280
AT3G18630						AT1G68725
AT2G14860						AT1G12420
AT2G26640						AT2G05370
AT3G12690						AT2G37080
AT4G15910						AT1G33610
AT1G68760						AT3G25060
AT1G78490						AT5G09805
AT3G53850						AT3G59080
AT5G59250						AT1G59590
AT4G14890						AT2G25735
AT2G37240						AT5G52810
AT1G26820						AT5G25190
AT1G73360						AT1G66880
AT1G60000						AT5G09800
AT3G02250						AT2G26440
AT1G77090						AT1G30250
AT1G12500						AT1G29690
AT3G22550						AT1G21110
AT4G04830						AT5G20250
AT5G59020						AT4G20830
AT1G60790						AT3G23240
AT5G40380						AT1G02230
AT4G23990						AT5G02420
AT4G09350						AT3G09490
AT2G40085						AT1G11050
AT1G54040						AT5G38610
AT2G18230						AT4G17490
AT3G28080						AT3G52400
AT3G50340						AT2G43050
AT1G50900						AT4G20860
AT1G17100						AT3G13437
AT3G26445						AT1G26200
AT5G66770						AT5G19230
AT2G34460						AT1G35710
AT5G07720						AT3G49070
AT1G47578						AT3G60420
AT5G43950						AT2G32140
AT4G00310						AT5G02430
AT3G44020						AT2G01913
AT3G14210						AT3G53810
AT1G49010						AT4G15150
AT5G62840						AT1G48320
AT2G27130						AT1G19840
AT3G61470						AT4G23180
AT5G02550						AT1G63720
AT4G37970						AT1G64330
AT3G51820						AT2G01021
AT3G11110						AT5G39785
AT4G38050						AT1G80450
AT3G56370						AT3G48090
AT3G26650						AT4G29905
AT4G03280						AT5G48600
AT5G15790						AT1G14260
AT3G62570						AT2G15390
AT1G13820						AT4G35060
AT5G18404						AT3G49780
AT3G07210						AT5G06400
AT1G06550						AT3G13850
AT5G59130						AT5G40230
AT3G50010						AT2G23320
AT5G48730						AT1G72900
AT1G33480						AT2G46410
AT5G27560						AT4G12720
AT5G16590						AT4G34150
AT5G15740						AT2G40140
AT5G46880						AT4G28140
AT5G51560						AT5G27420
AT4G18390						AT4G30670
AT3G16140						AT3G55840
AT3G56570						AT5G55460
AT4G09650						AT1G17990
AT3G27850						AT4G23220
AT3G20570						AT5G57220
AT2G13550						AT2G32030
AT5G07020						AT5G44568
AT3G01810						AT4G34930
AT5G20190						AT4G03450
AT2G34920						AT4G34970
AT2G46820						AT3G28540
AT2G05990						AT3G23550
AT1G34210						AT1G25400
AT3G14420						AT1G42980
AT1G12060						AT3G48080
AT4G17600						AT5G61160
AT5G41920						AT1G50400
ATCG00070						AT3G13750
AT1G05850						AT4G25340
AT1G75280						AT2G43580
AT1G67740						AT4G21390
AT1G18180						AT2G34600
AT1G79410						AT1G13470
AT1G43670						AT1G14880
AT1G62250						AT5G06330
AT4G17880						AT3G41762
AT5G28450						AT1G80840
AT3G52500						AT3G54150
AT1G69420						AT1G78410
AT4G25150						AT3G15356
AT1G16080						AT4G11000
AT1G51170						AT3G57240
AT3G21055						AT3G02800
AT4G20760						AT1G66090
AT5G48300						AT1G11785
AT4G38370						AT5G41740
AT1G30600						AT1G30040
AT5G23280						AT2G24600
AT3G16350						AT2G18000
AT5G39830						AT1G16130
AT4G12030						AT5G40730
AT1G71000						AT5G41160
AT5G38410						AT1G08090
AT2G12400						AT1G03220
AT5G10310						AT2G38470
AT4G04640						AT5G41550
AT3G10060						AT1G02440
AT3G27030						AT2G41100
AT4G12800						AT2G35710
AT3G63170						AT4G36770
AT1G53060						AT5G41750
AT1G72810						AT1G53885
AT4G18370						AT2G23270
AT2G20890						AT4G38340
AT5G17600						AT5G52050
AT5G15210						AT2G32200
AT3G48610						AT1G18020
AT5G14660						AT1G72520
AT5G44520						AT3G26470
AT3G61380						AT4G23810
AT5G07580						AT4G26050
AT3G01990						AT1G59865
AT1G76870						AT2G45490
AT5G50150						AT4G36110
AT1G56500						AT4G30280
AT4G39235						AT1G52810
AT2G36970						AT3G57460
AT5G16250						AT4G39675
AT5G16810						AT1G30850
AT4G31360						AT4G21950
AT2G44040						AT3G07600
AT3G45230						AT4G12545
AT2G06520						AT1G21120
AT1G49620						AT5G66870
AT3G17070						AT5G12340
AT4G39350						AT2G34580
AT5G55950						AT1G61110
AT3G62030						AT1G65850
AT4G00370						AT1G33840
AT5G24280						AT3G44830
AT1G10970						AT1G08860
AT5G53490						AT1G59359
AT4G32260						AT1G47980
AT5G05840						AT1G47603
AT3G57670						AT5G02220
AT5G52970						AT3G23230
AT1G09440						AT4G15670
AT1G53800						AT5G52730
AT2G38570
AT3G46970
AT1G07260
AT2G32290
AT5G38070
AT2G25270
AT3G21760
AT5G38430
AT1G52870
AT5G21100
AT2G40840
AT1G34010
AT2G28810
AT1G07120
AT4G28050
AT3G47650
AT2G24630
AT4G36660
AT4G24350
AT5G20140
AT4G00880
AT4G29310
AT4G30950
AT1G05560
AT5G40600
AT3G28760
AT4G40045
AT2G34300
AT4G08590
AT2G26500
AT5G42720
AT1G49560
AT1G29700
AT4G04810
AT5G06220
AT1G12250
AT5G10180
AT1G76020
AT5G43880
AT2G29630
AT5G61130
AT5G23920
AT5G57130
AT1G32583
AT3G63410
AT5G56860
AT3G62630
AT3G24360
AT2G01150
AT4G33470
AT5G01920
AT3G26710
AT5G12150
AT1G20810
AT1G29530
AT1G16920
AT5G16980
AT2G46915
AT1G62400
AT2G41330
AT5G56600
AT3G09070
AT3G57062
AT1G15165
AT3G01660
AT3G49510
AT5G07690
AT3G12685
AT4G15510
AT3G54600
AT1G31070
AT4G16447
AT5G14210
AT2G22230
AT5G09730
AT3G13180
AT3G19820
AT5G12140
AT3G53950
AT4G18810
AT5G47640
AT5G51110
AT5G63100
AT1G01610
AT5G38060
AT1G60950
AT3G04550
AT2G30150
AT1G71480
AT5G03880
AT1G31190
AT1G18040
AT4G27900
AT4G20170
AT3G18485
AT3G24515
AT2G39450
AT5G11790
AT3G04440
AT1G79420
AT1G80520
AT5G58140
AT5G06390
AT2G02130
AT3G14720
AT1G25425
AT2G03590
AT2G35620
AT4G24972
AT3G58200
AT5G08410
AT1G53000
AT4G23500
AT1G63470
AT5G13920
AT1G62560
AT3G21550
AT5G18850
AT1G16515
AT4G28080
AT5G01810
AT1G44760
AT4G12900
AT1G52000
AT3G48600
AT5G62220
AT4G38210
AT2G05632
AT3G44120
AT3G22900
AT4G22250
AT4G37700
AT1G35780
AT2G24150
AT1G51100
AT5G66190
AT2G22080
AT5G14450
AT1G66540
AT5G17520
AT1G73570
AT5G06060
AT3G58990
AT4G18070
AT2G34860
AT1G70670
AT3G21390
AT1G16020
AT3G53100
AT5G62140
AT5G09320
AT4G23940
AT1G53870
AT3G05690
AT2G44640
AT4G00150
AT2G36250
AT3G15480
AT1G66820
AT5G02830
AT1G71500
AT4G03010
AT1G29840
AT1G77230
AT1G28670
AT4G19120
AT5G66005
AT4G29590
AT5G55480
AT1G72270
AT1G35680
AT3G28070
AT1G09800
AT2G33820
AT2G23610
AT1G28150
AT4G14100
AT1G14920
AT1G77630
AT1G01970
AT4G10300
AT5G55470
AT1G62330
AT1G65420
AT1G56000
AT5G11690
AT3G04790
AT4G02530
AT2G35830
AT2G39730
AT2G17695
AT2G42975
AT5G01530
AT4G14040
AT1G80870
AT1G76450
AT2G33255
AT1G25290
AT5G04140
AT1G60550
AT1G26810
AT5G18690
AT5G67270
AT2G34650
AT1G76880
AT5G55730
AT4G29720
AT3G28460
AT3G55080
AT1G61240
AT5G19260
AT2G46870
AT1G70410
AT5G41980
AT2G24280
AT1G64670
AT3G26070
AT3G19080
AT2G21530
AT5G48320
AT2G24060
AT3G08570
AT5G66960
AT2G47590
AT5G62700
AT5G13000
AT4G17090
AT4G30000
AT5G10240
AT1G12110
AT2G40440
AT4G10890
AT1G48030
AT3G52150
AT1G14270
AT1G12750
AT4G26760
AT2G47370
AT3G54920
AT4G19020
AT1G54310
AT5G10970
AT1G16750
AT2G43200
AT5G44160
AT1G64430
AT3G01920
AT3G03190
AT5G36120
AT5G30510
AT5G46110
AT5G14370
AT3G08010
AT4G37550
AT4G02790
AT5G19290
AT3G63300
AT5G07900
AT1G03680
AT1G67090
AT2G38330
AT1G05140
AT3G03770
AT3G50350
AT4G13770
AT5G55580
AT1G62800
AT1G52230
AT4G38970
AT1G58280
AT4G19100
AT5G26570
AT1G21440
AT1G78680
AT1G79460
AT2G31790
AT2G14660
AT1G45230
AT5G16990
AT3G15110
AT1G09960
AT1G26650
AT2G27810
AT5G65840
AT5G04060
AT1G18170
AT1G15500
AT4G13195
AT5G57930
AT5G46800
AT1G26220
AT1G14590
AT3G19370
AT3G56910
AT5G54600
AT3G02570
AT1G66140
AT3G56260
AT1G54500
AT2G27290
AT2G33450
AT2G31010
AT1G73060
AT3G04940
AT5G58760
AT3G03710
AT2G37585
AT3G54400
AT2G44830
AT4G06598
AT1G22250
AT1G20340
AT5G01090
AT2G29550
AT2G24220
AT1G33810
AT5G58250
AT4G24750
AT3G14415
AT2G37220
AT5G56040
AT1G44920
AT2G36350
AT4G23930
AT1G49980
AT5G44565
AT5G62790
AT2G23560
AT2G26730
AT5G13360
AT2G21195
AT5G13510
AT2G46930
AT1G16960
AT5G44650
AT1G20690
AT3G52740
AT5G15770
AT3G57600
AT3G19230
ATCG00020
AT1G45474
AT3G56650
AT5G42780
AT3G20680
AT1G44000
AT1G13380
AT5G01890
AT2G29730
AT1G64080
AT1G31812
AT5G52780
AT3G03590
AT1G80380
AT5G44740
AT3G52940
AT3G43720
AT5G63310
AT4G10470
AT2G38140
AT5G17230
AT4G12700
AT5G65683
AT4G20870
AT4G20360
AT1G26570
AT1G12775
AT2G12462
AT1G25320
AT1G17090
AT2G39930
AT3G54250
AT2G25605
AT1G78560
AT1G31230
AT5G01220
AT2G01660
AT5G48910
AT1G52220
AT4G28070
AT5G43870
AT5G05830
AT1G79850
AT3G52170
AT4G27720
AT1G53230
AT5G37020
AT4G36910
AT2G19580
AT4G35950
AT1G11820
AT4G33220
AT5G14550
AT1G74160
AT1G69700
AT4G17050
AT5G17490
AT5G15500
AT1G04040
AT1G49660
AT2G47840
AT1G18710
AT2G20635
AT1G73655
AT1G67420
AT5G55960
AT5G16715
AT2G20680
AT3G09050
AT3G03980
AT4G16650
AT5G03140
AT1G53035
AT3G27750
AT3G45400
AT1G18490
AT5G02950
AT1G76990
AT5G55280
AT3G25410
AT5G54180
AT5G22340
AT4G02425
AT1G62640
AT3G48900
AT2G43100
AT3G05750
AT5G26742
AT3G02020
AT3G10080
AT4G28320
AT2G23348
AT2G36990
AT1G31800
AT4G26490
AT4G13500
AT3G52290
AT3G44716
AT1G11350
AT1G02690
AT3G05660
AT5G42100
AT1G62780
ATMG00580
AT4G33040
AT2G32180
AT2G46290
AT5G52190
AT1G74730
AT3G57070
AT5G23860
AT2G21320
AT5G38510
AT4G37000
AT3G51420
AT2G35260
AT2G42790
AT4G33920
AT5G37070
AT4G19700
AT2G44200
AT1G62422
AT1G48490
AT1G56140
AT3G45010
AT4G00750
AT4G26750
AT2G33150
AT5G64530
AT2G43650
AT5G62570
AT2G27500
AT2G41440
AT3G03610
AT5G16880
AT1G18480
AT5G07360
AT1G32120
AT2G46500
AT3G30180
AT2G17200
AT2G44480
AT4G37030
AT1G04780
AT1G21770
AT4G31000
AT5G06820
AT5G22480
AT1G22500
AT3G07690
AT3G14920
AT2G28305
AT5G17640
AT1G61100
AT3G19150
AT2G30580
AT5G11520
AT1G49530
AT2G28400
AT3G18560
AT5G62020
AT4G14430
AT5G07790
AT2G01850
AT5G52830
AT5G66480
AT3G21810
AT2G02870
AT1G02816
AT4G22820
AT3G16620
AT3G54620
AT1G54100
AT4G21580
AT1G20100
AT1G21000
AT5G41020
AT2G24100
AT5G61560
AT4G34860
AT1G63390
AT1G12360
AT3G55430
AT3G17000
AT1G09070
AT3G58600
AT5G41790
AT2G45510
AT3G03970
AT3G56310
AT5G05210
AT2G21430
AT2G05380
AT2G43350
AT1G26130
AT3G09480
AT5G65350
AT5G18780
AT5G57580
AT1G13990
AT2G36050
AT4G18980
AT1G18570
AT4G27470
AT1G13210
AT4G15890
AT2G16790
AT5G66440
AT4G01610
AT1G04530
AT3G28450
AT4G32070
AT5G37440
AT5G23110
AT3G61430
AT1G63740
AT3G07700
AT1G49310
AT1G30640
AT1G60610
AT3G61800
AT2G42950
AT3G13430
AT3G14560
AT5G52200
AT1G69840
AT2G32250
AT4G02350
AT5G64370
AT3G03640
AT5G05410
AT2G33060
AT5G02100
AT1G64490
AT1G64561
AT1G70520
AT1G77740
AT3G09040
AT4G28300
AT2G43820
AT1G34760
AT3G27330
AT2G31990
AT5G67100
AT4G13040
AT3G46930
AT3G05200
AT2G36630
AT5G44572
AT3G57880
AT1G49160
AT5G28630
AT5G04720
AT2G41730
AT3G23920
AT4G36760
AT2G33700
AT1G27300
AT3G63310
AT4G39160
AT1G78310
AT5G51840
AT1G31430
AT2G40200
AT2G44080
AT1G69530
AT5G01610
AT2G03760
AT2G32160
AT1G67865
AT1G06290
AT5G06860
AT1G26930
AT4G19990
AT3G15820
AT3G04420
AT5G64450
AT5G03020
AT2G27150
AT1G56010
AT4G39380
AT5G67245
AT1G32460
AT1G04310
AT3G06500
AT4G16500
AT1G78780
AT1G32700
AT2G46200
AT1G23710
AT4G27480
AT5G37740
AT5G39660
AT3G55060
AT3G19190
AT1G77660
AT5G08305
AT4G39640
AT2G26980
AT3G14050
AT3G14460
AT3G61670
AT4G33565
AT3G45730
AT2G39360
AT1G61140
AT3G14680
AT1G04280
AT5G62865
AT1G08800
AT4G27730
AT5G61440
AT4G38540
AT4G05590
AT1G35350
AT4G32250
AT1G25550
AT3G44670
AT3G51840
AT4G27740
AT3G44880
AT4G31240
AT3G17770
AT5G63970
AT1G78850
AT5G39080
AT2G19130
AT1G74790
AT5G17540
AT2G45500
AT4G20320
AT3G21420
AT5G39190
AT1G05575
AT4G39580
AT3G26910
AT1G07200
AT3G21710
AT3G49940
AT3G19030
AT1G66230
AT1G53790
AT4G00200
AT4G15236
AT5G27610
AT3G02150
AT2G23450
AT4G08290
AT1G55080
AT1G80460
AT3G20670
AT1G77570
AT5G27920
AT5G54130
AT2G31970
AT4G22920
AT1G56690
AT4G02280
AT5G24870
AT1G12320
AT5G45340
AT4G28710
AT1G60140
AT1G33475
AT5G09440
AT5G65660
AT1G19200
AT4G19370
AT2G37460
AT3G28100
AT5G11650
AT1G21010
AT3G62260
AT3G17810
AT3G12600
AT1G71040
AT3G02140
AT1G54460
AT2G32830
AT1G66760
AT4G25510
AT3G52480
AT4G16110
AT2G20560
AT1G09575
AT3G26230
AT5G64410
AT5G49665
AT2G28120
AT5G67420
AT3G06420
AT4G16690
AT4G29950
AT1G10540
AT4G16000
AT5G27350
AT3G50260
AT3G51670
AT3G56000
AT3G15770
AT1G14200
AT1G71330
AT1G10140
AT1G28010
AT4G02110
AT5G13210
AT1G24460
AT4G30490
AT5G51190
AT4G25835
AT4G27460
AT1G55330
AT1G48000
AT5G38690
AT5G06720
AT3G54880
AT3G10010
AT2G45920
AT3G26220
AT3G47220
AT5G46180
AT3G26350
AT5G07680
AT5G65110
AT5G40890
AT5G52220
AT5G14650
AT2G35420
AT1G19610
AT5G19600
AT5G63550
AT4G38230
AT1G65985
AT4G16640
AT5G07440
AT4G38470
AT5G60270
AT2G15080
AT4G04972
AT3G51490
AT5G61600
AT1G62480
AT5G58350
AT1G76600
AT4G03110
AT5G51440
AT3G23530
AT5G60630
AT3G60720
AT1G79900
AT3G29810
AT5G17350
AT3G50060
AT2G18193
AT5G10695
AT1G11125
AT1G24600
AT2G40000
AT4G18990
AT1G18200
AT4G18340
AT5G40720
AT1G21210
AT1G29230
AT1G07135
AT5G54620
AT3G06690
AT4G24040
AT1G56240
AT1G16150
AT4G11280
AT2G36780
AT4G09420
AT4G30270
AT1G02310
AT1G77640
AT4G12470
AT5G48780
AT2G36770
AT1G09400
AT1G58190
AT5G43180
AT1G63180
AT2G35300
AT1G02520
AT3G55890
AT1G15010
AT4G28085
AT1G64070
AT5G48820
AT3G51540
AT1G23040
AT5G10336
AT5G25140
AT1G32928
AT2G02061
AT2G04050
AT1G68440
AT1G54120
AT3G01550
AT3G50460
AT3G03470
AT1G75030
AT4G11230
AT3G45410
AT2G21780
AT3G30775
AT2G32020
AT2G28630
AT1G32270
AT2G19800
AT5G23000
AT1G57850
AT1G54095
AT3G13130
AT1G73890
AT4G03320
AT5G64570
AT4G03490
AT1G50750
AT5G18600
AT4G33150
AT1G23560
AT3G03460
AT1G04500
AT4G24026
AT1G75750
AT5G61260
AT1G72660
AT2G04040
AT4G26380
AT1G15380
AT2G32660
AT4G33420
AT1G61470
AT3G13404
AT2G47200
AT5G11140
AT3G03480
AT4G27220
AT1G65970
AT5G49690
AT2G11891
AT5G16360
AT3G46880
AT5G14180
AT5G58840
AT3G55900
AT2G25090
AT1G14860
AT5G14000
AT1G05340
AT2G23110
AT1G02580
AT5G51160
AT2G44990
AT3G23510
AT1G72070
AT5G56870
AT1G33760
AT3G04070
AT4G28420
AT5G16770
AT3G01175
AT5G39520
AT4G32810
AT5G39580
AT1G21910
AT5G60310
AT2G28110
AT1G35140
AT1G80160
AT1G30720
AT3G10320
AT4G36700
AT5G50300
AT1G15040

## Sheet: Table6_4
Supplemental Data 6. Analysis of co-regulated genes between local and systemic leaves of WT or glr3.3 glr3.6
Venny analysis of DEGs between local leaves and systemic leaves of glr3.3 glr3.6 after W+OS treatment for 2 h								KEGG_A_class: main-class of KEGG pathway; KEGG_B_class: sub-class of KEGG pathway
1741 genes were specifically regulated in glr-local		105 genes were co-regulated in local and systemic leaves of glr	log2FC			857 genes were specifically regulated in glr-systemic		KEGG analysis of 105 co-regulated genes in local and systemic leaves of glr3.3 glr3.6 after W+OS treatment for 2 h
AT5G50300			glr-2L	glr-2S		AT3G23370		KEGG_A_class	KEGG_B_class	Pathway	neglog10 Pvalue	out (23)	All (5412)	Pvalue	Qvalue	Pathway ID	Genes	K_IDs
AT5G24910		AT4G39403	4.03126	4.10641		AT3G21680		Metabolism	Metabolism of cofactors and vitamins	Vitamin B6 metabolism	1.18071	1	16	0.0659607	0.495526	ko00750	AT2G17630	K00831
AT3G51490		AT5G59720	3.87825	-2.91046		AT3G46280		Metabolism	Glycan biosynthesis and metabolism	Glycosylphosphatidylinositol(GPI)-anchor biosynthesis	0.994764	1	25	0.101213	0.495526	ko00563	AT1G61280	K03861
AT5G43660		AT5G60930	3.31537	-1.07683		AT4G11470		Metabolism	Biosynthesis of other secondary metabolites	Flavonoid biosynthesis	0.994764	1	25	0.101213	0.495526	ko00941	AT5G63580	K05278
AT1G25510		AT1G61280	2.74459	1.28426		AT1G78260		Metabolism	Metabolism of terpenoids and polyketides	Sesquiterpenoid and triterpenoid biosynthesis	0.933791	1	29	0.116469	0.495526	ko00909	AT4G37760	K00511
AT2G07775		AT5G50565	2.57912	1.95562		AT4G25380		Metabolism	Biosynthesis of other secondary metabolites	Glucosinolate biosynthesis	0.933791	1	29	0.116469	0.495526	ko00966	AT1G16410	K12154
AT5G24090		AT1G79400	2.52447	1.83013		AT3G11340		Metabolism	Lipid metabolism	Steroid biosynthesis	0.824216	1	38	0.149894	0.495526	ko00100	AT4G37760	K00511
AT3G18590		AT5G57785	2.05926	2.42058		AT2G35000		Metabolism	Global and overview maps	Biosynthesis of secondary metabolites	0.803554	8	1284	0.157198	0.495526	ko01110	AT2G38380;AT4G34138;AT1G69830;AT1G16410;AT5G63580;AT2G18730;AT4G37760;AT2G17630	K00430+K23260+K01176+K12154+K05278+K00901+K00511+K00831
AT4G21840		AT5G08360	2.01188	1.10035		AT1G57560		Metabolism	Lipid metabolism	Cutin, suberine and wax biosynthesis	0.774853	1	43	0.167937	0.495526	ko00073	AT5G58860	K15401
AT5G22570		AT1G43000	1.82819	1.34728		AT1G47890		Metabolism	Lipid metabolism	Fatty acid biosynthesis	0.765732	1	44	0.171502	0.495526	ko00061	AT1G08510	K10781
AT2G26400		AT2G30590	1.6792	1.30786		AT3G60010		Genetic Information Processing	Replication and repair	Base excision repair	0.739672	1	47	0.182108	0.495526	ko03410	AT3G12710	K01246
AT1G19160		AT2G46040	1.6643	1.195		AT3G28210		Metabolism	Lipid metabolism	Fatty acid degradation	0.73139	1	48	0.185614	0.495526	ko00071	AT5G58860	K15401
AT4G10500		AT5G44210	1.60278	-1.14424		AT1G01600		Metabolism	Biosynthesis of other secondary metabolites	Phenylpropanoid biosynthesis	0.722811	2	188	0.189317	0.495526	ko00940	AT2G38380;AT4G34138	K00430+K23260
AT1G72620		AT1G53541	1.60089	2.83672		AT5G45810		Genetic Information Processing	Translation	Ribosome	0.709505	3	361	0.195207	0.495526	ko03010	AT1G17560;AT2G32060;AT3G12370	K02874+K02951+K02864
AT2G14620		AT4G15270	1.57568	4.66492		AT3G62960		Metabolism	Amino acid metabolism	Tryptophan metabolism	0.575807	1	72	0.265579	0.5152	ko00380	AT1G64950	K07408
AT1G11125		AT4G03110	1.56262	1.27923		AT1G32350		Metabolism	Global and overview maps	Fatty acid metabolism	0.575807	1	72	0.265579	0.5152	ko01212	AT1G08510	K10781
AT2G11891		AT4G37260	1.53794	1.28199		AT4G21830		Metabolism	Amino acid metabolism	Glycine, serine and threonine metabolism	0.541439	1	79	0.287449	0.5152	ko00260	AT2G17630	K00831
AT1G53340		AT1G33730	1.51942	-2.96993		AT1G01810		Metabolism	Lipid metabolism	Glycerolipid metabolism	0.541439	1	79	0.287449	0.5152	ko00561	AT2G18730	K00901
AT4G24275		AT1G78170	1.51215	-1.71345		AT3G46690		Metabolism	Global and overview maps	2-Oxocarboxylic acid metabolism	0.532269	1	81	0.293583	0.5152	ko01210	AT1G16410	K12154
AT4G08930		AT1G68765	1.49458	3.92056		AT3G58540		Environmental Information Processing	Signal transduction	Phosphatidylinositol signaling system	0.527784	1	82	0.296631	0.5152	ko04070	AT2G18730	K00901
AT2G28110		AT1G24580	1.47555	1.3282		AT5G03890		Genetic Information Processing	Translation	Ribosome biogenesis in eukaryotes	0.478553	1	94	0.332236	0.533163	ko03008	AT4G22380	K12845
AT5G64990		AT4G23700	1.44313	2.05893		AT1G30700		Cellular Processes	Transport and catabolism	Peroxisome	0.467418	1	97	0.340865	0.533163	ko04146	AT4G25100	K04564
AT5G53700		AT5G50630	1.42711	1.35949		AT1G65730		Metabolism	Nucleotide metabolism	Purine metabolism	0.439668	1	105	0.363355	0.533163	ko00230	AT2G41880	K00942
AT1G72790		AT1G11260	1.40923	1.31716		AT1G30760		Metabolism	Lipid metabolism	Glycerophospholipid metabolism	0.429926	1	108	0.371599	0.533163	ko00564	AT2G18730	K00901
AT4G32870		AT2G35230	1.39411	1.07691		AT3G59900		Genetic Information Processing	Folding, sorting and degradation	RNA degradation	0.388558	1	122	0.408735	0.546303	ko03018	AT1G48650	K14442
AT1G17060		AT4G34138	1.39004	-1.28336		AT1G16390		Metabolism	Amino acid metabolism	Cysteine and methionine metabolism	0.38314	1	124	0.413866	0.546303	ko00270	AT2G17630	K00831
AT5G14330		AT3G58930	1.35668	1.69669		AT1G09460		Metabolism	Global and overview maps	Metabolic pathways	0.314416	11	2453	0.484824	0.615354	ko01100	AT1G64950;AT1G08510;AT4G18270;AT2G38380;AT1G69830;AT2G41880;AT5G63580;AT1G61280;AT2G18730;AT4G37760;AT2G17630	K07408+K10781+K01000+K00430+K01176+K00942+K05278+K03861+K00901+K00511+K00831
AT2G13810		AT4G09420	1.34869	1.98608		AT2G39518		Environmental Information Processing	Signal transduction	MAPK signaling pathway - plant	0.281602	1	171	0.522875	0.626054	ko04016	AT3G23240	K14516
AT1G02650		AT1G64950	1.32787	-1.54591		AT4G00305		Metabolism	Carbohydrate metabolism	Starch and sucrose metabolism	0.274744	1	175	0.531198	0.626054	ko00500	AT1G69830	K01176
AT2G23290		AT3G05200	1.32497	1.046		AT3G29633		Genetic Information Processing	Transcription	Spliceosome	0.226975	1	207	0.592959	0.674747	ko03040	AT4G22380	K12845
AT3G54270		AT2G43500	1.31789	-1.25373		AT2G37750		Genetic Information Processing	Folding, sorting and degradation	Protein processing in endoplasmic reticulum	0.208201	1	222	0.619154	0.68107	ko04141	AT5G59720	K13993
AT5G01740		AT4G16840	1.28803	1.04574		AT5G57567		Metabolism	Global and overview maps	Biosynthesis of amino acids	0.171242	1	257	0.674152	0.717646	ko01230	AT2G17630	K00831
AT2G43140		AT4G17070	1.28082	1.03308		AT4G15280		Metabolism	Global and overview maps	Carbon metabolism	0.149542	1	282	0.708693	0.73084	ko01200	AT2G17630	K00831
AT5G14730		AT1G69160	1.26265	1.25935		AT1G07500		Environmental Information Processing	Signal transduction	Plant hormone signal transduction	0.130935	1	307	0.739715	0.739715	ko04075	AT3G23240	K14516
AT3G55370		AT4G22380	1.25646	1.00361		AT4G01140
AT1G57680		AT5G18500	1.23223	1.32244		AT4G13320
AT1G26410		AT2G41880	1.22358	1.03231		AT3G49580
AT1G26390		AT2G17705	1.21139	1.01312		AT5G01900
AT3G07600		AT1G28760	1.21136	1.13414		AT5G62260
AT3G03450		AT3G23240	1.19307	1.29006		AT3G56980
AT5G01370		AT1G08510	1.18952	1.1374		AT5G18270
AT2G38110		AT3G12370	1.17652	1.0375		AT1G07400
AT5G02500		AT5G52430	1.15437	1.03105		AT3G15950
AT2G30930		AT2G18730	1.15077	1.10054		AT3G11000
AT1G67980		AT5G10520	1.11503	1.55049		AT5G54148
AT1G51130		AT2G17630	1.10717	1.07872		AT5G39160
AT3G61450		AT3G59200	1.10494	-1.15036		AT1G33800
AT2G38310		AT5G11340	1.08615	1.0303		AT4G20000
AT1G20330		AT3G11490	1.07924	1.05579		AT2G46940
AT2G42580		AT2G32060	1.07482	1.01268		AT2G24850
AT1G64660		AT3G04950	1.05811	1.2181		AT5G06570
AT4G35730		AT1G17560	1.04591	1.62082		AT5G05180
AT1G67920		AT5G23395	1.03082	1.08197		AT5G37550
AT5G64667		AT1G01540	1.02952	1.34919		AT3G48640
AT1G23030		AT3G09700	1.02704	1.18721		AT1G26200
AT3G14680		AT4G37760	1.02417	-1.13171		AT5G52720
AT5G65730		AT5G18490	1.02371	1.00148		AT2G37590
AT5G48820		AT4G25315	1.01911	1.15619		AT2G25220
AT1G55210		AT1G26270	1.00098	1.54416		AT5G49360
AT2G26440		AT3G29140	-1.0015	1.40464		AT1G66400
AT2G41730		AT4G18270	-1.02112	-1.22336		AT5G23600
AT4G36000		AT1G07280	-1.02428	-1.00325		AT5G10336
AT5G43270		AT3G59100	-1.03863	-1.44903		AT3G10815
AT2G37640		AT5G58860	-1.04486	-1.17358		AT1G65610
AT2G29740		AT2G22200	-1.04561	-1.83265		AT1G14970
AT5G26690		AT1G69830	-1.06045	-1.17915		AT5G21280
AT5G45090		AT5G23890	-1.06279	-1.31512		AT2G37025
AT2G01190		AT1G58520	-1.06494	-1.27493		AT5G01445
AT1G35580		AT4G15090	-1.07917	-1.1182		AT3G58850
AT3G11600		AT2G43445	-1.08099	-1.19799		AT5G59240
AT1G20970		AT4G17180	-1.09071	1.14937		AT3G57740
AT3G29240		AT5G64620	-1.10543	1.00653		AT2G39870
AT4G26970		AT1G48650	-1.12339	-1.14293		AT1G73830
AT2G13960		AT4G25100	-1.1241	-1.42974		AT5G40980
AT4G02540		AT1G16410	-1.12685	-1.22172		AT1G79770
AT4G17340		AT1G68930	-1.18253	-1.59784		AT3G09940
AT1G03457		AT3G10360	-1.21697	-1.0681		AT1G50750
AT1G13260		AT1G31650	-1.21786	-1.07946		AT5G36000
AT2G45960		AT5G39860	-1.23935	-1.54223		AT1G14260
AT1G61215		AT3G23805	-1.2404	1.18125		AT3G23230
AT2G36220		AT2G32390	-1.24254	-1.2974		AT1G54740
AT2G32240		AT2G32640	-1.28716	-1.07422		AT4G15760
AT5G41170		AT1G76870	-1.28866	-1.01411		AT4G25710
AT3G21690		AT5G57220	-1.32635	1.39392		AT3G26760
AT3G03470		AT4G29940	-1.33221	-1.3348		AT1G77390
AT5G61310		AT5G02400	-1.34339	-1.07971		AT2G42170
AT5G27350		AT1G26500	-1.43155	-1.08855		AT4G31360
AT1G73250		AT5G46140	-1.435	-1.05048		AT4G34360
AT5G01210		AT5G48470	-1.4499	-1.20962		AT3G26700
AT2G45140		AT1G53090	-1.46438	-1.00482		AT5G39320
AT4G31520		AT5G61670	-1.46754	-1.07037		AT5G25230
AT2G23100		AT5G65820	-1.49399	-1.4835		AT1G18400
AT1G07150		AT4G08685	-1.54034	1.26727		AT5G25830
AT4G23450		AT3G09600	-1.59466	-1.16444		AT5G52750
AT4G03490		AT2G38380	-1.71375	-2.17919		AT2G41380
AT5G07740		AT4G38960	-1.72691	-1.21776		AT1G68580
AT1G03230		AT3G25680	-1.74794	-1.09949		AT5G07110
AT3G09960		AT1G67180	-1.80572	-1.65212		AT3G27550
AT1G62180		AT4G26680	-1.91864	-2.11128		AT3G49620
AT3G12620		AT2G22070	-1.94366	-1.40937		AT1G48745
AT1G55310		AT3G50390	-2.04163	-1.06337		AT1G47400
AT3G09840		AT2G36885	-2.13522	-2.48242		AT5G16080
AT3G59150		AT3G22790	-2.15484	-1.54924		AT1G22065
AT5G24570		AT1G53600	-2.56825	-1.83571		AT5G60660
AT1G67810		AT5G63580	-2.92473	-1.364		AT1G61470
AT5G54610		AT3G12710	-4.9811	1.30008		AT3G62160
AT4G00500						AT1G34630
AT5G44460						AT3G56880
AT5G46871						AT3G18900
AT1G19540						AT2G16750
AT1G26600						AT3G56970
AT1G53490						AT5G52760
AT1G23710						AT3G06690
AT5G15190						AT4G19420
AT2G37150						AT1G35350
AT2G29730						AT1G03470
AT1G48635						AT5G57450
AT2G30740						AT3G50280
AT4G28600						AT1G33030
AT5G64980						AT4G34790
AT4G37022						AT1G03620
AT1G79550						AT1G71960
AT1G10290						AT1G57980
AT4G05497						AT5G45550
AT4G13510						AT5G37710
AT3G24480						AT2G28150
AT1G35230						AT1G29660
AT4G21920						AT5G39865
AT1G12990						AT5G51560
AT4G00330						AT1G10000
AT1G60610						AT1G66080
AT3G54680						AT5G06980
AT3G19660						AT1G50460
AT3G60960						AT3G45230
AT4G23440						AT1G78930
AT1G02170						AT2G18860
AT1G54710						AT2G35880
AT5G11730						AT2G20710
AT5G22780						AT3G09035
AT5G27380						AT2G02010
AT5G58680						AT5G26010
AT5G07460						AT3G18300
AT4G04920						AT5G49300
AT2G17120						AT4G00950
AT3G60680						AT4G01330
AT5G48780						AT2G24610
AT3G53340						AT5G18810
AT5G47880						AT5G01470
AT3G03610						AT2G23810
AT5G47870						AT5G54710
AT1G23290						AT5G57000
AT4G30390						AT4G39670
AT1G58100						AT5G44060
AT3G03440						AT1G03300
AT3G58510						AT2G42395
AT2G41780						AT5G57100
AT1G08090						AT3G15480
AT1G03090						AT5G55180
AT5G16170						AT5G65430
AT1G02390						AT5G16000
AT4G32030						AT4G27660
AT5G44090						AT5G01760
AT3G16310						AT5G53500
AT5G18070						AT2G20670
AT2G30470						AT5G54145
AT1G16520						AT5G02760
AT3G24050						AT4G13000
AT1G22882						AT2G28130
AT2G03820						AT3G13000
AT5G21990						AT1G11540
AT2G37060						AT1G12460
AT3G29810						AT3G08630
AT1G12200						AT1G04240
AT1G75490						AT3G62150
AT3G23200						AT3G50120
ATMG00650						AT4G16515
AT2G21940						AT4G03390
AT1G07810						AT4G16700
AT3G56930						AT3G50660
AT1G13990						AT5G57800
AT1G03530						AT5G26740
AT3G08760						AT1G55160
AT5G58650						AT1G67470
AT3G59690						AT1G66940
AT1G15350						AT1G26730
AT1G61250						AT1G27460
AT4G02040						AT5G08000
AT2G34660						AT1G43650
AT3G25500						AT3G54085
AT1G01130						AT4G18340
AT1G10140						AT1G32690
AT5G58190						AT5G62220
AT1G07020						AT3G49340
AT1G13960						AT3G07540
AT1G72540						AT5G39190
AT5G04330						AT1G65295
AT5G57900						AT5G65600
AT2G47510						AT5G56750
AT5G58470						AT3G11800
AT2G19690						AT4G27657
AT3G05220						AT5G23860
AT2G20130						AT4G27435
AT5G25240						AT3G04210
AT2G20900						AT3G29770
AT4G36450						AT1G75710
AT3G11690						AT5G44340
AT4G04800						AT3G12610
AT3G25290						AT1G42990
AT5G51710						AT5G65380
AT4G23460						AT1G34180
AT5G40880						AT4G09160
AT2G43790						AT1G22740
AT3G14660						AT5G23130
AT1G04990						AT4G22770
AT5G40490						AT5G11420
AT3G23605						AT3G01940
AT5G19000						AT1G09160
AT4G30500						AT1G24210
AT5G05270						AT5G22580
AT5G13070						AT1G08610
AT2G29990						AT1G69520
AT3G01280						AT1G79060
AT5G23630						AT4G31890
AT5G47120						AT3G15630
AT3G25620						AT3G55710
AT1G15800						AT1G26420
AT2G16280						AT3G48360
AT1G57765						AT1G50590
AT1G53310						AT3G16180
AT1G77370						AT2G32030
AT3G54620						AT1G58440
AT2G46720						AT3G50830
AT5G50350						AT5G64950
AT3G01290						AT5G52640
AT3G10490						AT3G22160
AT1G71910						AT3G14200
AT1G69810						AT3G60286
AT5G62770						AT3G58200
AT4G23840						AT1G72360
AT1G10280						AT4G18970
AT4G11220						AT3G51600
AT5G66120						AT5G65810
AT1G66660						AT1G68585
AT2G20490						AT1G16300
AT4G15410						AT4G38690
AT2G07674						AT3G06150
AT1G73500						AT5G46230
AT1G47500						AT5G16480
AT1G10590						AT1G18640
AT1G62600						AT3G49530
AT2G41500						AT2G28305
AT5G04170						AT3G13310
AT1G12640						AT5G59150
AT4G37520						AT4G12240
AT3G54100						AT2G04495
AT3G07470						AT2G19880
AT4G23690						AT1G09660
AT4G32720						AT3G55280
AT4G33100						AT1G53530
ATMG00690						AT1G78850
ATMG00665						AT1G74380
AT1G19310						AT3G46830
AT4G33770						AT5G16590
AT4G31980						AT1G51950
AT3G51910						AT1G78080
AT2G02180						AT1G35320
AT4G08230						AT1G60630
AT5G57870						AT1G30490
AT4G30270						AT1G52190
AT5G66280						AT5G19120
AT2G45400						AT4G20870
AT4G38710						AT4G30370
AT4G03820						AT2G02020
AT5G05380						AT1G75020
AT1G73740						AT5G03150
AT2G28330						AT2G35860
AT4G08510						AT4G37540
AT4G32140						AT1G13609
AT3G05685						AT2G26695
AT1G01620						AT5G58900
AT3G16270						AT1G13250
AT4G19180						AT1G31420
AT1G03870						AT1G26910
AT3G63460						AT3G18760
AT5G14040						AT1G20140
AT1G07090						AT4G18800
AT1G04635						AT1G77570
AT2G43160						AT5G54510
AT3G12650						AT2G30230
ATMG00640						AT5G23900
AT5G55700						AT3G06740
AT4G22240						AT5G18790
AT2G32150						AT3G11280
AT3G47050						AT3G54120
AT3G10370						AT3G18880
AT3G23590						AT4G18670
AT2G02220						AT2G02150
AT3G26400						AT4G15610
AT1G20560						AT1G78830
AT1G24180						AT5G14600
AT1G26210						AT5G04150
AT4G40080						AT2G47880
AT5G19780						AT5G22440
AT4G32040						AT3G23030
AT3G51320						AT5G14230
AT4G24330						AT1G67060
AT3G42170						AT5G62100
AT1G04960						AT1G02940
AT4G25840						AT5G05350
AT4G23570						AT4G35350
AT1G02820						AT1G16130
AT5G22840						AT4G30930
AT5G47830						AT4G17350
AT4G32390						AT1G32190
AT5G46750						AT1G47380
AT3G10800						AT1G15420
AT2G18510						AT2G01420
AT5G48655						AT5G12420
AT5G67245						AT2G16900
AT5G15820						AT4G27960
AT4G27680						AT4G21390
AT5G30490						AT5G65160
AT5G09330						AT5G17210
AT2G04040						AT5G25930
AT4G37680						AT1G61870
AT3G21610						AT5G43020
AT1G24735						AT1G26880
AT1G66260						AT3G19820
AT3G11200						AT1G34350
AT3G62920						AT3G10640
AT1G09140						AT5G56230
AT5G60280						AT1G71430
ATMG00516						AT4G04840
AT1G55730						AT5G49215
AT4G16250						AT1G80245
AT2G03670						AT1G06515
AT1G70490						AT1G10380
AT5G22480						AT1G04900
AT3G12740						AT4G00310
AT4G01320						AT5G40380
AT5G16370						AT5G15520
AT3G55470						AT4G24380
AT3G14070						AT5G25460
AT1G27930						AT3G50010
AT1G20200						AT1G22780
AT5G66658						AT1G67910
AT4G37240						AT3G60130
AT2G16500						AT2G32280
AT1G06830						AT4G11060
AT3G18440						AT2G30760
ATMG00660						AT3G57200
AT3G53890						AT2G29350
AT3G55010						AT4G39550
AT5G15850						AT5G10695
AT3G06680						AT1G22880
AT1G50920						AT1G10230
AT5G13180						AT4G11000
AT5G04800						AT5G26920
AT3G54690						AT1G19050
AT1G26690						AT1G71400
AT1G04010						AT1G63530
AT3G22200						AT5G11090
AT5G38560						AT3G23620
AT1G14850						AT3G22942
AT5G58020						AT5G07580
AT4G29210						AT1G75670
AT5G63770						AT5G37740
AT3G51130						AT1G15125
AT3G10820						AT4G21880
AT2G16790						ATMG00480
AT5G64450						AT1G64330
AT3G05710						AT2G30890
AT3G47370						AT3G28910
AT1G05520						AT5G04720
AT3G19470						AT1G52540
AT4G08320						AT1G72940
AT5G07270						AT5G04870
AT1G66620						AT3G25510
AT1G75990						AT2G27580
AT2G38940						AT3G02190
AT1G80460						AT3G29030
AT5G24840						AT5G19190
AT4G22758						AT1G75240
AT3G17820						AT1G70350
AT1G72430						AT1G14510
AT4G12070						AT1G60060
AT3G52520						AT3G03750
AT4G15070						AT1G69690
AT3G60980						AT1G64690
AT5G25100						AT3G60260
AT1G56170						AT3G12630
AT4G35100						AT3G07550
AT2G34750						AT4G32430
AT3G05560						AT1G62150
AT1G21660						AT5G20160
AT4G36760						AT3G43980
AT5G35620						AT1G48240
AT5G43010						AT4G26800
AT2G25210						AT1G55205
AT5G64730						AT1G08300
AT5G11170						AT4G36580
AT4G00860						AT1G64700
AT1G28960						AT1G07000
AT3G20630						AT1G25260
AT1G12830						AT1G33470
AT5G27620						AT4G14580
AT1G76520						AT3G47780
AT2G35750						AT4G17245
AT3G46640						AT4G30510
AT1G14020						AT3G01800
AT4G38150						AT3G58180
AT4G08960						AT1G76070
AT3G27770						AT4G35080
AT2G44520						AT2G20560
AT2G02710						AT1G79840
AT4G04450						AT1G32460
AT2G37510						AT3G16530
AT1G67300						AT2G07798
AT1G76560						AT5G05990
AT5G48850						AT4G23750
AT3G23210						AT4G25260
AT3G20330						AT3G61980
AT2G01970						AT2G27500
AT5G37600						AT5G03110
AT1G62820						AT4G39740
AT2G20815						AT1G03730
AT2G43640						AT5G24655
AT4G00400						AT1G09800
AT5G61010						AT1G71850
AT4G26610						AT3G57930
AT3G14690						AT1G04340
AT1G15860						AT5G50900
AT1G30890						AT5G19770
AT4G39820						AT2G27402
AT5G17280						AT1G30440
AT4G02660						AT5G27120
AT5G09810						AT5G13100
AT3G03900						AT1G07070
AT5G17640						AT1G66230
AT2G27775						AT1G09250
AT2G03690						AT5G06540
AT5G27990						AT5G41270
AT1G09815						AT2G44860
AT4G23710						AT1G65520
AT4G26750						AT3G48100
AT4G02220						AT2G10931
AT5G54470						AT5G39360
AT2G02960						AT2G44770
AT1G20460						AT5G57490
AT1G55870						AT3G03000
AT3G24800						AT3G62460
AT1G27390						AT4G26490
AT1G47240						AT4G15700
AT2G25355						AT3G43600
AT2G48030						AT5G63420
AT2G17700						AT1G55690
AT3G05650						AT1G62780
AT3G63120						AT1G30400
AT3G54850						AT2G46660
AT3G09630						AT1G30290
AT5G60920						AT4G31850
AT5G41860						AT4G09750
AT3G23540						AT1G51610
AT1G35160						AT1G67070
AT1G30820						AT4G29010
AT2G07667						AT1G52870
AT2G01490						AT1G73980
AT1G09640						AT5G57030
AT1G80620						AT1G32200
AT2G02350						AT2G21470
AT4G24590						AT3G27300
AT1G24267						AT2G07690
AT5G53000						AT1G54780
AT1G57700						AT5G47510
AT3G53520						AT1G74850
AT3G56110						AT3G46780
AT3G63310						AT5G13980
AT5G54830						AT4G22890
AT1G17410						AT1G01590
AT5G60710						AT2G04350
AT1G53480						AT5G23240
AT2G25190						AT1G14610
AT4G00170						AT5G22390
AT2G39270						AT4G10150
AT3G16690						AT1G75380
AT3G07590						AT2G04100
AT3G10260						AT4G18810
AT5G03990						AT1G29700
AT5G03740						AT5G04810
AT1G15530						AT2G37950
AT2G22850						AT5G03900
AT1G23220						AT1G31330
AT2G41630						AT5G44785
AT5G05930						AT4G26520
AT5G22270						AT5G54960
AT2G35060						AT1G55490
AT4G20110						AT1G08540
AT1G29250						AT3G53920
AT2G34650						AT4G12900
AT3G60080						AT5G47130
AT1G31490						AT2G25080
AT5G16570						AT5G08570
AT5G51740						AT2G37240
AT2G35736						AT5G44570
AT1G03850						AT1G19660
AT1G48860						AT3G57680
AT5G39850						AT5G61370
AT3G22950						AT1G04760
AT2G38410						AT1G07450
AT4G36650						AT5G02310
AT1G10170						AT1G77280
AT2G15690						AT5G59050
AT5G49550						AT5G45260
AT5G56710						AT4G24620
AT3G48380						AT3G24460
AT1G80510						AT1G15820
AT5G22220						AT3G47580
AT1G77770						AT1G07990
AT5G21090						AT3G55630
AT5G03020						AT1G12480
AT4G30680						AT1G61210
AT5G27430						AT4G12610
AT3G16510						AT1G29195
AT3G11410						AT2G28250
AT1G64040						AT5G52410
AT5G42790						AT1G42550
AT4G37660						AT2G47390
AT1G48120						AT2G44200
AT1G69410						AT5G59430
AT3G61560						AT5G49665
AT1G10070						AT5G39030
AT5G57460						AT5G62710
AT2G19540						AT3G22380
AT5G67490						AT1G78990
AT4G33160						AT5G59670
AT3G22290						AT4G17100
AT2G36170						AT1G67320
AT5G06190						AT4G36830
AT2G05320						AT1G30810
AT1G31830						AT2G18940
AT5G46790						AT1G76960
AT5G25540						AT1G51090
AT5G23510						AT1G29400
AT3G29035						AT3G54460
AT1G67650						AT1G67840
AT5G26680						AT3G10270
AT1G43890						AT5G06600
AT1G73730						AT1G69530
AT5G09890						AT4G39160
AT2G27430						AT4G02480
AT5G06110						AT1G50240
AT2G14460						AT4G30350
AT3G03420						AT3G49120
AT1G64090						AT5G22290
AT5G02870						AT4G10180
AT5G54140						AT3G23020
AT4G36750						AT1G13940
AT4G21160						AT1G08070
AT5G64090						AT3G28130
AT5G14310						AT1G63730
AT3G04040						AT1G20070
AT1G47750						AT3G18490
AT3G44430						AT4G36110
AT3G51990						AT1G42470
AT3G10090						AT5G42310
AT1G75400						AT4G35480
AT3G43580						AT5G22640
AT1G71080						AT4G21220
AT3G47965						AT1G07250
AT2G21850						AT4G26530
AT5G62640						AT5G62990
AT2G29995						AT2G34640
AT1G08220						AT1G17440
AT4G28390						AT5G42390
AT3G59020						AT4G23250
AT2G38560						AT4G26080
AT5G44860						AT1G62290
AT1G31130						AT3G49490
AT2G37990						AT1G53060
AT5G03520						AT3G04760
AT5G23870						AT4G01800
AT1G03080						AT4G17840
AT5G05130						AT4G15890
AT3G10380						AT3G47750
AT4G01400						AT1G77110
AT1G12380						AT3G21420
AT5G43260						AT3G23880
AT3G06620						AT3G15354
AT1G73490						AT4G17090
AT1G64490						AT4G23050
AT4G17390						AT3G14280
AT4G14430						AT5G48880
AT2G46240						AT1G18950
AT2G35950						AT2G27140
AT1G79700						AT3G13040
AT5G58070						AT5G17160
AT3G48930						AT3G62260
AT1G71780						AT2G21710
AT5G18900						AT3G19230
AT5G23070						AT3G54440
AT1G79720						AT3G62550
AT4G07410						AT3G25020
AT5G24400						AT2G20340
AT5G02850						AT5G23980
AT3G62310						AT4G37310
AT3G07330						AT1G72500
AT1G06050						AT2G42200
AT3G48860						AT2G40770
AT2G27710						AT2G27950
AT5G45410						AT5G38510
AT5G39990						AT4G18600
AT3G51330						AT3G16320
AT1G04130						AT1G30755
AT2G31260						AT4G25000
AT3G21650						AT4G12460
AT5G40580						AT3G48320
AT5G35430						AT3G55110
AT2G19750						AT5G15970
AT2G34570						AT1G72645
AT3G60245						AT1G14030
AT5G66910						AT1G70250
AT2G19620						AT2G18650
AT3G22230						AT1G52155
AT5G61170						AT3G60520
AT2G38730						AT5G03230
AT1G29060						AT5G11550
AT4G24820						AT5G53350
AT5G60260						AT5G23010
AT4G20480						AT5G17170
AT4G17420						AT5G14940
AT2G22480						AT3G46970
AT5G65200						AT5G09990
AT1G20220						AT1G64380
AT3G17000						AT4G19130
AT1G13390						AT3G13210
AT5G58375						AT1G21640
AT1G07140						AT3G46670
AT4G11800						AT5G59780
AT3G53710						AT5G26200
AT3G57750						AT3G19170
AT1G01070						AT4G28560
AT1G09794						AT1G18880
AT2G01650						AT1G70810
AT2G36620						AT4G34600
AT3G01930						AT1G64500
AT1G13020						AT2G19810
AT1G79520						AT1G73920
AT1G50740						AT1G61600
AT3G13380						AT3G23890
AT2G15000						AT4G34830
AT2G41342						AT1G21680
AT1G19200						AT3G61800
AT5G51980						AT1G64170
AT1G70600						AT2G25625
AT1G75200						AT5G24290
AT4G12770						AT4G18050
AT4G20330						AT4G38010
AT2G42010						AT2G32100
AT5G11310						AT4G15620
AT1G31120						AT5G15960
AT2G39720						AT2G41290
AT2G42950						AT3G24190
AT4G14220						AT1G09180
AT1G31817						AT4G08870
AT2G45010						AT2G01990
AT3G25870						AT1G51140
AT2G17870						AT4G13830
AT5G10360						AT5G40390
AT2G46735						AT4G17770
AT1G14430						AT3G10420
AT5G23730						AT2G25450
AT5G46780						AT3G47360
AT1G04750						AT5G46050
AT1G04780						AT1G60460
AT2G04390						AT5G18030
AT2G39970						AT3G48310
AT4G29670						AT3G19480
AT4G32285						AT3G05937
AT5G13710						AT5G64380
AT5G19855						AT5G53920
AT1G05810						AT5G15010
AT1G51980						AT4G02110
AT1G33600						AT5G22300
AT2G17450						AT4G35560
AT2G05220						AT1G15150
AT5G64680						AT4G21550
AT4G17870						AT4G04360
AT1G51500						AT2G47180
AT3G59530						AT5G36700
AT3G62330						AT5G11510
AT1G08250						AT5G50920
AT4G16510						AT5G22800
AT1G09520						AT3G16520
AT3G57290						AT1G01390
AT2G22125						AT4G27700
AT1G16610						AT4G33630
AT4G34450						AT5G24150
AT1G08270						AT5G04980
AT4G13350						AT2G25680
AT3G60770						AT3G19210
AT5G66480						AT4G29230
AT3G14090						AT4G31875
AT3G63250						AT3G07130
AT1G28140						AT1G62750
AT2G17970						AT2G16890
AT5G45250						AT4G11130
AT5G03780						AT5G41810
AT2G43340						AT5G26570
AT3G60070						AT4G20850
AT5G17570						AT3G01510
AT2G46600						AT3G17070
AT4G28210						AT4G19080
AT1G28560						AT1G07610
AT4G18520						AT2G43440
AT5G01390						AT5G02570
AT5G63060						AT3G01810
AT1G69390						AT5G18700
AT1G06510						AT4G15530
AT3G13490						AT4G12320
AT5G65930						AT5G24460
AT5G04710						AT1G04540
AT2G15280						ATMG00110
AT1G34110						AT1G53920
AT4G31450						AT2G42600
AT4G38330						AT1G62130
AT1G79620						AT2G45800
AT3G57300						AT1G29170
AT4G40045						AT1G10657
AT5G15802						AT3G21700
AT1G54340						AT3G18890
AT5G51190						AT1G52855
AT3G54390						AT1G58807
AT3G54090						AT3G44860
AT1G04950						AT1G72700
AT3G57540						AT1G03820
AT5G65205						AT4G10890
AT1G55805						AT1G69440
AT4G14240						AT4G14070
AT5G38590						AT5G02860
AT4G29720						AT5G58870
AT5G22620						AT5G23950
AT5G37670						AT5G53050
AT3G62970						AT3G46650
AT3G24890						AT1G22500
AT2G02160						AT5G20830
AT2G34655						AT5G02190
AT1G64370						AT3G19000
AT3G47910						AT2G15830
AT2G02100						AT1G09500
AT5G16620						AT3G61900
AT3G27160						AT2G19110
AT1G65150						AT1G09050
AT3G20780						AT3G44970
AT1G19000						AT1G15910
AT4G33680						AT1G55020
AT5G40700						AT2G35600
AT1G49500						AT3G43670
AT3G15380						AT1G54575
AT3G21290						AT2G01505
AT4G16340						AT5G24155
AT5G49630						AT5G08640
ATCG00790						AT3G15200
AT1G16320						AT4G17215
AT1G32220						AT2G44940
AT5G65780						AT1G62260
AT5G65050						AT3G19500
AT4G35020						AT1G14250
AT3G51310						AT3G24520
AT4G08280						AT3G04850
AT2G31450						AT4G25434
AT3G57430						AT1G01355
AT3G28630						AT2G36350
AT2G24190						AT1G66540
AT3G21390						AT4G18630
AT3G16730						AT4G17760
AT5G10540						AT4G15820
AT5G27820						AT1G80760
AT1G15165						AT4G37180
AT1G06960						AT4G15490
AT4G16745						AT1G56710
AT1G76320						AT3G55060
AT1G21090						AT1G49220
AT1G77330						AT5G07700
AT3G66658						AT1G75580
AT3G52230						AT1G51860
AT4G29240						AT4G24130
AT1G79280						AT2G39250
AT3G46870						AT4G23493
AT5G05200						AT5G04140
AT3G07440						AT3G27270
AT3G48040						AT3G44550
AT1G76890						AT3G05936
AT3G27350						AT5G10605
AT2G33990						AT4G26288
AT4G04570						AT5G53710
AT1G11050						AT4G37320
AT5G13120						AT1G04840
AT3G29330						AT3G03341
AT3G51140						AT4G08390
AT4G02485						AT2G46810
AT3G62140						AT1G76530
AT4G01570						AT4G15550
AT5G58090						AT5G11410
AT3G60210						AT5G19600
AT5G03530						AT3G47100
AT1G10200						AT1G71015
AT1G49970						AT3G08570
AT5G56380						AT5G05840
AT2G19520						AT2G34180
AT5G50130						AT4G12490
AT1G63430						AT4G32770
AT1G76020						AT1G73850
AT1G69420						AT4G09500
AT2G01008						AT5G09530
AT5G56550						ATCG00160
AT3G54360						AT5G24990
AT5G06510						AT5G52300
AT3G27050						AT1G59740
AT2G45810						AT1G75640
AT4G39900						AT5G07690
AT1G16800						AT1G23200
AT5G21060						AT1G64900
AT1G47900						AT2G30840
AT4G36280						AT5G54670
AT3G20550						AT4G25433
AT2G32970						AT3G28840
AT4G02460						AT1G65541
AT5G61330						AT1G18830
AT5G20850						AT5G54400
AT2G15900						AT5G42840
AT4G35450						AT3G24929
AT3G18020						AT1G47510
AT1G22660						AT2G30400
AT5G23330						AT4G39720
AT4G27610						AT2G37210
AT5G08430						AT1G62370
AT2G02560						AT5G38780
AT3G55290						AT1G09080
AT3G17850						AT5G41070
AT3G48110						AT2G35140
AT3G16560						AT2G18120
AT4G19865						AT5G10340
AT1G26520						AT3G21890
AT5G16260						AT1G14185
AT3G60620						AT5G07500
AT4G39530						AT4G36820
AT3G08820						AT5G39720
AT5G22830						AT3G03480
AT4G15130						AT3G58550
AT3G51760						AT2G36750
AT3G25030						AT3G51540
AT2G01630						AT5G59510
AT5G45940						AT5G59760
AT5G39830						AT3G49160
AT4G08580						AT5G13580
AT5G43160						AT3G23955
AT1G12780						AT2G38390
AT1G56690
AT3G46630
AT5G51960
AT2G27680
AT1G10920
AT4G18465
AT4G24280
AT5G63890
AT3G25740
AT2G45100
AT5G41760
AT4G33080
AT5G12920
AT1G62520
AT4G30700
AT2G35050
AT1G73890
AT2G05185
AT1G23465
AT1G69060
AT2G13610
AT3G17470
AT1G77620
AT3G49142
AT5G49970
AT1G62800
AT2G39260
AT3G05020
AT4G33200
AT2G30280
AT5G06770
AT3G02720
AT3G02370
AT2G30100
AT2G32810
AT2G31960
AT2G33550
AT5G45840
AT4G32295
AT1G24190
AT1G79640
AT1G01430
AT5G04320
AT5G59900
AT2G36740
AT5G59500
AT1G66810
AT2G16400
AT1G64185
AT4G38120
AT1G32500
AT3G14930
AT5G15050
AT2G42590
AT3G02330
AT5G43920
AT3G28455
AT5G05480
AT4G32670
AT1G03550
AT1G65950
AT4G17540
AT3G08020
AT2G46060
AT1G76170
AT1G80770
AT4G00490
AT3G14240
AT3G23900
AT4G26500
AT5G17670
AT3G58140
AT5G45060
AT4G18975
AT1G21350
AT1G03160
AT4G15730
AT2G29970
AT5G63480
AT5G63950
AT3G04310
AT1G51805
AT1G62310
AT5G44530
AT4G21210
AT1G04420
AT1G29630
AT4G39870
AT5G01410
AT1G32240
AT5G01090
AT4G02750
AT1G18340
AT4G39600
AT3G01980
AT1G68720
AT3G26240
AT5G27110
AT1G68080
AT2G27050
AT3G49560
AT1G77600
AT3G56330
AT1G75340
AT1G62670
AT5G01630
AT1G68920
AT4G03415
AT4G12030
AT1G80810
AT1G10660
AT3G58680
AT4G28830
ATCG00180
AT3G01180
AT3G17350
AT1G33780
AT4G02050
AT3G55610
AT4G00752
AT1G70730
AT2G23610
AT3G14730
AT4G21350
AT2G40400
AT2G34780
AT5G60335
AT2G14260
AT3G51150
AT4G18740
AT1G73460
AT1G05070
AT4G31330
AT2G46535
AT4G01040
AT1G54520
AT5G55260
AT5G62810
AT5G07670
AT1G55250
AT1G68400
AT3G23480
AT2G20690
AT3G14840
AT1G21440
AT4G12060
AT1G61490
AT3G62030
AT1G71260
AT4G12760
AT1G33060
AT1G44820
AT2G25660
AT2G45740
AT5G12250
AT2G04860
AT1G49660
AT1G70410
AT3G60440
AT5G58970
AT1G66670
AT1G51580
AT1G63230
AT4G02210
AT4G30560
AT1G74170
AT2G36730
AT1G73310
AT1G56260
AT2G43720
AT5G48990
AT5G25790
AT5G37630
AT2G31800
AT5G03800
AT1G73400
AT2G26190
AT2G43400
AT3G09980
AT5G65060
AT3G47840
AT1G75210
AT1G21770
AT5G41060
AT1G69800
AT1G72970
AT3G13780
AT3G50790
AT5G07790
AT1G70550
AT5G19390
AT5G45170
AT3G50110
AT5G23550
AT5G55490
AT5G58550
AT5G19670
AT1G51110
AT1G12050
AT3G44480
AT5G19620
AT5G65840
AT3G50380
AT4G39470
AT4G16155
AT4G13020
AT2G14285
AT1G08530
AT1G23530
AT5G39550
AT5G08600
AT4G29590
AT4G12560
AT5G64170
AT4G16060
AT2G02500
AT2G19650
AT4G22753
AT5G14720
AT1G45248
AT1G29810
AT1G19870
AT1G80870
ATCG00590
AT2G25050
AT4G13590
AT1G04030
AT5G53800
AT2G26470
AT1G27695
AT3G21790
AT5G45275
AT1G76880
AT4G19350
AT1G73990
AT1G63390
AT3G53130
AT5G38040
AT2G36370
AT1G67690
AT1G23360
AT5G43440
AT1G16960
AT1G72830
AT3G55080
AT1G58250
AT1G49750
AT2G17820
AT1G26130
AT4G08790
AT2G38800
AT1G59850
AT5G02790
AT4G11530
AT1G28815
AT2G46790
AT2G43350
AT1G44575
AT2G03340
AT4G19990
AT3G04690
AT5G13300
AT4G04740
AT5G40550
AT2G15042
AT5G44490
AT3G49730
AT3G06850
AT1G63980
AT5G11300
AT1G71060
AT5G57250
AT5G08590
AT5G08470
AT5G04950
AT5G08415
ATCG00580
AT4G13460
AT4G12910
AT2G33820
AT2G42510
AT4G27390
AT5G55250
AT5G04885
AT4G04190
AT2G22122
AT2G45150
AT5G11720
AT3G62000
AT5G63020
AT1G60550
AT4G38670
AT5G26910
AT1G27680
AT3G05270
AT2G32400
AT1G55540
AT5G21100
AT2G24690
AT3G06510
AT1G10522
AT1G12775
AT3G14860
AT3G05130
AT2G23755
AT5G27660
AT5G26160
AT2G22140
AT3G50780
AT4G36290
AT1G48175
AT2G31130
AT3G15220
AT2G03530
AT1G53440
AT5G37020
AT4G36910
AT2G24020
AT4G11640
AT1G10610
AT2G47010
AT3G05120
AT2G46890
AT1G78540
AT4G23290
AT1G63880
AT5G52850
AT1G56150
ATCG01010
AT4G34160
AT3G48160
AT1G18750
AT2G36240
AT2G02980
AT5G35840
AT3G17310
AT2G01910
AT4G12700
AT3G23000
AT5G64900
AT3G45940
AT1G62920
AT5G05620
AT3G58220
AT5G58100
AT5G41340
AT2G32860
AT1G24764
AT2G46530
AT1G77590
AT1G01690
ATCG00520
AT4G30580
AT5G08020
AT4G03250
AT5G41480
AT4G27760
AT5G03830
AT5G40520
AT4G28730
AT1G55970
AT2G32500
ATCG00430
AT5G24750
AT1G47970
AT5G51840
AT1G63150
AT5G51200
AT1G03750
AT1G62910
AT5G06265
AT1G43560
AT3G21760
AT3G28860
AT5G49500
AT3G01750
AT3G46100
AT5G42540
AT4G16570
AT1G29720
AT3G24730
AT5G41960
AT5G54890
AT2G21385
AT3G19330
AT5G26820
AT4G20760
AT1G51070
AT3G46610
AT5G38850
AT1G75730
AT1G18660
AT5G46070
AT4G18460
AT2G31840
AT1G49880
AT3G10010
AT5G67150
AT1G45229
AT4G30810
AT2G37320
AT1G48520
AT2G23040
AT3G01580
AT5G57630
AT1G28710
AT1G08840
AT1G31850
AT4G30980
AT4G22214
AT4G17695
AT3G56090
AT4G16800
AT5G03190
AT5G49880
AT2G40260
AT3G18480
AT5G48830
AT3G01320
AT5G63410
AT1G56050
AT5G27550
AT4G28230
AT3G54760
AT1G13820
AT5G37290
AT1G19430
AT5G61000
AT3G05520
AT4G27340
AT2G29510
AT4G24540
AT4G30400
AT4G02075
ATCG01020
AT1G80970
AT4G09620
AT1G32700
AT2G15820
AT1G24880
AT1G67500
AT2G28470
AT5G14460
AT5G22930
AT3G15850
AT2G15230
AT4G05130
AT5G08710
AT5G19010
AT4G19060
AT3G06010
AT1G01060
AT3G21950
AT3G19670
AT3G25805
AT1G10600
AT4G19560
AT2G13600
AT1G01760
AT3G29290
AT1G14690
AT1G45207
AT2G04530
AT3G11720
AT4G20270
AT4G19710
AT4G11410
AT5G57330
AT2G40900
AT1G29590
AT5G42770
AT1G49840
AT1G71810
AT5G53430
AT1G66910
AT3G56750
AT1G16400
AT2G16370
AT5G38360
AT2G02770
AT3G29760
AT4G19890
AT1G63470
AT3G27410
AT5G18730
AT1G14470
AT5G66300
ATCG00040
AT4G13030
AT5G11060
AT5G63800
AT3G19960
AT1G03540
AT1G02280
AT1G60940
AT5G58980
AT2G28100
AT5G61400
AT3G27980
AT5G67200
AT1G59990
AT2G01510
AT5G15300
AT5G13060
AT4G19645
AT5G05420
AT2G27060
AT4G20350
AT3G10440
AT4G14170
AT2G14080
AT3G15930
AT3G14450
AT1G24020
AT4G19220
AT5G40060
AT5G66030
AT4G39960
AT5G52010
AT4G09630
AT5G46270
AT3G10970
AT1G25375
AT3G17330
AT2G41210
AT1G78915
AT4G21760
AT2G46567
AT5G03430
AT1G36320
AT3G09150
AT1G56310
AT5G10910
AT3G58590
AT1G45191
AT3G02020
AT1G23180
AT1G48540
ATCG00530
AT5G01510
AT1G37150
AT1G68600
AT1G06250
AT3G13730
AT4G18195
AT1G13220
AT1G52590
AT3G28640
AT5G63820
AT2G05440
AT5G28020
AT1G50450
AT1G15000
AT3G25990
AT2G35760
AT3G02820
AT4G33666
AT3G03300
AT4G09640
AT3G19620
AT1G09680
AT1G17145
AT1G12930
AT1G04730
AT2G31790
AT1G72530
AT2G25830
AT4G19500
AT3G60740
AT1G63670
AT4G11900
AT5G57780
AT2G17033
AT1G49630
AT3G25480
AT3G30300
AT3G62090
AT3G53170
AT1G12530
AT1G36390
AT3G58060
AT2G32950
AT1G10570
AT5G57790
AT1G20160
AT1G61000
AT3G51920
AT3G48610
AT1G03365
AT1G69020
AT1G45545
AT3G21100
AT5G51730
AT5G66350
AT4G04830
AT4G04850
AT2G17140
AT4G03000
AT5G39980
AT4G00930
AT3G23870
AT3G53360
AT5G13000
AT2G01913
AT5G15540
AT3G17840
AT3G05180
AT4G30845
AT2G23470
AT2G46590
AT5G50310
AT1G56430
AT2G01660
AT3G02660
AT4G37170
AT5G42370
AT4G23882
AT5G05960
AT4G02990
AT5G49110
AT4G05520
AT3G21060
AT1G75110
AT5G24920
AT3G15720
AT5G47250
AT1G75150
AT4G14040
AT1G03830
AT1G58060
AT4G37560
AT4G35640
ATCG00540
AT1G08810
AT3G09360
AT5G40840
AT2G23430
AT5G15630
AT2G32340
AT1G51520
AT4G37890
AT2G03710
AT2G20250
AT4G18750
AT4G16990
AT1G16310
AT1G73040
AT1G66980
AT5G20220
AT5G58300
AT3G03190
AT2G22190
AT2G14247
AT3G27030
AT3G59040
AT4G14560
AT2G38570
AT1G63640
AT3G57580
AT3G23780
AT5G08420
AT2G01830
AT2G19260
AT2G16390
AT2G26010
AT4G33270
AT2G22300
AT2G33080
AT1G74520
AT1G28310
AT2G36980
AT3G28150
AT3G49840
AT1G28690
AT1G53520
AT5G56360
AT3G03630
AT4G31270
AT1G65790
AT4G11960
AT5G07890
AT2G20980
AT1G19920
AT4G10920
AT2G05210
AT1G74580
AT5G44560
AT2G42260
AT3G28300
AT5G27440
AT4G02900
AT5G48170
AT5G44510
AT5G43740
AT3G54180
AT4G35290
AT1G49980
AT1G80980
AT1G69526
AT2G18290
AT4G34560
AT2G28810
AT3G20200
AT5G15070
AT4G24610
AT1G56520
AT5G43250
AT5G48600
AT3G04940
AT3G24560
AT4G24710
AT3G51880
AT4G39630
AT5G65570
AT1G61460
AT5G57700
AT2G21590
AT5G16410
AT4G04880
AT1G26810
AT1G02960
AT5G65460
AT1G14840
AT4G38050
AT3G51070
AT5G44740
AT1G10850
AT3G54670
AT4G37685
AT4G18830
AT4G18820
AT4G21430
AT3G58720
AT4G01390
AT1G56460
AT1G20816
AT1G68220
AT1G05065
AT5G56210
AT5G17410
AT4G16920
AT2G19530
AT1G69200
AT5G65440
AT4G33110
AT2G03140
AT4G29170
AT3G47890
AT5G46510
AT4G29610
AT3G23910
AT3G04030
AT2G14050
AT3G28760
AT2G46640
AT3G59320
AT1G12700
AT2G02170
AT1G61240
AT5G10150
AT1G29840
AT2G18230
AT5G05580
AT1G74770
AT3G21710
AT1G38065
AT2G21830
AT3G66652
AT4G22760
AT4G29750
AT5G23770
AT1G61300
AT5G52230
AT1G61190
AT4G12390
AT4G12670
AT3G17280
AT2G39280
AT3G18750
AT4G13650
AT5G23400
AT1G32415
AT1G04520
AT5G25590
AT1G12300
AT5G08010
AT4G36270
AT3G46530
AT2G32540
AT4G09730
AT1G28290
AT5G54090
AT2G34150
AT4G02390
AT1G05950
AT2G47560
AT5G44660
AT1G49160
AT1G62560
AT1G48390
AT2G17036
AT2G32940
AT1G06260
AT5G44430
AT2G31150
AT1G62914
AT4G29990
AT1G77020
AT5G41620
AT1G03770
AT2G42570
AT1G30600
AT3G05340
AT1G18840
AT4G22200
AT1G57850
AT1G21150
AT1G14460
AT5G03420
AT3G59580
AT1G13150
AT3G15130
AT5G61350
AT5G10430
AT2G42370
AT2G07680
AT4G14770
AT4G38660
AT3G44220
AT5G27950
AT1G69700
AT1G67040
AT3G48500
AT2G21770
AT5G44420
AT3G01350
AT1G31320
AT4G32330
AT1G50790
AT5G11470
AT1G62630
AT2G15630
AT5G07880
AT1G49475
AT5G02010
AT4G37483
AT5G08490
AT5G26790
AT1G60860
AT2G30505
AT1G10750
AT1G01580
AT3G05740
AT1G31430
AT5G44550
AT1G70710
AT3G14760
AT1G30220
AT5G15530
AT2G44000
AT3G53010
AT4G23800
AT5G25580
AT2G48130
AT5G26670
AT3G53190
AT3G52900
AT2G23700
AT4G14200
AT3G05790
AT4G01580
AT5G65030
AT4G01730
AT4G22860
AT1G54790
AT3G26790
AT5G37000
AT5G56120
AT1G60590
AT3G05240
AT3G61920
AT2G14800
AT5G49390
AT1G67750

## Sheet: Table7_1
Supplemental Data 7. Transcript analysis of local and systemic leaves of WT and glr3.3 glr3.6 plants between GPA and W+OS treatment.
Venny analysis of DEGs of local leaves of WT between GPA and W+OS treatment								KEGG_A_class: main-class of KEGG pathway; KEGG_B_class: sub-class of KEGG pathway
2524 genes were specifically regulated in GPA		125 genes were co-regulated in local leaves of WT between GPA and W+OS treatment	log2FC			614 genes were specifically regulated in W+OS		KEGG analysis of 125 co-regulated genes in local leaves of WT between GPA and W+OS treatment
AT2G47680			GPA	W+OS		AT1G27940		KEGG_A_class	KEGG_B_class	Pathway	neglog10 Pvalue	out (26)	All (5412)	Pvalue	Qvalue	Pathway ID	Genes	K_IDs
AT3G28900		AT2G41800	3.30589	1.50527		AT4G35030		Metabolism	Biosynthesis of other secondary metabolites	Glucosinolate biosynthesis	2.07982	2	29	0.00832109	0.110079	ko00966	AT1G18590;AT1G24100	K22321+K11820
AT3G05420		AT3G10660	3.17179	2.00905		AT1G79180		Metabolism	Nucleotide metabolism	Purine metabolism	1.87476	3	105	0.0133425	0.110079	ko00230	AT1G36280;AT4G39940;AT1G14250	K01756+K00860+K01510
AT5G06000		AT1G14250	2.89982	2.8914		AT1G22220		Organismal Systems	Environmental adaptation	Circadian rhythm - plant	1.76993	2	42	0.0169851	0.110079	ko04712	AT2G46830;AT5G52250	K12134+K10143
AT1G08700		AT2G14560	2.53195	-1.16398		AT5G08000		Organismal Systems	Environmental adaptation	Plant-pathogen interaction	1.64913	4	229	0.0224321	0.110079	ko04626	AT3G10660;AT5G04870;AT2G13800;AT3G43810	K13412+K13412+K13416+K02183
AT3G49910		AT3G60160	2.33987	1.22203		AT4G15680		Metabolism	Amino acid metabolism	Alanine, aspartate and glutamate metabolism	1.59512	2	52	0.0254029	0.110079	ko00250	AT1G36280;AT3G47340	K01756+K01953
AT3G22660		AT5G03170	2.30169	-2.40866		AT5G37180		Genetic Information Processing	Replication and repair	DNA replication	1.59512	2	52	0.0254029	0.110079	ko03030	AT1G67630;AT2G07690	K02321+K02209
AT2G26740		AT2G24170	2.15405	1.64218		AT1G04490		Environmental Information Processing	Membrane transport	ABC transporters	0.808099	1	35	0.155561	0.428331	ko02010	AT3G60160	K05665
AT1G35720		AT5G03260	2.06577	-2.43291		AT5G45720		Genetic Information Processing	Folding, sorting and degradation	Ubiquitin mediated proteolysis	0.761201	2	157	0.1733	0.428331	ko04120	AT5G52250;AT1G64230	K10143+K06689
AT1G55730		AT4G15640	2.03952	1.42273		AT2G24610		Cellular Processes	Transport and catabolism	Autophagy - other eukaryotes	0.745265	1	41	0.179777	0.428331	ko04136	AT3G49590	K08331
AT2G32520		AT1G55205	1.98428	1.00395		AT1G07880		Environmental Information Processing	Signal transduction	Plant hormone signal transduction	0.743394	3	307	0.180554	0.428331	ko04075	AT3G61900;AT2G13800;AT5G47220	K14488+K13416+K14517
AT1G22070		AT3G15350	1.94311	1.06995		AT2G18180		Metabolism	Energy metabolism	Sulfur metabolism	0.735778	1	42	0.183748	0.428331	ko00920	AT4G39940	K00860
AT4G09000		AT2G46650	1.84696	1.02031		AT3G12910		Environmental Information Processing	Signal transduction	MAPK signaling pathway - plant	0.704012	2	171	0.197691	0.428331	ko04016	AT2G13800;AT3G43810	K13416+K02183
AT2G38960		AT3G56710	1.82069	-1.08248		AT2G34440		Genetic Information Processing	Folding, sorting and degradation	SNARE interactions in vesicular transport	0.660229	1	51	0.218661	0.437322	ko04130	AT2G18260	K08486
AT1G70810		AT5G52740	1.80313	-1.49155		AT2G25470		Metabolism	Nucleotide metabolism	Pyrimidine metabolism	0.574195	1	64	0.266566	0.495052	ko00240	AT1G14250	K01510
AT1G24575		AT5G52320	1.80044	1.4121		AT2G01818		Metabolism	Amino acid metabolism	Tryptophan metabolism	0.530724	1	72	0.294629	0.502042	ko00380	AT1G24100	K11820
AT2G45000		AT4G02420	1.7933	-1.5864		AT5G56200		Metabolism	Global and overview maps	2-Oxocarboxylic acid metabolism	0.488162	1	81	0.324966	0.502042	ko01210	AT1G24100	K11820
AT3G08520		AT2G40550	1.74655	-1.63003		AT3G62960		Environmental Information Processing	Signal transduction	Phosphatidylinositol signaling system	0.483785	1	82	0.328258	0.502042	ko04070	AT3G43810	K02183
AT1G80230		AT4G26780	1.67793	1.15781		AT2G37590		Genetic Information Processing	Translation	Ribosome biogenesis in eukaryotes	0.435831	1	94	0.36658	0.529505	ko03008	AT1G63810	K14544
AT5G60980		AT4G39940	1.62509	1.10497		AT4G40000		Metabolism	Carbohydrate metabolism	Pentose and glucuronate interconversions	0.328507	1	130	0.469345	0.642262	ko00040	AT3G27400	K01728
AT1G28380		AT5G19250	1.62063	-1.25421		AT3G58350		Genetic Information Processing	Translation	Ribosome	0.279341	2	361	0.525604	0.683285	ko03010	AT5G23535;AT4G39880	K02895+K02892
AT2G21580		AT3G27400	1.58775	1.63372		AT3G50570		Cellular Processes	Transport and catabolism	Endocytosis	0.244869	1	172	0.569025	0.704507	ko04144	AT3G62290	K07937
AT1G06870		AT5G23535	1.58181	1.03086		AT1G77380		Genetic Information Processing	Transcription	Spliceosome	0.195115	1	207	0.638094	0.750967	ko03040	AT4G25500	K12893
AT3G45640		AT5G47130	1.55993	1.14549		AT1G79170		Genetic Information Processing	Folding, sorting and degradation	Protein processing in endoplasmic reticulum	0.177625	1	222	0.664317	0.750967	ko04141	AT1G64230	K06689
AT5G62050		AT1G20850	1.54265	-1.52009		AT5G46500		Metabolism	Global and overview maps	Biosynthesis of amino acids	0.143518	1	257	0.718591	0.778473	ko01230	AT3G47340	K01953
AT3G11040		AT3G02650	1.53724	1.01124		AT5G46880		Metabolism	Global and overview maps	Biosynthesis of secondary metabolites	0.0473768	4	1284	0.896651	0.932517	ko01110	AT1G36280;AT1G18590;AT1G24100;AT3G47340	K01756+K22321+K11820+K01953
AT5G40480		AT4G23130	1.52496	1.07317		AT1G53880		Metabolism	Global and overview maps	Metabolic pathways	0.00225126	6	2453	0.99483	0.99483	ko01100	AT1G36280;AT4G39940;AT3G27400;AT1G24100;AT1G14250;AT3G47340	K01756+K00860+K01728+K11820+K01510+K01953
AT1G25520		AT4G27010	1.50915	1.73174		AT5G07080
AT3G11510		AT1G67630	1.49772	-1.24902		AT5G62730
AT5G39020		AT4G04790	1.46898	1.88286		AT1G68470
AT5G15470		AT5G44350	1.42095	2.49317		AT4G29600
AT4G28480		AT4G26800	1.36434	1.54698		AT5G67020
AT2G11890		AT1G24100	1.3547	1.54277		AT4G00970
AT5G15320		AT5G04870	1.33737	1.63948		AT3G50040
AT5G55200		AT5G44070	1.33381	1.1353		ATMG00810
AT3G19360		AT2G07690	1.32054	-1.06758		AT3G15650
AT3G19100		AT1G18590	1.29228	1.16028		AT2G39240
AT3G52870		AT3G43810	1.2521	1.11148		AT5G47960
AT2G22490		AT4G21700	1.2516	1.18728		AT1G65486
AT1G21720		AT4G30090	1.2474	2.9418		AT5G50890
AT1G09850		AT1G18630	1.23874	1.05738		AT1G01680
AT2G24120		AT5G06810	1.23667	1.12129		AT5G07070
AT3G60800		AT1G52800	1.20965	-1.53092		AT5G04480
AT4G03080		AT1G36280	1.20347	1.2071		AT4G03340
AT3G48350		AT2G20710	1.19774	1.02066		AT3G12340
AT4G05390		AT1G26750	1.19396	1.05795		AT5G36001
AT4G38100		AT3G15790	1.18198	1.2121		AT1G30640
AT4G16720		AT5G52380	1.16706	1.07002		AT3G13100
AT2G37600		AT1G68585	1.14002	-1.90735		AT5G36000
AT3G19130		AT1G14170	1.13374	1.08381		AT5G46700
AT3G05710		AT3G53370	1.13297	1.13018		AT5G18810
AT5G41670		AT2G04780	1.12614	1.4226		AT3G26020
AT2G29950		AT5G18820	1.1238	1.07098		AT2G41150
AT4G29210		AT2G37400	1.08183	1.22686		AT4G12500
AT1G72940		AT2G18330	1.05793	1.25081		AT3G14350
AT1G12400		AT3G53270	1.04438	1.12214		AT3G05830
AT1G78620		AT5G47220	1.03596	-1.39397		AT3G55510
AT1G33265		AT2G13800	1.02654	1.01228		AT1G63750
AT1G77030		AT1G63810	1.02509	1.35616		AT2G46680
AT2G33590		AT3G56320	1.00741	1.30422		AT4G23590
AT3G16720		AT1G56540	1.00538	1.37186		AT5G37660
AT3G15980		AT4G39880	1.00331	1.03694		AT5G42050
AT5G43400		AT5G20110	-1.01121	-1.5491		AT5G04690
AT1G05910		AT5G08520	-1.02056	-1.01946		AT5G50580
AT3G13930		AT3G17650	-1.02255	-1.09361		AT4G09510
AT3G24480		AT5G06210	-1.0351	-1.02082		AT2G32960
AT5G41860		AT2G02080	-1.04771	-1.19421		AT5G09980
AT1G76400		AT3G47620	-1.07387	-1.30521		AT5G37440
AT5G59920		AT3G01520	-1.0786	-1.06167		AT1G13630
AT4G11380		AT3G49590	-1.1228	-1.02065		AT3G26980
AT1G76950		AT2G43060	-1.15177	-1.06466		AT1G76700
AT1G15710		AT5G23380	-1.17205	-1.16902		AT1G50420
AT1G28280		AT5G49640	-1.17925	-1.58711		AT5G64760
AT1G04480		AT3G62290	-1.19329	-1.29062		AT5G03720
AT1G54630		AT1G64230	-1.20323	-1.14795		AT5G18470
AT3G16270		AT2G24240	-1.20466	-1.17736		AT3G05910
AT4G02405		AT4G21215	-1.21158	-1.03525		AT1G11940
AT2G20340		AT3G58490	-1.2155	-1.03819		AT1G51140
AT1G01650		AT1G19400	-1.21606	-1.04682		AT1G02190
AT1G27470		AT3G28960	-1.22185	-2.08414		AT2G19385
AT3G49530		AT3G63210	-1.24656	-1.4481		AT1G65490
AT5G64140		AT4G35470	-1.26845	-1.27363		AT3G15710
AT5G59550		AT5G57640	-1.27228	1.11044		AT5G58120
AT4G17270		AT4G12330	-1.29398	1.5629		AT5G24280
AT5G20830		AT1G31290	-1.29487	-1.32555		AT5G25110
AT5G22390		AT2G18280	-1.32494	-1.23232		AT4G21940
AT3G52540		AT1G75310	-1.33672	-1.62311		AT5G01110
AT5G59790		AT2G30520	-1.34544	-1.53695		AT3G51530
AT4G29680		AT3G11591	-1.34955	-1.59631		AT1G69280
AT4G31170		AT1G44110	-1.3938	-1.56976		AT5G24990
AT4G15920		AT3G20475	-1.41538	1.58613		AT5G62260
AT3G50650		AT5G06300	-1.44948	-1.41194		AT4G18340
AT4G31210		AT5G51150	-1.46289	-1.01711		AT5G12480
AT1G58380		AT1G11000	-1.46933	-1.22914		AT1G73540
AT4G34120		AT4G21326	-1.48489	1.3832		AT5G45100
AT1G72870		AT1G02700	-1.53915	1.94996		AT5G39670
AT1G72020		AT1G72820	-1.54047	-1.23633		AT3G44970
AT4G24730		AT2G35170	-1.54066	-1.11115		AT4G16660
AT2G19750		AT5G48485	-1.54097	-1.06348		AT1G70370
AT1G51060		AT3G23080	-1.60055	-1.32524		AT2G42450
AT5G12920		AT2G25200	-1.63671	-1.52486		AT3G09790
AT5G56170		AT3G45610	-1.67792	-1.71646		AT4G21180
AT5G44500		AT1G03470	-1.73927	-1.16337		AT4G19700
AT2G27530		AT5G21170	-1.74107	-1.53436		AT5G05860
AT5G20480		AT4G25500	-1.75714	-1.34255		AT3G22840
AT5G61190		AT1G75770	-1.83615	-1.06664		AT3G22260
AT4G27830		AT4G02970	-1.89222	-1.53156		AT5G66630
AT3G61100		AT1G01355	-2.04612	-1.60375		AT1G62720
AT5G63570		AT5G28770	-2.05555	-1.30737		AT3G53440
AT3G20470		AT3G63280	-2.06075	-1.43057		AT3G57940
AT3G17465		AT3G49790	-2.078	-1.24731		AT3G21300
AT4G16760		AT2G38820	-2.14451	-1.04827		AT4G36250
AT1G48440		AT3G47340	-2.17819	-2.54494		AT1G33390
AT3G04210		AT5G26010	-2.20944	1.63249		AT3G06035
AT1G11790		AT2G18260	-2.23116	-1.93077		AT2G40460
AT1G67930		AT5G52250	-2.31512	-1.08225		AT5G46240
AT1G77770		AT1G53785	-2.34111	-1.30037		AT1G78280
AT1G03905		AT3G61890	-2.36867	1.14268		AT1G64390
AT2G21790		AT5G51790	-2.46461	-3.48294		AT3G24460
AT1G80360		AT5G15120	-2.58654	1.73029		AT2G30480
AT3G15000		AT3G06070	-2.62402	-1.08325		AT2G34850
AT3G29400		AT5G55970	-2.66828	-1.64895		AT4G11830
AT1G07630		AT2G46830	-3.10792	-1.6676		AT5G54910
AT4G39920		AT3G61900	-3.12587	-1.2262		AT3G46950
AT5G43010		AT1G70880	-3.35237	-2.7157		AT2G01740
AT4G38260		AT4G28040	-4.19667	-4.44051		AT5G26220
AT4G29330						AT2G07698
AT2G22475						AT1G34440
AT1G49750						AT5G59980
AT1G04340						AT1G29030
AT3G26340						AT5G01730
AT4G21910						AT3G16320
AT4G16120						AT4G02030
AT5G42650						AT1G09995
AT4G23460						AT5G65810
AT5G53045						AT1G80710
AT1G03400						AT3G03020
AT1G04635						AT1G55690
AT5G59570						AT2G18465
AT3G07430						AT1G50670
AT5G11030						AT4G25830
AT1G48610						AT1G17690
AT1G28680						AT1G62110
AT5G57280						ATMG01120
AT5G11770						AT1G04900
AT1G75330						AT5G11780
AT3G07810						AT3G13420
AT1G16470						AT2G39120
AT2G18730						AT2G18620
AT1G23290						AT2G18950
AT1G07870						AT4G19200
AT1G65250						AT3G09540
AT5G38640						AT5G59560
AT5G37310						AT3G61380
AT4G22840						AT4G23280
AT1G71840						AT3G48830
AT1G65520						AT4G37800
AT2G19740						AT1G76440
AT1G23800						AT5G56840
AT5G18900						AT2G07777
AT3G05570						AT1G55080
AT2G20900						AT3G55820
AT2G42570						AT4G28320
AT1G52160						AT1G23280
AT2G04620						AT5G52310
AT3G08980						AT4G13345
AT5G56670						AT5G17780
AT5G22350						AT3G47510
AT3G01130						AT3G25510
AT5G55920						AT1G10650
AT5G04590						AT4G24190
AT1G48570						AT4G16845
AT1G54270						AT4G04960
AT3G13160						AT1G12880
AT4G22970						AT1G61370
AT2G37940						AT3G29633
AT3G01350						AT2G18220
AT1G67490						AT4G13040
AT5G54170						AT2G16586
AT1G17590						AT5G09630
AT3G04580						AT3G47080
AT2G25210						AT2G31740
AT2G34480						AT2G44160
AT1G47278						AT3G11470
AT3G03780						AT5G07680
AT2G14750						AT4G19450
AT5G35620						AT3G04420
AT1G16520						AT1G19350
AT1G54450						AT3G03490
AT3G25520						AT1G52260
AT5G51220						AT2G06510
AT2G39960						AT5G66540
AT2G05220						AT1G16850
AT2G41420						AT4G14455
AT2G44280						AT4G14350
AT2G31725						AT2G18196
AT2G35240						AT1G16130
AT3G44010						AT5G54130
AT2G35810						AT2G42540
AT3G11330						AT2G44270
AT2G31090						AT1G16640
AT2G45240						AT1G75680
AT5G09620						AT1G69580
AT3G63080						AT1G01140
AT2G35720						AT5G35680
AT3G05560						AT3G57660
AT5G16130						AT3G19030
AT5G38110						AT3G54980
AT1G60850						AT5G50940
AT3G44150						AT5G66420
AT5G34930						AT5G42360
AT2G36300						AT1G65510
AT5G40880						AT5G05990
AT1G20823						AT1G75500
AT2G40600						AT1G77920
AT5G61030						AT3G25210
AT5G02850						AT2G07798
AT3G12800						AT1G63860
AT3G47833						AT1G63420
AT3G62360						AT3G49720
AT4G13615						AT3G43590
AT4G08520						AT5G58380
AT1G23490						AT2G20630
AT1G49470						AT5G67090
AT1G74240						AT4G28400
AT5G17000						AT2G28590
AT4G00570						AT4G30990
AT2G15860						AT1G27500
AT4G35880						AT5G64130
AT3G46560						AT1G18200
AT1G05170						AT1G01950
AT3G15460						AT3G03270
AT3G10690						AT2G32280
AT5G62270						AT3G14570
AT5G13430						AT2G31560
AT1G59990						AT1G69485
AT5G23630						AT3G55340
AT1G71780						AT1G02770
AT2G39250						AT5G67250
AT5G43960						AT5G38565
AT3G18600						AT3G50960
AT2G32060						AT3G04110
AT5G13500						AT5G66410
AT3G04710						AT1G25682
AT1G53240						AT5G54710
AT2G20450						AT1G06770
AT2G45440						AT5G39380
AT2G43780						AT4G21090
AT5G53330						AT4G15690
AT3G06680						AT3G20500
AT3G56490						AT1G70670
AT3G05050						AT5G52410
AT3G23390						AT5G62700
AT1G51710						AT4G12490
AT5G22100						AT4G25150
AT1G06640						AT5G63220
AT5G51040						AT3G29200
AT3G22330						AT1G14740
AT1G04945						AT1G07900
AT3G53870						AT3G25585
AT3G49080						AT2G43630
AT5G56090						AT5G11010
AT4G04180						AT4G25340
AT3G45310						AT5G15810
AT4G39210						AT1G32330
AT1G18080						AT1G18910
AT3G03570						AT1G62380
AT1G22180						AT2G43490
AT1G21090						AT2G31340
AT5G03320						AT3G53750
AT1G62730						AT3G04130
AT5G38990						AT1G72700
AT1G78300						AT2G36850
AT2G23380						AT5G56460
AT1G56070						AT2G11520
AT5G38890						AT5G26920
AT5G58420						AT4G14360
AT3G28950						AT1G11710
AT3G20440						AT3G05660
AT3G51350						AT1G27110
AT3G28720						AT4G28010
AT2G30870						AT1G79150
AT2G30050						AT5G18950
AT3G14790						AT2G28080
AT4G13350						AT5G15730
AT1G01120						AT1G64760
AT5G39320						AT3G49180
AT2G40765						AT5G46410
AT3G56800						AT4G26110
AT1G56345						AT5G22690
AT4G11120						AT3G29170
AT2G02860						AT1G06900
AT1G70770						AT1G78930
AT1G08580						AT3G18100
AT3G53760						AT1G60890
AT1G55820						AT3G01160
AT3G05590						AT1G05360
AT5G07110						AT1G76380
AT1G18600						AT2G21520
AT3G07980						AT2G24550
AT3G04600						AT3G15180
AT5G03850						AT5G18360
AT5G16440						AT4G38740
AT5G07460						AT1G13195
AT5G40960						AT4G12240
AT1G61770						AT3G13470
AT1G57610						AT2G17290
AT5G66910						AT3G07040
AT3G56020						AT5G50440
AT1G10490						AT5G08310
AT4G12250						AT1G74960
AT5G33290						AT1G33350
AT3G22300						AT1G58025
AT3G59820						AT5G14410
AT5G03030						AT2G01021
AT2G09990						AT5G48160
AT3G05060						AT5G48960
AT2G22780						AT3G47030
AT3G49390						AT5G56310
AT1G70600						AT4G18380
AT5G45030						AT5G40230
AT5G43380						AT1G58300
AT1G19710						AT3G09470
AT4G31490						AT4G27990
AT5G45420						AT1G17510
AT3G61820						AT2G41370
AT1G28570						AT5G11020
AT1G75510						AT5G50110
AT3G09690						AT5G20620
AT1G22780						AT5G42450
AT5G15550						AT1G79670
AT3G20000						AT5G61250
AT5G45775						AT4G17080
AT5G54900						AT3G45890
AT1G73240						AT4G02440
AT1G57660						AT5G48250
AT3G16760						AT1G79750
AT2G39770						AT4G21860
AT3G25220						AT3G03330
AT1G67970						AT4G39925
AT4G37650						AT2G27990
AT5G33320						AT2G21170
AT4G21720						AT4G16330
AT4G20440						AT5G27670
AT3G61280						AT1G18460
AT1G05350						AT5G36940
AT3G62460						AT1G68945
AT3G63030						AT4G38350
AT1G16610						AT1G02560
AT1G54360						AT5G12110
AT1G18740						AT1G03970
AT1G78920						AT5G10810
AT2G24050						AT5G58787
AT2G20390						AT5G18850
AT2G04030						AT1G08070
AT1G59960						AT2G43900
AT5G13100						AT4G34860
AT5G19920						AT5G01320
AT3G02190						AT4G37470
AT5G12860						AT1G55850
AT5G12080						AT1G79770
AT4G26230						AT3G47950
AT3G02770						AT5G56990
AT1G09590						AT4G15560
AT2G34357						AT5G13470
AT3G22890						AT4G16480
AT3G01040						AT1G16490
AT5G39740						AT3G24503
AT5G21482						AT1G66060
AT1G16400						AT3G06050
AT1G07920						AT4G20070
AT5G08180						AT2G35795
AT1G65290						AT4G36550
AT2G27720						AT3G02040
AT1G59870						AT2G42620
AT4G08690						AT3G10190
AT4G00430						AT2G16780
AT3G13110						AT1G34380
AT2G01720						AT3G54920
AT4G26210						AT1G03410
AT4G15000						AT1G49170
AT3G62580						AT1G50380
AT3G17340						AT3G11080
AT5G64650						AT3G13090
AT1G22300						AT1G11930
AT5G44780						AT3G16190
AT2G39660						AT3G61570
AT5G37510						AT1G16930
AT1G79550						AT3G45980
AT5G48880						AT5G26210
AT2G36330						AT1G50170
AT3G54110						AT5G06620
AT1G31130						AT1G65985
AT1G47640						AT3G12950
AT1G72370						AT5G12360
AT2G46000						AT4G02520
AT2G23350						AT3G61750
AT1G53710						AT5G23320
AT3G51010						AT1G06110
AT1G28390						AT2G44380
AT2G24390						AT1G30110
AT1G50430						AT1G62040
AT1G04690						AT4G29540
AT3G52730						AT4G29310
AT4G30340						AT1G14920
AT4G36150						AT1G58220
AT5G37770						AT5G04790
AT4G13930						AT5G14230
AT3G03600						AT3G62270
AT5G13890						AT1G14580
AT4G33100						AT5G16560
AT5G14800						ATMG00513
AT5G03080						AT4G14760
AT5G47930						AT2G15880
AT2G37270						AT5G53500
AT5G23510						AT5G24655
AT5G40650						AT2G05380
AT2G30890						AT5G57815
AT1G10280						AT3G50140
AT3G25730						AT2G26560
AT2G18900						ATCG00550
AT4G34360						AT5G17523
AT5G15980						AT5G25830
AT5G66200						AT5G18290
AT3G52930						AT5G05180
AT3G62830						AT3G55420
AT3G24180						AT3G01910
AT1G67940						AT1G06500
AT2G46440						AT2G46070
AT3G07060						AT5G64180
AT2G40380						AT1G56010
AT5G22650						AT4G23310
AT2G18020						AT4G29140
AT3G47930						AT5G47510
AT3G23570						AT3G61540
AT1G28110						AT5G01770
AT5G23880						AT5G12470
AT3G18410						AT1G03210
AT2G20610						AT3G23840
AT5G22740						AT2G12462
AT1G59860						AT3G22450
AT5G66850						AT2G31020
AT3G06550						AT3G60150
AT5G14580						AT5G39865
AT3G53430						AT1G20690
AT1G79610						AT4G01500
AT2G16950						AT3G18250
AT1G66080						AT1G51360
AT5G65270						AT3G54160
AT1G14320						AT3G58690
AT2G20420						AT5G65750
AT4G28250						AT2G47890
AT5G61780						AT4G25990
AT1G06790						AT5G23280
AT2G39110						AT5G05560
AT2G46520						AT1G50000
AT5G39790						AT5G09770
AT4G35260						AT4G15500
AT4G22320						AT5G63690
AT2G27840						AT2G16650
AT2G40820						AT4G27660
AT4G37630						AT5G20410
AT2G47650						AT3G12120
AT4G22550						AT3G56960
AT5G56000						AT1G01740
AT1G23460						AT2G34400
AT1G69440						AT1G68110
AT2G34050						AT1G13110
AT3G42950						AT4G37670
AT3G13230						AT4G06536
AT5G18520						AT3G57240
AT5G04160						AT1G13250
AT2G41770						AT1G75040
AT3G46940						AT2G03150
AT3G52040						AT3G18260
AT4G12650						AT5G27680
AT4G26055						AT5G66052
AT2G03980						AT2G01175
AT5G24430						AT1G10470
AT1G53280						AT2G20570
AT5G60670						AT1G73680
AT2G20585						AT2G32880
AT2G20530						AT4G37870
AT3G44100						AT2G37560
AT2G47600						AT3G09020
AT2G25190						AT1G20840
AT5G60020						AT5G64780
AT5G40830						AT1G23840
AT1G69790						AT3G16640
AT4G18040						AT1G33340
AT4G36680						AT2G21185
AT1G11905						AT1G32190
AT5G09510						AT5G57890
AT2G31670						AT5G14530
AT3G10985						AT2G31810
AT1G27450						AT2G28250
AT1G52760						AT2G36790
AT5G61240						AT2G33760
AT2G20480						AT5G45490
AT3G02510						AT1G56130
AT3G06530						AT2G28840
AT1G07140						AT3G56550
AT4G15770						AT3G45260
AT1G80290						AT4G13885
AT5G11810						AT2G05630
AT4G15165						AT5G66790
AT1G11200						AT3G12150
AT1G64700						AT5G52540
AT3G09630						AT1G38131
AT1G63940						AT1G60630
AT2G37890						AT1G47395
AT4G25230						AT4G21870
AT4G13850						AT1G18400
AT3G44450						AT3G53540
AT1G74430						AT5G41160
AT2G24200						AT2G28190
AT5G43745						AT3G22070
AT5G49630						AT5G66040
AT5G20020						AT1G10990
AT5G50370						AT4G25470
AT5G49280						AT1G21680
AT1G47560						AT1G09350
AT1G80280						AT1G72420
AT1G69870						AT5G66310
AT4G13950						AT3G56060
AT3G55280						AT1G62200
AT5G40770						AT2G43150
AT5G14030						AT1G16515
AT1G55040						AT4G09080
AT4G04210						AT3G49510
AT2G06255						AT1G70020
AT3G10530						AT5G09225
AT5G27850						AT1G12160
AT2G43940						AT1G04240
AT1G77840						AT1G56550
AT3G11090						ATCG00640
AT3G62370						AT5G42100
AT1G51980						AT2G31230
AT1G14410						AT3G46320
AT1G07940						AT3G47460
AT2G01610						AT2G32765
AT5G16450						AT1G13140
AT5G60890						AT1G58807
AT3G06700						AT4G27460
AT1G73250						AT1G31335
AT1G75990						AT3G53350
AT4G05010						AT5G54585
AT2G48030						AT1G14880
AT3G26410						AT1G18710
AT3G13860						AT4G04925
AT1G78660						AT2G24870
AT1G31660						AT2G39570
AT5G49910						AT2G05540
AT3G60770						ATCG00560
AT2G36170						AT3G60320
AT5G44635						AT2G22420
AT1G79920						AT1G25275
AT5G51570						AT4G13890
AT2G13650						AT5G40340
AT1G56450						AT5G62410
AT5G50810						AT1G55740
AT3G21240						AT1G62990
AT3G51800						AT5G52720
AT2G41670						AT5G36790
AT5G11950						AT4G15960
AT5G55130						AT2G25770
AT3G51970						AT3G27250
AT2G19730						AT2G16270
AT1G67360						AT1G33840
AT2G47610						AT5G14650
AT3G48890						AT1G71390
AT3G12580						AT3G22690
AT5G08670						AT2G14610
AT1G77750						AT5G25190
AT3G11130						AT1G74630
AT1G04200						AT1G22065
AT4G01370						AT2G22810
AT4G17430						AT5G10140
AT1G30960						AT5G09730
AT3G06320						AT3G52160
AT1G61790						AT3G21550
AT2G17420						AT3G14630
AT2G40950						AT4G03210
AT2G48090						AT1G48280
AT3G07568						AT5G62040
AT5G19875						AT2G46050
AT5G10610						AT1G62510
AT3G16780						AT1G66960
AT1G49410						AT1G57980
AT3G60245						AT3G27025
AT4G31985						AT4G36430
AT4G39690						AT5G10080
AT5G38530						AT5G08330
AT1G14810						AT2G21890
AT3G16700						AT4G28420
AT1G16560						AT4G24860
AT1G65030						AT4G17460
AT5G10440						AT1G14080
AT2G25520						AT2G13422
AT1G66070						AT5G61610
AT1G07030						AT1G61160
AT4G21740						AT5G13250
AT2G45710						AT5G40450
AT4G22580						AT3G24900
AT2G30860						AT5G62280
AT4G03120						AT5G48290
AT5G22130						AT1G65483
AT3G07130						AT1G15900
AT1G57820						AT5G51550
AT4G19006						AT4G34800
AT1G10290						AT3G46490
AT1G04120						AT3G18900
AT3G62250						AT4G03505
AT1G80270						AT1G65360
AT1G20950
AT3G48930
AT4G37660
AT1G35320
AT1G71210
AT3G14740
AT5G14790
AT3G25400
AT1G05620
AT5G37600
AT2G46510
AT5G26270
AT2G39460
AT3G55010
AT5G03210
AT4G33540
AT4G38790
AT2G19690
AT3G11580
AT4G31110
AT4G28450
AT1G10630
AT4G01480
AT2G31390
AT4G00026
AT3G61760
AT4G24330
AT5G12300
AT1G07370
AT3G01280
AT3G02875
AT5G14380
AT1G19440
AT5G47200
AT2G44120
AT1G16830
AT1G69250
AT5G19300
AT3G25900
AT3G17609
AT4G12290
AT1G22650
AT3G01640
AT3G49010
AT5G61020
AT3G59020
AT5G19650
AT3G22845
AT5G41400
AT4G09750
AT2G05710
AT1G50740
AT5G55610
AT3G25110
AT4G09320
AT1G26880
AT4G35500
AT3G51790
AT3G53780
AT3G47830
AT1G44900
AT3G16920
AT3G23300
AT4G11010
AT3G04840
AT2G29500
AT3G06540
AT1G28395
AT4G33905
AT4G00860
AT3G16080
AT3G07770
AT4G02060
AT4G25840
AT2G39020
AT2G33845
AT1G55900
AT5G04895
AT3G57150
AT2G37620
AT5G10390
AT5G11240
AT4G27520
AT2G33490
AT5G11630
AT1G68570
AT5G55400
AT5G03630
AT1G79930
AT1G26740
AT1G21270
AT5G22440
AT1G05000
AT5G19930
AT5G44370
AT1G35560
AT1G72930
AT1G61870
AT3G27540
AT3G44590
AT3G23600
AT1G15120
AT4G35550
AT2G30490
AT1G26340
AT5G54650
AT3G22230
AT3G48490
AT5G65870
AT5G24810
AT1G64400
AT2G35790
AT3G56030
AT5G05590
AT4G34630
AT3G02930
AT5G67500
AT2G36620
AT3G23940
AT1G79470
AT3G13910
AT5G20080
AT1G30630
AT2G41490
AT3G48250
AT4G18950
AT5G48580
AT1G01630
AT3G13050
AT2G04650
AT3G11120
AT5G44400
AT4G34570
AT1G67800
AT1G22900
AT5G61170
AT5G04330
AT2G38290
AT2G17250
AT1G31220
AT5G08680
AT5G27490
AT3G01800
AT4G09012
AT1G28600
AT5G47060
AT4G09570
AT4G14800
AT5G11970
AT3G20390
AT1G51680
AT5G55930
AT3G07110
AT2G44350
AT3G07480
AT1G07930
AT4G13180
AT3G11320
AT1G11890
AT5G38340
AT5G17420
AT3G08640
AT1G44790
AT3G26590
AT4G27270
AT2G20370
AT5G64290
AT4G21150
AT3G05500
AT1G54575
AT4G03420
AT2G46170
AT4G20020
AT1G32380
AT3G27240
AT5G02410
AT2G24570
AT1G45688
AT1G25370
AT5G22780
AT2G32990
AT3G60660
AT4G21500
AT2G41180
AT5G52980
AT4G30260
AT5G56350
AT1G30320
AT1G04990
AT3G23410
AT1G66250
AT2G27775
AT5G06550
AT3G19250
AT3G11280
AT2G16440
AT1G53480
AT3G14620
AT1G27580
AT1G67620
AT5G43170
AT5G28490
AT2G19670
AT3G28940
AT3G06300
AT5G52650
AT2G45790
AT1G14670
AT3G08950
AT5G56610
AT2G27710
AT5G54810
AT1G05640
AT2G32220
AT2G29450
AT5G46870
AT2G32930
AT1G03180
AT1G74950
AT2G22770
AT5G63400
AT5G17060
AT1G14060
AT4G33140
AT1G66970
AT5G24760
AT2G30040
AT3G63460
AT4G12600
AT2G28500
AT3G21560
AT1G27970
AT3G03341
AT2G41010
AT3G56340
AT4G39740
AT1G56110
AT3G53940
AT2G35610
AT3G43270
AT5G51770
AT4G01660
AT3G05650
AT3G16565
AT2G41410
AT2G47730
AT2G34250
AT1G74750
AT1G41880
AT2G05260
AT4G21140
AT5G27395
AT5G60390
AT5G26667
AT3G07720
AT4G10450
AT4G22230
AT5G02870
AT2G16600
AT4G32390
AT1G32100
AT2G24490
AT1G53920
AT1G66590
AT3G57490
AT2G46535
AT1G71850
AT5G65880
AT1G64060
AT4G23320
AT2G15000
AT2G24970
AT4G27585
AT5G42150
AT3G29360
AT1G77940
AT1G48850
AT3G27280
AT3G09720
AT4G30530
AT1G76160
AT5G13060
AT5G51830
AT1G32210
AT3G58660
AT5G64660
AT3G17780
AT1G18540
AT4G18780
AT2G23300
AT3G01930
AT5G52570
AT3G16470
AT2G36530
AT3G44340
AT5G18730
AT1G34130
AT1G80720
AT3G57280
AT2G20940
AT1G72450
AT1G59970
AT4G39820
AT5G07130
AT2G47510
AT5G27760
AT5G01500
AT4G36640
AT1G54990
AT2G38080
AT3G17240
AT4G21380
AT1G55420
AT5G11230
AT1G56330
AT5G24290
AT3G47370
AT3G15352
AT1G57590
AT5G24980
AT2G30720
AT4G39390
AT4G18170
AT3G19440
AT3G18580
AT4G01540
AT4G30980
AT1G31580
AT3G09910
AT5G08160
AT2G46620
AT5G53370
AT3G55605
AT3G07390
AT2G29490
AT1G11540
AT1G15870
AT3G55750
AT3G15020
AT5G59850
AT3G25760
AT3G13520
AT3G22310
AT3G08580
AT1G32920
AT2G44300
AT2G44660
AT4G14400
AT5G22860
AT1G29195
AT5G58770
AT3G19500
AT4G37450
AT1G53310
AT5G19440
AT4G03820
AT2G17500
AT3G50760
AT4G20780
AT4G14220
AT5G47910
AT1G14130
AT2G21160
AT2G02010
AT3G22231
AT5G13550
AT4G37690
AT1G61570
AT5G66680
AT2G23910
AT4G01810
AT4G29780
AT1G52780
AT4G17615
AT2G38810
AT4G31600
AT5G14040
AT1G05730
AT2G34260
AT2G21550
AT2G45300
AT1G72920
AT5G59480
AT5G41880
AT5G62500
AT1G77420
AT5G01210
AT3G54820
AT3G53890
AT4G35060
AT4G22770
AT3G16410
AT2G40750
AT5G19690
AT1G25500
AT1G48630
AT4G10040
AT5G23850
AT3G18760
AT3G09200
AT3G44750
AT1G80120
AT3G25770
AT5G09840
AT5G35735
AT3G19620
AT2G46420
AT5G08690
AT4G30840
AT5G09590
AT2G31270
AT4G29700
AT1G02460
AT1G76620
AT3G23990
AT1G70700
AT2G38760
AT3G59760
AT3G16400
AT4G37910
AT5G45280
AT3G62020
AT3G53260
AT5G36880
AT3G16050
AT2G39050
AT4G35600
AT3G18130
AT3G21750
AT5G51890
AT1G05630
AT2G40390
AT2G37250
AT4G24830
AT5G46910
AT5G10300
AT1G32640
AT1G17430
AT4G17670
AT2G34930
AT2G39700
AT4G31790
AT5G10840
AT3G23810
AT4G16140
AT5G07350
AT4G16740
AT1G53645
AT2G17630
AT3G48570
AT1G11320
AT5G43250
AT5G55050
AT2G43530
AT3G50910
AT1G02030
AT4G13320
AT1G52720
AT1G52040
AT2G42760
AT5G02260
AT1G14980
AT4G35590
AT5G18220
AT2G43580
AT5G65020
AT2G38490
AT1G52290
AT3G14900
AT4G31700
AT4G31810
AT4G18800
AT5G66320
AT3G44560
AT3G54810
AT1G01900
AT5G02050
AT4G26940
AT3G03450
AT1G20510
AT5G66650
AT4G28170
AT3G27230
AT3G20860
AT1G64220
AT5G55070
AT4G34200
AT3G16460
AT5G64710
AT5G19750
AT1G04540
AT4G02940
AT3G22235
AT1G63220
AT2G32487
AT3G21700
AT5G16930
AT2G25620
AT3G47960
AT3G09032
AT1G06000
AT2G36880
AT3G09260
AT5G12870
AT4G01850
AT5G56980
AT3G52470
AT1G52410
AT2G41090
AT5G25010
AT5G41120
AT1G27730
AT2G37690
AT1G78570
AT3G46660
AT1G24470
AT5G52390
AT1G44350
AT3G28840
AT1G11670
AT4G30800
AT4G13000
AT1G17620
AT4G15120
AT4G02360
AT5G26030
AT2G30395
AT3G50770
AT4G04940
AT1G06180
AT5G36220
AT3G22930
AT5G11740
AT1G78210
AT1G17830
AT1G66620
AT3G56200
AT2G05915
AT1G64200
AT2G22330
AT3G46110
AT4G15150
AT2G39220
AT3G59850
AT5G16190
AT3G21890
AT1G56150
AT5G54690
AT4G02930
AT3G10110
AT2G33210
AT1G04220
AT2G37960
AT3G52630
AT1G72470
AT3G08860
AT2G37710
AT4G13860
AT1G07890
AT2G33350
AT4G19460
AT1G23100
AT5G64080
AT5G03390
AT4G23690
AT3G57630
AT3G44260
AT4G08390
AT1G54030
AT5G22630
AT5G14700
AT2G30020
AT5G22250
AT4G27652
AT1G74100
AT2G34070
AT1G48370
AT2G29710
AT2G37510
AT4G01070
AT5G57150
AT5G46360
AT1G26770
AT3G45870
AT1G65850
AT5G65140
AT5G47730
AT2G40320
AT4G39980
AT4G35630
AT2G38360
AT2G22880
AT4G32800
AT1G23410
AT5G13830
AT4G17030
AT5G49480
AT5G24420
AT4G30430
AT4G23170
AT1G16370
AT1G80840
AT5G15650
AT2G45680
AT4G27070
AT2G43590
AT5G56795
AT1G79110
AT4G18890
AT5G15490
AT2G46940
AT4G25630
AT2G45940
AT1G61640
AT4G11350
AT1G29330
AT1G17170
AT1G62870
AT2G47550
AT1G31550
AT2G22930
AT2G43520
AT4G35350
AT1G61890
AT4G34950
AT3G03060
AT5G38120
AT3G50220
AT4G21865
AT1G73965
AT2G06050
AT5G41070
AT2G35930
AT4G23600
AT5G41900
AT1G61110
AT1G59865
AT1G10530
AT5G44574
AT1G05100
AT1G68765
AT5G22930
AT2G33847
AT3G19970
AT4G18630
AT3G20370
AT5G38610
AT3G01345
AT4G06744
AT2G34810
AT5G28646
AT1G58170
AT5G46295
AT5G51060
AT1G79310
AT2G36590
AT2G37870
AT5G13490
AT4G16700
AT1G53542
AT5G53750
AT1G33612
AT5G09470
AT1G74000
AT2G04570
AT4G20970
AT2G38750
AT2G45930
AT3G23240
AT5G40020
AT2G37430
AT4G18440
AT2G29440
AT1G19180
AT5G37490
AT1G52565
AT3G49340
AT3G49690
AT1G50400
AT3G23230
AT1G10370
AT1G17420
AT5G64667
AT1G28370
AT1G61255
AT5G19100
AT3G45140
AT3G22415
AT2G15760
AT4G15440
AT3G25250
AT4G27860
AT5G42860
AT5G62380
AT4G16600
AT4G30280
AT2G23540
AT5G36260
AT1G65890
AT1G19670
AT5G07310
AT3G13650
AT1G05680
AT3G02230
AT5G24780
AT1G33260
AT4G35165
AT3G06890
AT3G53232
AT2G27690
AT2G33020
AT5G21960
AT5G64750
AT5G60730
AT4G09990
AT5G13330
AT5G44380
AT5G52050
AT3G17580
AT5G67210
AT2G28315
AT5G52400
AT4G17470
AT2G39330
AT5G44050
AT2G29750
AT1G72520
AT4G04710
AT2G03040
AT1G24090
AT2G48140
AT2G31690
AT1G19640
AT5G63450
AT5G37300
AT3G51450
AT1G54020
AT3G57010
AT2G32510
AT4G10720
AT2G22760
AT3G12145
AT5G65530
AT1G09500
AT5G61550
AT5G58860
AT2G44840
AT1G60470
AT5G12340
AT1G17750
AT3G46700
AT3G46520
AT3G48450
AT5G26260
AT1G17380
AT3G46680
AT1G18020
AT5G40210
AT3G16330
AT1G73325
AT5G24770
AT1G10585
AT1G61800
AT1G61610
AT3G59220
AT4G08870
AT1G29290
AT5G36925
AT2G25820
AT3G25180
AT2G26010
AT3G04300
AT2G22510
AT5G52730
AT2G48130
AT4G05030
AT1G54010
AT1G05800
AT1G30135
AT1G14120
AT1G02205
AT5G59320
AT4G12410
AT5G03204
AT2G21100
AT4G35160
AT4G36950
AT3G53600
AT3G48520
AT4G10390
AT4G02320
AT3G60120
AT2G44578
AT3G44830
AT4G24110
AT1G68850
AT2G38060
AT4G11911
AT3G23250
AT4G15210
AT3G10340
AT1G43160
AT5G60650
AT4G16730
AT4G17280
AT3G25780
AT1G71520
AT5G13900
AT2G38380
AT4G37850
AT5G54700
AT5G13220
AT2G40180
AT3G09950
AT5G27060
AT1G15415
AT3G49130
AT5G64890
AT4G37990
AT4G31970
AT1G61120
AT2G18150
AT2G39030
AT1G70130
AT3G22275
AT2G14290
AT4G37710
AT3G61930
AT4G10290
AT2G29460
AT1G64160
AT5G44420
AT3G50280
AT2G39530
AT3G44326
AT4G24340
AT1G74010
AT1G66570
AT2G30830
AT2G37770
AT4G21830
AT2G38240
AT1G66280
AT5G59310
AT1G51780
AT1G76640
AT2G24210
AT5G44430
AT3G11480
AT4G25580
AT3G42800
AT3G10780
AT3G26150
AT3G11550
AT1G29420
AT1G73120
AT4G26288
AT3G02310
AT3G13229
AT1G72980
AT3G03830
AT1G19530
AT3G16670
AT3G14760
AT2G14247
AT5G25490
AT4G02290
AT5G40900
AT3G15440
AT1G17700
AT2G20670
AT3G22100
AT2G41240
AT3G51325
AT1G15330
AT1G17710
AT4G08867
AT1G33055
AT4G35770
AT1G01190
AT5G01015
AT3G58060
AT4G31380
AT5G51330
AT3G56970
AT4G36850
AT3G56980
AT3G63088
AT5G43840
AT3G03840
AT3G50980
AT3G15450
AT5G26620
AT1G67030
AT3G43850
AT5G51600
AT4G18970
AT3G26460
AT3G06880
AT4G34970
AT2G42720
AT1G15550
AT2G27229
AT5G22310
AT1G22120
AT3G27440
AT4G34790
AT5G52330
AT5G14360
AT1G13609
AT5G58360
AT3G21090
AT1G27045
AT1G49940
AT5G12280
AT3G32980
AT2G31141
AT4G33370
AT5G22920
AT1G01520
AT2G30432
AT5G60260
AT5G20635
AT5G18840
AT1G79700
AT2G20515
AT5G28080
AT2G25900
AT3G18530
AT5G15150
AT4G21820
AT5G41590
AT2G46790
AT2G34180
AT1G49900
AT5G66670
AT5G14470
AT1G32560
AT2G31980
AT2G31910
AT5G02020
AT1G47400
AT3G50560
AT2G21820
AT1G73830
AT1G74670
AT5G05250
AT5G47550
AT3G03820
AT5G45310
AT1G75190
AT3G47980
AT1G19540
AT1G80920
AT3G48240
AT5G01480
AT2G41550
AT4G17970
AT2G19990
AT4G24150
AT3G29670
AT3G07350
AT1G50830
AT1G29560
AT4G27310
AT3G05140
AT5G35740
AT1G26600
AT5G23700
AT5G13840
AT4G03510
AT1G44160
AT3G12710
AT1G23050
AT2G06850
AT1G59670
AT2G47560
AT2G18300
AT5G64910
AT1G34460
AT4G10310
AT4G13540
AT1G03170
AT2G46970
AT3G62090
AT4G11400
AT3G60670
AT4G24230
AT2G39705
AT1G04360
AT1G78970
AT1G05770
AT1G49005
AT2G35140
AT1G14490
AT3G14170
AT1G17960
AT4G28703
AT3G42850
AT3G18773
AT5G57380
AT1G70290
AT5G19120
AT4G29760
AT5G47160
AT5G27220
AT1G68840
AT2G42820
AT3G16175
AT5G07000
AT5G57785
AT4G03380
AT2G19970
AT5G08150
AT1G77210
AT4G26660
AT2G39800
AT2G47770
AT3G01620
AT4G30610
AT4G37770
AT3G13065
AT4G35100
AT3G60290
AT4G10845
AT4G33260
AT1G35730
AT3G11690
AT1G75180
AT3G55646
AT1G71030
AT2G27830
AT5G55010
AT4G12545
AT1G52820
AT1G11380
AT3G51910
AT4G35720
AT3G47100
AT4G28240
AT3G21460
AT1G01620
AT3G54070
AT1G03090
AT1G50190
AT1G02860
AT5G47590
AT1G60110
AT5G67190
AT5G51390
AT1G62700
AT1G33700
AT5G15230
AT5G57240
AT3G56780
AT2G17780
AT5G61200
AT2G17036
AT5G52300
AT2G05370
AT5G24120
AT1G75260
AT5G26000
AT3G14360
AT1G03620
AT3G48480
AT4G33467
AT1G62580
AT3G14452
AT5G03860
AT2G22620
AT1G18810
AT4G36900
AT1G01110
AT2G15960
AT5G03495
AT4G25410
AT5G25240
AT4G39070
AT1G10610
AT2G41750
AT1G68870
AT1G12030
AT2G45820
AT5G53700
AT3G56130
AT5G13740
AT1G13245
AT4G37240
AT2G15830
AT5G01520
AT3G11600
AT1G13790
AT2G01940
AT5G61590
AT3G62500
AT5G54470
AT1G22640
AT1G19750
AT4G11360
AT5G22794
AT1G61970
AT1G04920
AT4G35730
AT4G21510
AT2G22800
AT3G24929
AT1G27920
AT2G22990
AT3G12320
AT1G76800
AT1G49130
AT3G52070
AT5G51670
AT1G01750
AT2G38823
AT2G02060
AT3G20340
AT1G80745
AT2G28200
AT2G25540
AT4G05070
AT4G13190
AT3G05890
AT3G59940
AT5G12960
AT3G13672
AT1G30820
AT5G13090
AT1G48400
AT2G30600
AT3G07010
AT3G50840
AT5G52900
AT4G27260
AT3G06455
AT2G01890
AT2G02710
AT1G03610
AT2G35950
AT3G45850
AT4G01410
AT1G80440
AT3G54500
AT5G45740
AT1G31240
AT1G36940
AT1G48260
AT3G50700
AT2G37280
AT3G10750
AT3G16800
AT4G29190
AT5G63820
AT1G08560
AT1G01840
AT1G09570
AT4G35750
AT3G13450
AT5G51451
AT4G36450
AT3G15800
AT1G73066
AT5G35926
AT5G03670
AT1G49032
AT5G66400
AT2G38400
AT2G18560
AT3G26890
AT5G56550
AT5G40100
AT1G72200
AT3G61420
AT3G28380
AT2G40420
AT4G31820
AT3G51070
AT4G13830
AT1G08570
AT5G21950
AT5G06690
AT5G63350
AT1G23390
AT5G15330
AT3G25980
AT1G75120
AT2G29620
AT1G76820
AT3G12110
AT4G35520
AT4G24450
AT5G38150
AT1G76720
AT2G15890
AT4G05150
AT5G67570
AT5G53450
AT1G77145
AT1G60190
AT1G23060
AT4G38780
AT1G71020
AT1G80060
AT1G14430
AT1G26920
AT3G03870
AT1G15910
AT2G38800
AT4G34138
AT3G27650
AT1G67050
AT1G19220
AT3G06435
AT2G21260
AT1G27210
AT2G46567
AT5G14390
AT3G59580
AT2G21180
AT3G02380
AT3G48530
AT4G09920
AT1G61280
AT1G19720
AT1G21540
AT1G32540
AT5G40700
AT2G01930
AT1G76110
AT4G34000
AT5G09990
AT1G17970
AT2G43010
AT3G02390
AT5G67370
AT5G58650
AT1G66810
AT1G03300
AT1G69040
AT3G27350
AT2G44740
AT4G13030
AT5G06800
AT2G23120
AT2G20250
AT5G45150
AT3G49140
AT2G31150
AT2G24540
AT1G72150
AT4G05631
AT1G06570
AT5G38140
AT1G45130
AT5G51910
AT3G02370
AT3G23030
AT2G33400
AT3G25905
AT1G69588
AT3G50660
AT2G42750
AT4G04460
AT1G16390
AT1G56210
AT1G80180
AT4G36410
AT1G74840
AT5G54980
AT5G28400
AT1G76590
AT1G66730
AT3G60330
AT2G36540
AT5G10946
AT1G52650
AT1G45229
AT1G58270
AT1G78290
AT1G80570
AT1G01760
AT3G23480
AT5G50130
AT5G57660
AT4G27290
AT1G48840
AT1G53700
AT1G80555
AT1G11420
AT5G02810
AT2G32860
AT4G02075
AT1G29410
AT1G18773
AT2G36420
AT5G24800
AT1G59850
AT3G14440
AT2G39000
AT4G18120
AT2G30400
AT1G33770
AT4G28190
AT2G32340
AT1G47410
AT4G31060
AT3G62860
AT1G20450
AT5G15850
AT4G10600
AT5G53020
ATCG00630
AT4G34760
AT5G03470
AT5G25210
AT3G07310
AT5G16110
AT5G63190
AT5G51200
AT4G21480
AT3G54000
AT5G59650
AT3G60300
AT1G01725
AT2G04795
AT1G04650
AT1G52150
AT4G24050
AT4G22170
AT3G12090
AT5G18640
AT4G39600
AT5G23050
AT3G26510
AT5G56520
AT1G53590
AT3G23450
AT1G11530
AT4G01670
AT5G41370
AT5G58980
AT3G29639
AT1G47960
AT5G56850
AT3G51480
AT5G23230
AT1G21730
AT4G36050
AT3G49840
AT4G31875
AT3G10020
AT2G32870
AT4G25980
AT1G54410
AT5G44750
AT5G03830
AT1G66150
AT1G74458
AT5G64840
AT1G54110
AT5G43860
AT2G23290
AT4G19160
AT3G59060
AT1G78000
AT2G30010
AT2G19620
AT3G62930
AT3G05936
AT3G24800
AT1G02950
AT1G45248
AT3G17890
AT3G51880
AT1G70790
AT5G54080
AT3G04160
AT1G07110
AT5G04220
AT1G50040
AT1G05600
AT4G23880
[truncated: 527 more rows]

## Sheet: Table7_2
Supplemental Data 7. Transcript analysis of local and systemic leaves of WT and glr3.3 glr3.6 plants between GPA and W+OS treatment.
Venny analysis of DEGs of systemic leaves of WT between GPA and W+OS treatment								KEGG_A_class: main-class of KEGG pathway; KEGG_B_class: sub-class of KEGG pathway
1752 genes were specifically regulated in GPA		146 genes were co-regulated in systemic leaves of WT between GPA and W+OS treatment	log2FC			841 genes were specifically regulated in W+OS		KEGG analysis of 145 co-regulated genes in systemic leaves of WT between GPA and W+OS treatment
AT1G07220			GPA	W+OS		AT1G12610		KEGG_A_class	KEGG_B_class	Pathway	neglog10 Pvalue	out (34)	All (5412)	Pvalue	Qvalue	Pathway ID	Genes	K_IDs
AT2G41070		AT3G46230	6.32227	2.72685		AT3G48520		Metabolism	Metabolism of other amino acids	Cyanoamino acid metabolism	1.08705	2	76	0.0818377	0.547507	ko00460	AT3G62750;AT5G10300	K01188+K20802
AT1G50030		AT2G47550	6.22402	3.22456		AT3G51490		Metabolism	Carbohydrate metabolism	Starch and sucrose metabolism	1.0184	3	175	0.095852	0.547507	ko00500	AT4G15210;AT3G62750;AT5G37180	K01177+K01188+K00695
AT5G60270		AT1G26390	5.72091	-1.95931		AT4G34410		Metabolism	Biosynthesis of other secondary metabolites	Phenylpropanoid biosynthesis	0.948053	3	188	0.112706	0.547507	ko00940	AT3G62750;AT5G51890;AT5G06720	K01188+K00430+K00430
AT1G10000		AT2G37770	5.13324	2.5705		AT4G29570		Genetic Information Processing	Translation	Ribosome biogenesis in eukaryotes	0.931217	2	94	0.117161	0.547507	ko03008	AT5G18180;AT1G27470	K11128+K14548
AT1G08190		AT1G15415	5.05035	3.04887		AT2G17660		Metabolism	Nucleotide metabolism	Purine metabolism	0.852767	2	105	0.140356	0.547507	ko00230	AT1G79470;AT1G80050	K00088+K00759
AT3G20660		AT2G30750	4.97347	-1.17658		AT5G24780		Metabolism	Metabolism of terpenoids and polyketides	Zeatin biosynthesis	0.737288	1	32	0.18311	0.547507	ko00908	AT1G75450	K00279
AT5G08620		AT3G46680	4.26399	3.53296		AT2G30830		Genetic Information Processing	Translation	Ribosome	0.724966	4	361	0.18838	0.547507	ko03010	ATCG00810;ATCG00780;ATCG00770;ATCG00800	K02890+K02874+K02994+K02982
AT5G45990		AT1G64405	4.16375	-1.9018		AT4G17470		Metabolism	Carbohydrate metabolism	Pentose and glucuronate interconversions	0.707404	2	130	0.196154	0.547507	ko00040	AT2G37770;AT2G47550	K00002+K01051
AT4G13750		AT1G18980	4.12367	-3.31215		AT4G37990		Metabolism	Amino acid metabolism	Lysine degradation	0.670371	1	38	0.213614	0.547507	ko00310	AT4G33150	K14157
AT1G18210		AT4G15210	3.6393	3.71162		AT1G77530		Metabolism	Carbohydrate metabolism	Amino sugar and nucleotide sugar metabolism	0.663669	2	139	0.216936	0.547507	ko00520	AT3G02230;AT3G12500	K13379+K20547
AT3G52140		AT1G66700	3.62225	-1.89823		AT1G30135		Metabolism	Biosynthesis of other secondary metabolites	Tropane, piperidine and pyridine alkaloid biosynthesis	0.650657	1	40	0.223533	0.547507	ko00960	AT2G29290	K08081
AT1G05910		AT5G36920	3.38753	2.53394		AT1G54010		Genetic Information Processing	Replication and repair	Base excision repair	0.58955	1	47	0.257306	0.547507	ko03410	AT4G02390	K10798
AT3G19680		AT2G04040	3.27178	2.04041		AT1G19320		Metabolism	Global and overview maps	Biosynthesis of secondary metabolites	0.563119	10	1284	0.273452	0.547507	ko01110	AT4G15210;AT3G62750;AT4G33150;AT2G37770;AT2G29290;AT5G51890;AT1G79470;AT5G06720;AT5G10300;AT5G37180	K01177+K01188+K14157+K00002+K08081+K00430+K00088+K00430+K20802+K00695
AT1G68990		AT2G15220	3.2548	-1.35966		AT1G24070		Metabolism	Amino acid metabolism	Alanine, aspartate and glutamate metabolism	0.551987	1	52	0.280552	0.547507	ko00250	AT1G29900	K01955
AT5G11240		AT4G33150	2.8814	-1.34368		AT3G22275		Genetic Information Processing	Replication and repair	DNA replication	0.551987	1	52	0.280552	0.547507	ko03030	AT5G44635	K02542
AT2G26890		AT1G15380	2.77398	2.93226		AT3G11150		Environmental Information Processing	Signal transduction	MAPK signaling pathway - plant	0.534612	2	171	0.292004	0.547507	ko04016	AT3G29000;AT3G12500	K02183+K20547
AT1G22410		AT2G29440	2.69707	1.32946		AT2G21510		Metabolism	Nucleotide metabolism	Pyrimidine metabolism	0.476907	1	64	0.333498	0.55349	ko00240	AT1G29900	K01955
AT5G22100		AT1G52030	2.48659	2.45505		AT4G19460		Metabolism	Global and overview maps	Metabolic pathways	0.453633	17	2453	0.351858	0.55349	ko01100	AT4G15210;AT3G62750;AT2G29440;AT4G33150;AT2G37770;AT2G47550;AT3G02230;AT2G29290;AT5G51890;AT3G12500;AT1G79470;AT1G29900;AT5G06720;AT5G10300;AT1G80050;AT2G30750;AT5G37180	K01177+K01188+K00799+K14157+K00002+K01051+K13379+K08081+K00430+K20547+K00088+K01955+K00430+K20802+K00759+K11868+K00695
AT2G42010		AT3G12500	2.42562	1.10103		AT5G59580		Metabolism	Amino acid metabolism	Tryptophan metabolism	0.435722	1	72	0.366672	0.55349	ko00380	AT2G30750	K11868
AT1G07940		AT2G23170	2.36016	1.95722		AT4G03460		Metabolism	Energy metabolism	Photosynthesis	0.404084	1	79	0.394381	0.55349	ko00195	AT4G37230	K02716
AT5G45500		AT5G10300	2.33484	1.20873		AT2G31940		Metabolism	Lipid metabolism	Glycerolipid metabolism	0.404084	1	79	0.394381	0.55349	ko00561	AT2G37770	K00002
AT2G40010		AT5G06720	2.29301	1.71018		AT3G46080		Environmental Information Processing	Signal transduction	Phosphatidylinositol signaling system	0.391589	1	82	0.405893	0.55349	ko04070	AT3G29000	K02183
AT3G60240		AT5G48410	2.25449	1.11003		AT2G14290		Cellular Processes	Transport and catabolism	Peroxisome	0.336923	1	97	0.460339	0.596733	ko04146	AT5G45940	K17879
AT3G24550		AT5G18180	2.22978	2.87912		AT1G17380		Metabolism	Metabolism of other amino acids	Glutathione metabolism	0.32113	1	102	0.477387	0.596733	ko00480	AT2G29440	K00799
AT3G14920		AT1G68690	2.21971	1.19736		AT4G16590		Genetic Information Processing	Folding, sorting and degradation	RNA degradation	0.267204	1	122	0.5405	0.633813	ko03018	AT4G37910	K04043
AT1G56010		AT1G75450	2.17164	2.38271		AT5G19100		Metabolism	Carbohydrate metabolism	Glycolysis / Gluconeogenesis	0.260187	1	125	0.549305	0.633813	ko00010	AT2G37770	K00002
AT3G54950		AT5G09420	2.01814	1.48078		AT1G01453		Environmental Information Processing	Signal transduction	Plant hormone signal transduction	0.234523	2	307	0.582742	0.647492	ko04075	AT2G23170;AT5G43700	K14487+K14484
AT1G63530		AT3G61190	2.00066	1.36771		AT2G36815		Genetic Information Processing	Translation	RNA transport	0.15097	1	191	0.706366	0.75682	ko03013	AT1G59660	K14297
AT2G38540		AT1G61610	1.97664	2.08375		AT2G44840		Genetic Information Processing	Folding, sorting and degradation	Protein processing in endoplasmic reticulum	0.118991	1	222	0.760342	0.771125	ko04141	AT3G46230	K13993
AT1G23120		AT4G01720	1.87049	1.04293		AT4G38340		Organismal Systems	Environmental adaptation	Plant-pathogen interaction	0.112875	1	229	0.771125	0.771125	ko04626	AT3G29000	K02183
AT3G59020		AT3G29000	1.82536	1.08027		AT1G52400
AT1G66250		AT5G44780	1.74023	1.20411		AT5G64401
AT2G41670		AT1G10270	1.7333	1.30046		AT5G44460
AT5G21160		AT5G67210	1.64307	2.16541		AT1G74080
AT2G32530		AT5G23850	1.63712	1.10567		AT1G51960
AT4G36080		AT3G23170	1.61025	1.01282		AT4G11320
AT3G13300		AT5G14380	1.60442	1.81615		AT5G48390
AT1G10170		AT2G41342	1.54712	1.39879		AT5G24110
AT1G33390		AT3G09520	1.42611	1.86848		AT2G24210
AT4G12780		AT3G21300	1.4243	1.05865		AT3G25180
AT5G45280		AT1G29900	1.42412	1.13155		AT5G11140
AT1G27980		AT1G79110	1.42156	1.12707		AT2G47780
AT1G11700		AT4G37910	1.42039	1.33536		AT5G58660
AT5G67245		AT4G05020	1.38853	1.21076		AT1G72760
AT2G19130		AT3G56030	1.3681	1.50257		AT1G73325
AT2G20960		AT1G27470	1.34521	1.01508		AT2G44370
AT1G55910		AT3G57880	1.33527	1.18807		AT4G23680
AT1G64380		AT1G65030	1.31995	1.3294		AT4G01230
AT1G07920		AT3G03050	1.282	1.07946		AT4G36950
AT2G43680		AT1G53645	1.25761	1.23896		AT3G18590
AT2G32540		AT3G02230	1.12336	1.3373		AT3G21520
AT5G19820		AT1G79470	1.12248	1.04806		AT5G59220
AT1G10580		AT3G61630	1.11764	1.03716		AT5G22520
AT1G78930		AT1G55040	1.11388	1.29565		AT5G62480
AT3G57520		AT5G67160	1.07797	1.1521		AT5G52020
AT3G24480		AT1G59660	1.07543	1.0152		AT3G14060
AT1G52160		AT1G78780	1.01582	1.21209		AT1G20480
AT2G38360		AT1G29330	1.00078	1.14844		AT5G27940
AT5G07740		AT1G51080	-1.00349	-1.34192		AT4G01360
AT3G55410		AT5G46240	-1.00777	-1.64846		AT4G15440
AT2G37250		AT5G19480	-1.01039	-1.47392		AT4G23190
AT5G05480		AT2G34010	-1.01552	1.42097		AT2G20880
AT1G64790		AT5G27950	-1.02108	-1.50481		AT3G25590
AT4G00450		AT1G51400	-1.02234	-1.01305		AT2G48150
AT2G21090		AT2G15890	-1.02864	-1.28189		AT1G34440
AT1G07930		AT2G02980	-1.04004	-1.20208		AT3G28220
AT3G54680		AT1G48260	-1.04571	-1.89606		AT1G08290
AT2G33480		AT2G39280	-1.04672	-1.02529		AT3G25760
AT3G05320		AT5G45940	-1.0571	-1.09843		AT2G06050
AT5G65870		AT5G61270	-1.05869	-1.01109		AT1G16420
AT1G49540		AT1G50970	-1.06562	-1.20962		AT5G43180
AT3G63460		AT5G40160	-1.06966	-1.06493		AT5G50820
AT5G07940		AT3G62750	-1.0856	-1.02914		AT1G21120
AT3G13910		AT5G02640	-1.09518	1.02865		AT1G11580
AT5G23300		AT5G50970	-1.12648	-1.31543		AT3G50910
AT5G47810		AT3G53320	-1.12671	-1.00948		AT4G28720
AT1G76950		AT5G50890	-1.132	1.28204		AT3G26690
AT3G58660		AT3G45850	-1.16511	-1.60503		AT5G16360
AT1G28690		AT5G04320	-1.16777	-1.41095		AT2G40230
AT1G56145		AT3G04160	-1.16785	-1.10409		AT2G33380
AT1G76090		AT2G26550	-1.17288	-1.08235		AT2G43590
AT1G67330		AT1G45229	-1.17839	-1.38066		AT1G51380
AT4G02220		AT3G29760	-1.17956	-1.6342		AT4G06744
AT5G55930		AT3G16690	-1.17965	1.3123		AT3G16470
AT4G30840		AT5G51890	-1.21188	1.17247		AT5G64710
AT3G13460		AT5G40550	-1.22774	-1.47703		AT1G28010
AT1G29940		AT1G61000	-1.23691	-1.70919		AT2G33020
AT1G02400		AT5G16720	-1.23791	-1.72451		AT1G49000
AT1G14850		AT4G02900	-1.24036	-1.05656		AT4G01080
AT3G63180		AT1G10780	-1.2541	1.12747		AT5G50570
AT3G09630		AT3G53170	-1.27052	-1.51465		AT5G38280
AT5G65750		AT1G80050	-1.28356	-1.17242		AT1G77380
AT1G61210		AT2G18300	-1.29347	-1.20104		AT5G28370
AT5G11740		AT4G13650	-1.30825	-1.17332		AT4G12480
AT5G57870		AT1G65900	-1.33356	-1.27161		AT1G19670
AT2G24100		AT2G23360	-1.33832	-1.52644		AT3G21080
AT4G01560		AT2G20240	-1.34928	-1.33651		AT2G34360
AT3G59290		AT3G58160	-1.34966	-1.31636		AT4G13370
AT2G36480		AT4G02390	-1.37123	-1.51466		AT2G34810
AT3G13330		AT4G16146	-1.37254	-1.08143		AT5G09800
AT3G08850		AT3G17280	-1.38687	-1.77102		AT2G17740
AT3G26590		AT3G51150	-1.39903	-1.37769		AT1G16400
AT3G22310		AT5G37660	-1.4033	1.07834		AT3G16330
AT5G42950		AT1G47900	-1.43519	-1.5874		AT5G07680
AT1G79920		AT3G49650	-1.43612	-1.37459		AT3G54430
AT3G08947		AT4G37230	-1.45036	-1.62831		AT5G23020
AT3G44320		AT1G05470	-1.45151	-1.4927		AT4G34810
AT3G07780		AT1G49130	-1.45487	-1.1359		AT1G47840
AT1G07810		ATCG00780	-1.46332	-1.39738		AT1G33700
AT3G49210		AT5G57830	-1.46962	-1.42298		AT4G39410
AT5G28300		AT4G32830	-1.48612	1.22668		AT5G42380
AT3G19660		AT3G58820	-1.49172	-1.16867		AT1G62045
AT1G24170		AT5G43700	-1.49647	-1.02239		AT4G13860
AT5G04290		AT4G36540	-1.50993	-1.43637		AT1G19190
AT5G04930		AT1G75960	-1.54989	1.04856		AT2G41780
AT4G35600		AT5G56370	-1.55324	-1.69375		AT5G60870
AT1G63810		AT2G40960	-1.64298	-1.10099		AT2G42955
AT1G55860		AT3G18750	-1.65476	-1.55821		AT5G65280
AT1G30490		AT3G04630	-1.703	1.01698		AT4G38560
AT1G07720		AT3G06100	-1.70797	1.13295		AT2G23340
AT4G26780		AT3G26790	-1.73776	-2.54296		AT2G07674
AT3G08640		AT3G49290	-1.76773	-1.0555		AT1G62400
AT1G55920		AT2G29890	-1.78792	-1.11727		AT2G42350
AT3G45210		ATCG00770	-1.81366	-2.40108		ATMG01410
AT2G47440		AT2G29290	-1.83635	-1.04057		AT5G66580
AT1G36160		AT5G15780	-1.87037	-1.16839		ATMG01120
AT3G60450		AT3G05370	-1.87703	-1.57632		AT4G37790
AT5G16860		AT4G14200	-1.88148	-1.32247		AT2G36590
AT3G50370		AT1G53250	-1.887	-1.4052		AT4G05410
AT3G08943		ATCG00810	-1.89758	-1.37196		AT5G58530
AT5G14780		AT5G23820	-1.90405	1.84953		AT4G29700
AT3G03810		AT2G31150	-1.94737	-1.79405		AT5G57570
AT3G62200		ATCG00800	-1.96338	-1.06731		AT1G16220
AT1G21630		AT3G29639	-1.96422	-1.71787		AT3G43270
AT4G22770		AT5G37180	-2.08834	-1.31422		AT3G49110
AT4G13350		AT2G30395	-2.13639	-3.5782		AT4G30190
AT4G26150		AT5G38140	-2.13738	-1.47815		AT5G03700
AT2G37410		AT3G01950	-2.31692	1.0917		AT1G74100
AT3G04710		AT4G05631	-2.32635	-1.8161		AT3G56570
AT1G72390		AT4G22860	-2.32776	-1.92896		AT1G31760
AT4G21930		AT5G05330	-2.37983	-1.13083		AT2G38750
AT2G15000		AT5G44635	-2.47572	-1.97905		AT1G37130
AT3G15350		AT2G17780	-2.50826	-1.31929		AT3G19100
AT1G64950		AT5G10250	-4.10681	-2.95017		AT4G40000
AT2G12190		AT3G12870	-4.37401	1.33482		AT4G23210
AT4G38600		AT3G14760	-6.12868	-1.76311		AT5G47910
AT3G29575						AT2G28330
AT3G07520						AT3G50340
AT5G66630						AT1G20350
AT4G04920						AT3G53370
AT2G47000						AT1G14810
AT2G28710						AT1G16530
AT1G75000						AT4G05497
AT1G19300						AT3G15518
AT2G41900						AT2G07695
AT5G43620						AT5G65683
AT3G20250						AT5G43170
AT5G52470						AT5G18460
AT5G47860						AT3G24020
AT2G24050						AT2G22850
AT4G39420						AT5G22930
AT2G18790						AT1G15100
AT2G47160						AT5G06330
AT2G29420						AT1G32640
AT3G25890						AT1G14430
AT4G24560						AT5G26030
AT3G20810						AT1G78020
AT3G50060						AT1G17830
AT1G04310						AT2G29540
AT2G01290						AT5G62440
AT1G50420						AT2G35420
AT1G17745						AT1G61340
AT5G62865						AT2G30020
AT2G34650						AT5G58620
AT1G78290						AT3G12920
AT5G21482						AT2G32800
AT4G38540						AT1G19610
AT3G27330						AT3G16400
AT1G69430						AT5G26860
AT3G03110						AT1G13340
AT2G15480						AT5G59480
AT1G53570						AT4G34135
AT4G20020						AT2G44510
AT3G06530						AT4G10620
AT2G45000						AT5G07140
AT1G31280						AT5G20010
AT5G51580						AT1G59970
AT1G01355						AT3G45730
AT3G55220						AT4G01985
AT5G22060						AT3G02010
AT5G07920						AT1G68620
AT2G43290						AT5G64900
AT1G09570						AT4G23600
AT3G47420						AT1G25220
AT2G26650						AT3G09720
AT3G04770						AT1G01300
AT1G54100						AT3G52460
AT4G04670						AT2G17670
AT4G12240						AT5G05380
AT1G80120						AT5G65609
AT5G11000						AT2G41640
AT5G51070						AT2G30040
AT3G51180						AT3G02640
AT4G38710						AT5G44170
AT1G20823						AT2G46650
AT3G16510						AT5G01890
AT3G09350						AT1G22840
AT1G79750						AT1G64450
AT3G18230						AT4G24320
AT1G61667						AT4G27490
AT1G30160						AT1G03110
AT2G20940						AT1G15430
AT2G39110						AT5G66860
AT1G04840						ATMG00690
AT4G36220						AT4G01700
AT1G70140						AT5G64700
AT1G07670						AT1G28395
AT2G05915						AT5G44500
AT3G10650						AT2G46140
AT1G35560						AT4G39920
AT3G18600						AT2G33710
AT1G30240						AT2G35790
AT1G15010						AT1G68530
AT5G38640						AT5G64810
AT4G27520						AT1G51760
AT3G44735						AT1G09240
AT1G03530						AT2G23150
AT1G02220						AT5G05790
AT5G53970						AT5G60890
AT3G06690						AT2G46150
AT4G26470						AT5G59920
AT2G29120						AT2G18328
AT5G13490						AT2G36530
AT5G23730						AT3G53630
AT5G55070						AT3G13560
AT1G74790						AT3G25700
AT5G61030						AT4G14020
AT2G05710						AT3G50810
AT1G70320						AT4G23885
AT4G23030						AT3G60960
AT5G56010						AT5G14050
AT4G25730						AT4G16447
AT2G02930						AT5G66650
AT2G34357						AT1G65080
AT5G39050						AT1G74950
AT4G29140						AT4G19200
AT1G73880						AT5G08610
AT2G44670						AT5G49560
AT2G40700						AT5G09870
AT3G11964						AT4G10040
AT1G80150						AT3G18630
AT4G39950						AT5G23070
AT3G55500						AT4G00026
AT5G47560						AT3G04720
AT1G59860						AT1G45332
AT1G05710						AT2G22790
AT3G15820						AT5G17523
AT4G31160						AT5G11630
AT1G17870						AT5G66052
AT3G54200						AT1G61580
AT3G54220						AT3G55730
AT3G17790						AT2G43110
AT4G16780						AT5G64150
AT5G13530						AT4G35900
AT3G21540						AT4G29430
AT3G57550						AT1G07090
AT1G01010						AT4G37022
AT2G30840						AT5G02460
AT5G14760						AT3G06320
AT3G56990						AT5G04230
AT1G10020						AT1G10522
AT5G02500						AT1G48570
AT3G57490						AT3G28270
AT5G54240						AT5G03030
AT1G02050						AT1G72040
AT1G19540						AT3G14240
AT5G66620						AT3G12830
AT1G35320						AT4G38620
AT5G41400						AT2G20480
AT3G30180						AT2G32380
AT2G46270						AT5G49440
AT1G77030						AT3G51450
AT1G61640						AT1G55210
AT4G02930						AT3G02980
AT2G31830						AT4G00620
AT1G25360						AT5G64980
AT2G17250						AT1G08090
AT4G37540						AT1G69870
AT5G13860						AT1G48460
AT2G34260						AT5G52650
AT5G67300						AT1G23040
AT1G32690						AT5G62270
AT4G26970						AT4G39400
AT2G30550						AT4G34200
AT4G08390						AT2G34590
AT5G66200						AT3G60660
AT2G47820						AT5G67490
AT4G16700						AT1G29310
AT1G14060						AT5G62770
AT2G40950						AT4G20860
AT4G11350						AT5G63140
AT4G18360						AT5G40610
AT3G03450						AT3G09070
AT2G28400						AT3G28700
AT5G63130						AT5G62370
AT5G25610						AT5G10170
AT3G21220						AT1G06850
AT1G70230						AT5G43190
AT1G62660						AT1G66520
AT3G23990						AT3G54020
AT3G58810						AT2G01913
AT1G31835						AT1G09300
AT4G16110						AT2G41940
AT2G38860						AT5G57080
AT5G56030						AT3G18560
AT1G73240						AT5G65590
AT5G04895						AT3G61760
AT4G34230						AT5G06480
AT1G09210						AT2G20490
AT4G03550						AT5G09580
AT5G01850						AT5G42810
AT1G69810						AT4G32820
AT5G51770						AT2G46250
AT4G09980						AT2G03070
AT4G32200						AT3G53350
AT2G48010						AT4G11570
AT2G33210						AT1G63400
AT2G05380						AT2G35130
AT3G54810						AT3G19190
AT5G40480						AT3G19080
AT1G22530						AT4G38290
AT3G47780						AT5G57050
AT3G01720						AT4G19190
AT5G03210						AT2G25730
AT2G48030						AT2G45100
AT3G55200						AT4G25350
AT3G46620						AT3G52920
AT3G57150						AT1G60200
AT5G15410						AT5G19740
AT4G04960						AT3G26300
AT4G16120						AT3G15120
AT1G05340						AT5G44180
AT2G30490						AT5G07400
AT2G01190						AT2G04690
AT4G19230						AT2G28830
AT1G28660						AT1G24706
AT4G38440						AT2G25320
AT1G06570						AT5G49525
AT4G30150						AT3G62470
AT4G19810						AT1G20550
AT3G53940						AT1G62250
AT2G46310						AT3G48200
AT5G14580						AT5G64190
AT4G01895						AT3G57570
AT1G55820						AT2G23430
AT2G18900						AT1G22060
AT3G20100						AT4G18120
AT5G43980						AT5G38050
AT5G16200						AT4G11530
AT5G47590						AT5G45250
AT4G26800						AT2G27470
AT5G20700						AT5G27610
AT4G13180						AT4G21400
AT5G56040						AT1G77800
AT4G00390						AT5G54610
AT1G62790						AT3G62900
AT1G61160						AT2G28890
AT2G39710						AT4G13530
AT1G68290						AT2G34920
AT5G26270						AT5G56700
AT1G03090						AT5G63320
AT1G47510						AT3G01160
AT3G62090						AT1G53470
AT2G34940						AT2G32630
AT3G57450						AT1G26840
AT5G55180						AT1G16260
AT3G22930						AT1G58602
AT5G10336						AT1G55930
AT5G01600						AT4G09150
AT2G35910						AT5G37670
AT5G16930						AT5G53220
AT4G31230						AT5G17780
AT1G15440						AT2G03810
AT5G65630						AT5G41880
AT5G09590						AT5G55390
AT2G37690						AT4G16960
AT1G16830						AT1G80870
AT3G56500						AT5G04240
AT2G31060						AT3G15115
AT3G19250						AT5G40910
AT5G47960						AT1G21580
AT1G52890						AT5G07780
AT1G56080						AT3G51310
AT4G25630						AT5G50740
AT4G04940						AT2G38780
AT4G33905						AT3G14020
AT4G34950						AT4G05070
AT3G13090						AT3G20730
AT3G50800						AT5G48620
AT4G27280						AT3G46960
AT1G74810						AT5G13460
AT1G10370						AT4G02075
AT3G47950						AT1G67310
AT3G16050						AT1G63350
AT1G01120						AT3G02400
AT5G16910						AT2G23080
AT2G32220						AT1G49560
AT5G41830						AT2G33680
AT4G01070						AT1G71697
AT2G31730						AT1G04350
AT1G03940						AT3G13225
AT1G15750						AT2G45500
AT2G10931						AT3G54280
AT5G03120						AT2G45510
AT2G32020						AT4G18530
AT2G20560						AT3G21950
AT1G32940						AT3G53650
AT4G27010						AT5G37790
AT3G19550						AT3G62500
AT2G35290						AT2G24420
AT5G17860						AT5G09410
AT5G06550						AT4G03600
AT4G28390						AT4G23880
AT1G04680						AT5G61150
AT2G43000						AT1G51460
AT1G32950						AT1G50140
AT3G16860						AT5G06440
AT5G17350						AT1G67460
AT3G53230						AT4G39510
AT2G25090						AT1G31440
AT1G79900						AT3G03490
AT2G31750						AT1G13220
AT3G45410						AT1G58060
AT2G25620						AT5G18630
AT5G39090						AT1G59620
AT2G47485						AT1G07650
AT2G47990						AT2G02410
AT1G29860						AT5G41340
AT4G15530						AT1G72540
AT2G27080						AT3G43220
AT1G68795						AT4G22758
AT3G21320						AT1G70750
AT5G44578						AT4G36400
AT4G12400						AT3G07730
AT1G65500						AT2G41250
AT5G41900						AT2G18240
AT3G53480						AT3G45900
AT3G51860						AT5G07890
AT5G62150						AT5G65900
AT1G17170						AT3G08870
AT2G02010						AT3G04070
AT2G45930						AT3G57040
AT1G51920						AT1G65985
AT1G16515						AT3G47910
AT1G74310						AT4G26630
AT1G78955						AT2G04860
AT5G06530						AT1G14380
AT2G45680						AT5G02880
AT4G14746						AT1G21560
AT1G79360						AT5G09350
AT4G27652						AT5G08370
AT1G24090						AT5G50780
AT3G10930						AT1G52080
AT2G44400						AT3G51750
AT5G48400						AT3G47460
AT3G48020						AT5G20840
AT4G15550						AT2G16860
AT2G17500						AT5G59210
AT1G63840						AT1G18620
AT3G20470						AT1G03180
AT4G15120						AT1G04300
AT2G23620						AT5G43810
AT4G00870						AT5G56160
AT5G07440						AT5G27690
AT2G32210						AT2G18660
AT3G09440						AT5G06690
AT1G08650						AT4G18260
AT5G25450						AT2G31580
AT4G05100						AT3G21810
AT1G69260						AT5G15920
AT1G54575						AT5G24450
AT3G55700						AT1G53690
AT2G04100						AT1G12210
AT1G64660						AT3G53090
AT1G65845						AT2G43850
AT1G28370						AT2G33440
AT4G13660						AT1G68790
AT5G45630						AT5G05540
AT5G26700						AT4G19510
AT1G64220						AT3G53990
AT3G44260						AT2G32320
AT2G22500						AT1G56120
AT1G65484						AT3G15450
AT5G65080						AT1G16710
AT2G37040						AT4G28610
AT4G24000						AT1G13210
AT3G25780						AT5G09950
AT1G23100						AT5G56240
AT5G24240						AT4G12840
AT5G22460						AT1G03950
AT1G10070						AT3G05750
AT3G25250						AT5G12950
AT1G72660						AT1G31920
AT1G16510						AT2G42920
AT1G16150						AT1G75180
AT2G31980						AT3G22170
AT5G56050						AT3G24490
AT2G37980						AT5G03330
AT1G50040						AT4G00755
AT2G45210						AT5G07820
AT2G39200						AT3G24820
AT3G01345						AT5G38850
AT2G38250						AT4G04500
AT2G02850						AT2G36490
AT5G53710						AT1G11310
AT5G64110						AT3G29035
AT5G62260						AT5G63410
AT3G12580						AT3G08880
AT1G75030						AT3G15390
AT2G36210						AT5G18620
AT1G62370						AT4G37120
AT2G15760						AT2G30500
AT4G21760						AT4G29170
AT3G51540						AT5G50310
AT3G19350						AT1G63490
AT3G48450						AT3G18640
AT3G01630						AT5G37190
AT5G38310						AT2G22190
AT3G11402						AT4G12670
AT1G06180						AT3G09360
AT1G02520						AT3G20780
AT3G45060						AT1G50660
AT5G23700						AT3G16010
AT4G09030						AT1G01240
AT3G21710						AT4G36980
AT1G45616						AT3G28030
AT5G51160						AT5G17900
AT4G14465						AT1G10870
AT5G59820						AT4G37590
AT4G38080						AT5G44870
AT2G23130						AT2G26990
AT4G30430						AT5G08120
AT2G19800						AT3G10020
AT4G01870						AT5G26670
AT2G45570						AT4G21070
AT4G16563						AT2G01940
AT2G04570						AT5G65050
AT5G24910						AT4G01570
AT5G38020						AT1G18190
AT3G25640						AT2G22300
AT5G54165						AT1G63080
AT2G38380						AT1G61190
AT4G27260						AT4G12010
AT4G22680						AT1G53800
AT4G12735						AT2G14680
AT4G24130						AT4G07408
AT5G14000						AT1G24560
AT2G16630						AT4G00820
AT4G15270						AT4G31880
AT1G19530						AT5G60210
AT5G24090						AT3G13065
AT4G17215						AT5G22950
AT5G37300						AT4G31570
AT5G24770						AT1G54160
AT3G30775						AT3G61810
AT1G65890						AT1G59890
AT1G49960						AT1G16680
AT2G38340						AT1G69550
AT4G15280						AT3G23090
AT5G53820						AT5G35180
AT1G08630						AT5G64800
AT4G28485						AT3G48080
AT5G23530						AT4G02030
AT3G11430						AT5G52800
AT4G09770						AT3G19340
AT5G09530						AT2G29070
AT3G21351						AT1G03750
AT4G17280						AT1G58250
AT2G32130						AT5G42400
AT5G46295						AT1G54110
AT3G54040						AT3G25840
AT2G32190						AT1G16540
AT1G04220						AT3G29075
AT4G09300						AT3G58050
AT2G22510						AT1G61180
AT5G49700						AT3G50380
AT1G05450						AT5G65240
AT1G02310						AT5G06265
AT1G58340						ATCG01100
AT1G53270						AT3G62950
AT5G58860						AT5G49840
AT5G59530						AT2G36740
AT1G79400						AT4G22320
AT4G28110						AT4G18830
AT1G26410						AT1G55080
AT2G23540						AT1G14190
AT1G08320						AT5G53800
AT2G18470						AT5G47900
AT1G02030						AT5G20360
AT5G09520						AT1G61400
AT4G37295						AT5G45160
AT4G15610						AT2G01918
AT3G15534						AT1G74650
AT5G03204						AT3G47840
AT1G68850						AT1G18550
AT1G13480						AT4G16860
AT5G64790						AT4G36260
AT2G47950						AT2G27285
AT4G31380						AT2G31970
AT1G69880						AT5G38250
AT5G07010						AT3G03300
AT4G11480						AT5G65930
AT4G33610						AT1G13470
AT2G21140						AT5G42670
AT2G41810						AT2G45870
AT5G28646						AT3G14205
AT3G44540						AT5G10800
AT5G38350						AT1G66730
AT5G01380						AT5G66030
AT5G36260						AT5G44100
AT5G06740						AT1G61240
AT3G19615						AT2G46530
AT2G25470						AT3G49060
AT5G13330						AT5G35690
AT5G39100						AT5G16230
AT4G24340						AT1G27180
AT1G68360						AT3G51070
AT3G07970						ATCG00500
AT2G31690						AT5G55300
AT2G23110						AT2G02480
AT4G11310						AT1G17665
AT4G25200						AT1G68720
AT5G05390						AT1G77145
AT2G21100						AT1G17460
AT5G14180						AT5G54620
AT5G60730						AT1G12360
AT1G60830						AT5G40670
AT3G46690						AT1G54215
AT5G49690						AT1G63360
AT4G35165						ATCG00540
AT4G25580						AT5G55810
AT1G15385						AT5G65480
AT1G69930						AT1G65660
AT1G10586						AT1G13460
AT4G26260						AT4G10470
AT5G23190						AT3G47890
AT5G64905						AT1G08600
AT2G03040						AT5G19650
AT5G64750						AT4G09760
AT5G06730						AT5G63550
AT4G07820						AT2G44950
AT1G76470						AT1G24190
AT1G65481						AT4G19660
AT3G17580						AT5G11470
AT5G56970						AT5G23910
AT3G59220						AT3G22104
AT4G36430						AT2G23700
AT4G05030						AT3G07930
AT2G31180						AT1G51520
AT1G60470						AT5G40520
AT1G09935						AT5G25630
AT1G55790						AT2G14520
AT4G23280						AT2G32950
AT5G24080						AT4G01550
AT2G38060						ATCG01020
AT5G23000						AT1G07620
AT3G01513						AT1G19220
AT4G02320						AT2G30424
AT5G13900						AT5G36930
AT4G03540						AT4G19500
AT1G28360						AT3G62140
AT1G65483						AT5G39785
AT1G54890						AT5G63820
AT5G19880						AT1G77020
AT5G51950						AT1G70200
AT1G01480						AT2G20980
AT2G05510						AT1G71000
AT4G24110						AT1G05670
AT4G10860						AT5G35926
AT1G69920						AT5G67320
AT5G13580						AT4G18140
AT2G48130						AT1G66330
AT3G15340						AT5G51840
AT4G36610						AT2G33435
AT5G19110						AT3G62540
AT1G61480						AT4G36550
AT3G44326						AT4G04695
AT2G29470						AT5G63950
AT1G05800						AT5G42250
AT5G54230						AT4G10920
AT5G38030						AT2G44000
AT5G63225						AT1G02960
AT3G46700						AT5G66460
AT5G66690						AT4G13880
AT5G07310						ATCG00440
AT2G45360						AT1G76820
AT1G55990						AT1G21160
AT3G44300						AT5G10570
AT3G13432						AT2G35950
AT1G15040						AT5G54090
AT3G61930						AT3G21290
AT5G12030						AT4G33740
AT1G13520						AT1G05320
AT4G08770						AT4G08580
AT2G40370						AT1G44910
AT1G74000						AT1G53180
AT4G37070						AT3G48580
AT4G32810						AT1G32750
AT3G49620						AT1G68910
AT2G44790						AT5G46070
AT4G31970						AT4G02710
AT5G43580						AT2G24650
AT4G11650						AT4G34140
AT5G39580						AT1G63980
AT5G12020						AT2G26980
AT3G01420						AT5G57160
AT5G26260						AT2G42370
AT3G46280						ATCG00700
AT1G65970						AT3G19670
AT3G60140						AT1G65760
AT3G21500						AT2G20540
AT2G38240						AT1G05680
AT5G52290						AT2G46180
AT1G66300						AT5G16730
AT1G06360						AT5G06420
AT5G42690						AT5G02670
AT5G55830						AT5G41020
AT4G08867						AT2G04235
AT3G17680						AT3G23310
AT5G57380						AT2G34150
AT4G26660						AT1G12120
AT1G10640						AT4G24790
AT1G70260						AT1G09415
AT4G03100						AT5G65060
AT4G27370						AT4G01030
AT3G18660						AT2G37678
AT1G18370						AT5G37630
AT3G55660						AT5G41170
AT1G65110						AT4G12760
AT5G12940						AT3G61570
AT1G22120						AT1G33170
AT2G40610						AT4G14760
AT1G17710						AT3G23980
AT4G34400						AT5G57410
AT1G03780						AT1G72200
AT2G33560						AT3G29290
AT4G34550						AT4G06746
AT4G00460						AT3G15760
AT1G01190						AT3G57300
AT3G01330						AT4G13572
AT3G12710						AT5G38860
AT3G06880						AT1G75410
AT1G77860						AT4G33170
AT1G11730						AT5G50840
AT5G54190						AT2G41210
AT3G16670						AT1G62914
AT2G30432						AT4G20340
AT5G55090						AT4G37740
AT5G14360						AT1G15890
AT4G02800						AT1G32530
AT5G19470						AT1G70650
AT5G51060						AT3G57720
AT2G41240						AT1G45191
AT5G49170						AT3G18480
AT5G56580						AT5G54780
AT2G14247						AT5G08010
AT3G46490						AT1G79680
AT1G18990						AT2G19930
AT5G02370						AT5G55310
AT3G53980						AT4G14550
AT3G11520						AT3G05340
AT5G02570						AT1G69580
AT3G02850						AT4G34900
AT2G26760						AT4G08310
AT5G02520						ATCG00510
AT3G01710						AT1G12880
AT1G14642						AT2G41510
AT1G20030						AT3G15920
AT3G55646						AT5G05410
AT2G27740						AT4G19060
AT3G05480						AT1G08260
AT5G63180						AT5G61040
AT2G41450						AT5G53930
AT4G39630						AT1G02990
AT2G16850						AT3G13780
AT5G50915						AT3G54170
AT5G04150						AT3G07273
AT2G01890						AT2G24960
AT5G06930						AT5G19310
AT3G51280						ATCG01090
AT4G36620						AT1G69610
AT1G07270						AT5G53020
AT2G28970						AT3G26020
AT1G31320						ATCG00660
AT3G03840						AT5G26160
AT1G63295						AT5G54840
AT4G18970						AT2G38300
AT2G22810						AT2G31160
AT1G20610						AT5G51530
AT5G66230						AT2G14800
AT1G07880						AT2G17525
AT3G03130						AT4G15030
AT1G25097						AT4G34060
AT5G48740						AT4G19990
AT5G48850						AT1G23450
AT5G67110						AT2G13810
AT5G25390						AT5G55860
AT3G52115						AT5G42610
AT4G04840						AT1G80810
AT4G10310						AT3G10600
AT3G20460						AT3G28150
AT5G06150						AT3G58060
AT3G14170						AT5G43730
AT5G17160						AT1G49160
AT2G27220						AT3G15990
AT1G65390						AT2G46050
AT2G32590						AT4G23882
AT5G67270						AT1G52450
AT5G07660						ATCG00600
AT3G16450						AT5G12960
AT3G22540						AT5G46871
AT3G59480						AT1G19210
AT3G28300						AT5G53592
AT3G23890						AT1G75150
AT4G18640						AT2G30820
AT4G16740						AT4G04510
AT1G71150						AT4G18750
AT2G20835						AT1G18410
AT4G37490						AT4G02780
AT1G68430						AT3G52310
AT2G38620						AT5G03920
AT5G03390						AT3G09270
AT1G73600						AT5G48490
AT4G10160						AT5G01250
AT1G04020						AT3G45130
AT5G10510						AT5G02780
AT1G29510						AT4G28040
AT3G56870						AT1G79180
AT4G37445						AT2G30300
AT2G18380						AT5G50360
AT2G37025
AT5G24420
AT1G75550
AT3G18900
AT4G33467
AT2G22610
AT1G31690
AT5G37010
AT4G36230
AT2G26180
AT5G15510
AT4G17760
AT1G74890
AT2G12170
AT1G08560
AT2G47750
AT1G07985
AT1G67180
AT3G21460
AT2G39690
AT3G05730
AT4G16807
AT1G76540
AT3G15550
AT5G67460
AT3G27025
AT5G15230
AT1G13650
ATCG01130
ATCG00760
AT4G15620
AT4G32950
AT1G75700
AT3G60840
AT3G49570
AT3G53190
AT3G02820
AT5G54690
AT2G41550
AT5G35670
AT3G55990
AT4G23990
AT4G36410
AT3G06070
AT3G27900
AT1G04520
AT4G25540
AT1G63520
AT4G26220
AT1G33930
AT2G15042
AT1G49210
AT1G68330
AT2G18060
AT5G45520
AT4G17905
AT2G44930
AT5G14510
AT1G54790
AT1G10810
AT5G25090
AT3G62070
AT4G18780
AT1G13790
AT3G27360
AT2G42260
AT4G29610
AT5G02550
AT1G01370
AT5G16250
AT5G55250
AT5G06470
AT5G45469
AT1G80745
AT5G61865
AT2G37950
AT1G72670
AT1G12030
AT2G36885
AT3G28880
AT1G66060
AT5G22794
AT4G33270
AT5G03995
AT3G63480
AT3G03820
AT4G08210
AT4G22170
AT4G09950
AT2G37720
AT1G21320
AT2G28050
AT1G74670
AT4G14120
AT2G28620
AT4G03270
AT4G31840
AT1G48330
AT4G26960
ATCG00170
AT1G22690
AT2G29680
AT1G26330
AT3G54560
AT5G24580
AT1G29500
AT5G05940
AT1G72230
AT4G18340
AT1G70430
AT5G05420
AT4G28703
AT3G28290
AT3G54070
AT1G04770
AT1G02940
AT1G80710
AT5G25490
AT3G42800
AT3G54180
AT4G05190
AT5G51600
AT2G21730
AT3G25100
AT3G18710
AT5G58360
AT1G03055
AT2G37090
AT1G23750
AT1G76952
AT5G39860
AT1G12150
AT4G16000
AT3G52900
AT2G35075
AT2G40710
AT2G01430
AT1G20570
AT1G10750
AT3G16380
AT5G28910
AT4G16008
AT5G48900
AT1G33612
AT3G49580
AT1G23390
AT1G64625
AT4G19820
AT1G44110
AT4G31730
AT2G36200
AT1G71830
AT5G10530
AT4G35350
AT2G16910
AT4G02110
AT3G14740
AT5G55570
AT2G32500
AT4G34160
AT3G45430
AT1G69700
AT1G02730
AT1G35260
AT2G44580
AT2G16270
AT5G17420
AT2G23590
AT1G63820
AT3G48480
AT5G13740
AT4G30410
AT5G59340
AT5G60200
AT1G05370
AT2G37640
AT5G40180
AT5G36700
AT5G35740
AT2G17442
AT5G46530
AT4G11211
AT5G06670
ATCG01010
AT2G22830
AT3G23670
AT2G29670
ATCG00210
AT3G20200
AT2G30400
AT4G37750
AT3G26760
AT3G50450
AT4G03505
AT3G50240
AT1G69080
AT3G48970
AT5G65350
AT4G36270
AT5G37000
AT3G43930
AT1G47210
AT4G28310
AT5G63540
AT1G20160
AT2G19380
AT3G53900
AT4G14310
AT2G37560
AT5G60020
AT5G33300
AT3G07010
AT1G34065
AT3G18773
AT1G02610
AT1G68740
AT5G04680
AT4G31060
AT5G16600
AT3G15800
AT2G47500
AT4G03380
AT5G53450
AT5G10680
AT1G14440
AT1G21360
AT1G56710
AT1G02950
AT5G57640
AT4G00020
AT1G04730
AT3G57600
AT5G66520
AT1G78450
AT5G60930
AT2G37585
AT3G28310
AT3G55580
AT1G17147
AT1G27210
AT5G59870
AT3G20898
AT5G23420
AT2G29300
AT3G51930
AT3G02870
AT5G64850
ATCG00790
AT1G53140
AT5G43080
AT1G66100
AT2G36790
AT2G18260
AT2G16365
AT5G13060
AT1G72416
AT4G03610
AT3G27027
AT5G57670
AT1G80690
AT3G24515
AT3G12610
AT2G36145
AT3G58350
AT2G17036
AT5G10400
AT1G60680
AT1G77700
AT1G33811
AT3G58000
AT3G06140
AT4G24250
AT1G22430
AT1G51110
AT1G32220
AT1G49220
AT4G23870
AT2G22890
AT4G14560
AT4G04460
AT1G68260
AT3G06160
AT5G02260
AT3G24460
AT3G18730
AT5G54670
AT1G22330
AT5G64630
AT5G45820
AT5G52100
AT3G58850
AT2G19400
AT4G10420
AT4G13570
AT3G48420
AT2G22730
AT1G72645
AT5G14740
AT1G08160
AT3G48290
AT1G50240
AT5G04890
AT3G46370
AT2G35190
AT5G44660
AT2G26870
AT2G28950
AT4G34600
AT1G12370
AT4G16515
AT5G57630
AT5G52950
AT2G02380
AT1G63420
AT4G14103
AT3G19620
AT3G53680
AT1G14970
AT5G43990
AT4G24910
AT5G65890
AT5G56550
AT1G31290
AT5G62940
AT3G53750
AT5G51310
AT5G24470
AT4G29360
AT1G65370
AT5G25830
AT5G19530
AT1G18060
AT3G06030
AT5G03830
AT5G62360
AT4G11370
AT1G23935
AT4G30130
AT1G53060
AT2G22905
AT1G73066
AT5G56850
AT1G61280
AT3G14890
AT4G17240
AT5G22920
AT2G46570
AT4G28150
AT1G17140
AT2G44740
AT2G46640
AT1G20020
AT1G44900
AT1G22490
AT3G55630
AT4G39380
AT1G09200
AT3G17350
AT3G48490
AT1G11000
AT3G62030
AT3G01550
AT3G52530
AT5G02160
AT2G44830
AT1G68190
AT1G77580
AT2G41130
AT3G50100
AT5G07800
AT3G47030
AT3G10520
AT3G06435
AT2G42900
AT1G29660
AT1G23000
AT5G05580
AT5G47240
AT2G17280
AT2G28740
AT4G14819
AT1G01700
AT1G64760
AT3G04850
AT4G39795
AT1G29430
AT3G05936
AT5G39550
AT4G14490
AT3G03030
AT1G05310
AT1G62310
AT2G15080
AT3G27160
AT3G44220
AT4G12900
AT2G30695
AT1G26945
AT1G60460
AT2G34925
AT4G21065
AT5G26000
AT3G27060
AT5G59080
AT1G47410
AT1G30520
AT4G16400
AT4G05520
AT3G42570
AT4G32990
AT5G28630
AT5G38150
AT1G62290
AT2G28470
AT2G42530
AT3G47750
AT2G44880
AT1G04160
AT3G26060
AT5G25990
AT1G27030
AT1G77270
AT3G54750
AT3G28455
AT5G14090
AT1G18840
AT3G14630
AT3G28370
AT4G16880
AT2G25480
AT1G27920
AT5G17670
AT5G10390
AT3G26200
AT3G48670
AT5G64770
AT4G38850
AT5G09300
AT3G53800
AT1G13330
AT4G09010
AT4G21510
AT1G71030
AT5G16400
AT3G15850
AT5G47190
AT4G20325
AT5G27630
AT3G11630
AT5G03170
AT3G52450
AT2G22980
AT5G45760
AT1G29630
AT4G26530
AT1G60860
AT3G24715
AT5G22880
AT1G68230
AT1G08920
AT4G33666
AT5G17310
AT1G44575
AT3G03370
AT1G33770
AT1G17650
AT4G19560
AT3G29030
AT3G10120
AT3G01060
AT4G20870
AT4G13800
AT2G47260
AT3G29280
AT4G28160
AT1G36370
AT3G48160
AT1G75280
AT4G11080
AT4G27440
AT2G05100
AT1G04650
AT5G54630
AT4G24670
AT1G61970
AT5G57700
AT5G55220
AT5G41590
AT3G01480
AT4G25150
AT2G02950
AT5G24314
AT5G22580
AT4G15236
AT2G46790
AT4G03510
AT4G18960
AT5G12300
AT3G05180
AT1G78000
AT3G52150
AT1G43670
AT4G01310
AT2G26710
AT1G79500
AT5G25560
AT4G17540
AT2G27140
AT3G01810
AT5G38070
AT1G29460
AT3G51400
AT1G54217
AT1G19150
AT2G27340
AT1G02820
AT3G15680
AT5G25460
AT3G26932
AT5G52940
AT1G55490
AT1G34770
AT3G48610
AT1G18810
AT4G37930
AT1G09390
AT4G19020
AT3G20570
AT2G32880
AT2G25900
AT3G25920
AT5G18930
AT5G39530
AT3G49140
AT2G43920
AT1G48480
AT5G16030
AT3G55940
AT1G51405
AT4G22890
AT1G19990
AT4G37970
AT4G33000
AT5G18030
AT1G23060
AT4G38660
AT3G46320
AT1G66940
AT4G11100
AT4G24350
AT2G40020
AT3G11720
AT2G39900
AT1G70760
AT5G02010
AT4G30520
AT2G38810
AT5G45930
AT1G32470
AT2G01830
AT5G18240
AT3G62390
AT2G33450
AT1G78820
AT5G51670
AT4G12700
AT5G65360
AT2G31380
AT1G04760
AT5G20540
AT1G06250
AT1G72640
AT5G52882
AT5G50640
AT4G21326
AT5G54970
AT3G07320
AT4G25434
AT4G20820
AT1G18360
AT1G10770
AT4G18290
AT1G32090
AT4G39970
AT2G45350
AT3G21530
AT1G51402
AT3G48185
AT2G02770
AT1G74929
AT3G29100
AT4G20760
AT3G23010
AT3G13000
AT1G35680
AT1G77960
AT1G01225
AT2G29980
AT1G44780
AT2G42330
AT3G10200
AT2G27970
AT2G32560
AT1G30380
AT5G19190
AT4G01883
AT1G20520
AT5G63700
AT5G19220
AT1G01750
AT1G75690
AT3G57030
AT2G16990
AT5G24620
AT4G17560
AT5G53830
AT3G56810
AT5G66530
AT5G55380
AT1G22250
AT1G15980
AT2G34670
AT1G33340
AT4G21650
AT4G31050
AT1G29070
AT3G60390
AT3G11170
AT5G49730
AT5G36001
AT2G37790
AT5G16980
AT1G09440
AT3G01680
AT5G50130
AT4G35920
AT1G64510
AT5G49390
AT5G61590
AT5G01630
AT5G13730
AT2G34860
AT1G59930
AT1G66230
AT3G21055
AT2G04170
AT5G13290
AT5G45680
AT4G35030
AT1G67830
AT3G05190
AT1G21070
AT2G36570
AT5G07860
AT5G38420
AT5G52970
AT1G12900
AT2G32280
AT1G31750
AT1G52270
AT5G13090
AT5G66610
AT3G13120
AT1G70370
AT2G35650
AT1G45130
AT3G52870
AT1G30600
AT1G04420
AT2G43560
AT1G70410
AT2G29310
AT5G43150
AT1G60700
AT1G69530
AT5G16140
AT1G73750
AT1G23480
AT3G57470
AT2G32290
AT1G63310
AT5G67100
AT5G22700
AT2G39470
AT5G54850
AT1G21150
AT1G14180
AT1G33080
AT2G39920
AT2G42170
AT3G22760
AT3G16320
AT4G15510
AT4G33980
AT5G23810
AT2G01590
AT1G28560
AT3G44890
AT1G70505
AT3G45390
AT5G20030
AT2G34510
AT3G42670
AT1G80060
AT2G24645
AT3G52070
AT2G34460
AT1G34340
AT2G03750
AT3G60290
AT4G23550
AT1G71050
AT2G46225
AT1G64690
AT3G01670
AT2G35600
AT2G46830
ATCG00590
AT2G15280
AT5G02020
AT2G26580
AT2G35750
AT5G20140
AT5G62790
AT1G70420
AT4G04330
AT5G55740
AT4G37925
AT2G20290
AT3G62910
AT4G26520
AT4G10800
AT2G20250
AT1G08810
AT1G66540
AT3G63300
AT5G38520
AT5G45790
AT1G03630
AT1G51610
AT5G46440
AT4G14840
AT4G23500
AT1G05360
AT2G24090
AT5G14660
AT5G41050
AT1G64370
AT4G24930
AT1G05820
AT2G22670
AT3G49750
AT4G30660
AT4G22753
AT4G30650
AT1G08390
AT1G14460
AT5G22608
AT5G50930
AT1G67690
AT1G70820
AT2G01505
AT2G40390
AT5G64040
AT3G30720
AT1G32550
AT1G67630
AT4G36530
AT3G47560
AT5G56210
AT1G65150
AT4G31270
AT4G36450
AT4G22790
AT3G49550
AT2G04230
AT5G39830
AT1G12860
AT2G44230
AT4G11830
AT5G22620
AT4G30020
AT3G25670
AT1G26920
AT5G14140
AT5G57030
AT1G25230
AT5G48460
AT5G44740
AT2G40530
AT5G67370
AT3G50790
AT4G23770
AT5G21920
AT5G17580
AT2G42740
AT2G25590
AT5G57170
AT1G11220
AT1G49580
AT3G47680
AT1G64150
AT1G70610
AT1G70290
AT1G69040
AT1G78630
AT5G58260
AT3G54390
AT2G32860
AT3G10405
AT3G10080
AT5G02810
AT4G30110
AT1G59540
AT5G27680
AT3G27830
AT5G57350
AT2G17300
AT5G07870
AT4G10120
AT3G28070
AT1G56300
AT3G58800
AT5G03650
AT5G19260
AT2G39580
AT4G04630
AT1G59560
AT3G60710
AT1G43560
AT5G50450
AT5G42780
AT3G61210
AT3G61380
AT1G74690
AT2G21830
AT1G66140
AT3G48730
AT1G08380
AT3G59780
AT1G68862
AT1G75350
AT1G47670
AT3G27050
AT5G22140
AT3G16750
AT1G70280
AT4G24015
AT1G48350
AT3G47640
AT3G15110
AT2G27820
AT1G49380
AT5G42720
AT4G32000
AT1G14350
AT1G55370
AT1G26100
AT1G67910
AT4G11450
AT1G73360
AT5G27390
AT2G44040
AT1G04250
AT3G56940
AT3G57780
AT2G28305
AT5G55970
AT5G21430
AT4G32590
AT3G58720
AT3G17030
AT2G38140
AT1G65470
AT3G10060
AT5G10180
AT1G19650
AT5G02120
AT5G46710
AT2G46810
AT2G24490
AT1G13820
AT3G22410
AT1G48520
AT4G33110
AT5G40700
AT4G21445
AT1G64561
AT3G26445
AT5G14730
AT5G18790
AT5G07150
AT5G66130
AT4G18270
AT2G16050
AT1G18730
AT3G09800
AT3G48980
AT1G23740
AT5G50150
AT5G16540
AT1G17190
AT2G21385
AT4G10340
AT3G16180
AT4G25050
AT2G29360
AT3G25440
AT1G66190
AT5G17660
AT5G16710

## Sheet: Table7_3
Supplemental Data 7. Transcript analysis of local and systemic leaves of WT and glr3.3 glr3.6 plants between GPA and W+OS treatment.
Venny analysis of DEGs of local leaves of glr3.3 glr3.6 between GPA and W+OS treatment								KEGG_A_class: main-class of KEGG pathway; KEGG_B_class: sub-class of KEGG pathway
1357 genes were specifically regulated in GPA		170 genes were co-regulated in local leaves of glr between GPA and W+OS treatment	log2FC			1676 genes were specifically regulated in W+OS		KEGG analysis of 170 co-regulated genes in local leaves of glr3.3 glr3.6 between GPA and W+OS treatment
AT2G42790			GPA	W+OS		AT5G24910		KEGG_A_class	KEGG_B_class	Pathway	neglog10 Pvalue	out (31)	All (5412)	Pvalue	Qvalue	Pathway ID	Genes	K_IDs
AT4G33920		AT5G50300	6.17147	5.28794		AT5G43660		Metabolism	Global and overview maps	Metabolic pathways	2.46781	22	2453	0.0034056	0.17028	ko01100	AT5G21100;AT1G60550;AT3G03190;AT3G02020;AT2G16790;AT4G29720;AT3G03470;AT1G70410;AT1G62800;AT3G48610;AT2G38110;AT1G26810;AT1G45191;ATCG00430;AT2G43350;AT4G14040;ATCG00540;AT3G53130;AT5G16570;AT3G04940;AT1G80460;AT3G15720	K00423+K01661+K00799+K00928+K00851+K12259+K07408+K01673+K14454+K01114+K13508+K14413+K01188+K05582+K00432+K17285+K02634+K09837+K01915+K01738+K00864+K01184
AT5G37070		AT2G28110	5.02317	2.36103		AT1G25510		Metabolism	Amino acid metabolism	Arginine biosynthesis	1.7288	2	37	0.0186723	0.27908	ko00220	AT1G62800;AT5G16570	K14454+K01915
AT4G19700		AT2G11891	3.48501	2.59115		AT4G39403		Metabolism	Energy metabolism	Sulfur metabolism	1.62496	2	42	0.0237162	0.27908	ko00920	AT4G14040;AT3G04940	K17285+K01738
AT2G44200		AT2G04040	2.91933	1.2085		AT2G07775		Metabolism	Energy metabolism	Nitrogen metabolism	1.58714	2	44	0.025874	0.27908	ko00910	AT1G70410;AT5G16570	K01673+K01915
AT1G62422		AT4G03490	2.71308	1.53835		AT5G59720		Metabolism	Amino acid metabolism	Cysteine and methionine metabolism	1.48027	3	124	0.0330926	0.27908	ko00270	AT3G02020;AT1G62800;AT3G04940	K00928+K14454+K01738
AT1G48490		AT1G73890	2.68135	-1.07389		AT5G60930		Metabolism	Amino acid metabolism	Alanine, aspartate and glutamate metabolism	1.45274	2	52	0.0352582	0.27908	ko00250	AT1G62800;AT5G16570	K14454+K01915
AT1G56140		AT1G57850	2.63626	-2.12423		AT5G24090		Metabolism	Amino acid metabolism	Arginine and proline metabolism	1.40814	2	55	0.0390712	0.27908	ko00330	AT4G29720;AT1G62800	K12259+K14454
AT3G45010		AT3G03470	2.52429	1.58625		AT3G18590		Metabolism	Global and overview maps	Biosynthesis of amino acids	1.24342	4	257	0.0570925	0.324273	ko01230	AT3G02020;AT1G62800;AT5G16570;AT3G04940	K00928+K14454+K01915+K01738
AT4G00750		AT5G48820	2.29838	1.78574		AT4G21840		Metabolism	Lipid metabolism	Glycerolipid metabolism	1.1277	2	79	0.0745245	0.324273	ko00561	AT2G38110;AT1G80460	K13508+K00864
AT2G33150		AT5G48780	2.17886	1.39615		AT5G22570		Metabolism	Energy metabolism	Photosynthesis	1.1277	2	79	0.0745245	0.324273	ko00195	AT1G44575;ATCG00540	K03542+K02634
AT5G64530		AT4G30270	2.15421	1.25923		AT2G26400		Metabolism	Biosynthesis of other secondary metabolites	Monobactam biosynthesis	1.11146	1	14	0.0773633	0.324273	ko00261	AT3G02020	K00928
AT2G43650		AT4G09420	2.1522	1.34869		AT1G61280		Metabolism	Global and overview maps	2-Oxocarboxylic acid metabolism	1.10888	2	81	0.0778256	0.324273	ko01210	AT3G02020;AT1G62800	K00928+K14454
AT5G62570		AT1G11125	1.94923	2.65286		AT1G19160		Metabolism	Amino acid metabolism	Lysine biosynthesis	1.03072	1	17	0.0931709	0.358349	ko00300	AT3G02020	K00928
AT2G27500		AT1G03230	1.90303	1.53131		AT4G10500		Metabolism	Lipid metabolism	Arachidonic acid metabolism	0.963706	1	20	0.108716	0.379537	ko00590	AT2G43350	K00432
AT2G41440		AT3G29810	1.88659	1.36306		AT1G72620		Metabolism	Metabolism of other amino acids	Glutathione metabolism	0.939205	2	102	0.115026	0.379537	ko00480	AT3G03190;AT2G43350	K00799+K00432
AT5G16880		AT4G03110	1.84258	1.56262		AT2G14620		Metabolism	Lipid metabolism	Glycerophospholipid metabolism	0.898323	2	108	0.12638	0.379537	ko00564	AT3G48610;AT2G38110	K01114+K13508
AT1G18480		AT3G51490	1.7829	4.91365		AT5G50565		Metabolism	Biosynthesis of other secondary metabolites	Isoquinoline alkaloid biosynthesis	0.889267	1	24	0.129043	0.379537	ko00950	AT1G62800	K14454
AT5G07360		AT1G67920	1.68536	1.7993		AT1G79400		Metabolism	Lipid metabolism	Ether lipid metabolism	0.85687	1	26	0.139037	0.386213	ko00565	AT3G48610	K01114
AT1G32120		AT2G32240	1.67356	1.62357		AT1G53340		Metabolism	Metabolism of terpenoids and polyketides	Carotenoid biosynthesis	0.812986	1	29	0.15382	0.40479	ko00906	AT3G53130	K09837
AT2G46500		AT3G10010	1.63956	-1.31064		AT4G24275		Metabolism	Glycan biosynthesis and metabolism	Various types of N-glycan biosynthesis	0.773766	1	32	0.168358	0.420895	ko00513	AT1G26810	K14413
AT3G30180		AT5G51190	1.58831	-1.01473		AT4G08930		Metabolism	Amino acid metabolism	Phenylalanine metabolism	0.71658	1	37	0.192052	0.445602	ko00360	AT1G62800	K14454
AT2G17200		AT1G20970	1.58693	1.66319		AT5G64990		Metabolism	Metabolism of cofactors and vitamins	Ubiquinone and other terpenoid-quinone biosynthesis	0.696057	1	39	0.201346	0.445602	ko00130	AT1G60550	K01661
AT2G44480		AT1G10140	1.56149	1.33123		AT5G53700		Metabolism	Biosynthesis of other secondary metabolites	Tropane, piperidine and pyridine alkaloid biosynthesis	0.68623	1	40	0.205954	0.445602	ko00960	AT1G62800	K14454
AT4G37030		AT1G03080	1.5588	1.0666		AT1G72790		Metabolism	Global and overview maps	Carbon metabolism	0.662565	3	282	0.217488	0.445602	ko01200	AT2G16790;AT1G62800;AT3G04940	K00851+K14454+K01738
AT4G31000		AT5G27350	1.52841	1.57374		AT4G32870		Metabolism	Amino acid metabolism	Tyrosine metabolism	0.640905	1	45	0.22861	0.445602	ko00350	AT1G62800	K14454
AT5G06820		AT3G08760	1.49621	1.3458		AT1G17060		Genetic Information Processing	Transcription	RNA polymerase	0.624343	1	47	0.237496	0.445602	ko03020	ATCG00180	K03046
AT1G22500		AT1G19200	1.42228	1.02584		AT5G14330		Metabolism	Lipid metabolism	Fatty acid degradation	0.61636	1	48	0.241902	0.445602	ko00071	AT4G14430	K07517
AT3G07690		AT1G56690	1.38044	-1.06815		AT2G13810		Metabolism	Metabolism of other amino acids	beta-Alanine metabolism	0.600949	1	50	0.25064	0.445602	ko00410	AT4G29720	K12259
AT3G14920		AT1G80460	1.36707	1.16701		AT1G02650		Metabolism	Energy metabolism	Oxidative phosphorylation	0.583729	2	173	0.260778	0.445602	ko00190	AT2G18230;ATCG00430	K01507+K05582
AT2G28305		AT3G21710	1.33323	-1.84627		AT2G23290		Metabolism	Carbohydrate metabolism	Ascorbate and aldarate metabolism	0.558661	1	56	0.276273	0.445602	ko00053	AT5G21100	K00423
AT1G61100		AT3G14680	1.25649	1.79037		AT3G54270		Metabolism	Amino acid metabolism	Phenylalanine, tyrosine and tryptophan biosynthesis	0.558661	1	56	0.276273	0.445602	ko00400	AT1G62800	K14454
AT3G19150		AT3G54670	1.2546	-1.74534		AT5G01740		Metabolism	Carbohydrate metabolism	Pentose phosphate pathway	0.539449	1	59	0.28877	0.451203	ko00030	AT2G16790	K00851
AT2G30580		AT1G23710	1.21615	1.47479		AT5G57785		Metabolism	Global and overview maps	Biosynthesis of secondary metabolites	0.516815	9	1284	0.304218	0.460937	ko01110	AT1G60550;AT3G02020;AT2G16790;AT1G62800;AT3G48610;AT2G38110;AT1G45191;AT3G53130;AT3G04940	K01661+K00928+K00851+K14454+K01114+K13508+K01188+K09837+K01738
AT5G11520		AT1G32700	1.21569	-1.33644		AT2G43140		Metabolism	Amino acid metabolism	Tryptophan metabolism	0.46782	1	72	0.340549	0.487604	ko00380	AT3G03470	K07408
AT1G49530		AT5G67245	1.20004	1.2126		AT5G08360		Metabolism	Energy metabolism	Carbon fixation in photosynthetic organisms	0.462965	1	73	0.344377	0.487604	ko00710	AT1G62800	K14454
AT2G28400		AT5G03020	1.19809	1.09627		AT5G14730		Metabolism	Metabolism of other amino acids	Cyanoamino acid metabolism	0.448875	1	76	0.355733	0.487604	ko00460	AT1G45191	K01188
AT3G18560		AT5G64450	1.19798	1.17639		AT3G55370		Metabolism	Amino acid metabolism	Glycine, serine and threonine metabolism	0.435453	1	79	0.366899	0.487604	ko00260	AT3G02020	K00928
AT5G62020		AT4G19990	1.18812	-1.20505		AT1G57680		Metabolism	Carbohydrate metabolism	Inositol phosphate metabolism	0.431119	1	80	0.370579	0.487604	ko00562	AT3G48610	K01114
AT2G01850		AT1G31430	1.17134	-2.97521		AT1G26410		Metabolism	Carbohydrate metabolism	Glyoxylate and dicarboxylate metabolism	0.41851	1	83	0.381496	0.489097	ko00630	AT5G16570	K01915
AT1G74250		AT5G51840	1.17007	-1.282		AT1G26390		Cellular Processes	Transport and catabolism	Phagosome	0.39493	1	89	0.402782	0.503478	ko04145	AT5G12250	K07375
AT5G52830		AT3G63310	1.16699	1.11906		AT3G07600		Cellular Processes	Transport and catabolism	Peroxisome	0.366467	1	97	0.430064	0.524468	ko04146	AT4G25100	K04564
AT1G68790		AT4G36760	1.16337	1.16028		AT3G03450		Metabolism	Carbohydrate metabolism	Pentose and glucuronate interconversions	0.275404	1	130	0.53039	0.631417	ko00040	AT3G15720	K01184
AT3G21810		AT2G41730	1.15799	1.75791		AT5G02500		Genetic Information Processing	Folding, sorting and degradation	Ubiquitin mediated proteolysis	0.222172	1	157	0.599554	0.69573	ko04120	AT3G17000	K10578
AT2G02870		AT1G49160	1.15182	-2.02395		AT2G30930		Environmental Information Processing	Signal transduction	MAPK signaling pathway - plant	0.199678	1	171	0.631425	0.69573	ko04016	AT5G48780	K14497
AT1G02816		AT3G05200	1.14916	1.32497		AT1G67980		Cellular Processes	Transport and catabolism	Endocytosis	0.198181	1	172	0.633606	0.69573	ko04144	AT4G26750	K12199
AT4G22820		AT1G64490	1.12966	1.06232		AT1G51130		Metabolism	Carbohydrate metabolism	Starch and sucrose metabolism	0.193772	1	175	0.640071	0.69573	ko00500	AT1G45191	K01188
AT3G16620		AT2G42950	1.10876	1.02177		AT3G61450		Metabolism	Biosynthesis of other secondary metabolites	Phenylpropanoid biosynthesis	0.175981	1	188	0.666836	0.709399	ko00940	AT1G45191	K01188
AT1G54100		AT1G60610	1.10622	1.43264		AT2G38310		Genetic Information Processing	Folding, sorting and degradation	Protein processing in endoplasmic reticulum	0.137841	1	222	0.728047	0.754308	ko04141	AT3G17000	K10578
AT4G21580		AT2G16790	1.09248	1.17895		AT1G20330		Organismal Systems	Environmental adaptation	Plant-pathogen interaction	0.131225	1	229	0.739222	0.754308	ko04626	AT1G80460	K00864
AT1G20100		AT1G13990	1.08749	1.34912		AT2G42580		Environmental Information Processing	Signal transduction	Plant hormone signal transduction	0.0771454	1	307	0.837249	0.837249	ko04075	AT5G48780	K14497
AT1G21000		AT1G26130	1.08412	-1.19648		AT1G64660
AT5G41020		AT2G43350	1.08348	-1.20237		AT1G43000
AT2G24100		AT2G26190	1.08164	-1.16264		AT4G35730
AT5G61560		AT3G17000	1.06894	1.03812		AT5G64667
AT4G34860		AT1G63390	1.06603	-1.18809		AT1G23030
AT1G12360		AT3G54620	1.05665	1.29266		AT5G65730
AT3G55430		AT5G66480	1.04418	1.00005		AT1G55210
AT1G09070		AT5G07790	1.04261	-1.16742		AT2G26440
AT3G58600		AT4G14430	1.04167	1.06202		AT4G36000
AT5G41790		AT5G17640	1.03525	1.13616		AT5G43270
AT2G45510		AT5G22480	1.0338	1.19946		AT2G37640
AT3G03970		AT1G21770	1.0307	-1.16571		AT2G29740
AT3G56310		AT1G04780	1.03013	1.016		AT5G26690
AT5G05210		AT3G03610	1.01746	1.38754		AT5G45090
AT2G21430		AT4G26750	1.01192	1.13443		AT2G01190
AT2G05380		AT3G02020	-1.01378	-1.43543		AT1G35580
AT3G09480		AT1G49660	-1.03515	-1.15234		AT3G11600
AT5G65350		AT1G69700	-1.03851	-2.28203		AT2G30590
AT5G18780		AT4G36910	-1.04399	-1.24706		AT2G46040
AT5G57580		AT5G37020	-1.04447	-1.24622		AT3G29240
AT2G36050		AT2G01660	-1.04941	-1.5347		AT4G26970
AT4G18980		AT3G23210	-1.05205	1.14382		AT2G13960
AT5G41100		AT1G12775	-1.05516	-1.23421		AT4G02540
AT1G18570		AT4G12700	-1.0595	-1.26036		AT4G17340
AT4G27470		AT5G44740	-1.06363	-1.7447		AT1G03457
AT1G13210		AT2G29730	-1.06575	1.46915		AT1G13260
AT4G15890		AT1G16960	-1.06991	-1.19028		AT2G45960
AT5G66440		AT1G49980	-1.07476	-1.68849		AT1G61215
AT4G01610		AT5G01090	-1.08469	-1.11682		AT2G36220
AT1G04530		AT3G04940	-1.08936	-1.70986		AT5G41170
AT3G28450		AT5G65840	-1.09763	-1.1731		AT5G44210
AT4G32070		AT2G31790	-1.10179	-1.45655		AT1G53541
AT5G37440		AT1G21440	-1.10448	-1.14849		AT3G21690
AT5G23110		AT1G62800	-1.10768	-1.07846		AT5G61310
AT3G61430		AT3G03190	-1.123	-1.58496		AT4G15270
AT1G63740		AT5G13000	-1.14361	-1.51496		AT1G73250
AT3G07700		AT1G70410	-1.15412	-1.15275		AT5G01210
AT1G49310		AT1G61240	-1.15522	-1.83284		AT2G45140
AT1G30640		AT3G55080	-1.15533	-1.19179		AT4G31520
AT3G61800		AT4G29720	-1.15581	-1.01771		AT2G23100
AT3G04060		AT1G76880	-1.15689	-1.18761		AT1G07150
AT3G13430		AT2G34650	-1.15713	1.10503		AT4G23450
AT3G14560		AT1G26810	-1.16211	-1.73912		AT4G37260
AT5G52200		AT1G60550	-1.16354	-1.22692		AT5G07740
AT1G69840		AT1G80870	-1.16637	-1.18396		AT3G09960
AT2G32250		AT4G14040	-1.16641	-1.56408		AT1G62180
AT4G02350		AT2G23610	-1.18241	-1.13098		AT3G12620
AT5G64370		AT2G33820	-1.18263	-1.22129		AT1G55310
AT3G03640		AT4G29590	-1.18987	-1.17844		AT3G09840
AT5G05410		AT1G29840	-1.19379	-1.83694		AT3G59150
AT2G33060		AT3G21390	-1.20531	-1.03511		AT5G24570
AT5G02100		AT1G62560	-1.22982	-2.02698		AT1G33730
AT1G64561		AT1G63470	-1.23079	-1.37105		AT1G78170
AT1G70520		AT1G15165	-1.27785	-1.03621		AT1G67810
AT1G77740		AT1G76020	-1.30754	-1.05243		AT5G54610
AT3G09040		AT4G40045	-1.31647	-1.01146		AT4G00500
AT4G28300		AT3G28760	-1.3168	-1.81402		AT1G68765
AT2G43820		AT2G28810	-1.32974	-1.69545		AT5G44460
AT1G34760		AT5G21100	-1.33112	-1.23173		AT5G46871
AT3G27330		AT3G21760	-1.3338	-1.28628		AT1G19540
AT2G31990		AT2G38570	-1.33723	-1.5977		AT1G26600
AT5G67100		AT3G62030	-1.34938	-1.14944		AT1G24580
AT4G13040		AT1G76870	-1.36638	-1.28866		AT1G53490
AT3G28850		AT3G48610	-1.37103	-1.49372		AT5G15190
AT3G46930		AT3G27030	-1.38289	-1.59096		AT2G37150
AT2G36630		AT4G12030	-1.39717	-1.12312		AT1G48635
AT5G44572		AT5G39830	-1.39757	-1.06722		AT2G30740
AT3G57880		AT1G30600	-1.39918	-2.09595		AT4G28600
AT5G28630		AT4G20760	-1.40202	-1.30404		AT5G64980
AT5G04720		AT1G69420	-1.40738	-1.05244		AT4G37022
AT1G42990		AT1G13820	-1.46145	-1.32611		AT1G79550
AT3G23920		AT4G38050	-1.47515	-1.7407		AT4G23700
AT2G33700		AT2G18230	-1.50695	-1.8388		AT1G10290
AT1G27300		AT4G04830	-1.52028	-1.50182		AT4G05497
AT4G39160		AT1G63230	-1.57552	-1.15521		AT4G13510
AT1G78310		AT3G53130	-1.57614	-1.18819		AT3G24480
AT2G40200		AT5G12250	-1.58455	-1.15173		AT1G35230
AT2G44080		AT4G04450	-1.5992	1.14819		AT4G21920
AT1G69530		AT1G74520	-1.6109	-1.61905		AT1G12990
AT5G01610		AT4G38330	-1.63323	-1.0106		AT4G00330
AT2G03760		AT3G23805	-1.65765	-1.2404		AT3G54680
AT2G32160		AT4G20270	-1.65806	-1.35653		AT3G19660
AT1G67865		AT1G38065	-1.71074	-1.84656		AT5G50630
AT1G06290		AT2G43445	-1.71816	-1.08099		AT3G60960
AT5G06860		AT4G17180	-1.73884	-1.09071		AT4G23440
AT1G26930		AT2G45100	-1.75189	-1.07157		AT1G02170
AT3G15820		AT5G41620	-1.76105	-2.07227		AT1G54710
AT3G04420		AT4G36270	-1.81545	-1.94915		AT5G11730
AT2G27150		AT2G36885	-1.82316	-2.13522		AT5G22780
AT1G56010		AT3G15720	-1.82908	-1.56055		AT5G27380
AT4G39380		AT2G35760	-1.91621	-1.44768		AT1G11260
AT1G32460		AT1G49475	-1.93173	-2.52554		AT5G58680
AT1G04310		AT5G37000	-1.94564	-3.93258		AT5G07460
AT3G06500		AT5G06510	-1.95249	-1.05318		AT4G04920
AT4G16500		AT4G30400	-1.98051	-1.3336		AT2G17120
AT1G78780		AT2G38110	-1.98475	1.89505		AT3G60680
AT2G46200		AT5G27440	-1.99306	-1.67196		AT2G35230
AT4G27480		AT3G04690	-1.99527	-1.20626		AT3G53340
AT5G37740		AT1G44575	-2.02143	-1.20341		AT4G34138
AT5G39660		AT3G55290	-2.02275	-1.06027		AT5G47880
AT3G55060		AT5G67150	-2.08456	-1.31198		AT5G47870
AT3G19190		AT3G28455	-2.1327	-1.09577		AT1G23290
AT1G77660		AT2G21770	-2.17025	-2.31185		AT4G30390
AT5G08305		AT1G68220	-2.1981	-1.76085		AT1G58100
AT4G39640		AT3G14240	-2.27871	-1.09842		AT3G03440
AT2G26980		AT5G01370	-2.36468	1.90492		AT3G58510
AT3G14050		AT5G16570	-2.46872	1.10368		AT2G41780
AT3G14460		AT5G48170	-2.54594	-1.67695		AT1G08090
AT3G61670		AT4G25100	-2.91077	-1.1241		AT1G03090
AT4G33565		AT5G10430	-3.09036	-2.21042		AT5G16170
AT3G45730		AT3G28300	-3.8164	-1.66767		AT1G02390
AT2G39360		ATCG00180	-3.95298	-1.12662		AT4G32030
AT1G61140		ATCG00530	-4.11695	-1.4364		AT5G44090
AT1G04280		ATCG00040	-4.28103	-1.37685		AT3G16310
AT5G62865		ATCG00540	-4.55733	-1.56827		AT5G18070
AT1G08800		ATCG00430	-4.98048	-1.28061		AT2G30470
AT4G27730		ATCG00520	-4.98224	-1.2731		AT1G16520
AT5G61440		AT3G61920	-5.10523	-4.93291		AT3G24050
AT4G38540		AT1G45191	-5.37833	-1.43428		AT1G22882
AT2G34440		AT1G24020	-6.58761	-1.40916		AT2G03820
AT1G08930						AT5G21990
AT4G05590						AT2G37060
AT1G35350						AT1G12200
AT4G32250						AT1G75490
AT1G25550						AT3G58930
AT3G44670						AT3G23200
AT3G51840						ATMG00650
AT4G27740						AT2G21940
AT3G44880						AT1G07810
AT4G31240						AT3G56930
AT3G17770						AT1G03530
AT5G63970						AT5G58650
AT1G78850						AT3G59690
AT5G39080						AT1G15350
AT2G19130						AT1G61250
AT1G74790						AT4G02040
AT5G17540						AT2G34660
AT2G45500						AT3G25500
AT4G20320						AT1G01130
AT5G15830						AT5G58190
AT3G48180						AT1G07020
AT4G11300						AT1G13960
AT3G21420						AT1G64950
AT5G39190						AT1G72540
AT1G05575						AT5G04330
AT4G39580						AT5G57900
AT3G26910						AT2G47510
AT1G55450						AT5G58470
AT4G36520						AT2G19690
AT1G07200						AT3G05220
AT3G49940						AT2G43500
AT3G19030						AT2G20130
AT1G66230						AT5G25240
AT1G53790						AT2G20900
AT4G00200						AT4G36450
AT4G15236						AT3G11690
AT5G27610						AT4G04800
AT3G02150						AT3G25290
AT2G23450						AT5G51710
AT4G08290						AT4G23460
AT1G55080						AT5G40880
AT3G20670						AT2G43790
AT1G77570						AT3G14660
AT1G33420						AT1G04990
AT5G27920						AT5G40490
AT5G54130						AT3G23605
AT2G31970						AT5G19000
AT4G22920						AT4G30500
AT4G02280						AT5G05270
AT5G24870						AT5G13070
AT1G12320						AT2G29990
AT5G45340						AT3G01280
AT4G28710						AT5G23630
AT3G55980						AT5G47120
AT1G60140						AT3G25620
AT1G33475						AT1G15800
AT5G09440						AT2G16280
AT5G65660						AT1G57765
AT4G19370						AT1G53310
AT2G37460						AT1G77370
AT3G28100						AT2G46720
AT5G11650						AT5G50350
AT1G21010						AT3G01290
AT3G62260						AT3G10490
AT3G17810						AT4G16840
AT3G12600						AT1G71910
AT1G71040						AT1G69810
AT4G26190						AT5G62770
AT3G21780						AT4G23840
AT3G02140						AT1G10280
AT1G54460						AT4G11220
AT2G32830						AT5G66120
AT1G66760						AT1G66660
AT3G09020						AT2G20490
AT4G25510						AT4G15410
AT3G52480						AT2G07674
AT4G16680						AT4G17070
AT4G16110						AT1G73500
AT2G20560						AT1G47500
AT1G09575						AT1G10590
AT3G26230						AT1G62600
AT5G64410						AT2G41500
AT1G71015						AT5G04170
AT5G49665						AT1G12640
AT2G28120						AT4G37520
AT5G67420						AT3G54100
AT3G06420						AT3G07470
AT4G16690						AT4G23690
AT4G29950						AT4G32720
AT1G10540						AT4G33100
AT4G16000						ATMG00690
AT3G50260						ATMG00665
AT3G51670						AT1G19310
AT3G56000						AT4G33770
AT3G15770						AT4G31980
AT1G14200						AT1G69160
AT1G71330						AT3G51910
AT4G01250						AT2G02180
AT1G28010						AT4G08230
AT4G02110						AT5G57870
AT5G13210						AT5G66280
AT1G24460						AT4G22380
AT4G30490						AT2G45400
AT4G25835						AT4G38710
AT4G27410						AT4G03820
AT4G27460						AT5G05380
AT1G55330						AT1G73740
AT1G48000						AT2G28330
AT5G38690						AT4G08510
AT5G06720						AT4G32140
AT3G54880						AT3G05685
AT2G45920						AT1G01620
AT3G26220						AT3G16270
AT3G47220						AT4G19180
AT5G46180						AT1G03870
AT3G26350						AT3G63460
AT5G07680						AT5G14040
AT5G65110						AT1G07090
AT5G40890						AT1G04635
AT5G52220						AT2G43160
AT5G14650						AT3G12650
AT2G35420						ATMG00640
AT1G19610						AT5G18500
AT5G19600						AT5G55700
AT5G63550						AT4G22240
AT4G38230						AT2G32150
AT1G65985						AT3G47050
AT4G16640						AT3G10370
AT5G07440						AT3G23590
AT4G38470						AT2G02220
AT5G60270						AT3G26400
AT2G15080						AT1G20560
AT5G17300						AT1G24180
AT4G04972						AT1G26210
AT5G61600						AT4G40080
AT3G15760						AT5G19780
AT5G40340						AT4G32040
AT1G62480						AT2G41880
AT5G58350						AT3G51320
AT1G76600						AT4G24330
AT1G52200						AT3G42170
AT5G51440						AT1G04960
AT3G53650						AT4G25840
AT5G14120						AT4G23570
AT3G23530						AT1G02820
AT5G60630						AT5G22840
AT3G60720						AT5G47830
AT1G79900						AT4G32390
AT5G17350						AT5G46750
AT3G50060						AT3G10800
AT2G18193						AT2G18510
AT1G78830						AT5G48655
AT5G10695						AT5G15820
AT1G57990						AT4G27680
AT1G24600						AT5G30490
AT2G40000						AT2G17705
AT4G18990						AT1G28760
AT1G18200						AT5G09330
AT4G18340						AT4G37680
AT5G40720						AT3G21610
AT1G21210						AT1G24735
AT1G29230						AT1G66260
AT1G07135						AT3G11200
AT5G54620						AT3G62920
AT3G06690						AT1G09140
AT4G24040						AT5G60280
AT1G56240						ATMG00516
AT4G36670						AT1G55730
AT1G16150						AT4G16250
AT4G11280						AT2G03670
AT2G36780						AT1G70490
AT1G02310						AT3G12740
AT1G77640						AT4G01320
AT3G55910						AT5G16370
AT4G12470						AT3G55470
AT3G04640						AT3G14070
AT2G36770						AT1G27930
AT1G09400						AT1G20200
AT1G58190						AT5G66658
AT5G43180						AT4G37240
AT1G63180						AT3G23240
AT2G35300						AT2G16500
AT1G02520						AT1G06830
AT3G55890						AT1G08510
AT1G15010						AT3G18440
AT4G28085						ATMG00660
AT1G64070						AT3G53890
AT3G51540						AT3G55010
AT1G23040						AT5G15850
AT2G34000						AT3G06680
AT5G10336						AT1G50920
AT5G25140						AT5G13180
AT1G32928						AT5G04800
AT2G02061						AT3G54690
AT2G04050						AT1G26690
AT1G68440						AT1G04010
AT1G54120						AT3G22200
AT5G04020						AT5G38560
AT4G37290						AT1G14850
AT4G36120						AT5G58020
AT3G01550						AT4G29210
AT3G50460						AT5G63770
AT1G75030						AT3G51130
AT4G11230						AT3G10820
AT3G45410						AT3G12370
AT2G21780						AT3G05710
AT3G30775						AT3G47370
AT2G32020						AT1G05520
AT2G24550						AT3G19470
AT2G28630						AT4G08320
AT1G32270						AT5G07270
AT2G19800						AT1G66620
AT5G23000						AT1G75990
AT1G54095						AT2G38940
AT3G13130						AT5G24840
AT4G03320						AT4G22758
AT5G64570						AT3G17820
AT1G50750						AT1G72430
AT3G15500						AT4G12070
AT5G18600						AT3G52520
AT4G33150						AT4G15070
AT1G23560						AT3G60980
AT3G03460						AT5G25100
AT1G04500						AT1G56170
AT4G24026						AT4G35100
AT2G16060						AT2G34750
AT1G75750						AT3G05560
AT2G01818						AT1G21660
AT5G40450						AT5G35620
AT5G61260						AT5G43010
AT1G72660						AT2G25210
AT4G26380						AT5G64730
AT1G15380						AT5G11170
AT2G32660						AT4G00860
AT2G41250						AT1G28960
AT4G33420						AT3G20630
AT1G23870						AT1G12830
AT3G48360						AT5G27620
AT1G61470						AT1G76520
AT3G13404						AT5G52430
AT5G39610						AT2G35750
AT2G47200						AT3G46640
AT5G25130						AT1G14020
AT5G11140						AT4G38150
AT3G03480						AT4G08960
AT4G27220						AT3G27770
AT1G65970						AT2G18730
AT5G57560						AT2G44520
AT5G49690						AT2G02710
AT2G31945						AT2G37510
AT1G05675						AT1G67300
AT5G16360						AT1G76560
AT5G50335						AT5G48850
AT3G46880						AT3G20330
AT5G14180						AT2G01970
AT5G58840						AT5G37600
AT3G55900						AT1G62820
AT2G25090						AT2G20815
AT1G14860						AT2G43640
AT5G14000						AT4G00400
AT1G05340						AT5G61010
AT2G23110						AT4G26610
AT1G02580						AT3G14690
AT5G51160						AT1G15860
AT2G44990						AT1G30890
AT3G23510						AT4G39820
AT1G72070						AT5G17280
AT1G69490						AT4G02660
AT1G62440						AT5G09810
AT5G56870						AT3G03900
AT1G33760						AT2G27775
AT3G04070						AT2G03690
AT4G28420						AT5G27990
AT5G16770						AT1G09815
AT3G01175						AT4G23710
AT5G39520						AT4G02220
AT4G32810						AT5G54470
AT5G39580						AT2G02960
AT1G21910						AT1G20460
AT5G60310						AT1G55870
AT1G35140						AT3G24800
AT1G28130						AT1G27390
AT1G80160						AT1G47240
AT1G30720						AT2G25355
AT3G10320						AT2G48030
AT4G36700						AT2G17700
AT2G03850						AT3G05650
AT1G15040						AT3G63120
AT5G42800						AT3G54850
AT5G17220						AT3G09630
AT5G37980						AT5G60920
AT1G65060						AT5G41860
AT5G19470						AT3G23540
AT3G53980						AT1G35160
AT1G31690						AT1G30820
ATCG00440						AT2G07667
AT2G32765						AT2G01490
AT3G58070						AT1G09640
AT2G37260						AT1G80620
AT3G44510						AT2G02350
ATCG00065						AT4G24590
ATCG00120						AT1G24267
AT5G51720						AT5G53000
AT5G65040						AT1G57700
ATCG00470						AT3G53520
ATCG00480						AT3G56110
AT5G01075						AT5G54830
AT2G23590						AT1G17410
AT1G05420						AT5G60710
ATCG00420						AT1G53480
ATCG00050						AT5G10520
AT3G22840						AT2G25190
ATCG01240						AT4G00170
AT3G44990						AT2G39270
ATCG01070						AT3G16690
AT5G08640						AT3G07590
AT2G01430						AT3G10260
AT4G25420						AT5G03990
ATCG00300						AT5G03740
ATCG00140						AT1G15530
AT1G74890						AT2G22850
ATCG00700						AT1G23220
ATCG01060						AT2G41630
ATCG00150						AT5G05930
ATCG00740						AT2G17630
AT1G20570						AT5G22270
AT1G01200						AT2G35060
ATCG00500						AT4G20110
ATCG00660						AT1G29250
ATCG00750						AT3G59200
ATCG01040						AT3G60080
ATCG00340						AT1G31490
AT3G20260						AT5G51740
ATCG01050						AT2G35736
ATCG00730						AT1G03850
ATMG00080						AT1G48860
AT3G15650						AT5G39850
ATCG00760						AT3G22950
AT1G77520						AT2G38410
ATCG00350						AT4G36650
AT5G11590						AT1G10170
AT5G01790						AT2G15690
AT3G30340						AT5G49550
AT5G61290						AT5G56710
AT1G66300						AT3G48380
AT4G25707						AT1G80510
ATCG00640						AT5G22220
AT2G27220						AT1G77770
AT1G50110						AT5G21090
AT2G45470						AT4G30680
ATCG00170						AT5G27430
AT5G02190						AT3G16510
AT1G72260						AT3G11410
AT5G62165						AT1G64040
AT4G17680						AT5G42790
ATCG00710						AT4G37660
AT5G15900						AT1G48120
AT1G28360						AT1G69410
AT1G65180						AT3G61560
AT1G56670						AT1G10070
AT1G77855						AT5G57460
AT5G36700						AT2G19540
AT1G18250						AT5G67490
AT2G45610						AT4G33160
ATCG00820						AT3G22290
AT2G35860						AT2G36170
AT1G53070						AT5G06190
AT3G61950						AT2G05320
AT3G17120						AT1G31830
AT2G47880						AT5G46790
AT2G43550						AT5G25540
AT3G01710						AT5G23510
ATMG00285						AT5G11340
AT1G71150						AT3G29035
AT5G07180						AT1G67650
AT1G64780						AT5G26680
AT2G47870						AT1G43890
AT3G23840						AT1G73730
ATMG00290						AT5G09890
AT1G68430						AT2G27430
AT3G23630						AT5G06110
AT4G03100						AT2G14460
AT2G36870						AT3G03420
AT2G15440						AT1G64090
ATCG00690						AT3G11490
ATCG00490						AT5G02870
AT4G38092						AT5G54140
AT2G23010						AT4G36750
AT1G02940						AT4G21160
ATCG00600						AT5G64090
AT5G42500						AT5G14310
AT5G48950						AT3G04040
AT5G61570						AT1G47750
AT2G28790						AT2G32060
AT2G27402						AT3G44430
AT5G17050						AT3G51990
AT3G28290						AT3G10090
ATCG00810						AT1G75400
AT2G43440						AT3G43580
AT5G50530						AT1G71080
AT1G09610						AT3G47965
AT1G03270						AT2G21850
AT5G10510						AT5G62640
AT3G28740						AT2G29995
AT3G28220						AT1G08220
ATCG01310						AT4G28390
AT2G33570						AT3G59020
AT2G29130						AT2G38560
ATCG00800						AT5G44860
AT5G53660						AT1G31130
AT1G11220						AT2G37990
AT1G53080						AT5G03520
ATCG00550						AT5G23870
AT3G24110						AT5G05130
ATCG00770						AT3G10380
AT5G44670						AT4G01400
AT5G22300						AT1G12380
AT1G61930						AT5G43260
AT5G65640						AT3G06620
AT3G16430						AT1G73490
AT1G34040						AT4G17390
ATCG00570						AT2G46240
AT3G02640						AT2G35950
AT2G37790						AT1G79700
AT5G43020						AT5G58070
AT1G33811						AT3G48930
AT1G03940						AT1G71780
AT4G10420						AT3G04950
AT1G15760						AT5G18900
AT4G35320						AT5G23070
AT2G07140						AT1G79720
AT5G03250						AT4G07410
AT1G45201						AT5G24400
AT5G46700						AT5G02850
AT4G20420						AT3G62310
AT1G20530						AT3G07330
AT1G76240						AT1G06050
AT4G12880						AT3G48860
AT3G25700						AT2G27710
AT1G11730						AT5G45410
AT2G46660						AT5G39990
AT4G25433						AT3G51330
AT1G09812						AT1G04130
AT2G18328						AT2G31260
AT1G47370						AT3G21650
AT3G51060						AT5G40580
AT2G19170						AT5G35430
AT3G26960						AT1G17560
AT3G29280						AT2G19750
AT3G47030						AT2G34570
AT1G80130						AT3G60245
AT5G24380						AT5G66910
AT4G16540						AT2G19620
AT4G31870						AT3G22230
AT5G16600						AT5G61170
AT5G07030						AT2G38730
AT2G22900						AT1G29060
AT4G31590						AT4G24820
AT1G23940						AT5G60260
AT1G14100						AT4G20480
AT5G62960						AT4G17420
AT2G47670						AT2G22480
AT2G13820						AT5G65200
AT4G13990						AT1G20220
AT2G30933						AT1G13390
AT3G28345						AT5G58375
AT5G58480						AT1G07140
AT1G24270						AT4G11800
AT2G39690						AT3G53710
AT5G56840						AT3G57750
AT2G25060						AT1G01070
AT1G68470						AT1G09794
AT4G36240						AT2G01650
AT5G48920						AT5G23395
AT1G46264						AT2G36620
AT1G11130						AT3G01930
AT4G29140						AT1G13020
AT5G54770						AT1G01540
AT4G21960						AT1G79520
AT3G05190						AT1G50740
AT4G29080						AT3G13380
AT4G28660						AT2G15000
AT1G22170						AT2G41342
AT5G45720						AT3G09700
AT2G34490						AT5G51980
AT5G49800						AT1G70600
AT4G39330						AT1G75200
AT5G22460						AT4G12770
AT4G37740						AT4G20330
AT4G00165						AT4G37760
AT2G33640						AT5G18490
AT4G01680						AT2G42010
AT2G39180						AT5G11310
AT5G62040						AT1G31120
AT5G67280						AT2G39720
AT3G51740						AT4G14220
AT3G09540						AT1G31817
AT1G42970						AT2G45010
AT2G17280						AT3G25870
AT2G43700						AT2G17870
AT2G28105						AT4G25315
AT1G75060						AT5G10360
AT4G33010						AT2G46735
AT2G28250						AT1G14430
AT4G30650						AT5G23730
AT2G40480						AT5G46780
AT5G43990						AT1G04750
AT2G43360						AT2G04390
AT1G03310						AT2G39970
AT3G52180						AT4G29670
AT1G13250						AT4G32285
AT1G25530						AT5G13710
AT5G23100						AT5G19855
AT3G51470						AT1G05810
AT4G33810						AT1G51980
AT3G47070						AT1G33600
AT5G11930						AT2G17450
AT1G66430						AT2G05220
AT1G05370						AT5G64680
AT2G47780						AT4G17870
AT3G61870						AT1G51500
AT3G09162						AT3G59530
AT1G54050						AT3G62330
AT2G07727						AT1G08250
AT2G40100						AT4G16510
AT1G63820						AT1G09520
AT1G68800						AT3G57290
AT1G30530						AT2G22125
AT4G09500						AT1G26270
AT5G04200						AT1G16610
AT5G44410						AT4G34450
AT5G51920						AT1G08270
AT4G37400						AT4G13350
AT4G36360						AT3G60770
AT5G59000						AT3G14090
AT5G46570						AT3G63250
AT5G65700						AT1G28140
AT2G23670						AT2G17970
AT5G11780						AT3G29140
AT1G60270						AT5G45250
AT3G59890						AT5G03780
AT4G13840						AT2G43340
AT4G18570						AT3G60070
AT2G39240						AT5G17570
AT4G35030						AT2G46600
AT3G10940						AT4G28210
AT1G27480						AT1G28560
AT3G48280						AT4G18520
AT3G09780						AT5G01390
AT1G49990						AT5G63060
AT1G65230						AT1G69390
AT4G36180						AT1G06510
AT3G61550						AT3G13490
AT2G28605						AT5G65930
AT3G52750						AT5G04710
AT5G40150						AT2G15280
AT2G28150						AT1G34110
AT2G15050						AT4G31450
AT3G26700						AT1G79620
AT1G59720						AT3G57300
AT5G44600						AT5G15802
AT2G23950						AT1G54340
AT5G19810						AT3G54390
AT1G22550						AT3G54090
AT2G45350						AT1G04950
AT4G00905						AT3G57540
AT1G73330						AT5G65205
AT5G63650						AT1G55805
AT3G05625						AT4G14240
AT3G22810						AT5G38590
AT2G28670						AT5G22620
AT2G39900						AT5G37670
AT4G12320						AT3G62970
ATCG00080						AT4G18270
AT5G64640						AT3G24890
AT5G62890						AT2G02160
AT2G38695						AT2G34655
AT2G07698						AT1G64370
AT1G64640						AT3G47910
AT1G17050						AT2G02100
AT1G25250						AT5G16620
AT1G03630						AT1G07280
AT1G56710						AT3G27160
AT3G12780						AT1G65150
AT1G20520						AT3G20780
AT4G13100						AT1G19000
AT5G10170						AT4G33680
AT5G17170						AT5G40700
AT4G03150						AT1G49500
AT4G00360						AT3G15380
AT1G70020						AT3G21290
AT5G07620						AT4G16340
AT5G53420						AT5G49630
AT5G18460						ATCG00790
AT5G52547						AT1G16320
AT5G61480						AT1G32220
AT1G60060						AT5G65780
AT1G01300						AT5G65050
AT2G35660						AT4G35020
AT3G15354						AT3G51310
AT4G24930						AT4G08280
AT1G35260						AT2G31450
AT4G36830						AT3G57430
AT3G01140						AT3G28630
AT2G46110						AT2G24190
AT1G12460						AT3G16730
AT5G04660						AT5G10540
AT5G51010						AT5G27820
AT2G44230						AT1G06960
AT1G43790						AT4G16745
AT1G57770						AT1G76320
AT1G55670						AT1G21090
AT2G14520						AT1G77330
AT3G18630						AT3G66658
AT2G14860						AT3G59100
AT2G26640						AT3G52230
AT3G12690						AT4G29240
AT4G15910						AT1G79280
AT1G68760						AT3G46870
AT1G78490						AT5G05200
AT3G53850						AT3G07440
AT5G59250						AT3G48040
AT4G14890						AT1G76890
AT2G37240						AT3G27350
AT3G01510						AT2G33990
AT1G26820						AT4G04570
AT1G73360						AT1G11050
AT1G60000						AT5G58860
AT5G58690						AT5G13120
AT3G02250						AT3G29330
AT1G77090						AT3G51140
AT1G12500						AT2G22200
AT3G22550						AT4G02485
AT5G59020						AT3G62140
AT1G60790						AT4G01570
AT5G40380						AT5G58090
AT4G23990						AT3G60210
AT4G09350						AT5G03530
AT2G40085						AT1G10200
AT1G54040						AT1G49970
AT1G02710						AT5G56380
AT3G28080						AT2G19520
AT3G50340						AT5G50130
AT1G50900						AT1G63430
AT1G17100						AT2G01008
AT3G26445						AT5G56550
AT5G66770						AT3G54360
AT2G34460						AT3G27050
AT5G07720						AT2G45810
AT1G47578						AT4G39900
AT5G43950						AT1G16800
AT4G00310						AT5G21060
AT3G44020						AT1G47900
AT3G14210						AT4G36280
AT1G49010						AT3G20550
AT5G62840						AT2G32970
AT2G27130						AT4G02460
AT3G61470						AT5G61330
AT5G02550						AT5G20850
AT4G37970						AT2G15900
AT3G51820						AT4G35450
AT3G11110						AT3G18020
AT3G56370						AT1G22660
AT3G26650						AT5G23330
AT4G03280						AT4G27610
AT2G19090						AT5G08430
AT5G15790						AT2G02560
AT3G62570						AT3G17850
AT5G18404						AT1G69830
AT3G07210						AT3G48110
AT1G06550						AT3G16560
AT5G59130						AT4G19865
AT3G50010						AT1G26520
AT5G48730						AT5G16260
AT1G33480						AT3G60620
AT5G27560						AT5G23890
AT5G16590						AT4G39530
AT5G15740						AT3G08820
AT5G46880						AT5G22830
AT5G51560						AT4G15130
AT4G18390						AT3G51760
AT3G16140						AT3G25030
AT3G56570						AT1G58520
AT4G09650						AT2G01630
AT3G27850						AT5G45940
AT3G20570						AT4G08580
AT2G13550						AT5G43160
AT5G07020						AT1G12780
AT3G14570						AT3G46630
AT3G01810						AT5G51960
AT5G20190						AT2G27680
AT2G34920						AT1G10920
AT2G46820						AT4G18465
AT2G05990						AT4G24280
AT1G34210						AT5G63890
AT3G14420						AT3G25740
AT1G12060						AT5G41760
AT4G17600						AT4G33080
AT5G41920						AT5G12920
ATCG00070						AT1G62520
AT1G05850						AT4G30700
AT1G75280						AT2G35050
AT1G67740						AT2G05185
AT1G18180						AT1G23465
AT1G79410						AT1G69060
AT1G43670						AT2G13610
AT1G62250						AT3G17470
AT4G17880						AT1G77620
AT5G28450						AT3G49142
AT3G52500						AT5G49970
AT4G25150						AT2G39260
AT1G16080						AT4G15090
AT1G51170						AT3G05020
AT3G21055						AT4G33200
AT5G48300						AT2G30280
AT4G38370						AT5G06770
AT5G23280						AT3G02720
AT3G16350						AT3G02370
AT1G71000						AT2G30100
AT5G38410						AT2G32810
AT2G12400						AT2G31960
AT5G10310						AT2G33550
AT1G75680						AT5G45840
AT4G04640						AT4G32295
AT3G10060						AT1G24190
AT4G12800						AT1G79640
AT3G63170						AT1G01430
AT1G53060						AT5G04320
AT1G72810						AT5G59900
AT4G18370						AT2G36740
AT2G20890						AT5G59500
AT5G17600						AT1G66810
AT5G15210						AT2G16400
AT5G14660						AT1G64185
AT5G44520						AT4G38120
AT3G61380						AT1G32500
AT5G07580						AT3G14930
AT3G01990						AT5G15050
AT5G50150						AT2G42590
AT1G56500						AT3G02330
AT4G39235						AT5G43920
AT2G36970						AT5G05480
AT5G16250						AT4G32670
AT5G16810						AT1G03550
AT4G31360						AT1G65950
AT2G44040						AT4G17540
AT3G45230						AT3G08020
AT2G06520						AT2G46060
AT1G49620						AT1G76170
AT3G17070						AT1G80770
AT4G39350						AT4G00490
AT5G55950						AT3G23900
AT4G00370						AT4G26500
AT5G24280						AT5G17670
AT1G10970						AT3G58140
AT5G53490						AT5G45060
AT4G32260						AT4G18975
AT5G05840						AT5G64620
AT3G57670						AT1G21350
AT5G52970						AT1G03160
AT1G09440						AT4G15730
AT1G53800						AT2G29970
AT3G46970						AT5G63480
AT1G07260						AT5G63950
AT2G32290						AT3G04310
AT5G38070						AT1G51805
AT2G25270						AT1G62310
AT5G24000						AT5G44530
AT5G38430						AT4G21210
AT1G52870						AT1G04420
AT2G40840						AT1G29630
AT1G34010						AT4G39870
AT1G07120						AT5G01410
AT4G28050						AT1G32240
AT3G47650						AT4G02750
AT2G24630						AT1G18340
AT4G36660						AT4G39600
AT4G24350						AT3G01980
AT5G20140						AT1G68720
AT4G00880						AT3G26240
AT4G29310						AT5G27110
AT4G30950						AT1G68080
AT1G05560						AT2G27050
AT5G40600						AT3G49560
AT2G34300						AT1G77600
AT4G08590						AT3G56330
AT2G26500						AT1G75340
AT5G42720						AT1G62670
AT5G24990						AT5G01630
AT1G49560						AT1G68920
AT1G29700						AT4G03415
AT4G04810						AT1G48650
AT5G06220						AT1G80810
AT1G12250						AT1G10660
AT5G10180						AT3G58680
AT5G43880						AT4G28830
AT2G29630						AT3G01180
AT5G61130						AT3G17350
AT5G23920						AT1G16410
AT5G57130						AT1G33780
AT1G32583						AT4G02050
AT3G63410						AT3G55610
AT5G56860						AT4G00752
AT3G62630						AT1G70730
AT3G24360						AT3G14730
AT2G01150						AT4G21350
AT4G33470						AT2G40400
AT5G01920						AT2G34780
AT3G26710						AT5G60335
AT5G12150						AT2G14260
AT1G20810						AT3G51150
AT1G29530						AT4G18740
AT1G16920						AT1G73460
AT5G16980						AT1G05070
AT2G46915						AT4G31330
AT1G62400						AT2G46535
AT2G41330						AT4G01040
AT5G56600						AT1G54520
AT3G09070						AT5G55260
AT3G57062						AT5G62810
AT3G01660						AT5G07670
AT3G49510						AT1G55250
AT5G07690						AT1G68400
AT3G12685						AT3G23480
AT4G15510						AT2G20690
AT3G54600						AT3G14840
AT1G31070						AT4G12060
AT4G16447						AT1G61490
AT5G14210						AT1G71260
AT2G22230						AT4G12760
AT5G09730						AT1G33060
AT3G13180						AT1G44820
AT3G19820						AT2G25660
AT5G12140						AT2G45740
AT3G53950						AT2G04860
AT4G18810						AT3G60440
AT5G47640						AT5G58970
AT5G51110						AT1G66670
AT5G63100						AT1G51580
AT1G01610						AT4G02210
AT5G38060						AT4G30560
AT1G60950						AT1G74170
AT3G04550						AT2G36730
AT2G30150						AT1G73310
AT1G71480						AT1G56260
AT5G03880						AT2G43720
AT1G31190						AT5G48990
AT1G18040						AT5G25790
AT4G27900						AT5G37630
AT4G20170						AT2G31800
AT3G18485						AT5G03800
AT3G24515						AT1G73400
AT2G39450						AT2G43400
AT5G11790						AT3G09980
AT3G04440						AT5G65060
AT1G79420						AT3G47840
AT1G80520						AT1G75210
AT5G58140						AT5G41060
AT5G06390						AT1G69800
AT2G02130						AT1G72970
AT3G14720						AT3G13780
AT1G25425						AT3G50790
AT2G03590						AT1G70550
AT2G35620						AT5G19390
AT4G24972						AT5G45170
AT3G58200						AT3G50110
AT5G08410						AT5G23550
AT1G53000						AT5G55490
AT4G23500						AT5G58550
AT5G13920						AT5G19670
AT3G21550						AT1G51110
AT5G18850						AT1G12050
AT1G16515						AT3G44480
AT4G28080						AT5G19620
AT3G54930						AT3G50380
AT5G01810						AT4G39470
AT1G44760						AT4G16155
AT4G12900						AT4G13020
AT3G53380						AT2G14285
AT1G52000						AT1G08530
AT3G48600						AT1G23530
AT5G62220						AT5G39550
AT4G38210						AT5G08600
AT2G05632						AT4G12560
AT3G44120						AT5G64170
AT3G22900						AT4G16060
AT4G22250						AT2G02500
AT4G37700						AT2G19650
AT1G35780						AT4G22753
AT2G24150						AT5G14720
AT1G51100						AT1G68930
AT5G66190						AT1G45248
AT2G22080						AT1G29810
AT5G14450						AT1G19870
AT1G66540						ATCG00590
AT5G17520						AT2G25050
AT5G62920						AT4G13590
AT1G73570						AT1G04030
AT5G06060						AT5G53800
AT3G58990						AT2G26470
AT4G18070						AT1G27695
AT2G34860						AT3G21790
AT1G70670						AT5G45275
AT1G16020						AT4G19350
AT3G53100						AT1G73990
AT5G62140						AT5G38040
AT5G09320						AT2G36370
AT4G23940						AT1G67690
AT1G53870						AT1G23360
AT3G05690						AT5G43440
AT2G44640						AT1G72830
AT4G00150						AT1G58250
AT2G36250						AT1G49750
AT3G15480						AT2G17820
AT1G66820						AT4G08790
AT4G27950						AT2G38800
AT5G02830						AT1G59850
AT4G37730						AT5G02790
AT1G71500						AT4G11530
AT4G03010						AT1G28815
AT1G77230						AT2G46790
AT1G28670						AT2G03340
AT4G19120						AT5G13300
AT5G66005						AT4G04740
AT5G55480						AT5G40550
AT1G72270						AT2G15042
AT1G35680						AT5G44490
AT3G28070						AT3G49730
AT1G09800						AT3G06850
AT1G28150						AT3G10360
AT4G14100						AT1G63980
AT1G14920						AT5G11300
AT1G77630						AT1G31650
AT1G01970						AT1G71060
AT4G10300						AT5G57250
AT5G55470						AT5G08590
AT1G62330						AT5G08470
AT1G65420						AT5G04950
AT1G56000						AT5G08415
AT5G11690						ATCG00580
AT3G04790						AT4G13460
AT4G02530						AT4G12910
AT2G35830						AT2G42510
AT2G39730						AT4G27390
AT2G17695						AT5G55250
AT2G42975						AT5G04885
AT5G01530						AT4G04190
AT1G76450						AT2G22122
AT2G33255						AT2G45150
AT1G25290						AT5G11720
AT5G04140						AT3G62000
AT5G02460						AT5G63020
AT1G31770						AT4G38670
AT5G18690						AT5G26910
AT5G67270						AT1G27680
AT5G55730						AT3G05270
AT3G28460						AT2G32400
AT5G19260						AT1G55540
AT2G46870						AT2G24690
AT5G41980						AT3G06510
AT2G24280						AT1G10522
AT1G64670						AT3G14860
AT3G26070						AT3G05130
AT3G19080						AT2G23755
AT2G21530						AT5G27660
AT5G48320						AT5G39860
AT2G24060						AT5G26160
AT3G08570						AT2G22140
AT5G66960						AT3G50780
AT2G47590						AT4G36290
AT5G62700						AT2G32390
AT4G17090						AT1G48175
AT4G30000						AT2G31130
AT5G10240						AT3G15220
AT1G12110						AT2G03530
AT2G40440						AT1G53440
AT4G10890						AT2G24020
AT1G48030						AT4G11640
AT3G52150						AT1G10610
AT1G14270						AT2G47010
AT1G12750						AT3G05120
AT4G26760						AT2G46890
AT2G47370						AT1G78540
AT3G54920						AT4G23290
AT4G19020						AT1G63880
AT1G54310						AT5G52850
AT5G10970						AT1G56150
AT1G16750						ATCG01010
AT2G45870						AT4G34160
AT2G43200						AT3G48160
AT5G44160						AT1G18750
AT1G64430						AT2G36240
AT3G01920						AT2G02980
AT5G36120						AT5G35840
AT5G30510						AT3G17310
AT5G46110						AT2G01910
AT5G14370						AT3G23000
AT3G08010						AT5G64900
AT4G37550						AT3G45940
AT4G02790						AT1G62920
AT5G19290						AT5G05620
AT3G63300						AT3G58220
AT5G07900						AT5G58100
AT1G03680						AT5G41340
AT1G67090						AT2G32860
AT2G38330						AT1G24764
AT5G21910						AT2G46530
AT1G05140						AT1G77590
AT3G03770						AT1G01690
AT3G50350						AT4G30580
AT4G13770						AT5G08020
AT5G55580						AT4G03250
AT1G52230						AT5G41480
AT4G38970						AT4G27760
AT1G58280						AT5G03830
AT4G19100						AT5G40520
AT5G26570						AT4G28730
AT1G78680						AT1G55970
AT1G79460						AT2G32500
AT2G14660						AT5G24750
AT1G45230						AT1G47970
AT5G16990						AT1G63150
AT3G15110						AT5G51200
AT1G09960						AT1G03750
AT1G26650						AT1G62910
AT2G27810						AT5G06265
AT5G04060						AT1G43560
AT1G18170						AT3G28860
AT1G15500						AT2G32640
AT4G13195						AT5G49500
AT5G57930						AT3G01750
AT5G46800						AT3G46100
AT1G26220						AT5G42540
AT1G14590						AT4G16570
AT3G19370						AT1G29720
AT3G56910						AT3G24730
AT5G54600						AT5G41960
AT3G02570						AT5G54890
AT1G66140						AT2G21385
AT3G56260						AT3G19330
AT1G54500						AT5G26820
AT2G27290						AT1G51070
AT2G33450						AT3G46610
AT2G31010						AT5G38850
AT1G73060						AT1G75730
AT5G58760						AT1G18660
AT3G03710						AT5G46070
AT2G37585						AT4G18460
AT3G54400						AT2G31840
AT2G44830						AT1G49880
AT4G06598						AT1G45229
AT1G22250						AT4G30810
AT1G20340						AT2G37320
AT2G29550						AT1G48520
AT2G24220						AT2G23040
AT1G33810						AT3G01580
AT5G58250						AT5G57630
AT4G24750						AT1G28710
AT3G14415						AT1G08840
AT2G37220						AT1G31850
AT5G56040						AT4G30980
AT1G44920						AT4G22214
AT2G36350						AT4G17695
AT4G23930						AT3G56090
AT5G44565						AT4G16800
AT5G62790						AT5G03190
AT2G23560						AT5G49880
AT2G26730						AT2G40260
AT5G13360						AT3G18480
AT2G21195						AT5G48830
AT5G13510						AT3G01320
AT2G46930						AT5G63410
AT5G44650						AT1G56050
AT1G20690						AT5G27550
AT3G52740						AT4G28230
AT5G15770						AT3G54760
AT3G57600						AT5G57220
AT3G19230						AT5G37290
ATCG00020						AT1G19430
AT1G45474						AT5G61000
AT3G56650						AT3G05520
AT5G42780						AT4G27340
AT3G20680						AT2G29510
AT1G44000						AT4G24540
AT1G13380						AT4G29940
AT5G01890						AT4G02075
AT1G64080						ATCG01020
AT1G31812						AT1G80970
AT5G52780						AT4G09620
AT3G03590						AT2G15820
AT1G80380						AT1G24880
AT3G52940						AT1G67500
AT3G43720						AT2G28470
AT5G63310						AT5G14460
AT4G10470						AT5G02400
AT2G38140						AT5G22930
AT5G17230						AT3G15850
AT5G65683						AT2G15230
AT4G20870						AT4G05130
AT4G20360						AT5G08710
AT1G64450						AT5G19010
AT1G26570						AT4G19060
AT2G12462						AT3G06010
AT1G25320						AT1G01060
AT1G17090						AT3G21950
AT2G39930						AT3G19670
AT3G54250						AT3G25805
AT2G25605						AT1G10600
AT1G78560						AT4G19560
AT1G31230						AT2G13600
AT5G01220						AT1G01760
AT5G48910						AT3G29290
AT1G52220						AT1G14690
AT4G28070						AT1G45207
AT5G43870						AT2G04530
AT5G05830						AT3G11720
AT1G79850						AT4G19710
AT3G52170						AT4G11410
AT4G27720						AT5G57330
AT1G53230						AT2G40900
AT2G19580						AT1G29590
AT4G35950						AT5G42770
AT1G11820						AT1G49840
AT4G33220						AT1G71810
AT5G14550						AT5G53430
AT1G74160						AT1G66910
AT4G17050						AT3G56750
AT5G17490						AT1G16400
AT5G15500						AT2G16370
AT1G04040						AT5G38360
AT2G47840						AT2G02770
AT1G18710						AT3G29760
AT2G20635						AT4G19890
AT1G73655						AT3G27410
AT1G67420						AT5G18730
AT5G55960						AT1G14470
AT5G16715						AT5G66300
AT2G20680						AT4G13030
AT3G09050						AT5G11060
AT3G03980						AT5G63800
AT4G16650						AT3G19960
AT5G03140						AT1G03540
AT1G53035						AT1G02280
AT3G27750						AT1G60940
AT3G45400						AT5G58980
AT1G18490						AT2G28100
AT5G02950						AT5G61400
AT1G76990						AT3G27980
AT5G55280						AT5G67200
AT5G18475						AT1G59990
AT3G25410						AT2G01510
AT5G54180						AT5G15300
AT5G22340						AT5G13060
AT4G02425						AT4G19645
AT1G62640						AT5G05420
AT3G48900						AT2G27060
AT2G43100						AT4G20350
AT3G05750						AT3G10440
AT5G26742						AT4G14170
AT3G10080						AT2G14080
AT4G28320						AT3G15930
AT2G23348						AT3G14450
AT2G36990						AT4G19220
AT1G31800						AT5G40060
AT4G26490						AT5G66030
AT4G13500						AT4G39960
AT3G52290						AT5G52010
AT3G44716						AT4G09630
AT1G11350						AT5G46270
AT1G02690						AT3G10970
AT3G05660						AT1G25375
AT5G42100						AT3G17330
AT1G62780						AT2G41210
ATMG00580						AT1G78915
AT4G33040						AT4G21760
AT2G32180						AT2G46567
AT2G46290						AT5G03430
AT5G52190						AT1G36320
AT1G74730						AT3G09150
AT3G57070						AT1G56310
AT5G23860						AT1G26500
AT2G21320						AT5G10910
AT5G38510						AT3G58590
AT4G37000						AT5G46140
AT3G51420						AT1G23180
AT2G35260						AT1G48540
						AT5G01510
						AT1G37150
						AT1G68600
						AT1G06250
						AT3G13730
						AT4G18195
						AT1G13220
						AT1G52590
						AT3G28640
						AT5G63820
						AT2G05440
						AT5G28020
						AT1G50450
						AT1G15000
						AT3G25990
						AT3G02820
						AT4G33666
						AT3G03300
						AT5G48470
						AT4G09640
						AT3G19620
						AT1G09680
						AT1G17145
						AT1G12930
						AT1G04730
						AT1G72530
						AT2G25830
						AT1G53090
						AT4G19500
						AT5G61670
						AT3G60740
						AT1G63670
						AT4G11900
						AT5G57780
						AT2G17033
						AT1G49630
						AT3G25480
						AT3G30300
						AT3G62090
						AT3G53170
						AT1G12530
						AT1G36390
						AT3G58060
						AT2G32950
						AT1G10570
						AT5G57790
						AT1G20160
						AT1G61000
						AT3G51920
						AT1G03365
						AT5G65820
						AT1G69020
						AT1G45545
						AT3G21100
						AT5G51730
						AT5G66350
						AT4G04850
						AT2G17140
						AT4G03000
						AT5G39980
						AT4G00930
						AT3G23870
						AT3G53360
						AT2G01913
						AT5G15540
						AT3G17840
						AT3G05180
						AT4G30845
						AT2G23470
						AT2G46590
						AT5G50310
						AT1G56430
						AT3G02660
						AT4G08685
						AT4G37170
						AT5G42370
						AT4G23882
						AT5G05960
						AT4G02990
						AT5G49110
						AT4G05520
						AT3G21060
						AT1G75110
						AT5G24920
						AT5G47250
						AT1G75150
						AT1G03830
						AT1G58060
						AT4G37560
						AT4G35640
						AT1G08810
						AT3G09360
						AT5G40840
						AT2G23430
						AT5G15630
						AT2G32340
						AT1G51520
						AT4G37890
						AT2G03710
						AT2G20250
						AT4G18750
						AT4G16990
						AT1G16310
						AT1G73040
						AT1G66980
						AT5G20220
						AT5G58300
						AT2G22190
						AT2G14247
						AT3G59040
						AT4G14560
						AT3G09600
						AT1G63640
						AT3G57580
						AT3G23780
						AT5G08420
						AT2G01830
						AT2G19260
						AT2G16390
						AT2G26010
						AT4G33270
						AT2G22300
						AT2G33080
						AT1G28310
						AT2G36980
						AT3G28150
						AT3G49840
						AT1G28690
						AT1G53520
						AT5G56360
						AT3G03630
						AT4G31270
						AT1G65790
						AT4G11960
						AT5G07890
						AT2G20980
						AT1G19920
						AT4G10920
						AT2G05210
						AT1G74580
						AT5G44560
						AT2G42260
						AT4G02900
						AT5G44510
						AT5G43740
						AT3G54180
						AT4G35290
						AT1G80980
						AT1G69526
						AT2G18290
						AT4G34560
						AT3G20200
						AT5G15070
						AT4G24610
						AT1G56520
						AT5G43250
						AT5G48600
						AT2G38380
						AT3G24560
						AT4G24710
						AT3G51880
						AT4G39630
						AT4G38960
						AT5G65570
						AT1G61460
						AT5G57700
						AT2G21590
						AT5G16410
						AT4G04880
						AT1G02960
						AT5G65460
						AT1G14840
						AT3G51070
						AT1G10850
						AT4G37685
						AT4G18830
						AT3G25680
						AT4G18820
						AT4G21430
						AT3G58720
						AT4G01390
						AT1G56460
						AT1G20816
						AT1G05065
						AT5G56210
						AT5G17410
						AT4G16920
						AT2G19530
						AT1G69200
						AT5G65440
						AT4G33110
						AT2G03140
						AT4G29170
						AT3G47890
						AT5G46510
						AT4G29610
						AT1G67180
						AT3G23910
						AT3G04030
						AT2G14050
						AT2G46640
						AT3G59320
						AT1G12700
						AT2G02170
						AT5G10150
						AT5G05580
						AT1G74770
						AT2G21830
						AT3G66652
						AT4G22760
						AT4G29750
						AT5G23770
						AT1G61300
						AT5G52230
						AT1G61190
						AT4G12390
						AT4G12670
						AT3G17280
						AT2G39280
						AT3G18750
						AT4G13650
						AT5G23400
						AT4G26680
						AT1G32415
						AT1G04520
						AT5G25590
						AT1G12300
						AT2G22070
						AT5G08010
						AT3G46530
						AT2G32540
						AT4G09730
						AT1G28290
						AT5G54090
						AT2G34150
						AT4G02390
						AT1G05950
						AT2G47560
						AT5G44660
						AT1G48390
						AT2G17036
						AT2G32940
						AT1G06260
						AT3G50390
						AT5G44430
						AT2G31150
						AT1G62914
						AT4G29990
						AT1G77020
						AT1G03770
						AT2G42570
						AT3G05340
						AT1G18840
						AT4G22200
						AT1G21150
						AT1G14460
						AT5G03420
						AT3G22790
						AT3G59580
						AT1G13150
						AT3G15130
						AT5G61350
						AT2G42370
						AT2G07680
						AT4G14770
						AT4G38660
						AT3G44220
						AT5G27950
						AT1G67040
						AT3G48500
						AT5G44420
						AT3G01350
						AT1G31320
						AT4G32330
						AT1G50790
						AT5G11470
						AT1G62630
						AT2G15630
						AT5G07880
						AT5G02010
						AT1G53600
						AT4G37483
						AT5G08490
						AT5G26790
						AT1G60860
						AT2G30505
						AT1G10750
						AT1G01580
						AT3G05740
						AT5G63580
						AT5G44550
						AT1G70710
						AT3G14760
						AT1G30220
						AT5G15530
						AT2G44000
						AT3G53010
						AT4G23800
						AT5G25580
						AT2G48130
						AT5G26670
						AT3G53190
						AT3G52900
						AT2G23700
						AT4G14200
						AT3G05790
						AT4G01580
						AT5G65030
						AT4G01730
						AT4G22860
						AT1G54790
						AT3G26790
						AT5G56120
						AT1G60590
						AT3G05240
						AT2G14800
						AT3G12710
						AT5G49390
						AT1G67750

## Sheet: Table7_4
Supplemental Data 7. Transcript analysis of local and systemic leaves of WT and glr3.3 glr3.6 plants between GPA and W+OS treatment.
Venny analysis of DEGs of systemic leaves of glr3.3 glr3.6 between GPA and W+OS treatment												KEGG_A_class: main-class of KEGG pathway; KEGG_B_class: sub-class of KEGG pathway
565 genes were specifically regulated in GPA					45 genes were co-regulated in systemic leaves of glr between GPA and W+OS treatment	log2FC				917 genes were specifically regulated in W+OS		KEGG analysis of 45 co-regulated genes in systemic leaves of glr3.3 glr3.6 between GPA and W+OS treatment
AT4G01540						GPA	W+OS			AT3G23370		KEGG_A_class	KEGG_B_class	Pathway	out (4)	All (5412)	neglog10 Pvalue	Pvalue	Qvalue	Pathway ID	Genes	K_IDs
AT4G11300					AT3G23230	4.92173	1.65322			AT4G15270		Environmental Information Processing	Signal transduction	Plant hormone signal transduction	2	307	1.74882	0.0178312	0.0568055	ko04075	AT4G36110;AT3G23240	K14488+K14516
AT1G20510					AT4G36110	3.11179	-1.08787			AT3G21680		Metabolism	Lipid metabolism	Sphingolipid metabolism	1	31	1.64355	0.0227222	0.0568055	ko00600	AT1G26200	K23727
AT4G11850					AT1G16130	2.26632	1.10739			AT3G46280		Genetic Information Processing	Replication and repair	Homologous recombination	1	72	1.28252	0.0521767	0.0869612	ko03440	AT3G19210	K10875
AT1G65790					AT4G11000	2.11851	1.06884			AT4G39403		Environmental Information Processing	Signal transduction	MAPK signaling pathway - plant	1	171	0.918823	0.120553	0.150691	ko04016	AT3G23240	K14516
AT3G51330					AT3G48360	2.00357	1.19474			AT4G11470		Metabolism	Global and overview maps	Metabolic pathways	1	2453	0.0406146	0.910721	0.910721	ko01100	AT1G26200	K23727
AT1G02640					AT4G21390	1.95108	1.09786			AT1G78260
AT1G30620					AT2G32030	1.81641	1.19179			AT1G68765
AT1G78190					AT5G57220	1.81003	1.39392			AT4G25380
AT4G00930					AT1G14260	1.64481	1.6572			AT3G11340
AT3G01080					AT1G64330	1.61094	1.05739			AT2G35000
AT5G65207					AT1G78830	1.5591	1.1153			AT1G57560
AT4G31550					AT1G26200	1.521	1.9393			AT1G47890
AT2G24550					AT3G23240	1.47057	1.29006			AT3G60010
AT3G24090					AT1G42990	1.39528	1.23609			AT3G28210
AT3G19930					AT2G23810	1.29562	1.38367			AT1G01600
AT5G45510					AT3G19210	1.27154	-1.25784			AT5G45810
AT5G41100					AT1G71015	1.21954	-1.73248			AT3G62960
AT3G04060					AT4G19420	1.15837	1.48008			AT1G32350
AT3G25610					AT1G07610	1.14286	-1.28806			AT4G21830
AT1G15790					AT3G16530	1.13471	1.02028			AT1G01810
AT4G24160					AT3G28840	1.1291	-2.09108			AT3G46690
AT5G41761					AT1G30755	1.0933	-1.14221			AT3G58540
AT3G08760					AT3G49530	1.06381	1.17342			AT5G03890
AT1G33420					AT3G57740	1.0564	1.72821			AT1G30700
AT5G65920					AT5G54710	1.03035	1.36717			AT1G65730
AT3G28850					AT5G22390	1.01048	-1.02012			AT1G30760
AT3G45640					AT4G08685	-1.00131	1.26727			AT3G59900
AT3G21470					AT3G01510	-1.06041	-1.27983			AT1G16390
AT1G74250					AT3G07540	-1.07033	1.26251			AT1G09460
AT4G16660					AT1G72500	-1.08049	-1.13482			AT1G53541
AT1G02990					AT5G24290	-1.08625	-1.19646			AT2G39518
AT5G61010					AT5G24990	-1.16017	-1.83433			AT4G00305
AT4G27410					AT2G46660	-1.17204	-1.00778			AT3G29633
AT4G17230					AT1G12460	-1.18936	1.31289			AT2G37750
AT4G27450					AT4G23750	-1.18986	1.02002			AT5G57567
AT3G19580					AT5G14230	-1.20498	1.11271			AT4G15280
AT3G13380					AT1G75710	-1.26541	1.23894			AT1G07500
AT3G14900					AT5G05350	-1.2757	1.10878			AT4G01140
AT1G08930					AT4G17180	-1.35871	1.14937			AT4G13320
AT5G16730					AT2G42200	-1.36054	-1.13513			AT3G49580
AT3G28890					AT1G75240	-1.36324	1.0474			AT5G01900
AT1G27330					AT4G10150	-1.4406	-1.02189			AT5G57785
AT2G27170					AT1G22065	-1.4443	1.53295			AT5G62260
AT2G16700					AT5G02190	-1.739	-1.36821			AT3G56980
AT1G70060					AT2G35860	-1.8209	1.13761			AT5G18270
AT2G34960										AT1G07400
AT3G29035										AT3G15950
AT5G17910										AT3G11000
AT3G56410										AT5G54148
AT5G44070										AT5G39160
AT5G17300										AT1G33800
AT4G20780										AT4G20000
AT3G09020										AT2G46940
AT1G61260										AT4G23700
AT2G26530										AT2G24850
AT4G23200										AT5G06570
AT1G17860										AT5G05180
AT2G28570										AT5G37550
AT1G65490										AT4G09420
AT5G26030										AT3G48640
AT3G62600										AT5G50565
AT2G01008										AT5G52720
AT2G30250										AT2G37590
AT4G35070										AT2G25220
AT1G27770										AT5G49360
AT1G12210										AT1G66400
AT5G66070										AT5G23600
AT4G18205										AT1G79400
AT1G21390										AT5G10336
AT1G60640										AT3G10815
AT5G47910										AT1G65610
AT1G14370										AT1G14970
AT1G21130										AT5G21280
AT5G52910										AT2G37025
AT2G23910										AT5G01445
AT3G19010										AT3G58850
AT1G52200										AT5G59240
AT2G33435										AT2G39870
AT3G17420										AT1G73830
AT5G28460										AT5G40980
AT5G53486										AT1G79770
AT5G53740										AT3G58930
AT2G41250										AT3G09940
AT1G59910										AT1G50750
AT5G13190										AT5G36000
AT4G17500										AT1G54740
AT1G67920										AT4G15760
AT2G26190										AT4G25710
AT1G28190										AT3G26760
AT1G26840										AT1G17560
AT4G02410										AT1G77390
AT4G18197										AT2G42170
AT3G46110										AT4G31360
AT2G39660										AT4G34360
AT1G06720										AT3G26700
AT1G07520										AT5G39320
AT1G69900										AT5G25230
AT2G40095										AT1G18400
AT1G24147										AT5G25830
AT3G59880										AT5G52750
AT4G31570										AT2G41380
AT5G16170										AT1G68580
AT5G06320										AT5G07110
AT1G51790										AT3G27550
AT5G03700										AT3G49620
AT3G09830										AT5G10520
AT5G44582										AT1G48745
AT5G55170										AT1G47400
AT2G15880										AT1G26270
AT2G17040										AT5G16080
AT1G67810										AT5G60660
AT3G09032										AT1G61470
AT5G08790										AT3G62160
AT1G15900										AT1G34630
AT5G14120										AT3G56880
AT5G19240										AT3G18900
AT5G25440										AT2G16750
AT5G48380										AT3G56970
AT1G68790										AT5G52760
AT2G27310										AT3G06690
AT1G20970										AT1G35350
AT2G41835										AT1G03470
AT3G11820										AT5G57450
AT5G60950										AT3G50280
AT1G69790										AT1G33030
AT4G36520										AT4G34790
AT1G03850										AT1G03620
AT1G10040										AT1G71960
AT4G15233										AT1G57980
AT2G37420										AT5G45550
AT4G16680										AT5G37710
AT1G69890										AT2G28150
AT3G54670										AT1G29660
AT1G02660										AT5G39865
AT4G14760										AT5G51560
AT2G01180										AT1G10000
AT3G59570										AT1G66080
AT4G25390										AT5G06980
AT5G64310										AT1G50460
AT3G04980										AT3G45230
AT3G15500										AT1G78930
AT4G11521										AT2G18860
AT3G15760										AT2G35880
AT5G28320										AT2G20710
AT3G13782										AT3G29140
AT1G56550										AT3G09035
AT5G17523										AT2G02010
AT2G14800										AT5G26010
AT4G38550										AT3G18300
AT1G55365										AT5G49300
AT2G26560										AT4G00950
AT5G22540										AT4G01330
AT4G08850										AT2G24610
AT1G79280										AT5G18810
AT4G01250										AT5G01470
AT1G68725										AT5G57000
AT1G12420										AT4G39670
AT2G05370										AT5G44060
AT2G37080										AT5G50630
AT1G23870										AT1G03300
AT1G33610										AT2G42395
AT3G25060										AT5G57100
AT5G09805										AT1G01540
AT4G26190										AT1G43000
AT3G59080										AT3G15480
AT1G59590										AT5G55180
AT2G25735										AT5G65430
AT3G21780										AT5G16000
AT5G52810										AT4G27660
AT5G25190										AT5G01760
AT5G40340										AT5G53500
AT1G66880										AT2G20670
AT5G09800										AT5G54145
AT3G04640										AT1G24580
AT2G26440										AT5G02760
AT1G30250										AT4G13000
AT1G29690										AT5G18500
AT1G21110										AT2G28130
AT5G20250										AT1G11260
AT4G20830										AT3G13000
AT1G02230										AT1G11540
AT5G02420										AT3G08630
AT3G09490										AT1G04240
AT1G11050										AT2G30590
AT5G38610										AT3G12710
AT4G17490										AT3G62150
AT3G52400										AT3G50120
AT2G43050										AT4G16515
AT4G20860										AT4G03390
AT1G03230										AT4G16700
AT3G13437										AT3G50660
AT5G19230										AT5G57800
AT1G35710										AT5G26740
AT3G49070										AT1G55160
AT3G60420										AT1G67470
AT2G32140										AT1G61280
AT5G02430										AT4G37260
AT2G01913										AT1G66940
AT3G53810										AT1G26730
AT2G16060										AT1G27460
AT4G15150										AT4G03110
AT1G48320										AT5G08000
AT1G19840										AT1G43650
AT5G15830										AT3G54085
AT4G23180										AT4G18340
AT1G63720										AT1G32690
AT2G01021										AT5G62220
AT4G36120										AT3G49340
AT5G39785										AT1G69160
AT1G80450										AT5G39190
AT3G48090										AT1G65295
AT4G29905										AT5G65600
AT5G48600										AT5G56750
AT2G32240										AT3G11800
AT2G15390										AT4G27657
AT4G35060										AT5G23860
AT3G49780										AT4G27435
AT5G06400										AT3G04210
AT5G25130										AT3G29770
AT3G13850										AT5G44340
AT5G40230										AT3G12610
AT2G23320										AT5G65380
AT1G72900										AT1G34180
AT2G31945										AT4G09160
AT1G03080										AT1G22740
AT4G36670										AT5G23130
AT2G46410										AT4G22770
AT1G53080										AT5G11420
AT5G39610										AT3G04950
AT4G12720										AT3G01940
AT4G34150										AT1G09160
AT2G40140										AT1G24210
AT4G28140										AT5G22580
AT5G04020										AT1G08610
AT5G27420										AT1G69520
AT4G30670										AT1G79060
AT1G55450										AT4G31890
AT3G55840										AT3G15630
AT5G55460										AT3G55710
AT1G17990										AT1G26420
AT4G23220										AT2G46040
AT2G01818										AT1G50590
AT5G44568										AT3G16180
AT4G34930										AT1G58440
AT4G03450										AT3G50830
AT4G34970										AT5G64950
AT3G28540										AT5G52640
AT3G23550										AT3G22160
AT1G25400										AT3G14200
AT1G42980										AT3G60286
AT3G48080										AT3G09700
AT5G61160										AT3G58200
AT1G50400										AT1G72360
AT3G53650										AT4G18970
AT1G69490										AT3G51600
AT5G57560										AT5G65810
AT3G13750										AT1G68585
AT4G25340										AT1G16300
AT2G43580										AT3G23805
AT2G34600										AT4G38690
AT1G13470										AT3G06150
AT1G14880										AT5G46230
AT5G06330										AT5G16480
AT3G41762										AT1G18640
AT1G80840										AT2G28305
AT3G54150										AT3G13310
AT1G57990										AT5G59150
AT1G78410										AT4G12240
AT3G15356										AT2G04495
AT3G57240										AT2G19880
AT3G02800										AT1G09660
AT4G37290										AT3G55280
AT1G66090										AT4G25315
AT1G11785										AT1G53530
AT5G41740										AT1G78850
AT1G30040										AT1G74380
AT3G55980										AT3G46830
AT2G24600										AT5G16590
AT2G18000										AT1G51950
AT5G40450										AT1G78080
AT5G40730										AT1G35320
AT5G41160										AT1G60630
AT1G08090										AT1G30490
AT1G03220										AT1G52190
AT2G29130										AT5G19120
AT2G38470										AT4G20870
AT5G41550										AT4G30370
AT1G02440										AT2G02020
AT2G34000										AT1G75020
AT5G50335										AT5G03150
AT2G41100										AT1G08510
AT2G35710										AT4G37540
AT4G36770										AT1G28760
AT5G41750										AT1G13609
AT1G53885										AT2G26695
AT2G23270										AT5G58900
AT4G38340										AT1G13250
AT1G62440										AT1G31420
AT1G28130										AT1G26910
AT5G52050										AT3G18760
AT2G32200										AT1G20140
AT3G55910										AT4G18800
AT1G18020										AT1G77570
AT3G48180										AT5G54510
AT1G72520										AT2G30230
AT3G26470										AT5G23900
AT4G23810										AT3G06740
AT4G26050										AT5G18790
AT1G59865										AT3G11280
AT2G45490										AT3G54120
AT4G30280										AT3G18880
AT1G52810										AT4G18670
AT1G05675										AT2G02150
AT3G57460										AT4G15610
AT4G39675										AT5G14600
AT1G30850										AT5G04150
AT4G21950										AT2G47880
AT3G07600										AT5G22440
AT4G12545										AT3G23030
AT1G21120										AT1G67060
AT5G66870										AT5G62100
AT5G12340										AT1G02940
AT2G34580										AT4G35350
AT1G61110										AT4G30930
AT1G65850										AT4G17350
AT1G33840										AT1G32190
AT3G44830										AT1G47380
AT1G08860										AT1G15420
AT2G03850										AT2G01420
AT1G59359										AT2G18730
AT1G47980										AT5G08360
AT1G47603										AT5G12420
AT5G02220										AT2G16900
AT4G15670										AT4G27960
AT5G52730										AT5G65160
AT1G23110										AT5G17210
AT5G01580										AT5G25930
AT2G22620										AT1G61870
AT3G16430										AT5G43020
AT5G12270										AT1G26880
AT1G35910										AT3G19820
AT5G44590										AT1G34350
AT2G39310										AT3G10640
AT4G08570										AT5G56230
AT1G13230										AT1G71430
AT4G28720										AT4G04840
AT3G44510										AT5G49215
AT5G26280										AT1G80245
AT1G11070										AT1G06515
AT1G24793										AT1G10380
AT4G20940										AT1G04900
AT5G42330										AT4G00310
AT2G42870										AT5G40380
AT4G25410										AT5G15520
AT5G03545										AT5G23395
AT1G15760										AT4G24380
AT2G32770										AT5G25460
AT3G52910										AT3G50010
AT3G03260										AT1G22780
AT5G62920										AT2G17630
AT5G20790										AT1G67910
AT2G10940										AT2G35230
AT3G48300										AT3G60130
AT3G63200										AT2G32280
AT3G61250										AT4G11060
AT5G51720										AT2G30760
AT3G30340										AT3G57200
AT4G24410										AT2G29350
AT2G42800										AT4G39550
AT2G27420										AT5G10695
AT2G22170										AT1G22880
AT5G27440										AT1G10230
AT3G52370										AT5G26920
AT2G22770										AT1G19050
AT1G76240										AT1G71400
AT5G20740										AT1G63530
AT3G54730										AT5G11090
AT2G40330										AT3G23620
AT2G28670										AT3G22942
AT2G34440										AT5G07580
AT1G73690										AT1G75670
AT5G66330										AT5G37740
AT4G37685										AT1G15125
AT1G61820										AT4G21880
AT1G60270										ATMG00480
AT1G73010										AT3G11490
AT1G79890										AT2G30890
AT5G24105										AT3G28910
AT2G41050										AT5G04720
AT4G32280										AT1G52540
AT3G23630										AT1G72940
AT1G22030										AT5G04870
AT1G71870										AT3G25510
AT2G40150										AT2G27580
AT2G38110										AT3G02190
AT3G43960										AT3G29030
AT4G23420										AT5G19190
AT3G15720										AT1G70350
AT1G02710										AT1G14510
AT5G60490										AT3G05200
AT1G49430										AT4G16840
AT3G17130										AT1G60060
AT4G36570										AT3G03750
AT4G34650										AT1G69690
AT1G09750										AT1G64690
AT5G03760										AT3G60260
AT5G01790										AT3G12630
AT2G33640										AT3G07550
AT1G54050										AT3G12370
AT4G21970										AT4G32430
AT5G42040										AT1G62150
AT1G73590										AT5G20160
AT5G06510										AT3G43980
AT1G31770										AT1G48240
AT5G45150										AT4G26800
AT1G73640										AT1G55205
AT2G40475										AT1G08300
AT1G06980										AT4G17070
AT1G68470										AT2G41880
AT4G13990										AT4G36580
AT4G38530										AT5G52430
AT3G23210										AT5G11340
AT2G35700										AT1G64700
AT5G46690										AT1G07000
AT5G67090										AT1G25260
AT1G05065										AT1G33470
AT2G45400										AT4G14580
AT2G45470										AT3G47780
AT2G36270										AT4G17245
AT3G10840										AT4G30510
AT5G12050										AT3G01800
AT4G25470										AT3G58180
AT2G20540										AT1G76070
AT1G15825										AT4G35080
AT4G02100										AT2G20560
AT1G65180										AT1G79840
AT2G19090										AT1G32460
AT2G25540										AT2G07798
AT5G58690										AT5G05990
AT1G20470										AT4G25260
AT1G02700										AT3G61980
AT5G13250										AT2G27500
AT2G22240										AT5G03110
AT4G36240										AT4G39740
AT5G45740										AT1G03730
AT4G35320										AT5G24655
AT3G21600										AT1G09800
AT1G16220										AT2G17705
AT5G04000										AT2G32060
AT1G77855										AT1G71850
AT1G04635										AT3G57930
AT3G22142										AT1G04340
AT5G56810										AT5G50900
AT1G77330										AT5G19770
AT4G37682										AT2G27402
AT5G65040										AT1G30440
AT2G26330										AT5G27120
AT3G18090										AT5G13100
AT3G54930										AT1G07070
AT5G06270										AT5G64620
AT5G27360										AT1G66230
AT5G38340										AT1G09250
AT5G18475										AT5G06540
AT3G61750										AT5G41270
AT3G56090										AT2G44860
AT1G74070										AT1G65520
AT4G00400										AT4G22380
AT5G41460										AT3G48100
AT2G30933										AT2G10931
AT5G66300										AT5G39360
AT2G15440										AT2G44770
AT4G17680										AT5G57490
AT4G23490										AT5G18490
AT1G30840										AT3G03000
AT4G37400										AT3G62460
AT3G63450										AT4G26490
AT1G71990										AT4G15700
AT1G48870										AT3G43600
AT3G52525										AT5G63420
AT2G36400										AT1G07280
AT4G23000										AT1G53090
AT2G45870										AT1G55690
AT2G20480										AT1G62780
AT5G07180										AT1G30400
AT3G61170										AT1G30290
AT4G25780										AT4G31850
AT5G03250										AT4G09750
AT3G11210										AT1G51610
AT1G19750										AT1G67070
AT5G56700										AT4G29010
AT3G26922										AT1G52870
AT5G67280										AT1G73980
AT2G36980										AT5G57030
AT4G39330										AT1G32200
AT5G61570										AT2G21470
AT3G25717										AT3G27300
AT2G38695										AT2G07690
AT5G26850										AT1G76870
AT2G18050										AT1G54780
AT4G27950										AT5G47510
AT1G01660										AT1G74850
AT4G37890										AT3G46780
AT1G54510										AT5G13980
ATMG00690										AT4G22890
AT1G20380										AT1G01590
AT3G53380										AT2G04350
AT3G13470										AT5G23240
AT1G15830										AT1G14610
AT3G62690										AT1G75380
AT4G12390										AT2G04100
AT5G02460										AT4G18810
AT3G57020										AT1G29700
AT3G12820										AT5G04810
AT2G40230										AT2G37950
AT5G61350										AT5G03900
AT4G36360										AT1G31330
AT1G03070										AT5G44785
AT4G27030										AT4G26520
AT2G24440										AT5G54960
AT4G32880										AT1G55490
AT3G09162										AT1G08540
AT3G52310										AT3G53920
AT4G37730										AT4G12900
AT1G63020										AT5G47130
AT4G18375										AT2G25080
AT5G67180										AT5G08570
AT4G37740										AT2G37240
AT5G06850										AT5G44570
AT4G38840										AT1G19660
AT1G31710										AT3G57680
AT5G25475										AT5G61370
AT1G75110										AT1G04760
AT1G08280										AT1G07450
AT5G05160										AT5G02310
AT4G13260										AT1G77280
AT1G64450										AT5G59050
AT2G32990										AT5G45260
AT1G23800										AT4G24620
AT5G21910										AT3G24460
AT3G61490										AT1G15820
AT4G28660										AT3G47580
AT5G44130										AT1G07990
AT5G18060										AT3G55630
AT1G69350										AT1G12480
AT2G29050										AT5G46140
AT5G49100										AT1G61210
AT5G01180										AT4G12610
AT3G20015										AT1G29195
AT3G61898										AT2G28250
AT5G44670										AT5G52410
AT5G23170										AT1G42550
AT1G75680										AT2G47390
AT3G14570										AT2G44200
AT3G05020										AT5G59430
AT3G55120										AT5G49665
AT5G24000										AT5G39030
AT2G27770										AT5G62710
AT2G43910										AT3G22380
AT1G04820										AT1G78990
AT1G01580										AT5G59670
AT4G09920										AT4G17100
AT3G06770										AT3G50390
AT4G38330										AT1G67320
AT4G24860										AT4G36830
										AT1G30810
										AT2G18940
										AT1G76960
										AT1G51090
										AT1G29400
										AT3G54460
										AT1G67840
										AT3G10270
										AT3G10360
										AT5G06600
										AT1G69530
										AT4G39160
										AT5G61670
										AT4G02480
										AT1G50240
										AT4G30350
										AT3G49120
										AT5G22290
										AT2G32640
										AT4G10180
										AT3G23020
										AT5G60930
										AT1G13940
										AT1G08070
										AT1G31650
										AT5G02400
										AT3G28130
										AT1G63730
										AT1G20070
										AT3G18490
										AT1G42470
										AT5G42310
										AT1G26500
										AT4G35480
										AT5G22640
										AT4G21220
										AT1G07250
										AT4G26530
										AT5G62990
										AT3G25680
										AT2G34640
										AT1G17440
										AT5G42390
										AT4G23250
										AT4G26080
										AT1G62290
										AT3G49490
										AT1G53060
										AT3G04760
										AT4G01800
										AT4G17840
										AT4G15890
										AT3G47750
										AT1G77110
										AT3G21420
										AT3G23880
										AT3G15354
										AT4G17090
										AT4G23050
										AT3G14280
										AT4G15090
										AT5G48880
										AT1G18950
										AT2G27140
										AT3G13040
										AT5G17160
										AT3G62260
										AT2G21710
										AT3G19230
										AT3G54440
										AT3G62550
										AT3G25020
										AT4G37760
										AT2G20340
										AT5G23980
										AT4G37310
										AT2G40770
										AT2G27950
										AT5G38510
										AT4G18600
										AT3G16320
										AT4G25000
										AT4G12460
										AT1G48650
										AT3G48320
										AT5G44210
										AT3G55110
										AT5G15970
										AT1G72645
										AT1G14030
										AT1G70250
										AT2G18650
										AT3G59200
										AT1G52155
										AT3G60520
										AT5G03230
										AT5G11550
										AT5G53350
										AT5G23010
										AT5G17170
										AT5G14940
										AT3G46970
										AT5G09990
										AT3G09600
										AT1G64380
										AT4G19130
										AT3G13210
										AT1G21640
										AT3G46670
										AT5G58860
										AT5G59780
										AT5G26200
										AT3G19170
										AT1G69830
										AT4G28560
										AT1G18880
										AT1G70810
										AT4G34600
										AT1G64500
										AT2G19810
										AT1G73920
										AT1G61600
										AT3G23890
										AT4G34830
										AT1G21680
										AT3G61800
										AT1G64170
										AT2G25625
										AT4G18050
										AT2G43445
										AT4G38010
										AT2G32100
										AT4G15620
										AT5G15960
										AT2G41290
										AT3G24190
										AT1G09180
										AT4G08870
										AT2G01990
										AT1G51140
										AT5G48470
										AT4G13830
										AT5G40390
										AT4G17770
										AT3G10420
										AT2G25450
										AT3G47360
										AT5G46050
										AT1G60460
										AT4G38960
										AT5G18030
										AT3G48310
										AT3G19480
										AT1G16410
										AT3G05937
										AT4G18270
										AT5G64380
										AT5G53920
										AT5G15010
										AT4G02110
										AT5G22300
										AT4G35560
										AT1G15150
										AT4G21550
										AT4G04360
										AT2G47180
										AT5G36700
										AT5G11510
										AT5G50920
										AT5G22800
										AT3G16520
										AT1G01390
										AT4G27700
										AT4G33630
										AT2G43500
										AT5G24150
										AT5G04980
										AT2G25680
										AT4G29230
										AT4G31875
										AT3G07130
										AT1G62750
										AT2G16890
										AT4G11130
										AT5G41810
										AT5G26570
										AT4G20850
										AT1G58520
										AT3G17070
										AT4G19080
										AT4G34138
										AT2G43440
										AT5G02570
										AT3G01810
										AT5G18700
										AT2G32390
										AT4G15530
										AT4G12320
										AT5G24460
										AT1G04540
										ATMG00110
										AT1G53920
										AT2G42600
										AT1G62130
										AT2G45800
										AT1G29170
										AT1G10657
										AT3G21700
										AT3G18890
										AT1G52855
										AT1G58807
										AT3G44860
										AT5G23890
										AT1G72700
										AT1G03820
										AT4G10890
										AT1G69440
										AT4G14070
										AT5G02860
										AT5G58870
										AT4G29940
										AT5G23950
										AT5G53050
										AT3G46650
										AT5G63580
										AT1G22500
										AT5G20830
										AT3G19000
										AT2G15830
										AT1G09500
										AT3G61900
										AT2G19110
										AT1G09050
										AT3G44970
										AT1G15910
										AT1G55020
										AT2G35600
										AT3G43670
										AT1G54575
										AT2G22070
										AT2G01505
										AT5G24155
										AT5G08640
										AT3G15200
										AT4G25100
										AT4G17215
										AT2G44940
										AT1G62260
										AT3G59100
										AT3G19500
										AT1G14250
										AT3G24520
										AT3G04850
										AT4G25434
										AT1G01355
										AT2G36350
										AT1G66540
										AT4G18630
										AT4G17760
										AT4G15820
										AT1G80760
										AT5G65820
										AT4G37180
										AT4G15490
										AT1G56710
										AT3G55060
										AT1G49220
										AT5G07700
										AT1G75580
										AT1G51860
										AT4G24130
										AT2G39250
										AT5G39860
										AT1G64950
										AT3G22790
										AT4G23493
										AT5G04140
										AT3G27270
										AT3G44550
										AT3G05936
										AT5G10605
										AT1G68930
										AT4G26288
										AT5G53710
										AT4G37320
										AT1G04840
										AT3G03341
										AT4G08390
										AT2G46810
										AT1G67180
										AT1G76530
										AT4G15550
										AT5G11410
										AT5G19600
										AT3G47100
										AT1G78170
										AT3G08570
										AT5G05840
										AT2G34180
										AT4G12490
										AT4G32770
										AT1G73850
										AT4G09500
										AT5G09530
										ATCG00160
										AT2G22200
										AT1G53600
										AT5G52300
										AT1G59740
										AT1G75640
										AT5G07690
										AT1G23200
										AT1G64900
										AT2G30840
										AT5G54670
										AT4G25433
										AT1G65541
										AT4G26680
										AT1G18830
										AT5G54400
										AT5G42840
										AT3G24929
										AT2G38380
										AT1G47510
										AT2G30400
										AT4G39720
										AT2G37210
										AT1G62370
										AT2G36885
										AT5G38780
										AT1G09080
										AT5G41070
										AT2G35140
										AT2G18120
										AT5G10340
										AT3G21890
										AT1G14185
										AT5G07500
										AT5G59720
										AT4G36820
										AT5G39720
										AT1G33730
										AT3G03480
										AT3G58550
										AT2G36750
										AT3G51540
										AT5G59510
										AT5G59760
										AT3G49160
										AT5G13580
										AT3G23955
										AT2G38390
