# Supplementary material for: The glutamate receptor-like 3.3 and 3.6 mediate systemic resistance to insect herbivores in Arabidopsis
Source: J Exp Bot. 2022 Oct 10;73(22):7611–27. doi: 10.1093/jxb/erac399 (PMC9730813; doi:10.1093/jxb/erac399)
Supplement: erac399_suppl_Supplementary_Tables_S8-S9 [file erac399_suppl_supplementary_tables_s8-s9.xlsx]

## Sheet: Table S8_1
Supplemental Data 8. VST values of JA and GS-related genes in local and systemic leaves of WT and glr3.3 glr3.6 plants in response to GPA feeding for 24 h.
VST of transcript levels of JA and GS-related genes in local and systemic of WT and glr3.3 glr3.6 plants in response to GPA feeding for 24 h.
			Local leaves														Systemic leaves
			WT-control			WT-GPA 24 h			glr3.3 glr3.6-control			glr3.3 glr3.6-GPA 24 h					WT-control			WT-GPA 24 h			glr3.3 glr3.6-control			glr3.3 glr3.6-GPA 24 h
Gene ID	JA-related gene	Name	replicate 1	replicate 2	replicate 3	replicate 1	replicate 2	replicate 3	replicate 1	replicate 2	replicate 3	replicate 1	replicate 2	replicate 3		Name	replicate 1	replicate 2	replicate 3	replicate 1	replicate 2	replicate 3	replicate 1	replicate 2	replicate 3	replicate 1	replicate 2	replicate 3
AT1G32210	JA Biosynthesis	DAD1	9.16811	9.21048	9.41742	10.8925	10.6015	10.8417	9.42515	9.87105	9.77773	10.5939	10.6403	10.5393		DAD1	9.40707	9.40707	9.68557	9.34997	9.39478	9.71914	9.25221	9.53238	9.61725	9.83838	9.75084	9.57044
AT3G45140		LOX2	13.3084	12.0338	14.4276	16.8414	17.2748	16.9099	18.483	13.8185	15.0215	16.3034	16.5106	17.2806		LOX2	14.0161	14.0161	14.2919	14.3413	13.8294	15.7895	14.4637	14.4299	14.5936	15.0188	14.7067	15.1367
AT1G17420		LOX3	8.62316	8.25738	9.53514	11.9171	12.3319	12.0968	13.1336	9.34032	9.69175	11.1974	12.0377	12.6796		LOX3	9.1562	9.1562	9.56712	9.3975	9.34695	9.75801	8.83808	8.83792	8.875	9.52326	9.18806	10.3557
AT1G72520		LOX4	6.92418	6.95276	8.26348	11.1844	11.3653	11.2596	12.042	7.67663	7.72463	10.7319	11.063	12.0544		LOX4	7.27727	7.27727	8.23137	8.0532	8.75274	8.65417	6.84614	7.06586	6.945	8.55756	8.76268	9.9926
AT1G67560		LOX6	9.67924	9.62832	9.95516	10.2255	10.4467	10.6082	10.5692	9.8921	9.86517	10.3399	10.5077	10.4477		LOX6	9.75296	9.75296	10.0141	9.92951	9.92961	10.3067	9.84209	9.83197	9.75304	10.0775	9.89069	9.98934
AT5G42650		AOS	13.5736	13.5814	13.7158	15.025	14.7033	14.1884	16.5092	13.8977	14.4969	14.2559	13.9939	14.962		AOS	13.596	13.596	13.5147	13.377	13.2878	13.9452	13.9561	14.319	14.1611	14.3063	14.0668	14.3855
AT3G25760		AOC1	11.2278	11.5145	10.678	13.5492	12.6923	11.9261	14.6442	11.3282	12.3217	12.2169	11.8947	13.2547		AOC1	10.9751	10.9751	9.614	10.9915	10.8914	11.1067	10.9159	11.5893	10.9694	11.3459	11.2047	11.5842
AT3G25770		AOC2	12.5521	12.0077	13.0983	14.8025	14.4993	13.8886	15.6321	13.566	13.5571	14.0483	13.6427	14.5117		AOC2	13.1722	13.1722	13.1349	12.7315	12.0276	13.3788	12.7577	13.1106	12.8381	13.1757	12.8534	13.1507
AT3G25780		AOC3	5.72364	5.90456	6.90017	11.3703	11.0838	11.1192	11.0719	6.89731	6.61347	10.68	10.8743	11.0716		AOC3	6.46825	6.46825	6.4621	7.44495	7.62493	7.86604	6.29033	7.0891	6.21487	7.35344	7.39709	8.09009
AT1G13280		AOC4	9.67924	9.86725	10.0032	10.5959	9.88421	9.8076	11.2376	9.90695	9.89317	9.82851	9.36254	10.0671		AOC4	10.2949	10.2949	10.1845	10.0301	9.78064	10.1205	9.99597	10.3284	9.9898	10.1305	9.89824	10.1813
AT2G06050		OPR3	10.042	9.52717	11.189	13.1803	13.2026	12.892	13.6236	11.3435	11.2512	12.9075	12.9042	13.3842		OPR3	10.9425	10.9425	10.7192	10.8585	10.6747	11.5705	10.6979	11.0406	10.9663	11.2348	11.0433	11.7563
AT4G16760		ACX1	11.4874	11.7033	11.0779	12.2018	12.634	12.5577	12.6807	11.2749	11.5999	12.1928	12.9323	13.3075		ACX1	11.1017	11.1017	10.8413	11.7245	12.0324	11.6436	11.6034	11.6429	11.6132	11.8617	11.8916	12.1033
AT2G35690		ACX5	8.97171	9.29226	8.93301	8.34111	8.37833	8.32131	8.43374	8.80773	8.63499	8.38823	8.39178	8.71784		ACX5	9.04264	9.04264	8.99774	8.89345	8.95823	8.86258	9.18164	9.07326	9.10733	8.94408	8.95526	9.27621
AT4G29010		AIM1	12.8764	13.128	12.6216	12.5556	12.878	12.7989	12.7849	12.8353	13.0713	12.9437	13.0053	13.314		AIM1	12.4858	12.4858	12.44	12.9089	12.9532	12.8134	13.0086	13.0389	12.8617	13.0544	13.1285	13.2121
AT3G06860		MFP2	11.056	11.1861	10.5496	11.8396	12.2727	12.2572	11.7134	10.9963	11.3847	12.0164	12.4971	12.7853		MFP2	10.6607	10.6607	10.5346	11.2251	11.4145	11.5939	11.2222	11.2458	11.2974	11.7644	11.693	11.7804
AT2G33150		KAT2	13.3042	13.6173	13.2817	13.6286	14.0589	14.1084	13.419	13.4543	13.5949	14.1481	14.4338	14.8332		KAT2	13.2557	13.2557	13.2599	13.7825	14.0011	13.7695	13.6578	13.7185	13.8393	14.3147	14.2641	14.5343
AT2G46370	JA Metabolism	JAR1	10.8269	10.7326	11.2311	11.1991	11.0525	10.8095	11.2642	11.4832	11.1087	10.8773	10.9502	10.7184		JAR1	11.116	11.116	11.3956	10.8829	10.7567	11.0049	11.1894	11.0969	10.9779	10.8347	10.7862	10.8841
AT1G19640		JMT	5.53099	5.05887	5.80672	7.3862	7.5595	6.47838	8.23067	6.05963	6.01588	6.25395	6.67462	7.91923		JMT	5.60204	5.60204	5.84822	5.48812	5.05887	5.82314	5.42427	5.31113	5.68844	5.9614	5.71282	5.85173
AT5G07010		ST2A	10.0109	10.5691	6.50949	10.2071	11.4984	10.961	10.444	5.83259	7.82713	8.83601	10.5764	11.3205		ST2A	7.56159	7.56159	6.69613	11.9142	12.363	8.52032	8.24689	8.15737	8.31244	8.85925	8.99255	9.15623
AT3G48520		CYP94B3	5.46819	5.63778	5.72002	7.37765	8.92309	8.39088	10.0147	5.05887	5.49311	6.66455	9.46871	9.36204		CYP94B3	5.54526	5.54526	6.00252	5.94188	6.29215	5.48088	5.05887	5.80816	5.05887	5.49784	5.94376	6.10622
AT2G27690		CYP94C1	6.07152	5.68347	6.69755	9.00688	8.69594	8.48735	9.02566	7.41895	6.56159	8.61479	8.72336	9.34245		CYP94C1	6.37341	6.37341	6.94957	6.06401	6.39827	5.82314	5.90589	6.30745	6.133	6.26943	6.09416	6.9133
AT2G39940	JA Perception	COI1	10.3928	10.3924	10.4502	10.3979	10.1809	10.2853	10.1756	10.6941	10.4808	10.3229	10.1007	10.2202		COI1	10.3178	10.3178	10.3683	10.5751	10.6072	10.42	10.6034	10.6155	10.6715	10.4954	10.3984	10.509
AT3G62980		TIR1	10.8226	10.7456	11.2009	10.6188	10.54	10.7545	10.69	10.7877	10.851	10.5557	10.782	10.7616		TIR1	11.1376	11.1376	11.2876	11.5341	11.5161	11.3851	11.4003	11.2894	11.5484	11.5397	11.4712	11.6093
AT1G19180		JAZ1	7.86972	7.83679	9.13005	11.2141	11.7808	11.2853	11.6365	8.56202	7.85967	10.9066	11.2751	12.0818		JAZ1	8.72974	8.72974	8.50656	9.0425	9.25567	9.08582	7.31896	9.69442	7.15701	9.10272	9.56585	9.92434
AT1G74950		JAZ2	9.67129	9.66268	10.6035	11.7139	11.5437	11.3437	12.4865	10.3757	9.86517	11.3092	11.3051	12.0223		JAZ2	10.6582	10.6582	10.1182	10.3293	10.2914	10.356	9.85724	10.5599	9.99437	10.4565	10.463	10.7768
AT3G17860		JAZ3	9.7936	9.86444	9.89313	10.0607	9.92278	9.94741	11.2248	9.65578	9.6882	9.59213	9.91497	10.2774		JAZ3	10.0538	10.0538	9.85119	9.93683	10.1043	9.86423	9.82678	10.2494	9.80777	9.8103	9.93248	10.2496
AT1G17380		JAZ5	6.1452	5.90456	7.02681	10.2437	10.2333	10.0285	10.791	6.71699	6.84295	9.47315	9.72128	10.6145		JAZ5	6.57211	6.57211	6.81358	7.44495	7.22711	6.6682	6.10404	6.53061	6.18837	6.48375	6.86881	7.66843
AT1G72450		JAZ6	9.96476	10.278	10.4886	12.1227	11.8708	11.4847	13.0482	10.5653	10.4115	11.3924	11.1162	12.1275		JAZ6	10.2805	10.2805	9.68357	10.4416	10.517	10.2282	10.1583	11.1465	10.0642	10.5692	10.6947	10.9993
AT2G34600		JAZ7	5.7632	5.76556	6.85952	8.26662	8.04607	8.16626	8.23586	6.74656	6.01588	8.07998	8.41216	8.91692		JAZ7	5.85899	5.85899	6.27236	6.43503	6.78585	5.89419	5.82698	6.18735	5.63433	6.14222	6.31424	7.2732
AT1G30135		JAZ8	5.05887	5.29653	5.56051	7.10187	7.22556	6.71183	6.87115	5.4082	5.31021	6.70667	7.31319	7.47948		JAZ8	5.60204	5.60204	5.51836	5.71141	5.83772	5.05887	5.05887	5.56149	5.05887	5.41775	5.71282	5.65309
AT1G70700		JAZ9	10.8147	11.0673	12.5648	13.783	13.5586	13.2216	15.0651	12.0059	11.7382	13.0583	13.2305	14.1645		JAZ9	12.4408	12.4408	11.5469	11.4462	11.335	11.5908	11.3525	12.6478	11.7821	11.8891	11.8357	12.2292
AT5G13220		JAZ10	5.83587	6.07484	6.15935	10.7107	10.7642	10.5005	10.6113	5.66102	6.84295	9.65456	10.5942	11.7075		JAZ10	5.92674	5.92674	5.80408	7.30122	7.11117	6.88968	5.42427	5.56149	5.57425	6.26943	6.56604	6.99945
AT3G43440		JAZ11	8.65596	8.85537	8.2489	8.48312	8.62715	8.44186	8.37394	8.5276	8.17489	8.52916	8.81463	9.1328		JAZ11	8.55977	8.55977	8.11028	8.76058	8.71885	8.62275	8.42618	8.78514	8.62533	8.65047	8.8929	8.86695
AT5G20900		JAZ12	11.8097	12.278	11.5036	11.9771	11.8076	11.7462	12.3124	11.9098	11.597	11.8146	11.8045	12.3321		JAZ12	11.7312	11.7312	11.2876	11.6837	11.5846	11.4333	11.5501	11.8383	11.4264	11.6601	11.6341	11.7184
AT1G32640		MYC2	11.1613	11.482	11.3131	13.2486	13.2701	13.0913	14.1129	11.9364	11.8235	13.0015	12.6275	13.2796		MYC2	10.9921	10.9921	10.9655	12.0261	11.9994	12.3984	11.4191	12.91	11.4565	12.2206	9.50181	12.5843
AT5G46760		MYC3	11.0554	11.3777	10.9707	11.4439	11.5124	11.441	11.6658	11.3004	11.272	11.3842	11.356	11.6482		MYC3	10.6853	10.6853	11.0257	11.2779	11.3626	11.3648	11.1228	11.3596	11.0233	11.2698	11.3636	11.2298
AT4G17880		MYC4	9.3528	9.6899	9.35586	9.17326	8.80072	8.48362	9.58467	9.58917	9.56975	8.77792	8.30284	7.80727		MYC4	9.12926	9.12926	9.17621	9.42277	9.14042	9.29884	9.41367	9.76568	9.3883	9.02703	9.07772	9.01569
AT1G15750		TPL	11.2631	11.5186	10.7734	11.2182	11.6976	11.9579	11.2947	10.6086	11.106	11.6819	11.9507	11.8872		TPL	10.3167	10.3167	10.633	12.172	12.536	12.1186	11.5532	11.3522	11.6255	11.668	11.9653	11.9788
AT5G63110		HDA6	9.27083	9.45243	8.82977	9.41775	9.59443	9.67242	9.29822	9.09476	9.48226	9.6171	9.63792	9.69786		HDA6	8.95323	8.95323	8.82684	9.06142	9.4139	9.29443	9.52965	9.42472	9.28242	9.27729	9.26265	9.43804
AT4G38130		HDA19	11.181	11.2937	10.5427	10.8247	10.9402	11.1552	10.9414	10.7454	11.1524	11.0672	11.0687	11.1549		HDA19	10.7371	10.7371	10.6727	11.1288	11.389	11.1383	11.2293	11.0622	11.2856	11.1811	11.1746	11.3526
AT5G44420		PDF1.2A	5.53099	5.05887	5.56051	10.2244	9.8258	7.41402	6.33457	7.79251	5.31021	7.87089	7.49736	8.71784		PDF1.2A	5.40361	5.40361	6.64198	7.33863	6.95909	7.09884	8.19425	8.04857	7.72722	8.92566	8.84349	8.87406
AT5G24770		VSP2	7.3188	7.9651	6.10528	12.4701	11.8334	9.96214	15.198	8.07004	10.3354	10.1353	9.05017	13.2528		VSP2	6.04693	6.04693	6.62335	8.18861	8.02495	7.63637	6.44713	6.83475	6.24067	7.07847	6.84177	6.9133
			WT-control			WT-GPA 24 h			glr3.3 glr3.6-control			glr3.3 glr3.6-GPA 24 h					WT-control			WT-GPA 24 h			glr3.3 glr3.6-control			glr3.3 glr3.6-GPA 24 h
Gene ID	JA-related gene	Name	replicate 1	replicate 2	replicate 3	replicate 1	replicate 2	replicate 3	replicate 1	replicate 2	replicate 3	replicate 1	replicate 2	replicate 3		Name	replicate 1	replicate 2	replicate 3	replicate 1	replicate 2	replicate 3	replicate 1	replicate 2	replicate 3	replicate 1	replicate 2	replicate 3
AT3G19710	GS Biosynthesis	BCAT4	11.8692	11.7826	12.647	13.1478	12.6709	12.4698	13.3832	12.8405	12.786	12.4675	11.7017	12.2754		BCAT4	12.5775	12.5775	12.5689	12.0281	10.0978	13.3503	12.4726	12.9836	12.6076	12.5935	12.0237	12.1629
AT4G12030		BAT5	9.72915	9.36963	10.4814	10.404	9.93361	9.57293	11.1066	10.5255	10.2952	9.57863	9.28566	9.24028		BAT5	10.5156	10.5156	10.0928	9.50395	7.8135	10.1536	9.97144	10.3691	10.0511	9.58505	9.19545	9.29218
AT5G23010		MAM1	12.5486	12.4786	13.3048	13.3352	13.2594	12.9933	14.1276	13.4393	13.4209	12.93	12.4202	12.932		MAM1	13.1098	13.1098	13.047	12.503	11.2438	13.8906	13.2849	13.4682	13.3338	13.1422	12.7625	13.1069
AT5G23020		MAM3	10.3635	10.614	10.7273	10.8148	10.0352	10.1457	10.4273	10.7329	10.595	10.3379	10.024	9.52727		MAM3	10.5738	10.5738	9.15327	9.62317	8.90506	10.3528	10.1852	10.7267	10.3368	9.66289	9.56395	9.98934
AT4G13430		IPMI-LSU1	12.6504	12.5453	12.8816	13.9155	13.4677	13.643	13.6157	13.2631	13.2378	13.4475	13.1636	13.3026		IPMI-LSU1	12.7467	12.7467	12.8801	12.4924	12.0148	13.2066	12.8072	12.9356	12.9543	12.8799	12.6265	12.58
AT2G43100		IPMI-SSU2	10.1985	9.69307	10.1884	11.1231	10.532	10.6451	11.3983	10.9633	11.047	10.5191	9.797	10.114		IPMI-SSU2	10.5023	10.5023	10.3559	10.0812	8.45179	11.7164	10.2942	10.3443	10.4331	10.708	10.3004	10.3392
AT3G58990		IPMI-SSU3	10.0172	9.67555	10.4875	11.1891	10.2712	10.2563	11.1582	10.9704	10.9153	10.5522	9.43352	9.24966		IPMI-SSU3	10.6042	10.6042	10.1859	10.2184	8.45592	11.3485	10.4488	10.7302	10.6847	10.7062	10.1743	10.1408
AT1G31180		IPMDH1	9.89818	9.88398	9.60292	10.6335	10.2486	10.4968	10.0675	9.51932	9.97841	10.157	9.94717	9.90471		IPMDH1	9.59039	9.59039	9.77451	9.56385	9.56403	10.1729	9.63501	9.3877	9.7727	9.88347	9.70849	9.56169
AT1G31180		IPMDH3	9.89818	9.88398	9.60292	10.6335	10.2486	10.4968	10.0675	9.51932	9.97841	10.157	9.94717	9.90471		IPMDH3	9.59039	9.59039	9.77451	9.56385	9.56403	10.1729	9.63501	9.3877	9.7727	9.88347	9.70849	9.56169
AT4G39950		CYP79B2	8.65272	7.16209	9.32176	12.2068	12.1899	12.5745	11.9584	9.60018	9.67929	12.4121	12.3726	12.1987		CYP79B2	9.19686	9.19686	9.28568	10.0067	10.1121	10.4754	9.71482	9.07601	9.48256	10.0381	9.89522	10.2221
AT2G22330		CYP79B3	9.52527	8.51018	10.4916	11.9909	11.8973	11.8581	12.4747	10.2694	10.7585	11.4779	11.6255	11.7084		CYP79B3	10.5108	10.5108	10.2097	10.1496	9.80496	10.6737	10.5097	10.4011	10.5953	10.4394	10.3129	10.9928
AT1G16410		CYP79F1	11.5249	11.0582	12.5914	12.9173	12.8225	12.6454	13.4795	12.7992	12.7847	12.7061	11.9256	12.2095		CYP79F1	12.3844	12.3844	12.6763	11.7949	9.72565	13.5105	12.5159	12.6206	12.5591	12.452	11.9782	12.1513
AT1G16400		CYP79F2	7.66869	7.45508	7.22712	8.19745	8.3295	8.51323	8.07694	7.48608	7.73171	8.08966	8.06529	7.30365		CYP79F2	7.75125	7.75125	7.18399	6.95539	6.69667	8.13954	7.45402	7.46644	7.72722	7.20194	6.9958	7.0269
AT4G31500		CYP83B1	12.0635	10.7233	12.7167	14.6138	14.4458	14.7035	13.9225	12.6922	12.9161	14.5615	14.3856	14.076		CYP83B1	12.5807	12.5807	12.6538	13.0799	13.0851	14.0567	12.9543	13.0335	13.0617	13.686	13.4772	13.7128
AT4G13770		CYP83A1	12.7873	12.871	13.2418	13.2278	12.9917	12.8034	13.8949	13.2879	13.4675	12.8469	12.1605	12.3147		CYP83A1	12.9613	12.9613	13.1285	12.8452	11.9538	13.8565	13.3288	13.5678	13.5239	13.3894	13.0676	13.2554
AT2G30860		GSTF9	14.6351	14.3683	15.129	16.2494	15.8659	16.0863	15.9296	15.2637	15.6567	16.0592	15.7317	15.9692		GSTF9	15.1134	15.1134	14.9428	15.01	14.8663	15.4055	15.2752	15.3085	15.3957	15.5505	15.3211	15.3608
AT2G30870		GSTF10	12.7625	12.192	13.5654	14.4866	13.8359	13.7975	14.2672	13.259	13.3444	13.9835	13.3476	13.9349		GSTF10	13.4617	13.4617	13.2923	12.7388	12.4338	13.4667	12.8865	13.1295	13.1366	13.4272	13.0885	13.203
AT3G03190		GSTF11	7.81774	7.53026	8.43619	8.63666	8.10072	7.83487	9.31775	8.50812	8.76254	8.06534	7.56598	8.22878		GSTF11	8.42862	8.42862	8.72137	8.02559	6.71201	8.87446	8.08845	8.69139	8.51004	8.58136	8.22314	8.19116
AT1G78370		GSTU20	11.1407	9.74742	12.0711	13.0278	12.14	12.0048	13.2877	12.7988	12.7059	12.2624	11.1333	11.7357		GSTU20	12.0593	12.0593	12.2853	11.5196	9.20043	13.0361	11.7266	12.0842	11.8972	12.2399	11.7235	11.6067
AT4G30530		GGP1	11.62	11.5481	11.9156	13.4753	13.3164	13.084	13.9192	12.0457	12.2358	13.0898	12.9484	13.7279		GGP1	12.0744	12.0744	11.8234	11.809	11.1734	12.3482	11.7361	12.2712	11.7015	12.1634	11.9428	12.0893
AT4G30550		GGP3	9.88723	10.1742	10.0635	9.64898	9.72025	9.49766	9.57254	9.94198	9.47609	9.65617	9.76279	10.0471		GGP3	10.2423	10.2423	10.1775	10.5158	10.6063	10.0776	9.94491	10.1658	9.89679	9.88664	10.2423	10.2631
AT2G20610		SUR1	10.7046	10.4413	10.839	11.8033	11.6984	12.0624	12.106	11.16	11.4963	12.0889	11.5216	11.4696		SUR1	11.0063	11.0063	10.9704	10.9696	10.88	11.8749	11.2676	11.4103	11.3565	11.28	11.1882	11.3551
AT1G24100		UGT74B1	9.91848	9.34766	10.3536	11.3692	11.0704	11.2206	10.8049	10.3596	10.3252	11.1673	10.9279	11.0041		UGT74B1	10.3446	10.3446	10.4243	10.093	9.75923	10.9053	10.2324	10.2782	10.2515	10.3494	10.0524	10.1275
AT2G31790		UGT74C1	9.98287	9.28176	10.6269	10.5995	10.0919	10.0699	11.1494	10.6958	10.5624	10.2321	9.53106	9.44397		UGT74C1	10.3604	10.3604	10.7764	9.86497	9.06708	10.8352	10.4094	10.1307	10.5212	10.1292	9.79844	9.76397
AT1G74100		SOT16	9.65201	8.84397	10.2343	12.0561	11.8987	11.9996	11.9734	9.89061	10.1273	11.8942	11.4301	11.9413		SOT16	10.3435	10.3435	10.2984	10.3226	10.2624	10.8872	9.96369	10.2602	10.0125	10.6393	10.2435	10.5961
AT1G18590		SOT17	9.23018	8.93003	9.28447	10.5102	10.254	10.2703	11.0208	9.64873	9.74395	10.4063	9.59789	9.9868		SOT17	9.36574	9.36574	9.33234	9.44556	8.48047	10.2396	9.36499	9.42257	9.01707	9.30838	9.06432	9.16204
AT1G74090		SOT18	10.1581	9.94237	10.2428	10.7075	10.3711	10.1873	11.089	10.3884	10.624	10.3755	9.69017	9.83487		SOT18	10.3145	10.3145	10.5346	10.0772	9.45958	11.0648	10.5192	10.3522	10.6743	10.399	10.2184	10.3379
AT5G57220		CYP81F2	6.76375	7.21876	8.1318	8.90726	8.50453	8.58117	6.61647	7.05456	6.88401	8.94026	8.45598	8.30793		CYP81F2	7.92369	7.92369	7.7162	7.74196	8.24254	7.58542	7.54279	7.39546	7.66583	8.52109	9.04262	9.26816
AT4G37400		CYP81F3	6.85275	5.72587	7.32637	6.81792	6.6923	6.4432	8.23067	7.31148	7.62153	7.03126	6.4432	6.3499		CYP81F3	7.27727	7.27727	7.41279	6.59702	7.06629	6.41324	7.43554	7.07753	7.77152	6.61187	6.54861	6.97139
AT1G21100		IGMT1	10.8865	11.0114	10.9626	10.9704	10.4859	10.3751	10.5048	9.95489	10.3021	10.5736	10.7835	10.8928		IGMT1	11.0802	11.0802	10.2083	10.4416	10.64	10.2177	10.2793	10.2662	10.1891	10.6515	10.9227	11.2918
AT1G21120		IGMT2	6.07152	5.99411	5.76481	8.07918	8.5619	8.75206	6.35736	6.08749	5.98452	8.17386	8.71684	8.3481		IGMT2	6.41237	6.41237	5.80408	6.3955	6.61681	6.58949	6.29033	5.05887	5.97735	7.27482	7.76022	8.27468
AT1G65860		FMOGS-OX1	8.91607	8.50293	9.59913	10.1161	9.75427	9.63612	10.6338	9.73284	9.88699	9.65777	9.14761	9.55588		FMOGS-OX1	9.52248	9.52248	9.59925	9.10898	7.68356	10.2679	9.53175	9.46917	9.57306	9.50068	9.14545	9.35434
AT1G62540		FMOGS-OX2	6.88898	6.91814	6.25893	8.09452	7.27107	7.10554	9.5521	7.6406	8.39312	7.54815	7.40007	8.21434		FMOGS-OX2	6.41237	6.41237	6.48359	6.37516	6.53094	6.45084	6.95855	6.76202	6.97186	6.48375	6.7714	6.85236
AT1G62560		FMOGS-OX3	9.77887	9.57606	10.2846	10.4301	10.0613	10.0247	11.3274	10.9127	11.1153	10.4458	9.42757	9.80023		FMOGS-OX3	10.1877	10.1877	10.2166	9.83237	8.33089	11.1322	10.5752	10.6906	10.6658	10.6052	10.1593	10.3315
AT1G62570		FMOGS-OX4	11.1344	11.4459	9.92069	9.60913	10.254	8.6626	10.3466	12.1794	11.4917	10.2332	9.331	10.76		FMOGS-OX4	10.4231	10.4231	9.82608	9.89685	9.25567	10.2713	10.9625	10.7856	10.9461	10.7098	10.6667	10.7023
AT1G12140		FMOGS-OX5	9.80964	9.62501	10.2232	10.6651	10.6711	10.6811	10.2086	10.5091	10.0915	10.5557	10.8457	10.8434		FMOGS-OX5	10.0668	10.0668	10.4111	9.91178	9.87247	10.2646	10.057	9.99414	10.0872	10.3596	10.1867	10.2712
AT2G25450		GSL-OH	13.3544	13.3051	13.4241	13.4775	14.0927	13.4334	14.0513	13.5333	13.6388	13.702	14.2984	14.6621		GSL-OH	13.467	13.467	13.3246	13.0527	12.96	13.2943	13.1823	13.2514	13.0924	13.2086	13.388	13.3068
AT5G26000	GS Avtivation	TGG1	12.194	10.5138	14.6031	11.7318	11.4057	9.97408	12.1032	12.8809	11.775	10.5787	11.434	11.7763		TGG1	14.3019	14.3019	15.5771	13.5853	12.7997	13.8271	13.1355	13.2972	12.7436	12.8018	13.0869	13.618
AT5G25980		TGG2	9.91174	10.3338	8.98341	9.02811	8.68953	8.5022	8.59532	9.38774	8.34846	8.59133	8.35855	9.01385		TGG2	8.61753	8.61753	13.0721	11.9168	12.3747	12.0136	10.7484	11.5352	10.931	10.5819	11.1247	11.2166
AT1G54040		ESP	9.52527	9.40294	9.77224	9.84961	9.25507	8.60541	10.703	9.96628	10.2975	9.03494	7.86524	9.53687		ESP	9.73848	9.73848	10.0943	8.97278	8.64495	9.45893	9.57924	10.1095	9.75304	9.57722	9.36227	9.4594
AT1G52040		MBP1	11.5811	11.5903	12.2954	14.3026	13.5139	13.4761	15.0778	12.3446	13.5279	12.8049	12.1095	14.4084		MBP1	11.8577	11.8577	11.9048	11.8046	11.8204	11.7172	11.4134	11.8963	11.5751	11.8713	11.5943	12.1149
AT3G16400		NSP1	11.1193	11.7293	9.38697	13.507	12.4369	12.3273	14.2481	10.6577	12.2508	11.4856	12.0051	13.2447		NSP1	9.46886	9.46886	9.17905	9.97714	10.0912	9.77705	9.98682	10.4087	10.0275	9.53946	9.54096	9.70761
AT3G16410		NSP4	6.09676	6.4338	5.88366	7.48477	6.78786	6.63919	7.93668	6.11449	7.09411	6.0947	6.73296	7.43765		NSP4	5.65319	5.65319	5.65043	5.61169	5.75715	5.40385	5.82698	6.18735	5.63433	5.67732	5.71282	5.8074
AT5G48180		NSP5	10.2389	10.459	10.2893	10.2289	12.5885	11.0669	11.2516	10.2298	10.7052	10.8197	12.6771	12.5946		NSP5	10.1024	10.1024	10.2813	11.0978	11.3395	10.4058	10.2037	9.96785	10.4431	10.1635	10.3219	10.0055
AT3G14210		ESM1	14.9804	14.6939	14.7822	14.2799	13.5328	13.5379	14.5088	13.4081	14.6026	13.0198	13.0643	12.0929		ESM1	14.719	14.719	15.3323	15.1194	15.1832	14.6902	15.128	14.5008	14.9604	14.1609	14.1078	14.1096
AT5G61420	Transcription factors	MYB28	10.2844	9.99208	10.9329	9.74002	8.93666	8.9322	10.466	10.8443	10.7492	9.36717	8.54713	7.98914		MYB28	10.9411	10.9411	11.032	10.6267	9.74086	10.7047	10.9857	10.7704	10.9925	10.5231	10.3824	10.6237
AT5G07690		MYB29	8.47648	7.83093	8.47418	8.61571	8.28747	8.03888	8.59532	9.4801	8.89514	8.15558	7.69362	8.05572		MYB29	8.81847	8.81847	9.19317	8.4792	6.64942	9.09346	8.42162	8.77164	8.09415	8.48366	8.09058	8.30675
AT5G07700		MYB76	6.94711	6.72861	7.58621	7.24226	7.06816	6.6241	6.94085	7.5578	6.50721	6.95496	6.47936	6.6724		MYB76	7.59141	7.59141	7.41279	7.03942	6.09419	7.12009	6.99822	7.16729	6.72225	7.04262	6.24633	6.85236
AT5G60890		MYB34	8.06509	7.78921	7.69952	8.92718	9.01037	8.77662	9.38639	8.21729	7.95894	7.96361	8.00174	8.3481		MYB34	8.26605	8.26605	8.07368	8.51905	7.8135	8.22623	8.38929	8.06544	8.38923	7.844	7.73972	7.89877
AT1G18570		MYB51	9.42846	9.37951	10.1681	10.4449	10.3059	10.515	9.01372	9.47013	9.20494	10.3429	10.2696	10.1255		MYB51	10.142	10.142	9.88631	9.7974	10.2833	9.93659	9.48698	10.4238	9.56282	10.5221	10.7731	10.8558
AT3G09710		IQD1	6.56271	6.36021	6.64925	6.85718	6.6923	6.75335	7.93025	6.94783	7.11669	6.39081	6.90505	7.11163		IQD1	6.83691	6.83691	6.97786	7.01598	6.54865	6.92706	6.67231	6.43493	6.65512	6.59443	6.69663	6.22382
AT1G07640		DOF1.1	9.97255	10.0251	10.0758	10.5601	10.443	10.4194	10.3537	10.3714	10.2454	10.4449	10.1131	10.1394		DOF1.1	10.1578	10.1578	9.87761	9.6871	9.6489	9.61005	10.3452	9.86241	10.3898	9.53543	9.59405	9.82918
AT3G47960	Tansporters	GTR1	10.3184	9.61669	10.3869	12.2053	12.3098	11.9934	13.0688	10.9476	11.2518	11.7367	12.1277	12.3474		GTR1	10.3425	10.3425	10.5707	10.5148	9.96024	11.4674	10.4275	10.4409	10.4002	10.5819	10.509	10.8296
AT5G62680		GTR2	10.4403	10.5989	10.244	12.0159	12.2681	12.0393	11.0697	10.4403	10.4062	11.5629	12.2743	12.461		GTR2	10.1049	10.1049	10.1459	10.6158	10.584	10.9402	10.4399	10.4661	10.4598	10.8124	10.6729	10.8726
		1														1	c-0-s-1	c-0-s-2	c-0-s-3	c-24S-1	c-24S-2	c-24S-3	g-0s-1	g-0s-2	g-0s-3	g-24S-1	g-24S-2	g-24S-3
		BCAT4														BCAT4	12.5775	12.5775	12.5689	12.0281	10.0978	13.3503	12.4726	12.9836	12.6076	12.5935	12.0237	12.1629
		CYP79B3														CYP79B3	10.5108	10.5108	10.2097	10.1496	9.80496	10.6737	10.5097	10.4011	10.5953	10.4394	10.3129	10.9928
		CYP79F1														CYP79F1	12.3844	12.3844	12.6763	11.7949	9.72565	13.5105	12.5159	12.6206	12.5591	12.452	11.9782	12.1513
		SUR1														SUR1	11.0063	11.0063	10.9704	10.9696	10.88	11.8749	11.2676	11.4103	11.3565	11.28	11.1882	11.3551
		UGT74B1														UGT74B1	10.3446	10.3446	10.4243	10.093	9.75923	10.9053	10.2324	10.2782	10.2515	10.3494	10.0524	10.1275
		MYB34														MYB34	8.26605	8.26605	8.07368	8.51905	7.8135	8.22623	8.38929	8.06544	8.38923	7.844	7.73972	7.89877

## Sheet: Table S8_2
Supplemental Data 8. VST values of JA and GS-related genes in local and systemic leaves of WT and glr3.3 glr3.6 plants in response to GPA feeding for 24 h.
The average of VST of JA-related genes analyzed by “log2” and “z-score”
The pink box means this gene was upregulated; the blue box means this gene was downregulated; while the regulated of highlight gene was alterted in glr3.3 glr3.6 compared with Col-0.
	Local-average				the regulated of genes in WT or glr3.3 glr3.6 after GPA-24 h				Systemic-average				the regulated of genes in WT or glr3.3 glr3.6 after GPA-24 h
JA	WT -control	WT -GPA 24 h	glr3.3 glr3.6 -control	glr3.3 glr3.6 -GPA 24 h	WT	glr3.3 glr3.6		JA	WT -control	WT -GPA 24 h	glr3.3 glr3.6 -control	glr3.3 glr3.6 -GPA 24 h	WT	glr3.3 glr3.6
DAD1	-1.14364	0.955733	-0.522902	0.710805	2.09937	1.23371		DAD1	-0.369619	-0.47165	-0.648725	1.48999	-0.102032	2.13872
LOX2	-1.43831	0.756207	0.089261	0.592839	2.19451	0.503578		LOX2	-1.26976	0.292527	-0.153511	1.13074	1.56229	1.28425
LOX3	-1.3904	0.768627	-0.0650922	0.68686	2.15902	0.751952		LOX3	-0.0976311	0.470333	-1.3482	0.975501	0.567964	2.3237
LOX4	-1.30653	0.779905	-0.259209	0.785835	2.08644	1.04504		LOX4	-0.43151	0.500875	-1.16617	1.0968	0.932385	2.26297
LOX6	-1.32989	0.762823	-0.210786	0.777855	2.09272	0.98864		LOX6	-0.70236	1.12886	-0.968703	0.542205	1.83122	1.51091
AOS	-1.37942	0.409322	0.964167	0.00593256	1.78874	-0.958234		AOS	-0.816001	-0.903593	0.719864	0.999729	-0.087592	0.279865
AOC1	-1.47827	0.585918	0.637572	0.254781	2.06419	-0.382791		AOC1	-1.36068	-0.0352534	0.403866	0.992068	1.32543	0.588202
AOC2	-1.4832	0.669197	0.509493	0.304505	2.15239	-0.204988		AOC2	1.02592	-1.26308	-0.283902	0.521069	-2.289	0.804971
AOC3	-1.28858	0.842976	-0.291813	0.73742	2.13156	1.02923		AOC3	-0.91863	0.887724	-0.811465	0.842372	1.80635	1.65384
AOC4	-0.603861	0.327853	1.25375	-0.977741	0.931714	-2.23149		AOC4	1.32838	-1.07678	0.0230463	-0.274646	-2.40516	-0.297692
OPR3	-1.41551	0.714613	0.00400747	0.696887	2.13012	0.692879		OPR3	-0.782474	-0.00578063	-0.624947	1.4132	0.776694	2.03815
ACX1	-1.16481	0.537499	-0.447119	1.07443	1.70231	1.52155		ACX1	-1.42017	0.49739	0.0677061	0.85507	1.91756	0.787364
ACX5	1.38896	-0.940224	-0.0168877	-0.431845	-2.32918	-0.414958		ACX5	0.00065	-1.35887	1.01903	0.33919	-1.35952	-0.679839
AIM1	-0.178699	-1.11266	-0.0237338	1.3151	-0.933966	1.33883		AIM1	-1.4061	0.0987935	0.372065	0.935244	1.5049	0.563179
MFP2	-1.14943	0.605347	-0.490968	1.03505	1.75477	1.52602		MFP2	-1.36098	0.334093	0.00901974	1.01786	1.69507	1.00884
KAT2	-0.867453	0.234174	-0.681401	1.31468	1.10163	1.99608		KAT2	-1.20871	0.113405	-0.132906	1.22821	1.32211	1.36112
JAR1	-0.477774	0.0017407	1.39093	-0.914898	0.479515	-2.30583		JAR1	1.16721	-0.692396	0.485598	-0.960415	-1.85961	-1.44601
JMT	-1.475	0.715771	0.270426	0.4888	2.19077	0.218374		JMT	0.389873	-0.862234	-0.762066	1.23443	-1.25211	1.99649
ST2A	-0.367854	1.02339	-1.22289	0.567357	1.39124	1.79025		ST2A	-1.08073	1.29477	-0.364604	0.150567	2.37549	0.515171
CYP94B3	-1.29939	0.697445	-0.26647	0.868417	1.99684	1.13489		CYP94B3	0.0427559	0.789445	-1.42324	0.591042	0.746689	2.01428
CYP94C1	-1.37933	0.68007	-0.0922151	0.791479	2.0594	0.883694		CYP94C1	1.13359	-0.885157	-0.795263	0.546826	-2.01875	1.34209
COI1	0.648796	-0.483904	0.997208	-1.1621	-1.1327	-2.15931		COI1	-1.26814	0.34528	1.11211	-0.189245	1.61342	-1.30135
TIR1	1.3293	-0.990386	0.142538	-0.481447	-2.31968	-0.623985		TIR1	-1.41345	0.480583	0.0565184	0.876352	1.89404	0.819834
JAZ1	-1.20343	0.824814	-0.443051	0.821669	2.02825	1.26472		JAZ1	-0.271618	0.463813	-1.25641	1.06421	0.73543	2.32062
JAZ2	-1.38275	0.727469	-0.0871354	0.742421	2.11022	0.829556		JAZ2	0.543031	-0.265256	-1.27822	1.00045	-0.808287	2.27867
JAZ3	-0.940411	-0.0594077	1.39776	-0.397944	0.881003	-1.79571		JAZ3	0.480163	-0.601187	-1.03509	1.15612	-1.08135	2.19121
JAZ5	-1.32422	0.826225	-0.219939	0.717932	2.15044	0.93787		JAZ5	-0.268233	0.914352	-1.29344	0.64732	1.18258	1.94076
JAZ6	-1.44329	0.829999	0.165322	0.447972	2.27329	0.28265		JAZ6	-1.2427	-0.0866299	0.133319	1.19601	1.15607	1.06269
JAZ7	-1.24386	0.675421	-0.361952	0.930387	1.91928	1.29234		JAZ7	-0.644932	0.521979	-1.01185	1.1348	1.16691	2.14664
JAZ8	-1.17055	0.75405	-0.489784	0.906279	1.9246	1.39606		JAZ8	0.528905	0.313158	-1.48585	0.643783	-0.215747	2.12963
JAZ9	-1.4463	0.68716	0.107638	0.651498	2.13346	0.54386		JAZ9	0.889817	-1.42974	0.174304	0.365621	-2.31956	0.191317
JAZ10	-1.24478	0.810588	-0.374176	0.808369	2.05537	1.18254		JAZ10	-0.532853	1.13135	-1.09203	0.493541	1.6642	1.58558
JAZ11	0.0831488	-0.27613	-1.1073	1.30028	-0.359279	2.40758		JAZ11	-1.33022	0.417258	-0.109049	1.02201	1.74748	1.13106
JAZ12	-0.671109	-0.980581	0.491156	1.16053	-0.309472	0.669378		JAZ12	-0.510423	-0.865008	-0.0352383	1.41067	-0.354584	1.44591
MYC2	-1.44508	0.785835	0.133522	0.525722	2.23091	0.3922		MYC2	-1.24217	0.99126	0.596061	-0.34515	2.23343	-0.941211
MYC3	-1.48255	0.610853	0.279353	0.592342	2.0934	0.312989		MYC3	-1.43829	0.767935	0.0933901	0.576962	2.20622	0.483571
MYC4	0.711061	-0.347534	0.892373	-1.2559	-1.05859	-2.14827		MYC4	-0.494084	0.192891	1.30674	-1.00554	0.686975	-2.31228
TPL	-0.584956	0.554815	-1.0688	1.09894	1.13977	2.16774		TPL	-1.39117	0.928196	0.0124683	0.450502	2.31936	0.438034
HDA6	-1.08448	0.636706	-0.58798	1.03575	1.72119	1.62373		HDA6	-1.43804	0.14375	0.839193	0.455101	1.58179	-0.384092
HDA19	0.0049768	-0.49176	-0.905449	1.39223	-0.496737	2.29768		HDA19	-1.4963	0.510529	0.407477	0.57829	2.00683	0.170813
PDF1.2A	-1.18293	1.08318	-0.409701	0.509456	2.26611	0.919157		PDF1.2A	-1.29826	-0.186695	0.444883	1.04007	1.11156	0.595188
VSP2	-1.492	0.610068	0.521164	0.360765	2.10206	-0.160399		VSP2	-0.920457	1.3665	-0.527954	0.0819139	2.28695	0.609868

## Sheet: Table S8_3
Supplemental Data 8. VST values of JA and GS-related genes in local and systemic leaves of WT and glr3.3 glr3.6 plants in response to GPA feeding for 24 h.
The average of VST of GS-related genes analyzed by “log2” and “z-score”
The pink box means this gene was upregulated; the blue box means this gene was downregulated; while the regulated of highlight gene was alterted in glr3.3 glr3.6 compared with Col-0.
	Local-average				the regulated of genes in WT or glr3.3 glr3.6 after GPA-24 h				Systemic-average				the regulated of genes in WT or glr3.3 glr3.6 after GPA-24 h
GS	WT -control	WT -GPA 24 h	glr3.3 glr3.6 -control	glr3.3 glr3.6 -GPA 24 h	WT	glr3.3 glr3.6		GS	WT -control	WT -GPA 24 h	glr3.3 glr3.6 -control	glr3.3 glr3.6 -GPA 24 h	WT	glr3.3 glr3.6
BCAT4	-0.900993	0.584842	1.10576	-0.789605	1.48583	-1.89536		BCAT4	0.616734	-1.33087	0.901779	-0.187639	-1.94761	-1.08942
BAT5	-0.174728	0.0369948	1.28513	-1.1474	0.211722	-2.43254		BAT5	1.0433	-1.02372	0.647216	-0.666798	-2.06703	-1.31401
MAM1	-0.757583	0.239126	1.31623	-0.797769	0.996708	-2.114		MAM1	0.268165	-1.34529	1.0573	0.0198301	-1.61346	-1.03747
MAM3	0.708618	-0.0937857	0.764977	-1.37981	-0.802404	-2.14479		MAM3	0.372636	-0.963165	1.23311	-0.642576	-1.3358	-1.87568
IPMI-LSU1	-1.38635	0.993945	0.277162	0.115244	2.3803	-0.161918		IPMI-LSU1	0.375279	-1.20737	1.14242	-0.310324	-1.58265	-1.45274
IPMI-SSU2	-0.943793	0.487283	1.16836	-0.711854	1.43108	-1.88022		IPMI-SSU2	0.673857	-1.45166	0.128031	0.649773	-2.12552	0.521742
IPMI-SSU3	-0.503276	0.415677	1.1774	-1.0898	0.918953	-2.2672		IPMI-SSU3	0.412313	-1.35162	0.99973	-0.0604189	-1.76394	-1.06015
IPMDH1	-0.781651	1.43234	-0.576067	-0.0746239	2.21399	0.501443		IPMDH1	-0.431029	1.12366	-1.15617	0.463535	1.55469	1.6197
IPMDH3	-0.781651	1.43234	-0.576067	-0.0746239	2.21399	0.501443		IPMDH3	-0.431029	1.12366	-1.15617	0.463535	1.55469	1.6197
CYP79B2	-1.34819	0.75846	-0.170557	0.760286	2.10665	0.930842		CYP79B2	-1.06313	0.994755	-0.628339	0.696713	2.05788	1.32505
CYP79B3	-1.44636	0.785428	0.13976	0.52117	2.23179	0.381411		CYP79B3	-0.0907102	-1.35271	0.476536	0.966883	-1.262	0.490347
CYP79F1	-1.27549	0.593007	0.969163	-0.286677	1.8685	-1.25584		CYP79F1	0.628429	-1.382	0.830225	-0.0766534	-2.01043	-0.906878
CYP79F2	-1.07991	1.33771	-0.203384	-0.0544144	2.41762	0.14897		CYP79F2	0.842983	-0.408168	0.789629	-1.22444	-1.25115	-2.01407
CYP83B1	-1.32701	0.857563	-0.208815	0.678258	2.18457	0.887074		CYP83B1	-1.25035	0.547225	-0.315511	1.01864	1.79758	1.33415
CYP83A1	-0.0421203	0.0481666	1.22088	-1.22693	0.0902869	-2.44781		CYP83A1	-0.524326	-1.04337	1.2353	0.332393	-0.519044	-0.90291
GSTF9	-1.43113	0.794274	0.0753184	0.561537	2.2254	0.486219		GSTF9	-0.954395	-0.736814	0.604627	1.08658	0.217581	0.481955
GSTF10	-1.41695	0.913083	0.126222	0.377641	2.33003	0.251419		GSTF10	1.14196	-1.16331	-0.403087	0.424438	-2.30527	0.827525
GSTF11	-0.708628	-0.083096	1.4393	-0.647576	0.625532	-2.08688		GSTF11	0.805931	-1.44605	0.485173	0.15495	-2.25199	-0.330223
GSTU20	-1.22629	0.473287	1.0796	-0.326602	1.69958	-1.40621		GSTU20	0.913911	-1.42391	0.315	0.194998	-2.33782	-0.120002
GGP1	-1.41624	0.727828	0.0068863	0.681527	2.14407	0.674641		GGP1	0.460494	-1.26989	-0.246366	1.05576	-1.73038	1.30213
GGP3	1.334	-0.872044	-0.651265	0.189309	-2.20604	0.840574		GGP3	0.198688	1.26177	-1.11881	-0.341654	1.06308	0.777153
SUR1	-1.47077	0.745359	0.267401	0.45801	2.21613	0.190608		SUR1	-1.4403	0.18537	0.855221	0.39971	1.62567	-0.455511
UGT74B1	-1.30444	0.920328	-0.242482	0.626598	2.22477	0.86908		UGT74B1	1.33703	-0.13444	-0.115933	-1.08666	-1.47147	-0.970726
UGT74C1	-0.482205	0.156738	1.32246	-0.996997	0.638943	-2.31946		UGT74C1	1.08322	-0.807114	0.615965	-0.892071	-1.89033	-1.50804
SOT16	-1.30063	0.876195	-0.262434	0.686864	2.17682	0.949298		SOT16	-0.0919103	0.730818	-1.3809	0.741997	0.822728	2.1229
SOT17	-1.4484	0.818805	0.444215	0.185381	2.26721	-0.258834		SOT17	0.608039	0.965192	-0.306426	-1.26681	0.357153	-0.960379
SOT18	-0.565883	0.380079	1.21497	-1.02916	0.945962	-2.24413		SOT18	0.250044	-1.18177	1.20979	-0.278061	-1.43181	-1.48785
CYP81F2	-0.522216	0.885397	-1.15046	0.787278	1.40761	1.93774		CYP81F2	-0.29914	-0.295546	-0.852949	1.44763	0.00359415	2.30058
CYP81F3	-0.492635	-0.46101	1.49909	-0.545444	0.031625	-2.04453		CYP81F3	0.731352	-0.885564	0.990618	-0.836406	-1.61692	-1.82702
IGMT1	1.04829	-0.0971646	-1.32389	0.372773	-1.14545	1.69667		IGMT1	0.572029	-0.52492	-1.11812	1.07101	-1.09695	2.18912
IGMT2	-0.947559	0.88001	-0.7803	0.847848	1.82757	1.62815		IGMT2	-0.404297	-0.0041036	-0.969071	1.37747	0.400193	2.34654
FMOGS-OX1	-1.26285	0.518979	1.02737	-0.2835	1.78183	-1.31087		FMOGS-OX1	0.780659	-1.38248	0.687055	-0.0852295	-2.16314	-0.772284
FMOGS-OX2	-1.24459	-0.121614	1.18457	0.181638	1.12298	-1.00293		FMOGS-OX2	-0.847171	-0.771547	1.24346	0.375257	0.0756238	-0.868206
FMOGS-OX3	-0.665914	-0.144442	1.45574	-0.645383	0.521471	-2.10112		FMOGS-OX3	-0.111173	-1.30773	1.07744	0.341468	-1.19656	-0.73597
FMOGS-OX4	0.496593	-1.18603	1.08939	-0.399951	-1.68262	-1.48934		FMOGS-OX4	-0.356924	-1.23467	0.997809	0.593783	-0.877744	-0.404026
FMOGS-OX5	-1.28233	0.6985	-0.298548	0.88238	1.98083	1.18093		FMOGS-OX5	0.441885	-0.945027	-0.693174	1.19632	-1.38691	1.88949
GSL-OH	-1.09646	-0.216934	-0.00971098	1.32311	0.879529	1.33282		GSL-OH	1.21208	-1.05505	-0.528741	0.371702	-2.26713	0.900442
TGG1	0.97847	-1.02216	0.72783	-0.684138	-2.00063	-1.41197		TGG1	1.47104	-0.227869	-0.697004	-0.546169	-1.69891	0.150835
TGG2	1.49164	-0.464037	-0.387922	-0.639682	-1.95568	-0.25176		TGG2	-1.19966	1.24604	0.0364948	-0.0828812	2.4457	-0.119376
ESP	0.152308	-0.373654	1.29657	-1.07522	-0.525962	-2.37179		ESP	0.814751	-1.34344	0.706833	-0.178144	-2.15819	-0.884978
MBP1	-1.42764	0.749995	0.630148	0.047501	2.17764	-0.582647		MBP1	0.777891	-0.0401737	-1.3987	0.660985	-0.818065	2.05969
NSP1	-1.46041	0.797661	0.406668	0.256076	2.25807	-0.150592		NSP1	-1.1434	0.539804	1.08253	-0.478928	1.68321	-1.56146
NSP4	-1.43631	0.586937	0.765132	0.0842389	2.02325	-0.680893		NSP4	-0.491183	-0.986029	1.32827	0.148943	-0.494846	-1.17933
NSP5	-1.05687	0.291889	-0.485045	1.25002	1.34876	1.73507		NSP5	-0.539028	1.49788	-0.424217	-0.534638	2.03691	-0.110421
ESM1	1.05311	-0.0815641	0.354569	-1.32612	-1.13468	-1.68069		ESM1	0.484815	0.663025	0.338928	-1.48677	0.17821	-1.8257
MYB28	0.697593	-0.518373	0.965993	-1.14521	-1.21597	-2.11121		MYB28	0.933637	-1.10184	0.75497	-0.58677	-2.03547	-1.34174
MYB29	-0.272422	-0.145722	1.3959	-0.977758	0.1267	-2.37366		MYB29	1.36908	-0.992427	-0.0015563	-0.375099	-2.36151	-0.373542
MYB76	0.861518	0.219986	0.360516	-1.44202	-0.641532	-1.80254		MYB76	1.43061	-0.635155	-0.0560077	-0.73945	-2.06577	-0.683443
MYB34	-1.07842	1.19273	0.394437	-0.508748	2.27115	-0.903185		MYB34	0.38716	0.31103	0.771091	-1.46928	-0.0761298	-2.24037
MYB51	-0.403728	0.963231	-1.21588	0.656375	1.36696	1.87225		MYB51	-0.232711	-0.366612	-0.847475	1.4468	-0.133901	2.29427
IQD1	-0.994179	-0.249601	1.38864	-0.14486	0.744578	-1.5335		IQD1	0.98682	0.702905	-0.616253	-1.07347	-0.283915	-0.457219
DOF1.1	-1.27693	1.11336	0.323131	-0.159563	2.39029	-0.482694		DOF1.1	0.617117	-0.857784	1.08325	-0.842582	-1.4749	-1.92583
GTR1	-1.47799	0.6575	0.257512	0.562973	2.13549	0.305461		GTR1	-0.882651	0.893687	-0.848783	0.837747	1.77634	1.68653
GTR2	-0.985056	0.865923	-0.738164	0.857297	1.85098	1.59546		GTR2	-1.32921	0.646532	-0.198191	0.880866	1.97574	1.07906

## Sheet: Table S9_1
Supplemental Data 9. VST values of JA and GS-related genes in local and systemic leaves of WT and glr3.3 glr3.6 plants in response to W+OS treatment for 2 h.
VST of transcript levels of JA and GS-related genes in local and systemic of WT and glr3.3 glr3.6 plants in response to W+OS treatment for 2 h.
			Local leaves														Systemic leaves
			WT-control			WT-W+OS 2 h			glr3.3 glr3.6-control			glr3.3 glr3.6-W+OS 2 h					WT-control			WT-W+OS 2 h			glr3.3 glr3.6-control			glr3.3 glr3.6-W+OS 2 h
Gene ID		Name	replicate 1	replicate 2	replicate 3	replicate 1	replicate 2	replicate 3	replicate 1	replicate 2	replicate 3	replicate 1	replicate 2	replicate 3		Name	replicate 1	replicate 2	replicate 3	replicate 1	replicate 2	replicate 3	replicate 1	replicate 2	replicate 3	replicate 1	replicate 2	replicate 3
AT1G32210	JA Biosynthesis	DAD1	10.1962	10.0984	10.1462	10.304	10.2246	10.314	10.1943	10.1962	10.1569	10.5059	10.5557	10.4928		DAD1	10.0394	10.2266	10.0788	10.2619	10.2335	10.3035	10.2453	10.3572	10.2432	10.4501	10.5441	10.5095
AT3G45140		LOX2	14.3352	14.3651	14.3838	17.7082	17.7852	17.7614	14.2984	14.2818	14.3171	17.8538	17.8312	17.8841		LOX2	13.6963	13.5024	13.704	14.1594	14.3926	14.5106	14.0608	14.0071	14.0093	13.2389	13.2017	13.157
AT1G17420		LOX3	9.86292	9.82652	9.80649	15.037	15.1126	15.12	9.73304	9.65019	9.66671	15.2789	15.2052	15.2629		LOX3	9.88175	9.72548	9.81437	9.86438	9.99686	10.0519	9.99677	9.951	9.9791	9.64162	9.48147	9.48053
AT1G72520		LOX4	8.76962	8.79965	8.8604	12.0991	12.0997	12.1366	8.88965	8.87133	8.92627	11.801	11.7434	11.7906		LOX4	8.6119	8.63219	8.63573	9.38668	9.48178	9.52198	8.70131	8.73688	8.58553	9.02154	9.04317	8.97196
AT1G67560		LOX6	9.89812	9.88977	9.93464	10.0558	10.1334	10.0278	9.8633	9.82725	9.83044	10.2257	10.2303	10.228		LOX6	9.93543	9.89701	9.9071	9.934	9.96735	9.93357	9.95484	9.97684	9.99698	9.97679	9.97271	9.95269
AT5G42650		AOS	13.9958	14.0401	14.0731	16.9316	16.978	16.9782	13.9634	13.9866	13.957	17.0106	16.9931	17.0176		AOS	13.1699	13.1695	13.1699	13.6479	13.7284	13.8204	13.7354	13.758	13.7259	13.2991	13.3588	13.2894
AT3G25760		AOC1	10.9188	10.9309	10.9585	15.4088	15.3551	15.3557	10.8354	10.7321	10.8737	15.322	15.2922	15.2843		AOC1	9.67811	9.73566	9.62585	10.7915	10.9494	11.04	9.96672	9.96657	9.91878	9.86671	9.99661	9.9964
AT3G25770		AOC2	13.1988	13.1426	13.1402	16.1809	16.1522	16.1456	13.3521	13.2996	13.4304	16.2003	16.2231	16.1586		AOC2	12.863	12.9048	12.7856	13.1642	13.2697	13.3098	13.0365	13.1004	12.9164	12.7685	12.7772	12.785
AT3G25780		AOC3	8.38529	8.44922	8.39978	12.8854	12.8599	12.8405	8.43405	8.41136	8.42328	12.9464	12.9056	12.8583		AOC3	8.33187	8.34747	8.23125	8.8219	8.84246	8.86376	8.32412	8.30162	8.33205	8.59373	8.5506	8.66361
AT1G13280		AOC4	10.1656	10.1055	10.1315	9.47371	9.32805	9.37959	10.1303	10.1374	10.2131	9.32525	9.35625	9.3906		AOC4	10.0097	10.059	10.042	10.2094	10.2636	10.1629	10.2178	10.2385	10.1676	10.1541	10.251	10.2494
AT2G06050		OPR3	10.9134	10.9101	10.8097	14.5326	14.4609	14.4679	10.8354	10.9117	10.8434	13.8762	13.9388	13.9297		OPR3	10.1108	10.1716	10.238	11.5585	11.6648	11.6008	10.4777	10.5251	10.3424	11.0099	10.8875	10.899
AT4G16760		ACX1	11.2508	11.2097	11.2766	14.6984	14.7002	14.7025	11.0942	11.0768	11.1027	15.3654	15.342	15.3319		ACX1	10.7853	10.6645	10.7996	10.8641	10.8913	10.8904	10.895	11.0066	10.9762	10.7771	10.7405	10.7568
AT2G35690		ACX5	9.72651	9.77642	9.6506	9.46979	9.44659	9.51185	9.62112	9.51784	9.43533	9.37212	9.44779	9.25245		ACX5	9.66033	9.67537	9.56824	9.67754	9.65535	9.66246	9.59328	9.63135	9.6875	9.59393	9.44467	9.51976
AT4G29010		AIM1	12.2301	12.3137	12.3319	12.9019	12.9162	12.8969	12.255	12.2446	12.1323	12.6556	12.713	12.6614		AIM1	12.1992	12.1637	12.324	11.48	11.5476	11.5672	12.1053	12.1688	12.1459	11.3407	11.2913	11.1755
AT3G06860		MFP2	10.9342	11.002	10.9879	12.0651	12.1379	12.106	10.8755	10.8728	10.8783	12.0709	12.096	12.176		MFP2	10.6302	10.4695	10.5823	10.615	10.693	10.7122	10.7286	10.8203	10.7173	10.59	10.5503	10.6128
AT2G33150		KAT2	13.8555	13.9164	13.8582	14.0805	14.1352	14.137	13.6851	13.6986	13.7548	14.2372	14.202	14.1779		KAT2	13.2056	13.2183	13.1644	13.0708	13.0518	12.9707	13.5416	13.3888	13.4147	13.1309	13.1163	13.1593
AT2G46370	JA Metabolism	JAR1	10.7953	10.8617	10.8493	13.1684	13.2056	13.1938	10.7899	10.7371	10.7	13.0092	13.0111	13.0611		JAR1	10.9371	10.8787	10.9749	10.3923	10.4174	10.4195	10.966	10.911	10.9683	10.3376	10.292	10.288
AT1G19640		JMT	8.2592	8.31069	8.25483	10.2569	10.2104	10.213	8.32398	8.42852	8.35819	10.1036	10.1489	10.0388		JMT	8.27156	8.27063	8.37723	8.27516	8.39389	8.42839	8.4019	8.4159	8.36585	8.33561	8.33936	8.25969
AT5G07010		ST2A	8.31035	8.36569	8.40975	13.8832	13.8547	13.8729	8.21564	8.08052	8.17538	13.5266	13.5207	13.4879		ST2A	8.11245	8.14473	8.19846	8.67309	8.77962	8.73658	7.95286	8.19011	8.14286	8.6413	8.61194	8.52056
AT3G48520		CYP94B3	8.04538	8.04547	8.0881	14.7396	14.765	14.6787	7.95286	8.08052	8.08141	14.8465	14.7875	14.8341		CYP94B3	8.04503	7.95286	7.95286	8.80874	8.93605	8.92979	8.04896	8.08993	8.11743	8.1337	8.04686	8.17966
AT2G27690		CYP94C1	8.1974	8.19763	8.11846	11.5254	11.5081	11.4601	8.27448	8.26505	8.20972	12.1602	12.1244	12.1721		CYP94C1	8.19648	8.16734	8.11375	9.32028	9.31098	9.29774	8.14496	8.20907	8.3549	9.16415	9.07582	9.13509
AT2G39940	JA Perception	COI1	10.4586	10.3689	10.4356	10.1619	10.1849	10.1852	10.404	10.3247	10.3765	10.154	10.211	10.1881		COI1	10.291	10.1112	10.1871	10.1446	10.1764	10.0587	10.3838	10.3585	10.3324	10.0602	10.0386	10.0825
AT3G62980		TIR1	11.7271	11.7682	11.7669	10.6383	10.6477	10.7106	11.5967	11.579	11.5479	10.4276	10.4028	10.5006		TIR1	11.3407	11.2644	11.3084	11.3174	11.2788	11.292	11.5805	11.6335	11.515	11.3002	11.1553	11.3236
AT1G19180		JAZ1	8.91846	8.90268	8.94132	12.2806	12.1607	12.1629	8.9678	8.91184	8.96856	12.2975	12.2252	12.3779		JAZ1	8.69364	8.70043	8.61718	9.47821	9.61232	9.54457	8.67728	8.67105	8.78623	9.30983	9.30384	9.22827
AT1G74950		JAZ2	9.89647	9.82301	9.86768	11.5718	11.4648	11.513	9.80889	9.77625	9.86368	11.5581	11.5452	11.6111		JAZ2	9.56504	9.63196	9.60907	10.1737	10.2102	10.2901	9.65136	9.67998	9.70394	9.95885	9.95977	9.97941
AT3G17860		JAZ3	9.79121	9.92267	9.93807	12.0957	11.9363	11.9819	9.7196	9.67686	9.71577	12.2475	12.3216	12.4049		JAZ3	9.7205	9.76373	9.73142	9.89114	9.90148	9.92913	9.56312	9.67998	9.77337	9.97382	10.0247	9.98716
AT1G17380		JAZ5	8.13781	8.17952	8.20564	9.70058	9.63806	9.71011	8.30013	8.22336	8.19317	9.68605	9.6647	9.62014		JAZ5	8.13711	8.08858	8.04578	8.47987	8.42042	8.28403	8.11925	8.16948	8.23761	8.25241	8.29108	8.15994
AT1G72450		JAZ6	9.49921	9.59559	9.60882	11.3037	11.2826	11.3047	9.57411	9.62489	9.55572	11.6245	11.5903	11.6089		JAZ6	9.24228	9.27409	9.28087	10.3068	10.4436	10.344	9.13536	9.19336	9.22513	10.0419	9.95326	10.1081
AT2G34600		JAZ7	7.95286	8.11321	8.0485	9.85777	9.80134	9.82138	8.11391	7.95286	7.95286	10.3068	10.2422	10.1495		JAZ7	7.95286	7.95286	7.95286	8.59957	8.61722	8.62803	8.08874	8.0498	7.95286	8.29063	8.3505	8.37609
AT1G30135		JAZ8	7.95286	7.95286	8.0485	9.19913	9.19985	9.20948	7.95286	7.95286	7.95286	9.34634	9.36357	9.37875		JAZ8	8.04503	7.95286	7.95286	8.10793	8.20815	8.24655	8.04896	7.95286	8.08726	7.95286	7.95286	8.11331
AT1G70700		JAZ9	11.1608	11.1467	11.1481	14.1239	14.0125	14.022	10.9913	11.0462	11.0101	14.144	14.1521	14.11		JAZ9	10.0898	10.2806	10.1601	12.0027	12.1224	12.1376	10.4708	10.5046	10.4289	11.3875	11.4849	11.487
AT5G13220		JAZ10	8.28578	8.1598	8.14405	11.3588	11.2694	11.344	8.18051	8.26505	8.19317	11.2549	11.2773	11.2811		JAZ10	8.11245	7.95286	8.04578	8.50174	8.59301	8.48933	8.14496	8.08993	8.08726	8.29063	8.16291	8.24546
AT3G43440		JAZ11	9.1398	9.06697	9.06883	9.37981	9.33938	9.29683	9.13602	9.06716	9.05096	9.20706	9.20381	9.19165		JAZ11	9.14514	9.12345	9.21354	8.96137	8.98832	8.95555	8.91519	9.13453	9.01672	8.95618	8.89923	8.96023
AT5G20900		JAZ12	11.3011	11.2603	11.2862	12.5049	12.4184	12.3914	11.1836	11.1522	11.2079	12.2757	12.4737	12.5653		JAZ12	10.9003	11.18	10.9545	11.0406	11.0801	11.0433	10.9668	11.0129	10.984	10.8742	10.8628	10.9331
AT1G32640		MYC2	10.7225	10.8283	10.9037	12.3063	12.3059	12.2811	10.7805	10.7946	10.7814	11.74	11.6651	11.7995		MYC2	10.2033	10.0792	10.179	10.931	11.0045	11.1675	10.4615	10.38	10.4439	10.2741	10.3058	10.3806
AT5G46760		MYC3	10.2972	10.4431	10.4023	10.3368	10.3262	10.3613	10.4812	10.4114	10.4371	10.2705	10.2842	10.2655		MYC3	10.589	10.3961	10.5552	10.0857	10.209	10.2467	10.3863	10.4232	10.403	10.0712	10.0477	10.0416
AT4G17880		MYC4	8.86749	8.93162	8.89281	8.6116	8.6229	8.57442	8.9599	8.93523	8.94959	8.55161	8.39849	8.52037		MYC4	9.02286	8.93607	9.05643	9.05867	9.1071	9.10235	8.92847	8.93671	8.93112	8.94861	8.97015	8.85562
AT1G15750		TPL	10.7663	10.7744	10.8186	11.5629	11.6546	11.5998	10.6701	10.6081	10.6182	11.9607	11.9813	12.0893		TPL	10.4765	10.0915	10.4444	10.9768	10.9523	10.8715	10.4569	10.347	10.3645	10.8931	10.885	10.7988
AT5G63110		HDA6	9.80553	9.78914	9.75803	10.0213	10.0048	9.96393	9.66028	9.72486	9.70276	10.1845	10.1271	10.1368		HDA6	9.55202	9.5637	9.59419	9.67011	9.70058	9.69691	9.71505	9.75759	9.6875	9.81714	9.73432	9.78293
AT4G38130		HDA19	11.3331	11.3469	11.2593	10.9826	10.9406	10.9938	11.351	11.283	11.2824	11.0497	11.0579	11.1159		HDA19	10.9722	10.9689	11.0023	11.1503	11.0415	11.0684	11.2109	11.2183	11.2072	11.1126	11.1747	11.1903
AT5G44420		PDF1.2A	8.8976	8.91521	8.85089	8.66177	8.75932	8.84769	9.67438	9.84871	9.85546	8.84436	8.73844	8.82699		PDF1.2A	8.86848	8.86352	8.94694	10.2371	9.88088	9.74252	9.53938	9.44321	9.50193	10.6744	10.7378	10.7749
AT5G24770		VSP2	8.70734	8.77037	8.5309	10.1686	9.97353	10.122	8.57893	8.66791	8.62719	9.9376	9.88462	9.89949		VSP2	8.29698	8.27063	8.29977	9.14372	9.3742	9.39251	8.41191	8.47223	8.47926	8.612	8.77218	8.72992
			WT-control			WT-W+OS 2 h			glr3.3 glr3.6-control			glr3.3 glr3.6-W+OS 2 h					WT-control			WT-W+OS 2 h			glr3.3 glr3.6-control			glr3.3 glr3.6-W+OS 2 h
Gene ID		Name	replicate 1	replicate 2	replicate 3	replicate 1	replicate 2	replicate 3	replicate 1	replicate 2	replicate 3	replicate 1	replicate 2	replicate 3		Name	replicate 1	replicate 2	replicate 3	replicate 1	replicate 2	replicate 3	replicate 1	replicate 2	replicate 3	replicate 1	replicate 2	replicate 3
AT3G19710	GS Biosynthesis	BCAT4	11.4832	11.5611	11.5276	11.4272	11.4021	11.3361	11.7023	11.647	11.7476	11.41	11.3948	11.4174		BCAT4	11.161	11.2553	11.0717	11.5446	11.6229	11.6916	11.7233	11.6758	11.7298	11.3225	11.3029	11.3989
AT4G12030		BAT5	9.5061	9.49594	9.57013	9.29795	9.29803	9.20948	9.57628	9.60505	9.61151	9.10345	9.07384	9.11774		BAT5	9.56288	9.51342	9.50532	9.58513	9.63403	9.71466	9.56781	9.78968	9.66029	9.32023	9.422	9.44958
AT5G23010		MAM1	12.3535	12.3419	12.3952	11.2969	11.2499	11.2217	12.3941	12.401	12.4189	11.1797	11.0909	11.1679		MAM1	11.8598	11.841	11.8636	11.6695	11.7364	11.8868	12.2165	12.2746	12.2727	11.2883	11.2833	11.1979
AT5G23020		MAM3	9.52201	9.50973	9.49362	8.9358	8.89589	8.88362	9.41533	9.38041	9.44703	8.7696	8.78995	8.75516		MAM3	8.38366	8.36989	8.43356	8.65685	8.69536	8.72696	8.50173	8.42577	8.55718	8.72711	8.57177	8.62163
AT4G13430		IPMI-LSU1	12.481	12.4806	12.4676	12.0318	12.0311	12.0476	12.5579	12.5026	12.5361	12.0393	12.0697	12.1287		IPMI-LSU1	12.3489	12.3996	12.3504	12.1493	12.1564	12.1439	12.6158	12.5743	12.5279	12.0401	12.0491	12.067
AT2G43100		IPMI-SSU2	10.285	10.4144	10.2685	9.36046	9.39	9.29229	10.4187	10.4819	10.454	9.4195	9.3587	9.36677		IPMI-SSU2	9.83778	9.87365	9.83207	9.96376	10.0664	10.0613	10.3196	10.277	10.2244	9.77601	9.84592	9.83806
AT3G58990		IPMI-SSU3	10.4024	10.2868	10.3534	9.41338	9.36168	9.46236	10.4844	10.5479	10.5948	9.34634	9.20381	9.28936		IPMI-SSU3	9.97772	10.0288	9.94782	10.6041	10.6309	10.7269	10.4534	10.4873	10.4265	10.3667	10.3727	10.3852
AT1G31180		IPMDH1	10.594	10.6076	10.5588	10.5338	10.4938	10.445	10.771	10.7143	10.7447	10.6373	10.5881	10.5398		IPMDH1	10.4648	10.4718	10.3141	10.7707	10.7965	10.7655	10.6057	10.589	10.5941	10.7803	10.7241	10.7463
AT1G31180		IPMDH3	10.594	10.6076	10.5588	10.5338	10.4938	10.445	10.771	10.7143	10.7447	10.6373	10.5881	10.5398		IPMDH3	10.4648	10.4718	10.3141	10.7707	10.7965	10.7655	10.6057	10.589	10.5941	10.7803	10.7241	10.7463
AT4G39950		CYP79B2	9.94994	10.012	9.9966	12.6298	12.5873	12.5619	10.2154	10.1607	10.2318	12.292	12.3189	12.4016		CYP79B2	9.30409	9.24633	9.30608	9.67383	9.76191	9.7748	9.57481	9.5688	9.59055	9.47667	9.43967	9.39265
AT2G22330		CYP79B3	9.8544	9.83177	9.82722	12.4649	12.4878	12.4789	9.94798	9.86498	9.86532	12.2394	12.1607	12.1795		CYP79B3	9.52106	9.4349	9.47489	9.73894	9.80511	9.83373	9.75771	9.80541	9.81694	9.5776	9.58083	9.48988
AT1G16410		CYP79F1	11.5459	11.5689	11.5399	10.7759	10.7592	10.7919	11.508	11.6203	11.63	10.676	10.7251	10.6617		CYP79F1	11.3424	11.2026	11.2475	11.2464	11.4099	11.5446	11.8497	11.8656	11.7612	10.7754	10.8519	10.8453
AT1G16400		CYP79F2	8.73395	8.65733	8.80664	8.60107	8.5852	8.60113	8.70581	8.68413	8.69984	8.35245	8.4642	8.43104		CYP79F2	8.3428	8.32367	8.43356	8.50174	8.69536	8.75079	8.52583	8.48101	8.47926	8.4541	8.53604	8.42339
AT4G31500		CYP83B1	13.5418	13.5686	13.5764	15.1141	15.0516	15.0117	13.5876	13.5833	13.6348	15.144	15.1617	15.204		CYP83B1	12.5821	12.5402	12.5026	13.2697	13.2799	13.3686	13.0704	13.0601	13.0578	13.2131	13.2477	13.1644
AT4G13770		CYP83A1	13.3079	13.3381	13.3319	12.1838	12.1593	12.0728	13.3151	13.3604	13.3391	11.8084	11.8856	11.8442		CYP83A1	12.5702	12.6367	12.6185	12.9088	13.0194	13.001	13.1012	13.0374	13.1156	12.5508	12.6293	12.7258
AT2G30860		GSTF9	15.4902	15.4383	15.3846	15.5731	15.5239	15.5819	15.5309	15.5335	15.5597	15.8932	15.928	15.8906		GSTF9	14.5939	14.7586	14.4822	14.5485	14.4032	14.5412	15.057	15.0386	15.0558	14.6426	14.5819	14.6177
AT2G30870		GSTF10	13.4369	13.3412	13.3991	15.1422	15.1064	15.1113	13.4656	13.4374	13.5522	15.1764	15.1458	15.0847		GSTF10	12.7974	13.011	12.8389	13.9413	13.9063	13.968	13.1375	13.0697	13.2096	14.1248	14.1911	14.1732
AT3G03190		GSTF11	8.83164	8.89846	8.81669	8.76046	8.6485	8.77454	8.97172	9.02298	9.09445	8.51619	8.58062	8.64849		GSTF11	8.76162	8.84434	8.85352	8.99381	9.0308	9.12069	8.98377	8.99658	9.1091	8.8563	8.93751	8.90747
AT1G78370		GSTU20	10.8986	10.8991	10.844	9.5802	9.50822	9.53033	11.3895	11.3055	11.3086	9.58495	9.65155	9.60462		GSTU20	10.9788	10.9406	10.9897	11.034	11.0556	10.972	11.4345	11.5481	11.6205	10.9317	10.6813	10.9293
AT4G30530		GGP1	11.4395	11.3824	11.4114	14.0916	14.0116	13.9904	11.4481	11.5274	11.5536	14.0831	14.0257	14.0743		GGP1	11.2904	11.3236	11.2475	11.6485	11.7085	11.6928	11.4386	11.3404	11.2158	11.3646	11.4606	11.3711
AT4G30550		GGP3	10.0239	10.0271	10.0128	9.7922	9.82234	9.76551	9.97342	10.0468	10.0438	9.75024	9.74598	9.68028		GGP3	10.1301	10.2238	10.1964	9.94897	9.9954	10.033	10.0891	10.061	10.0414	10.0448	9.92351	10.1605
AT2G20610		SUR1	11.2587	11.3128	11.3557	11.5863	11.5693	11.5409	11.3366	11.3397	11.4116	11.5058	11.5147	11.5376		SUR1	10.8593	10.9649	10.874	11.325	11.2615	11.3811	11.1011	11.2122	11.1482	11.1203	11.108	11.1329
AT1G24100		UGT74B1	10.0418	10.1728	10.1592	11.2949	11.2961	11.1661	10.254	10.1137	10.3269	10.8354	10.8228	10.8868		UGT74B1	9.84806	9.83683	9.87355	10.3436	10.3388	10.3855	10.0501	10.0122	10.0919	10.1999	10.1679	10.1873
AT2G31790		UGT74C1	10.6874	10.7076	10.7155	10.2776	10.2192	10.2486	10.8196	10.6693	10.7565	9.79182	9.80231	9.7788		UGT74C1	10.5313	10.4844	10.4345	10.6435	10.7187	10.7991	10.7122	10.6846	10.6761	10.4635	10.523	10.4682
AT1G74100		SOT16	10.5901	10.5268	10.6409	12.6798	12.657	12.7024	10.7313	10.7262	10.6619	12.6998	12.6379	12.6442		SOT16	9.76694	9.92866	9.96692	10.8026	10.7473	10.789	10.2038	10.3118	10.2905	10.9125	10.9896	10.9672
AT1G18590		SOT17	9.39812	9.42432	9.37095	10.0882	10.0265	9.95102	9.49047	9.57053	9.47235	9.62847	9.6647	9.77371		SOT17	9.25379	9.3839	9.21354	9.34535	9.3265	9.44478	9.51024	9.4136	9.35725	9.16113	9.16103	9.14159
AT1G74090		SOT18	10.8237	10.8167	10.8536	9.97428	9.9788	9.95361	10.8811	10.8651	10.8481	9.74655	9.74248	9.78889		SOT18	10.3457	10.4392	10.2945	10.4984	10.6145	10.6788	10.7035	10.6976	10.6034	10.3068	10.3655	10.2135
AT5G57220		CYP81F2	8.88483	8.85506	8.83642	8.71286	8.74203	8.76232	9.09587	9.13441	9.04408	8.69734	8.70362	8.64849		CYP81F2	8.63031	8.59861	8.71053	8.88055	8.81168	8.92979	8.63952	8.63885	8.61917	9.03543	8.98208	9.0952
AT4G37400		CYP81F3	8.74432	8.63348	8.55356	8.7892	8.83253	8.7582	8.71672	8.60469	8.72583	8.7985	8.87147	8.90451		CYP81F3	8.59292	8.56305	8.57157	8.56243	8.58053	8.66089	8.6894	8.53865	8.67553	8.59373	8.58546	8.63996
AT1G21100		IGMT1	9.71506	9.57417	9.6635	9.90102	9.82085	9.89399	9.50908	9.60705	9.56205	9.68411	9.6814	9.71994		IGMT1	8.82382	8.79938	8.80721	8.8601	8.80266	8.79181	8.8356	8.83312	8.75478	8.85204	8.81202	8.84665
AT1G21120		IGMT2	8.69087	8.69156	8.64908	10.2673	10.2104	10.2872	8.72745	8.71546	8.71035	9.81646	9.75294	9.75145		IGMT2	8.47952	8.42114	8.41557	8.77713	8.87624	8.92229	8.61977	8.58367	8.64483	8.78985	8.59885	8.66361
AT1G65860		FMOGS-OX1	9.60053	9.60405	9.54203	9.53284	9.535	9.48738	9.65418	9.54974	9.68202	9.28732	9.19813	9.2225		FMOGS-OX1	9.49384	9.44534	9.46536	9.71403	9.81189	9.9067	9.72124	9.80346	9.7441	9.51203	9.462	9.46159
AT1G62540		FMOGS-OX2	8.13781	8.19763	8.23938	8.73489	8.73322	8.56892	8.18051	8.17383	8.2539	8.54471	8.53565	8.55351		FMOGS-OX2	8.39327	8.34747	8.33494	8.27516	8.1917	8.23293	8.55639	8.4449	8.5118	8.20844	8.23447	8.29883
AT1G62560		FMOGS-OX3	9.85782	9.84911	9.79503	9.38618	9.39643	9.3983	10.0259	10.0299	10.1198	9.10013	9.05091	9.04103		FMOGS-OX3	9.82741	9.83683	9.79822	9.87231	9.96735	10.0081	10.1104	10.0894	10.0933	9.67995	9.57417	9.72521
AT1G62570		FMOGS-OX4	9.41065	9.41441	9.46862	10.8006	10.846	10.7397	9.38483	9.36816	9.40432	10.8411	10.8602	10.8352		FMOGS-OX4	9.88008	9.89701	9.84257	8.66772	8.7006	8.64467	9.70049	9.76165	9.80007	8.56848	8.61194	8.6154
AT1G12140		FMOGS-OX5	10.6153	10.6496	10.603	10.6633	10.5917	10.6383	10.5814	10.5009	10.5863	10.8346	10.8189	10.7316		FMOGS-OX5	10.589	10.6126	10.5501	10.5342	10.4674	10.58	10.5868	10.6946	10.7125	10.6206	10.5294	10.5496
AT2G25450		GSL-OH	12.8214	12.8589	12.8849	13.8841	13.8955	13.9164	12.8499	12.8339	12.8348	14.1488	14.1482	14.1832		GSL-OH	12.5992	12.7351	12.6284	11.9966	12.1468	12.2023	12.6944	12.6902	12.6652	11.5593	11.6134	11.6256
AT5G26000	GS Avtivation	TGG1	13.337	13.3415	13.3485	12.8573	12.8442	12.8285	13.3547	13.2364	13.3847	12.8618	12.8834	12.9442		TGG1	14.4412	14.3768	14.4037	14.4994	14.387	14.4169	14.4833	14.4719	14.4641	14.7842	14.7748	14.7439
AT5G25980		TGG2	10.1136	10.1847	10.0896	9.89	9.8386	9.84981	9.78168	9.85687	9.89447	9.57435	9.57952	9.5527		TGG2	12.2339	12.2233	12.1986	12.3482	12.3547	12.4858	12.3308	12.4352	12.4031	12.4179	12.4354	12.4192
AT1G54040		ESP	9.7093	9.88643	9.81784	10.2232	10.2181	10.2382	9.85122	9.77799	9.81859	10.2257	10.1939	10.2196		ESP	10.3019	10.2833	10.22	10.017	10.0911	10.1341	10.458	10.4521	10.4195	9.97233	9.97271	9.89418
AT1G52040		MBP1	11.4544	11.4257	11.4516	13.8698	13.8348	13.7632	10.8078	10.7978	10.7371	13.6543	13.6467	13.6502		MBP1	9.6219	9.64515	9.68476	10.095	10.1232	10.1392	9.81429	9.8363	9.7925	9.51638	9.49348	9.48287
AT3G16400		NSP1	9.1398	9.10798	9.09088	12.341	12.3101	12.3981	9.10268	9.10934	9.04062	12.2636	12.2723	12.2622		NSP1	9.07575	8.95751	8.97073	9.49782	9.50167	9.50106	9.22565	9.14517	9.18033	9.29137	9.26334	9.35123
AT3G16410		NSP4	8.04538	8.04547	7.95286	8.4901	8.55674	8.4594	7.95286	8.08052	7.95286	8.47032	8.44063	8.46263		NSP4	8.04503	7.95286	7.95286	8.0795	8.10932	8.04155	8.04896	7.95286	8.08726	8.04332	7.95286	8.04553
AT5G48180		NSP5	10.5228	10.5268	10.5863	13.1154	13.0541	13.0995	10.413	10.3965	10.4951	14.0155	13.9631	13.9086		NSP5	10.1205	10.1142	10.086	10.1799	10.1232	10.1073	10.3912	10.3275	10.3863	10.0877	10.198	10.2645
AT3G14210		ESM1	13.3533	13.4006	13.3871	10.4398	10.2494	10.3745	13.6243	13.6654	13.6681	10.2001	10.1828	10.1721		ESM1	14.1606	14.1468	14.1056	14.1882	14.2235	14.2962	14.1496	14.1497	14.1335	14.0359	14.0785	14.0199
AT5G61420	Transcription factors	MYB28	10.2324	10.3231	10.3013	8.85849	8.85547	8.93143	10.4298	10.378	10.3212	8.66391	8.58676	8.63176		MYB28	10.3699	10.2938	10.2406	10.2828	10.3655	10.3146	10.4322	10.4024	10.3706	10.0822	10.1343	9.99486
AT5G07690		MYB29	8.97813	8.93567	8.97081	8.98474	9.06475	9.00154	9.05394	8.93907	9.04062	8.80321	8.85499	8.85642		MYB29	9.25379	9.36729	9.34681	8.88458	8.98832	9.02186	9.40998	9.30468	9.2918	8.70144	8.64966	8.63391
AT5G07700		MYB76	8.44876	8.40479	8.47401	8.46351	8.45425	8.46613	8.46812	8.30173	8.4566	8.29615	8.30987	8.47022		MYB76	8.47156	8.47584	8.43356	8.39002	8.43727	8.41184	8.52583	8.48101	8.48759	8.33561	8.20131	8.27328
AT5G60890		MYB34	9.13656	9.05996	9.13003	10.5227	10.4299	10.4414	9.30737	9.17084	9.24	10.2039	10.1641	10.1683		MYB34	9.14514	9.35042	9.30884	9.74421	9.81357	9.8808	9.32616	9.26472	9.30637	9.25345	9.39885	9.3109
AT1G18570		MYB51	9.69963	9.69917	9.73003	10.1151	10.0955	10.1545	9.76877	9.86012	9.79974	10.1419	10.1616	10.1708		MYB51	9.36506	9.24319	9.37572	9.67939	9.70058	9.72867	9.43129	9.37756	9.37911	9.93298	9.86358	9.91562
AT3G09710		IQD1	8.36531	8.3857	8.37914	8.96873	8.931	8.95112	8.39728	8.44506	8.4566	8.93291	8.83391	8.92374		IQD1	8.53202	8.58464	8.60449	8.79535	8.78892	8.79624	8.54132	8.60495	8.61917	8.8036	8.86366	8.83757
AT1G07640		DOF1.1	9.48532	9.44629	9.52532	10.163	10.1369	10.14	9.44746	9.39254	9.40914	10.0924	9.99952	10.0375		DOF1.1	9.57578	9.51097	9.48904	10.0587	10.0157	10.0247	9.4522	9.50522	9.49951	9.89396	9.79324	9.91889
AT3G47960	Tansporters	GTR1	10.7446	10.6922	10.7326	13.3378	13.3342	13.2921	10.7509	10.8272	10.7731	13.5691	13.5066	13.5438		GTR1	10.9026	10.8387	10.8249	11.5371	11.6782	11.6401	10.9668	10.9743	11.0276	11.4926	11.4725	11.4305
AT5G62680		GTR2	10.3774	10.355	10.3	10.7894	10.8076	10.7856	10.3566	10.2844	10.3049	10.6586	10.6208	10.684		GTR2	10.115	10.0448	10.1354	10.4836	10.4987	10.5498	10.2962	10.277	10.2512	10.3388	10.3499	10.2252

## Sheet: Table S9_2
Supplemental Data 9. VST values of JA and GS-related genes in local and systemic leaves of WT and glr3.3 glr3.6 plants in response to W+OS treatment for 2 h.
The average of VST of JA-related genes analyzed by “log2” and “z-score”
The yellow box means this gene was upregulated; the blue box means this gene was downregulated; while the regulated of highlight gene was alterted in glr3.3 glr3.6 compared with Col-0.
	Local-average				the regulated of genes in WT or glr3.3 glr3.6 after W+OS-2 h				Systemic-average				the regulated of genes in WT or glr3.3 glr3.6 after W+OS-2 h
JA	WT -control	WT -W+OS 2 h	glr3.3 glr3.6 -control	glr3.3 glr3.6 -W+OS 2 h	WT	glr3.3 glr3.6		JA	WT -control	WT -W+OS 2 h	glr3.3 glr3.6 -control	glr3.3 glr3.6 -W+OS 2 h	WT	glr3.3 glr3.6
DAD1	-0.81172	-0.00166109	-0.595885	1.40927	0.810059	2.00515		DAD1	-1.11356	-0.150931	-0.0524958	1.31699	0.963	1.369
LOX2	-0.848556	0.84216	-0.883002	0.889398	1.69072	1.7724		LOX2	-0.327438	1.09398	0.45404	-1.22059	1.421	-1.675
LOX3	-0.836295	0.844743	-0.895006	0.886558	1.68104	1.78156		LOX3	-0.064392	0.717094	0.738689	-1.39139	0.781	-2.13
LOX4	-0.89147	0.945436	-0.836296	0.78233	1.83691	1.61863		LOX4	-0.828737	1.3368	-0.699623	0.191563	2.166	0.891
LOX6	-0.599362	0.352404	-0.991439	1.2384	0.951766	2.22984		LOX6	-1.32617	-0.193562	0.916433	0.603296	1.133	-0.313
AOS	-0.844421	0.854045	-0.887284	0.877661	1.69847	1.76494		AOS	-1.10191	0.834341	0.85969	-0.592126	1.936	-1.452
AOC1	-0.837795	0.877999	-0.893718	0.853514	1.71579	1.74723		AOC1	-0.831849	1.4541	-0.313541	-0.308713	2.286	0.005
AOC2	-0.930006	0.855451	-0.799536	0.87409	1.78546	1.67363		AOC2	-0.584155	1.31081	0.218275	-0.944931	1.895	-1.163
AOC3	-0.868727	0.859339	-0.863294	0.872682	1.72807	1.73598		AOC3	-0.833946	1.26179	-0.771098	0.343252	2.096	1.114
AOC4	0.837058	-0.822944	0.893498	-0.907612	-1.66	-1.80111		AOC4	-1.49831	0.491194	0.44583	0.561284	1.99	0.115
OPR3	-0.856873	0.992211	-0.865205	0.729867	1.84908	1.59507		OPR3	-0.996538	1.28773	-0.536916	0.245723	2.284	0.783
ACX1	-0.821209	0.73472	-0.9007	0.987189	1.55593	1.88789		ACX1	-0.864291	0.443747	1.20215	-0.78161	1.308	-1.984
ACX5	1.3214	-0.282291	0.0436231	-1.08273	-1.60369	-1.12636		ACX5	0.318407	0.787149	0.360427	-1.46598	0.469	-1.826
AIM1	-0.699387	1.16957	-0.953573	0.483392	1.86895	1.43697		AIM1	0.931215	-0.549675	0.746756	-1.1283	-1.481	-1.875
MFP2	-0.788394	0.856469	-0.940288	0.872213	1.64486	1.8125		MFP2	-0.931866	0.339014	1.25584	-0.66299	1.271	-1.919
KAT2	-0.446433	0.6213	-1.18274	1.00787	1.06773	2.19061		KAT2	-0.0329261	-0.972618	1.38237	-0.376822	-0.94	-1.759
JAR1	-0.826708	0.920049	-0.90274	0.809398	1.74676	1.71214		JAR1	0.832378	-0.701472	0.884946	-1.01585	-1.534	-1.901
JMT	-0.913516	0.920203	-0.815345	0.808658	1.83372	1.624		JMT	-0.891574	0.497289	1.1667	-0.772411	1.389	-1.939
ST2A	-0.823487	0.910655	-0.906364	0.819196	1.73414	1.72556		ST2A	-0.758009	1.06355	-0.942583	0.637043	1.822	1.58
CYP94B3	-0.862313	0.85662	-0.869679	0.875372	1.71893	1.74505		CYP94B3	-0.693418	1.48419	-0.438406	-0.352362	2.178	0.086
CYP94C1	-0.882979	0.727959	-0.838571	0.993591	1.61094	1.83216		CYP94C1	-0.926831	1.00595	-0.789865	0.710747	1.933	1.501
COI1	1.0612	-0.881741	0.64522	-0.824675	-1.94294	-1.4699		COI1	0.0907773	-0.458427	1.34873	-0.981083	-0.549	-2.33
TIR1	0.98336	-0.673384	0.720088	-1.03006	-1.65674	-1.75015		TIR1	-0.372551	-0.430989	1.48635	-0.682807	-0.058	-2.169
JAZ1	-0.874508	0.843438	-0.857209	0.88828	1.71795	1.74549		JAZ1	-0.889051	1.13645	-0.789833	0.542436	2.025	1.332
JAZ2	-0.840435	0.839685	-0.890859	0.89161	1.68012	1.78247		JAZ2	-0.938068	1.24689	-0.663141	0.354321	2.185	1.017
JAZ3	-0.788973	0.755817	-0.93361	0.966766	1.54479	1.90038		JAZ3	-0.600206	0.533567	-1.05131	1.11795	1.134	2.169
JAZ5	-0.90662	0.879748	-0.824335	0.851208	1.78637	1.67554		JAZ5	-1.04339	1.32819	-0.373358	0.0885569	2.372	0.462
JAZ6	-0.869478	0.729278	-0.852487	0.992687	1.59876	1.84517		JAZ6	-0.769043	1.11597	-0.916097	0.569173	1.885	1.485
JAZ7	-0.843762	0.701272	-0.873776	1.01627	1.54503	1.89004		JAZ7	-0.933372	1.24619	-0.66968	0.35686	2.18	1.027
JAZ8	-0.840641	0.7648	-0.885531	0.961373	1.60544	1.8469		JAZ8	-0.740133	1.46796	-0.23658	-0.491248	2.208	-0.255
JAZ9	-0.82157	0.844059	-0.909112	0.886623	1.66563	1.79574		JAZ9	-0.998705	1.16284	-0.646388	0.482249	2.162	1.129
JAZ10	-0.871285	0.878855	-0.860654	0.853084	1.75014	1.71374		JAZ10	-0.879684	1.38743	-0.54737	0.0396206	2.267	0.587
JAZ11	-0.733578	1.33991	-0.794437	0.188109	2.07348	0.982547		JAZ11	1.40292	-0.548519	0.000557	-0.854956	-1.951	-0.856
JAZ12	-0.788237	0.864332	-0.940466	0.864371	1.65257	1.80484		JAZ12	0.367634	0.981889	0.0288476	-1.37837	0.614	-1.407
MYC2	-0.80291	1.19211	-0.849761	0.460559	1.99502	1.31032		MYC2	-0.871407	1.42946	-0.134831	-0.423221	2.301	-0.288
MYC3	0.298714	-0.25481	1.17071	-1.21461	-0.553524	-2.38532		MYC3	1.07558	-0.509666	0.560621	-1.12653	-1.585	-1.687
MYC4	0.731027	-0.585302	0.954854	-1.10058	-1.31633	-2.05543		MYC4	0.227983	1.32069	-0.726417	-0.82226	1.093	-0.096
TPL	-0.713083	0.541196	-0.959008	1.13089	1.25428	2.0899		TPL	-0.945762	0.977527	-0.773996	0.74223	1.923	1.516
HDA6	-0.593059	0.444639	-1.03023	1.17865	1.0377	2.20887		HDA6	-1.36286	0.00154804	0.352019	1.0093	1.364	0.657
HDA19	0.860992	-1.14219	0.816823	-0.535624	-2.00318	-1.35245		HDA19	-1.28867	-0.227544	1.02087	0.495346	1.061	-0.526
PDF1.2A	-0.343135	-0.623663	1.48987	-0.523069	-0.280528	-2.01294		PDF1.2A	-1.15438	0.265648	-0.330845	1.21958	1.42	1.55
VSP2	-0.831752	0.970598	-0.892979	0.754133	1.80235	1.64711		VSP2	-0.910765	1.37683	-0.521339	0.0552751	2.288	0.577

## Sheet: Table S9_3
Supplemental Data 9. VST values of JA and GS-related genes in local and systemic leaves of WT and glr3.3 glr3.6 plants in response to W+OS treatment for 2 h.
The average of VST of GS-related genes analyzed by “log2” and “z-score”
The yellow box means this gene was upregulated; the blue box means this gene was downregulated; while the regulated of highlight gene was alterted in glr3.3 glr3.6 compared with Col-0.
	Local-average				the regulated of genes in WT or glr3.3 glr3.6 after W+OS-2 h				Systemic-average				the regulated of genes in WT or glr3.3 glr3.6 after W+OS-2 h
GS	WT -control	WT -W+OS 2 h	glr3.3 glr3.6 -control	glr3.3 glr3.6 -W+OS 2 h	WT	glr3.3 glr3.6		GS	WT -control	WT -W+OS 2 h	glr3.3 glr3.6 -control	glr3.3 glr3.6 -W+OS 2 h	WT	glr3.3 glr3.6
BCAT4	0.139447	-0.816589	1.35947	-0.68233	-0.956035	-2.0418		BCAT4	-1.17863	0.642984	0.993753	-0.458108	1.82161	-1.45186
BAT5	0.660782	-0.442213	0.973289	-1.19186	-1.103	-2.16515		BAT5	-0.259551	0.670006	0.890101	-1.30056	0.929557	-2.19066
MAM1	0.835073	-0.779621	0.892412	-0.947864	-1.61469	-1.84028		MAM1	0.186974	-0.0324388	1.13765	-1.29218	-0.219413	-2.42983
MAM3	0.975982	-0.663063	0.726391	-1.03931	-1.63904	-1.7657		MAM3	-1.18361	1.00679	-0.445348	0.622174	2.1904	1.06752
IPMI-LSU1	0.754878	-0.943951	0.966673	-0.7776	-1.69883	-1.74427		IPMI-LSU1	0.355194	-0.580389	1.23323	-1.00803	-0.935583	-2.24126
IPMI-SSU2	0.758846	-0.892793	0.966447	-0.8325	-1.65164	-1.79895		IPMI-SSU2	-0.694977	0.187012	1.33865	-0.830688	0.881989	-2.16934
IPMI-SSU3	0.712033	-0.747717	1.00102	-0.965339	-1.45975	-1.96636		IPMI-SSU3	-1.36839	1.0115	0.321084	0.0358131	2.37989	-0.285271
IPMDH1	-0.145834	-1.07099	1.34712	-0.130303	-0.925153	-1.47743		IPMDH1	-1.31816	0.854674	-0.229002	0.692489	2.17284	0.921492
IPMDH3	-0.145834	-1.07099	1.34712	-0.130303	-0.925153	-1.47743		IPMDH3	-1.31816	0.854674	-0.229002	0.692489	2.17284	0.921492
CYP79B2	-0.948587	0.946218	-0.774976	0.777345	1.89481	1.55232		CYP79B2	-1.1638	1.1731	0.362332	-0.371629	2.33691	-0.733961
CYP79B3	-0.884895	0.953367	-0.84223	0.773758	1.83826	1.61599		CYP79B3	-1.07496	0.849198	0.853773	-0.628012	1.92416	-1.48179
CYP79F1	0.828725	-0.769109	0.897529	-0.957145	-1.59783	-1.85467		CYP79F1	-0.14378	0.185792	1.19224	-1.23425	0.329572	-2.42649
CYP79F2	0.858984	-0.0958009	0.608798	-1.37198	-0.954785	-1.98078		CYP79F2	-1.1102	1.31346	0.00234646	-0.205605	2.42366	-0.207951
CYP83B1	-0.888334	0.805346	-0.841353	0.92434	1.69368	1.76569		CYP83B1	-1.4365	0.805574	0.105107	0.525815	2.24207	0.420707
CYP83A1	0.847405	-0.658823	0.862285	-1.05087	-1.50623	-1.91315		CYP83A1	-0.907465	0.628364	1.07302	-0.793915	1.53583	-1.86693
GSTF9	-0.856992	-0.248608	-0.339552	1.44515	0.608384	1.7847		GSTF9	-0.332599	-0.80647	1.46123	-0.322162	-0.473872	-1.78339
GSTF10	-0.915488	0.857686	-0.815073	0.872876	1.77317	1.68795		GSTF10	-1.05901	0.667759	-0.627795	1.01905	1.72677	1.64684
GSTF11	0.280231	-0.359311	1.22048	-1.1414	-0.639542	-2.36188		GSTF11	-1.19615	0.90733	0.737817	-0.448995	2.10348	-1.18681
GSTU20	0.61336	-0.893322	1.08512	-0.805158	-1.50668	-1.89028		GSTU20	-0.403647	-0.232935	1.45411	-0.817533	0.170712	-2.27165
GGP1	-0.901943	0.856523	-0.829298	0.874718	1.75847	1.70402		GGP1	-0.778668	1.44808	-0.525327	-0.144089	2.22675	0.381239
GGP3	0.851331	-0.62826	0.8517	-1.07477	-1.47959	-1.92647		GGP3	1.39201	-0.969165	-0.0817568	-0.341088	-2.36118	-0.259331
SUR1	-1.06187	1.028	-0.621447	0.655323	2.08987	1.27677		SUR1	-1.29602	1.13537	0.176139	-0.0154865	2.43139	-0.191625
UGT74B1	-0.927678	1.19049	-0.717757	0.454947	2.11817	1.1727		UGT74B1	-1.22131	1.14391	-0.275048	0.352444	2.36522	0.627492
UGT74C1	0.734698	-0.26138	0.831021	-1.30434	-0.996079	-2.13536		UGT74C1	-0.868325	0.975895	0.748666	-0.856236	1.84422	-1.6049
SOT16	-0.921002	0.872641	-0.809211	0.857572	1.79364	1.66678		SOT16	-1.21155	0.633859	-0.405242	0.982931	1.84541	1.38817
SOT17	-0.951631	1.34179	-0.525142	0.134981	2.29342	0.660123		SOT17	-0.211187	0.529918	0.986015	-1.30475	0.741105	-2.29076
SOT18	0.827464	-0.66507	0.883116	-1.04551	-1.49253	-1.92863		SOT18	-0.664343	0.651559	1.03936	-1.02657	1.3159	-2.06593
CYP81F2	0.0937465	-0.573776	1.36846	-0.888431	-0.667522	-2.25689		CYP81F2	-0.77782	0.399544	-0.85101	1.22929	1.17736	2.0803
CYP81F3	-1.02031	0.497582	-0.625977	1.14871	1.51789	1.77468		CYP81F3	-1.19236	-0.133218	1.24672	0.0788636	1.05915	-1.16785
IGMT1	-0.328077	1.35072	-1.03335	0.0107035	1.6788	1.04405		IGMT1	-0.616137	-0.00540948	-0.790859	1.41241	0.610727	2.20326
IGMT2	-0.868987	1.13062	-0.81358	0.551942	1.99961	1.36552		IGMT2	-1.21947	1.19833	-0.18522	0.206364	2.4178	0.391584
FMOGS-OX1	0.516631	0.158904	0.775711	-1.45125	-0.357727	-2.22696		FMOGS-OX1	-0.888449	1.00845	0.710224	-0.830223	1.8969	-1.54045
FMOGS-OX2	-0.868086	1.11291	-0.821658	0.576837	1.98099	1.3985		FMOGS-OX2	0.186258	-0.81943	1.33967	-0.706495	-1.00569	-2.04616
FMOGS-OX3	0.561409	-0.422533	1.04785	-1.18672	-0.983942	-2.23457		FMOGS-OX3	-0.322075	0.36657	1.15268	-1.19717	0.688646	-2.34985
FMOGS-OX4	-0.835813	0.836709	-0.895248	0.894352	1.67252	1.7896		FMOGS-OX4	0.945553	-0.806959	0.780745	-0.919338	-1.75251	-1.70008
FMOGS-OX5	-0.279527	-0.196165	-0.939065	1.41476	0.083362	2.35382		FMOGS-OX5	-0.0271795	-1.01129	1.36698	-0.328506	-0.984114	-1.69548
GSL-OH	-0.844687	0.674447	-0.868068	1.03831	1.51913	1.90638		GSL-OH	0.758759	-0.272313	0.813142	-1.29959	-1.03107	-2.11273
TGG1	0.894041	-0.963255	0.831612	-0.762398	-1.8573	-1.59401		TGG1	-0.681125	-0.516165	-0.282516	1.47981	0.16496	1.76232
TGG2	1.21007	0.0470956	-0.0189682	-1.2382	-1.16298	-1.21923		TGG2	-1.48101	0.417944	0.3487	0.714371	1.89896	0.365672
ESP	-0.8902	0.893466	-0.841055	0.837789	1.78367	1.67884		ESP	0.391674	-0.474129	1.18543	-1.10297	-0.865803	-2.2884
MBP1	-0.612356	0.899456	-1.08557	0.798465	1.51181	1.88403		MBP1	-0.445531	1.30463	0.174777	-1.03388	1.75016	-1.20865
NSP1	-0.856981	0.885626	-0.874799	0.846154	1.74261	1.72095		NSP1	-1.17951	1.20361	-0.294694	0.270592	2.38313	0.565286
NSP4	-0.828121	0.942271	-0.899638	0.785488	1.77039	1.68513		NSP4	-1.09199	1.30474	0.0968211	-0.309578	2.39673	-0.406399
NSP5	-0.816757	0.633008	-0.886728	1.07048	1.44977	1.95721		NSP5	-0.78659	-0.528881	1.44397	-0.128499	0.25771	-1.57247
ESM1	0.800058	-0.812709	0.928099	-0.915447	-1.61277	-1.84355		ESM1	-0.0366459	1.21818	0.0482481	-1.22978	1.25483	-1.27803
MYB28	0.813043	-0.709518	0.904843	-1.00837	-1.52256	-1.91321		MYB28	0.199018	0.335152	0.895971	-1.43014	0.136134	-2.32611
MYB29	0.0577126	0.721685	0.652441	-1.43184	0.663972	-2.08428		MYB29	0.777434	-0.317159	0.816065	-1.27634	-1.09459	-2.09241
MYB76	0.549064	0.964544	-0.198825	-1.31478	0.41548	-1.11596		MYB76	0.501088	0.0304482	0.87588	-1.40742	-0.470639	-2.2833
MYB34	-0.953445	1.05242	-0.748936	0.649957	2.00587	1.39889		MYB34	-0.608708	1.49447	-0.486255	-0.399503	2.10317	0.0867514
MYB51	-1.07612	0.769344	-0.622179	0.928958	1.84547	1.55114		MYB51	-0.950461	0.454338	-0.69192	1.18804	1.4048	1.87996
IQD1	-0.957162	0.947568	-0.765239	0.774832	1.90473	1.54007		IQD1	-0.913578	0.707729	-0.803526	1.00938	1.62131	1.8129
DOF1.1	-0.763058	0.992144	-0.953337	0.724251	1.7552	1.67759		DOF1.1	-0.761296	1.14025	-0.913514	0.534565	1.90154	1.44808
GTR1	-0.886444	0.800911	-0.842982	0.928515	1.68736	1.7715		GTR1	-1.03113	1.04724	-0.656103	0.639988	2.07837	1.29609
GTR2	-0.77734	1.13233	-0.902259	0.547272	1.90967	1.44953		GTR2	-1.18201	1.25869	-0.126722	0.0500447	2.4407	0.176767
