# Supplementary material for: The glutamate receptor-like 3.3 and 3.6 mediate systemic resistance to insect herbivores in Arabidopsis
Source: J Exp Bot. 2022 Oct 10;73(22):7611–27. doi: 10.1093/jxb/erac399 (PMC9730813; doi:10.1093/jxb/erac399)
Supplement: erac399_suppl_Supplementary_Tables_S10-S12 [file erac399_suppl_supplementary_tables_s10-s12.xlsx]

## Sheet: Table S10_1
Supplemental Data 10. DPMs in local and systemic leaves of glr3.3 glr3.6 compared with WT plants before and after GPA or W+OS treatment.
Differentially produced metabolites (DPMs) were selected by QC-RSD £ 30% and absolute values of log2 (fold change) ³1
The metabolome data of 32 DPMs in the local leaves of glr3.3 glr3.6 compared with WT after GPA feeding 0 day
	Quanlity control				QC-relative standard deviation									WT local-control			glr3.3 glr3.6 local-control			glr VS WT
	QC1	QC2	QC3	QC4	QC-RSD	Average Rt(min)	Adduct type	Formula	S/N average	Metabolite name	Class	Number	KEGG ID	replicate 1	replicate 2	replicate 3	replicate 1	replicate 2	replicate 3	log2FC
LC-MS	19151.1	9888.3	18772.1	14401.7	0.279574	3.089	[M+H]+	C15H14O3	357.83	Lapachol	Benzenoids	1	NA	117086	201814	241491	14370	34702.2	26942.5	-2.88208
GC-MS	48957.1	33455.7	37091.5	28034.9	0.240393	42.129		C12H22O11	3.82	Sucrose	Carbohydrates	2	C00089	13072	6888.72	12436.7	2276.07	4760.39	1745.15	-1.88332
GC-MS	2433.07	1835.66	2473.99	1585.68	0.211892	29.562		C6H12O6	136.66	Fructose	Carbohydrates	3	C02336	565324	132005	457417	153085	167552	170427	-1.23359
GC-MS	4062.28	2977.54	4119.35	2416.17	0.24666	29.872		C6H12O6	327.02	Glucose	Carbohydrates	4	C00221	1.50803e+06	1.45816e+06	1.54683e+06	3.28271e+06	5.36782e+06	1.43109e+06	1.15956
GC-MS	7310.64	5636.89	7426.26	4435	0.231217	29.749		C6H14O6	19.08	L-Iditol	Carbohydrates	5	C01507	37771.9	17409.2	27289.5	77885.9	87531	29995.4	1.24457
GC-MS	6824.67	5230.26	6720.77	4043.33	0.232375	30.228		C6H12O6	68.73	Galactose	Carbohydrates	6	C00984	62415.1	82410.4	54241.3	606725	1.03241e+06	315568	3.29562
GC-MS	2232.95	1415.53	2228.61	1486.94	0.244984	25.849		C4H12N2	7.03	Putrescine	Fatty Acyls	7	C00134	14863.9	9807.09	12746	29836.6	30986.4	20609.7	1.12191
GC-MS	2917.85	2799.83	3217.75	2826.07	0.0652004	9.735		C2H2O4	25.92	Oxalic Acid	Fatty Acyls	8	C00209	5618.37	6705.23	8185.7	18696.5	10948.6	28516	1.50378
GC-MS	11643.5	11309.9	13676.8	11139.4	0.0983924	12.081		C4H6O4	8.52	Methylmalonic Acid	Fatty Acyls	9	C02170	2004.18	3107.21	1611.76	5020.13	6705.71	7823.1	1.53988
GC-MS	4839.59	6578.85	6138.8	6038.65	0.12616	14.054		C6H13NO2	20.64	Isoleucine	Organic acids	10	C00407	8940.62	7814.81	3676.65	1228.69	1098.81	1978.57	-2.24639
GC-MS	5252.1	4569.17	5698.98	4679.25	0.104201	12.441		C5H11NO2	48.37	Valine	Organic acids	11	C00183	5015.21	4028.98	4185.31	8604.96	10213.5	8279.48	1.03442
GC-MS	7407.06	5162.22	7805.25	5549.82	0.20348	20.808		C4H7NO4	44.91	Aspartic Acid	Organic acids	12	C00049	2183.71	1481.42	1082	5162.69	2633.15	2714.18	1.14664
GC-MS	5419.12	3860.77	5853.85	4015.01	0.208599	21.065		C9H11NO2	21.78	Phenylalanine	Organic acids	13	C00079	842.727	523.086	655.452	994.654	1509.95	2184.17	1.21395
GC-MS	3572.19	2318.98	3478.18	2786.97	0.19551	20.034		C4H6O5	1675.52	Malic Acid	Organic acids	14	C03668	1.46414e+06	7.60851e+06	1.01744e+07	1.69878e+07	1.78798e+07	1.71964e+07	1.43565
GC-MS	126185	107914	144314	110168	0.138113	14.641		C5H9NO2	47.89	Proline	Organic acids	15	C00148	12016	10111.1	11013.1	52237.1	32012.1	41295.6	1.92155
GC-MS	571843	518184	666654	534509	0.116062	13.585		C3H7NO3	51.59	L-Serine	Organic acids	16	C00065	146703	135101	231204	705016	610907	734816	1.99909
GC-MS	154262	129481	174046	136103	0.13477	14.614		C4H9NO3	30.9	Threonine	Organic acids	17	C00188	117287	56722.8	140864	326913	339333	709274	2.12713
LC-MS	8766.14	9419.49	8890.41	9363.84	0.0362228	3.338	[M+H]+	C13H17NO2	236	Ritalinic Acid	Organic nitrogen compounds	18	NA	4350.61	6010.55	5103.46	1720.76	1039.76	1940.58	-1.7179
LC-MS	251924	254486	256126	258213	0.0104106	3.742	[M+H]+	C9H10ClN5O2	5083.04	Imidacloprid	Organic nitrogen compounds	19	C11110	481740	214541	587540	1.67378e+06	2.76855e+06	1.24636e+06	2.14765
GC-MS	3770.76	2001.04	3358.34	2732.8	0.260244	27.728		C7H10O5	17.21	Shikimic Acid	Organic oxygen compounds	20	C00493	948.95	614.586	878.974	2736.5	3631.42	2803.71	1.90881
LC-MS	5043.34	4736.91	4983.37	4268.76	0.0740088	3.711	[M+H]+	C12H18N2O	79.83	Oxotremorine	Organoheterocyclic compounds	21	C17277	102624	137985	63206.1	15067.3	52355.9	37150.2	-1.53868
LC-MS	3793.05	3999.7	5915.71	4140.44	0.219495	0.68	[M+H]+	C6H5NO2	81.36	Niacin	Others	22	C00153	13426.3	10154.1	20578.7	2908.99	1457.97	1545.16	-2.90096
GC-MS	1714.12	1076.54	1679.51	1249.9	0.221264	22.792		C5H8O5	13.53	Xylonolactone	Others	23	C02266	61721.3	61978.8	70066.6	8682.87	11577.3	9717.85	-2.69234
LC-MS	6788.12	7273.88	6969.27	7087.42	0.0290337	3.038	[M+H]+	C11H10O4	283.24	Citropen	Others	24	NA	42963.9	114260	82264.7	11304.9	16177.8	17677.7	-2.40683
GC-MS	3881.05	2414.72	4189.48	2822.36	0.253734	26.894		C8H6O4	22.22	1,4-Benzenedicarboxylic Acid	Others	25	C06337	4725.54	5714.2	5672.05	1113.44	1417.57	1587.62	-1.96788
LC-MS	13577.9	12898.5	11113.4	12641.8	0.0828846	0.894	[M+H]+	C5H7N3O4	135.13	Azaserine	Others	26	C19194	436633	488050	301325	142089	161998	154430	-1.41892
GC-MS	3726.27	2888.99	3738.6	3252.08	0.120512	13.852		C2H7NO	78.73	2-Aminoethanol	Others	27	C00189	2601.7	5015.83	3141.74	1580.3	2020.21	1034.89	-1.21481
LC-MS	3818.85	3144.4	3587.1	3384.59	0.0825267	1.068	[M+H]+	C8H14O2S2	117.9	5-(1,2-Dithiolan-3-Yl)Pentanoic Acid	Others	28	NA	43813.2	50540.2	96186.7	26455.2	27462.6	31773.4	-1.15288
GC-MS	33758.9	27366.1	38488.1	29069.4	0.15556	15.765		C10H14N2	359.89	2-(1-Methyl-2-Pyrrolidinyl)-Pyridine	Others	29	NA	12666.9	15177	13661.1	19733.8	29277.6	40647.7	1.11116
GC-MS	4824.09	3221.73	4777.76	3570.9	0.200945	20.614		C5H7NO3	1261.73	L-5-Oxoproline	Others	30	C01879	22441.4	17977.6	25431.6	64487.2	72171.4	28017.2	1.32236
GC-MS	726.217	593.313	569.361	373.894	0.256841	32.084		C16H32O2	222.66	Plamitic Acid	Others	31	NA	2044.95	2304.41	2905.74	3161.6	6542.92	13586.8	1.68272
LC-MS	23289.1	20370.3	22332	22027.8	0.0552155	3.669	[M+H]+	C14H11NO	345.33	10-Methylacridone	Others	32	NA	9423.97	12658.8	9362.98	33131.7	47996.9	57421.9	2.13947
					Class	Metabolite name	log2FC
					Carbohydrates	Sucrose	-1.88332
					Carbohydrates	Fructose	-1.23359
					Carbohydrates	Glucose	1.15956
					Carbohydrates	L-Iditol	1.24457
					Carbohydrates	Galactose	3.29562
					Organic acids	Isoleucine	-2.24639
					Organic acids	Valine	1.03442
					Organic acids	Aspartic Acid	1.14664
					Organic acids	Phenylalanine	1.21395
					Organic acids	Malic Acid	1.43565
					Organic acids	Proline	1.92155
					Organic acids	L-Serine	1.99909
					Organic acids	Threonine	2.12713
The metabolome data of 51 DPMs in the systemic leaves of glr3.3 glr3.6 compared with WT after GPA feeding 0 day
	Quanlity control				QC-relative standard deviation									WT systemic-control			glr3.3 glr3.6 systemic-control			glr VS WT
	QC1	QC2	QC3	QC4	QC-RSD	Average Rt(min)	Adduct type	Formula	S/N average	Metabolite name	Class	Number	KEGG ID	replicate 1	replicate 2	replicate 3	replicate 1	replicate 2	replicate 3	log2FC
LC-MS	1460.53	1992.47	1635.25	1381.74	0.167853	3.106	[M+H]+	C13H14N2O	127.37	Harmaline	Alkaloids	1	C06536	7021.23	5123.99	5873.81	2201.29	2300.92	1705.27	-1.53744
LC-MS	19151.1	9888.3	18772.1	14401.7	0.279574	3.089	[M+H]+	C15H14O3	357.83	Lapachol	Benzenoids	2	NA	31041.3	47747.2	57524.2	119527	151306	135418	1.57545
GC-MS	7310.64	5636.89	7426.26	4435	0.231217	29.749		C6H14O6	19.08	L-Iditol	Carbohydrates	3	C01507	112416	121334	102611	24801.9	42163.3	34958.3	-1.72252
GC-MS	48957.1	33455.7	37091.5	28034.9	0.240393	42.129		C12H22O11	3.82	Sucrose	Carbohydrates	4	C00089	15007	15243.9	8402.61	2974.69	1264.63	4078.11	-2.21639
GC-MS	15487	10909.3	16197.9	8901.78	0.274679	30.533		C6H14O6	12.17	Mannitol	Carbohydrates	5	C00392	5850.26	3701.28	1197.73	95734.4	100969	113879	4.85267
GC-MS	9563.49	6097.35	9359.02	5350.64	0.287218	31.984		C6H12O7	5.28	Gluconic Acid	Carbohydrates	6	C00257	15940	11443	8542.4	496.644	538.931	601.306	-4.45598
GC-MS	575.093	406.149	600.556	403.178	0.214138	22.065		C4H8O5	6.36	Threonic Acid	Carbohydrates	7	C01620	50731.8	50768.9	52181.9	2946.03	9499.32	9837.14	-2.78597
GC-MS	1256.23	986.954	1354.51	1015.47	0.156515	15.821		C3H6O4	13.98	Glyceric Acid	Carbohydrates	8	C00258	79559.1	84204	82402.7	9444.11	13194.3	11155.9	-2.86478
GC-MS	8095.07	5321.36	8903.26	6085.17	0.236134	24.945		C5H12O5	14.49	Ribitol	Carbohydrates	9	C00474	2520.59	3364.76	3644.73	76184.5	122020	92568.4	4.93126
GC-MS	2917.85	2799.83	3217.75	2826.07	0.0652004	9.735		C2H2O4	25.92	Oxalic Acid	Fatty Acyls	10	C00209	5490.47	5396.76	6241.3	14071.5	20560.3	23457.7	1.76188
GC-MS	11643.5	11309.9	13676.8	11139.4	0.0983924	12.081		C4H6O4	8.52	Methylmalonic Acid	Fatty Acyls	11	C02170	1290.48	1702.54	1570.73	26782.1	42724.7	47383.3	4.67879
GC-MS	2232.95	1415.53	2228.61	1486.94	0.244984	25.849		C4H12N2	7.03	Putrescine	Fatty Acyls	12	C00134	12291.6	13527	15285.4	990.771	1735.36	1597.85	-3.24885
GC-MS	1626.95	895.287	1071.35	1094.49	0.269673	35.785		C18H36O2	57.25	Stearic Acid	Fatty Acyls	13	C01530	7380.84	11773.6	15767	792.336	288.669	1548.72	-3.73113
LC-MS	25403.8	22396.4	24988.5	24590.4	0.0550718	3.608	[M+H]+	C11H12N2O2	281.45	Tryptophan	Organic acids	14	C00078	37928.5	30523.4	64238.7	123597	119741	88115.2	1.32074
GC-MS	1955141	1853214	2020055	1899401	0.0372765	8.088		C3H6O3	156.49	Lactic Acid	Organic acids	15	C00186	724757	278428	954556	8594500	1.65945e+07	1.05033e+07	4.18835
GC-MS	5252.1	4569.17	5698.98	4679.25	0.104201	12.441		C5H11NO2	48.37	Valine	Organic acids	16	C00183	6019.51	5207.85	4021.68	66164.5	45783.5	39341.7	3.31052
GC-MS	571843	518184	666654	534509	0.116062	13.585		C3H7NO3	51.59	L-Serine	Organic acids	17	C00065	80124.1	70128.6	68513	3.08506e+06	1.89953e+06	5.41388e+06	5.57084
GC-MS	4839.59	6578.85	6138.8	6038.65	0.12616	14.054		C6H13NO2	20.64	Isoleucine	Organic acids	18	C00407	5995.11	6241.65	1955.42	19649.7	35539.6	29826.5	2.58264
GC-MS	154262	129481	174046	136103	0.13477	14.614		C4H9NO3	30.9	Threonine	Organic acids	19	C00188	201925	210245	84763.4	681216	1.23468e+06	1.10353e+06	2.60315
GC-MS	126185	107914	144314	110168	0.138113	14.641		C5H9NO2	47.89	Proline	Organic acids	20	C00148	14366.4	23994.6	13365.4	571698	361749	898655	5.14646
GC-MS	4504.6	3553.27	4877.54	3822.16	0.145353	14.958		C2H5NO2	18.4	Glycine	Organic acids	21	C00037	2010.67	2018.96	1974.78	16398.6	27108.1	41762.5	3.82793
GC-MS	12967	10310.9	14249.9	11058.2	0.147669	15.106		C4H6O4	116.62	Succinic Acid	Organic acids	22	C00042	357006	460627	353441	73793.9	100573	111956	-2.03212
GC-MS	3209.12	2581.41	3545.06	2445.89	0.176541	18.238		C3H7NO2	6.94	B-Alanine	Organic acids	23	C00099	2706.41	2274.65	2640.65	19363.5	20802.9	18360.2	2.94091
GC-MS	5419.12	3860.77	5853.85	4015.01	0.208599	21.065		C9H11NO2	21.78	Phenylalanine	Organic acids	24	C00079	1122.82	869.419	744.866	21008.7	29681.2	46685.1	5.15283
GC-MS	7407.06	5162.22	7805.25	5549.82	0.20348	20.808		C4H7NO4	44.91	Aspartic Acid	Organic acids	25	C00049	1535.63	2765.07	3718.95	34149.2	27455.2	61930.7	3.94524
GC-MS	10122.9	7630.19	11214.7	8169.81	0.180315	19.547		C5H8O5	5.15	Citramalic Acid	Organic acids	26	C00815	8385.67	11627.2	13551.2	59610.9	92164.3	71027.7	2.73078
GC-MS	8134.05	5588.21	8463.62	6094.29	0.203697	20.857		C5H9NO4	243.36	Glutamic Acid	Organic acids	27	C00025	3706.18	3424.18	2934.38	38474.1	56077.8	48158.4	3.82571
GC-MS	3572.19	2318.98	3478.18	2786.97	0.19551	20.034		C4H6O5	1675.52	Malic Acid	Organic acids	28	C03668	5.27527e+06	7.40232e+06	6.23331e+06	1.36193e+06	1.45777e+06	964375	-2.32121
GC-MS	14351.7	8705.1	14870.5	10363.5	0.249795	26.7		C5H10N2O3	24.56	Glutamine	Organic acids	29	C00064	2394.14	3142.12	5299.97	60970.3	75752.8	95556.1	4.42192
GC-MS	7226.9	4134.49	7515	5048.23	0.276164	27.973		C6H8O7	1212.86	Citric Acid	Organic acids	30	C00158	1.92784e+06	1.75261e+06	2.61656e+06	3.08133e+06	6.05183e+06	5.0055e+06	1.16691
LC-MS	7836.95	8183.18	7624.55	8065.53	0.0312741	3.241	[M+H]+	C7H12O6	144.83	D-Quinic Acid	Organic oxygen compounds	31	C00296	382225	109576	370881	165003	136052	108611	-1.07438
GC-MS	8473.02	6409.39	8314.86	4437.93	0.274356	33.626		C6H12O6	103.52	Inositol	Organic oxygen compounds	32	C00137	51621.9	81526.9	79414.2	854.77	457.408	612.837	-6.78688
LC-MS	5043.34	4736.91	4983.37	4268.76	0.0740088	3.711	[M+H]+	C12H18N2O	79.83	Oxotremorine	Organoheterocyclic compounds	33	C17277	182967	159588	72410.9	16774.8	13647.5	9082.19	-3.3929
GC-MS	1418.81	1385.25	1409.18	1382.06	0.0128684	7.282		C8H13NOSi	352.23	Pyridine	Organoheterocyclic compounds	34	C00049	3616.37	3910.46	4362.44	1003.79	1316.56	1886.4	-1.49888
GC-MS	4939.68	2899.04	5010.03	3114.28	0.285683	28.572		C10H7N2	7.02	3-Indoleacetonitrile	Organoheterocyclic compounds	35	C02938	10611.7	6369.1	6161.23	12866.6	26150.3	18148.2	1.30462
LC-MS	14954.5	14975.4	15335.7	14905.4	0.01313	3.118	[M+H]+	C13H18O2	200.97	Ibuprofen	Polyketides	36	C01588	464483	248971	381465	172996	149093	119760	-1.3092
LC-MS	6788.12	7273.88	6969.27	7087.42	0.0290337	3.038	[M+H]+	C11H10O4	283.24	Citropen	Others	37	NA	23282.1	18073.9	13621	6543.99	3282.97	3055.89	-2.09338
LC-MS	23289.1	20370.3	22332	22027.8	0.0552155	3.669	[M+H]+	C14H11NO	345.33	10-Methylacridone	Others	38	NA	12390.4	10102.9	33282.7	53476.7	102875	47431.8	1.86932
LC-MS	41040.7	39208.6	36272.8	40160.4	0.0528891	3.351	[M+H]+	C15H15NO2	574.73	N-Methylflindersine	Others	39	NA	30559.8	28606.2	33742.7	234290	215170	130102	2.64108
LC-MS	7597.18	9460.44	5751.02	7665.18	0.198819	4.765	[M+H]+	C11H8N2S	137.26	Camalexin	Others	40	NA	59940.4	21551.5	32325.9	71900.2	90109.1	83020.8	1.10623
GC-MS	1714.12	1076.54	1679.51	1249.9	0.221264	22.792		C5H8O5	13.53	Xylonolactone	Others	41	C02266	25171.8	11751.7	15427.6	1506.11	2288.56	2610.2	-3.03098
GC-MS	3881.05	2414.72	4189.48	2822.36	0.253734	26.894		C8H6O4	22.22	1,4-Benzenedicarboxylic Acid	Others	42	C06337	2546.22	2906.59	4339.2	15320.9	17213.2	22705.3	2.49602
GC-MS	4824.09	3221.73	4777.76	3570.9	0.200945	20.614		C5H7NO3	1261.73	L-5-Oxoproline	Others	43	C01879	41204.2	42615	46790.1	4528.39	6823.81	1035.95	-3.39823
GC-MS	3726.27	2888.99	3738.6	3252.08	0.120512	13.852		C2H7NO	78.73	2-Aminoethanol	Others	44	C00189	1920.98	3055.52	3103.61	698.676	942.031	1607.98	-1.31452
GC-MS	2425363	2370720	2650185	2454802	0.049168	8.789		C3H5O6P	4.18	Enolpyruvate	Others	45	NA	12582.4	13707.8	10443.1	8.00341e+06	1.05453e+07	1.18993e+07	9.69504
GC-MS	726.217	593.313	569.361	373.894	0.256841	32.084		C16H32O2	222.66	Plamitic Acid	Others	46	NA	1688.62	2662.94	3413.25	460.836	463.636	453.612	-2.49429
GC-MS	1619.87	1487.32	1029.53	1186.52	0.203318	29.669		C6H12O6	36.31	Z Hexose Pertms	Others	47	NA	81839.1	109662	112225	11622.2	4689.68	9795.77	-3.54022
GC-MS	5768.44	3705.89	6055.47	4161.59	0.236264	25.316		C6H10O5	9.28	1,6-Anhydroglucose	Others	48	NA	82029.3	53199.4	74486.8	20443.2	29869.7	32431.3	-1.3417
GC-MS	212148	172645	239595	183874	0.148649	15.258		C10H22O	15.58	Tetrahydrolavandulol	Others	49	NA	9183.86	11280.7	11748.6	1.00314e+06	629843	1.53419e+06	6.6194
GC-MS	33758.9	27366.1	38488.1	29069.4	0.15556	15.765		C10H14N2	359.89	2-(1-Methyl-2-Pyrrolidinyl)-Pyridine	Others	50	NA	7639.26	9481.43	11971.1	72297.1	115526	194303	3.71537
GC-MS	2721.56	2457.82	3105.77	2478.93	0.111958	13.531		C9H18O	23.13	5-Nonanone	Others	51	NA	4676.07	6049.57	6263.11	13630.5	14883.4	13468.2	1.30519
					Class	Metabolite name	log2FC
					Carbohydrates	L-Iditol	-1.72252
					Carbohydrates	Sucrose	-2.21639
					Carbohydrates	Mannitol	4.85267
					Carbohydrates	Gluconic Acid	-4.45598
					Carbohydrates	Threonic Acid	-2.78597
					Carbohydrates	Glyceric Acid	-2.86478
					Carbohydrates	Ribitol	4.93126
					Organic acids	Tryptophan	1.32074
					Organic acids	Lactic Acid	4.18835
					Organic acids	Valine	3.31052
					Organic acids	L-Serine	5.57084
					Organic acids	Isoleucine	2.58264
					Organic acids	Threonine	2.60315
					Organic acids	Proline	5.14646
					Organic acids	Glycine	3.82793
					Organic acids	Succinic Acid	-2.03212
					Organic acids	B-Alanine	2.94091
					Organic acids	Phenylalanine	5.15283
					Organic acids	Aspartic Acid	3.94524
					Organic acids	Citramalic Acid	2.73078
					Organic acids	Glutamic Acid	3.82571
					Organic acids	Malic Acid	-2.32121
					Organic acids	Glutamine	4.42192

## Sheet: Table S10_2
Supplemental Data 10. DPMs in local and systemic leaves of glr3.3 glr3.6 compared with WT plants before and after GPA or W+OS treatment.
The metabolome data of 18 DPMs in the local leaves of glr3.3 glr3.6 compared with WT after GPA feeding 3 day
	Quanlity control				QC-relative standard deviation									WT local-GPA 3 day			glr3.3 glr3.6 local-GPA 3 day			glr VS WT
	QC1	QC2	QC3	QC4	QC-RSD	Average Rt(min)	Adduct type	Formula	S/N average	Metabolite name	Class	Number	KEGG ID	replicate 1	replicate 2	replicate 3	replicate 1	replicate 2	replicate 3	log2FC
LC-MS	1460.53	1992.47	1635.25	1381.74	0.167853	3.106	[M+H]+	C13H14N2O	127.37	harmaline	Alkaloids	1	C06536	1404.91	2015.84	1160.27	5415.31	3915.25	3122.89	1.4428
LC-MS	735.328	1067.92	604.726	861.118	0.241265	0.746	[M+H]+	C5H5N5	64.38	ADENINE	Nucleic acids	2	C00147	1054.07	1136.93	1401.1	2112.78	2072.87	3378.7	1.07439
LC-MS	6788.12	7273.88	6969.27	7087.42	0.0290337	3.038	[M+H]+	C11H10O4	283.24	Citropen	Others	3	NA	4029.03	4325.85	2148.54	1655.74	2281.77	1054.83	-1.07307
GC-MS	5702.52	3845.76	6130.66	4185.07	0.225548	23.107		C7H6O3	14.36	4-Hydroxybenzoic acid	Benzenoids	4	C00156	62458.7	75537.9	98777.4	31020.4	36148.2	39233	-1.15399
GC-MS	1418.81	1385.25	1409.18	1382.06	0.0128684	7.282		C8H13NOSi	352.23	Pyridine	Organoheterocyclic compounds	5	C00049	2963.18	2681.38	3089.67	5454.22	11080.8	6595.78	1.40507
GC-MS	8473.02	6409.39	8314.86	4437.93	0.274356	33.626		C6H12O6	103.52	Inositol	Organic oxygen compounds	6	C00137	1081.1	1521.83	1994.78	3673.49	5942.83	7206.77	1.87146
GC-MS	3770.76	2001.04	3358.34	2732.8	0.260244	27.728		C7H10O5	17.21	Shikimic acid	Organic oxygen compounds	7	C00493	1891.65	746.383	1054.21	5049.89	6609.34	5619.5	2.22642
GC-MS	3572.19	2318.98	3478.18	2786.97	0.19551	20.034		C4H6O5	1675.52	Malic acid	Organic acids	8	C03668	58349	60025.8	80453.7	17019.9	30460.5	29113.8	-1.37622
GC-MS	7310.64	5636.89	7426.26	4435	0.231217	29.749		C6H14O6	19.08	L-Iditol	Carbohydrates	9	C01507	48638.4	44581.8	46859	147938	108753	155282	1.55631
GC-MS	2433.07	1835.66	2473.99	1585.68	0.211892	29.562		C6H12O6	136.66	Fructose	Carbohydrates	10	C02336	3538.69	3514.75	4826.83	9171.35	13202.8	10354.3	1.46198
GC-MS	6824.67	5230.26	6720.77	4043.33	0.232375	30.228		C6H12O6	68.73	Galactose	Carbohydrates	11	C00984	2953.9	1005.67	1507.76	3029.52	6797.15	6047.86	1.53781
GC-MS	9563.49	6097.35	9359.02	5350.64	0.287218	31.984		C6H12O7	5.28	Gluconic acid	Carbohydrates	12	C00257	13037.2	15423.3	28110.7	5039.54	6452.84	7502.21	-1.57448
GC-MS	2232.95	1415.53	2228.61	1486.94	0.244984	25.849		C4H12N2	7.03	Putrescine	Fatty Acyls	13	C00134	2050.8	2346.93	2534.9	7217.65	10674.8	8568.31	1.93238
GC-MS	1626.95	895.287	1071.35	1094.49	0.269673	35.785		C18H36O2	57.25	Stearic acid	Fatty Acyls	14	C01530	912.63	827.13	1051.79	3803.42	6905.37	14407	3.16946
GC-MS	4824.09	3221.73	4777.76	3570.9	0.200945	20.614		C5H7NO3	1261.73	L-5-Oxoproline	Others	15	C01879	1117.97	1099.76	2413	4547.95	6645.74	9227.25	2.14074
GC-MS	2328.59	1536.4	2142	1300.64	0.266724	30.684		C6H8O6	9.64	Ascorbic acid	Others	16	C01041	1011.95	1385.89	1685.48	2147.11	5612.07	6115.02	1.76459
GC-MS	3726.27	2888.99	3738.6	3252.08	0.120512	13.852		C2H7NO	78.73	2-Aminoethanol	Others	17	C00189	25045	28276	32620.5	6134.28	12908.6	9131.58	-1.60897
GC-MS	726.217	593.313	569.361	373.894	0.256841	32.084		C16H32O2	222.66	Plamitic acid	Others	18	NA	182.285	474.995	109.058	565.659	1002.77	1242.17	1.87482
						Class	Metabolite name	log2FC
						Carbohydrates	L-Iditol	1.55631
						Carbohydrates	Galactose	1.53781
						Carbohydrates	Fructose	1.46198
						Carbohydrates	Gluconic acid	-1.57448
						Organic acids	Malic acid	-1.37622
The metabolome data of 26 DPMs in the systemic leaves of glr3.3 glr3.6 compared with WT after GPA feeding 3 day
	Quanlity control				QC-relative standard deviation									WT systemic-GPA 3 day			glr3.3 glr3.6 systemic-GPA 3 day			glr VS WT
	QC1	QC2	QC3	QC4	QC-RSD	Average Rt(min)	Adduct type	Formula	S/N average	Metabolite name	Class	Number	KEGG ID	replicate 1	replicate 2	replicate 3	replicate 1	replicate 2	replicate 3	log2FC
LC-MS	8766.14	9419.49	8890.41	9363.84	0.0362228	3.338	[M+H]+	C13H17NO2	236	Ritalinic acid	Organic nitrogen compounds	1	NA	6104.69	8086.87	5342.55	1635.99	713.577	3067.62	-1.85038
LC-MS	14954.5	14975.4	15335.7	14905.4	0.01313	3.118	[M+H]+	C13H18O2	200.97	Ibuprofen	Polyketides	2	C01588	50867.4	43675.8	46910.9	27376.5	19103.5	19843.8	-1.09274
GC-MS	5702.52	3845.76	6130.66	4185.07	0.225548	23.107		C7H6O3	14.36	4-Hydroxybenzoic acid	Benzenoids	3	C00156	4447.92	6992.26	9512.76	10760.5	4865.56	64697.6	1.93867
GC-MS	1418.81	1385.25	1409.18	1382.06	0.0128684	7.282		C8H13NOSi	352.23	Pyridine	Organoheterocyclic compounds	4	C00049	3982.47	4378.91	4214.16	10192.9	8906.54	13028.7	1.35322
GC-MS	4939.68	2899.04	5010.03	3114.28	0.285683	28.572		C10H7N2	7.02	3-Indoleacetonitrile	Organoheterocyclic compounds	5	C02938	1062.98	10635.8	2754.36	20825.5	5752.36	19445.2	1.67098
GC-MS	8473.02	6409.39	8314.86	4437.93	0.274356	33.626		C6H12O6	103.52	Inositol	Organic oxygen compounds	6	C00137	3332.23	831.117	1227.24	5547.05	5434.81	14358.1	2.2329
GC-MS	3770.76	2001.04	3358.34	2732.8	0.260244	27.728		C7H10O5	17.21	Shikimic acid	Organic oxygen compounds	7	C00493	2074.92	2631.9	3276.62	23938.6	35961.9	11907.6	3.16906
GC-MS	1955141	1853214	2020055	1899401	0.0372765	8.088		C3H6O3	156.49	Lactic acid	Organic acids	8	C00186	3.71621e+06	8.54131e+06	1.03843e+07	3.17595e+07	1.72982e+07	1.24489e+07	1.44176
GC-MS	5252.1	4569.17	5698.98	4679.25	0.104201	12.441		C5H11NO2	48.37	Valine	Organic acids	9	C00183	14771.2	20882.8	16553.7	27342.1	19377.9	95152.8	1.44226
GC-MS	8134.05	5588.21	8463.62	6094.29	0.203697	20.857		C5H9NO4	243.36	Glutamic acid	Organic acids	10	C00025	17698.6	27563.5	26673.4	23477	100480	69887.6	1.43012
GC-MS	3572.19	2318.98	3478.18	2786.97	0.19551	20.034		C4H6O5	1675.52	Malic acid	Organic acids	11	C03668	863145	1.0823e+06	914583	6.78611e+06	7.97388e+06	2.3728e+06	2.58266
GC-MS	7226.9	4134.49	7515	5048.23	0.276164	27.973		C6H8O7	1212.86	Citric acid	Organic acids	12	C00158	587100	628223	319201	2.57987e+06	8.31987e+06	6.23006e+06	3.48065
GC-MS	2433.07	1835.66	2473.99	1585.68	0.211892	29.562		C6H12O6	136.66	Fructose	Carbohydrates	13	C02336	85053	73534.6	102154	783964	656135	1.14238e+06	3.30806
GC-MS	4062.28	2977.54	4119.35	2416.17	0.24666	29.872		C6H12O6	327.02	Glucose	Carbohydrates	14	C00221	301748	533059	324355	1.72556e+06	1.01352e+06	1.82226e+06	1.97637
GC-MS	6824.67	5230.26	6720.77	4043.33	0.232375	30.228		C6H12O6	68.73	Galactose	Carbohydrates	15	C00984	54101.1	39541	73728.4	1.71138e+06	2.56003e+06	1.05157e+06	4.99112
GC-MS	9563.49	6097.35	9359.02	5350.64	0.287218	31.984		C6H12O7	5.28	Gluconic acid	Carbohydrates	16	C00257	686.059	988.234	653.991	4874.1	10766	16164.4	3.77189
GC-MS	575.093	406.149	600.556	403.178	0.214138	22.065		C4H8O5	6.36	Threonic acid	Carbohydrates	17	C01620	3524.51	2970.61	2763.22	9521.24	8220.15	10378.8	1.60278
GC-MS	1256.23	986.954	1354.51	1015.47	0.156515	15.821		C3H6O4	13.98	Glyceric acid	Carbohydrates	18	C00258	3280.73	5673.76	5855.08	6978.47	4240.25	39994.5	1.78999
GC-MS	2232.95	1415.53	2228.61	1486.94	0.244984	25.849		C4H12N2	7.03	Putrescine	Fatty Acyls	19	C00134	1323.32	2197.64	2996.18	7061.56	6072.37	12305.9	1.96478
GC-MS	1626.95	895.287	1071.35	1094.49	0.269673	35.785		C18H36O2	57.25	Stearic acid	Fatty Acyls	20	C01530	772.305	955.795	1279.04	12607.8	14873.4	44206	4.57525
GC-MS	2285.22	2125.46	2009.19	2245.84	0.0576643	9.484		H3NO	31.66	Hydroxylamine	Homogeneous non-metal compounds	21	C00192	3801.41	4034.53	5019.56	13496.9	14251.7	19331.6	1.87274
GC-MS	1714.12	1076.54	1679.51	1249.9	0.221264	22.792		C5H8O5	13.53	xylonolactone	Others	22	C02266	2397.73	4085.7	5541.07	37270.9	32551.7	93929.4	3.76746
GC-MS	4824.09	3221.73	4777.76	3570.9	0.200945	20.614		C5H7NO3	1261.73	L-5-Oxoproline	Others	23	C01879	1296.32	1367.79	2817.77	10720.2	23141.6	17585.9	3.23036
GC-MS	2328.59	1536.4	2142	1300.64	0.266724	30.684		C6H8O6	9.64	Ascorbic acid	Others	24	C01041	666.373	1237.84	2232.66	6265.42	9529.26	6448.92	2.42678
GC-MS	2425363	2370720	2650185	2454802	0.049168	8.789		C3H5O6P	4.18	enolpyruvate	Others	25	NA	4.24671e+06	4.02274e+06	3.62232e+06	5.33264e+06	4.96068e+06	2.24885e+07	1.46293
GC-MS	726.217	593.313	569.361	373.894	0.256841	32.084		C16H32O2	222.66	Plamitic acid	Others	26	NA	136.206	220.876	263.317	16784.9	23816.6	37299.3	6.9723
					Class	Metabolite name	log2FC
					Carbohydrates	Galactose	4.99112
					Carbohydrates	Gluconic acid	3.77189
					Carbohydrates	Fructose	3.30806
					Carbohydrates	Glucose	1.97637
					Carbohydrates	Glyceric acid	1.78999
					Carbohydrates	Threonic acid	1.60278
					Organic acids	Citric acid	3.48065
					Organic acids	Malic acid	2.58266
					Organic acids	Valine	1.44226
					Organic acids	Lactic acid	1.44176
					Organic acids	Glutamic acid	1.43012

## Sheet: Table S10_3
Supplemental Data 10. DPMs in local and systemic leaves of glr3.3 glr3.6 compared with WT plants before and after GPA or W+OS treatment.
The metabolome data of 58 DPMs in the local leaves of glr3.3 glr3.6 compared with WT after W+OS treated 0 day
	Quanlity control				QC-relative standard deviation									WT local-control			glr3.3 glr3.6 local-control			glr VS WT
	QC1	QC2	QC3	QC4	QC-RSD	Average Rt(min)	Adduct type	S/N average	Formula	Metabolite name	Number	Class	KEGG	replicate 1	replicate 2	replicate 3	replicate 1	replicate 2	replicate 3	log2FC
LC-MS	456.418	530.493	361.243	574.171	0.193995	3.573	[M+H]+	5.62	C23H26N2O4	Brucine	1	Alkaloids	NA	1114.2	1545.1	2391.46	7413.53	4393.51	4112.73	1.65625
LC-MS	122837	130650	110642	115179	0.0734142	7.256	[M+H]+	342.67	C22H28N2O2	Tebufenozide	2	Benzenoids	NA	51229.5	31792.8	16681.9	215651	229999	266994	2.83746
LC-MS	33746.3	32966.6	32052	33049.9	0.021101	3.566	[M+H]+	64.26	C13H17NO	Crotamiton	3	Benzenoids	NA	522846	779197	629672	1.40118e+06	887916	1.58281e+06	1.00316
LC-MS	2689.99	2770.92	2740.64	2580.07	0.0311	3.357	[M+H]+	11.8	C12H11N	2-Aminobiphenyl	4	Benzenoids	NA	15976.2	33518.5	26766.1	77371.3	66041	76947.8	1.53085
LC-MS	4599.21	4464.42	5114.72	4432.08	0.0680187	1.058	[M+H]+	72.94	C12H23NO10S3	4-Methylsulfinylbutyl Glucosinolate	5	Carbohydrates	NA	25694.2	81797.2	58180.8	185396	199381	185355	1.78296
GC-MS	146039	150683	161230	152305	0.041677	28.094		423.95	C6H12O6	Fructose	6	Carbohydrates	C02336	2.23422e+06	2.91861e+06	3.05186e+06	5.72337e+06	6.38886e+06	4.91906e+06	1.05367
GC-MS	7592.3	7864.06	7701.27	7605.51	0.0162932	29.207		34.74	C6H14O6	Mannitol	7	Carbohydrates	C00392	74119	110990	108355	27264.6	23206.9	17476.1	-2.11069
GC-MS	1120.58	1150.06	1163.27	1233.79	0.0411466	42.883		9.84	C12H22O11	Trehalose	8	Carbohydrates	C01083	69398.6	68011	13789.6	20499.9	22639.2	13101.5	-1.42677
LC-MS	3977.67	4204.61	3610.32	4034.5	0.063256	16.277	[M+H]+	16.38	C22H34O2	Docosapentaenoic Acid	9	Fatty Acyls	C16513	91626.6	11570	39479.5	100205	113042	116009	1.20646
GC-MS	1200.58	1293.3	1305.21	1250.19	0.0376005	20.071		18.54	C4H9NO2	4-Aminobutyric Acid	10	Fatty Acyls	C00334	35888.3	19022.5	23626.8	81391.8	64561.1	54396.5	1.35106
GC-MS	4360.65	4576.02	4389.23	4373.86	0.0229142	24.746		24.51	C4H12N2	Putrescine	11	Fatty Acyls	C00134	125188	152584	192803	531383	619923	497418	1.80885
LC-MS	173678	169177	170591	165827	0.0191843	1.446	[M+H]+	568.41	C10H13N5O4	Adenosine	12	Nucleic acids	C00212	4.88155e+06	3.36765e+06	3.38236e+06	1.55663e+06	1.79922e+06	1.4126e+06	-1.28646
LC-MS	468.487	451.869	384.332	495.225	0.105046	2.404	[M+H]+	8.84	C11H15N5O5	1-Methylguanosine	13	Nucleic acids	C04545	4082.85	2775.01	3045.81	1496.3	1729.67	1471.85	-1.07597
LC-MS	3107.29	3016.11	2856.16	3096.22	0.0383841	0.844	[M+H]+	10.16	C9H13BrN2O2	Bromacil	14	Nucleic acids	NA	40354.4	33416	34485.3	11951.7	9601.1	22604.7	-1.29371
LC-MS	3094.02	3137.56	3060.34	3371.53	0.0444452	1.141	[M+H]+	16.83	C9H13N3O5	Cytidine	15	Nucleic acids	C00475	20448.6	33655.2	37671.5	47276.7	66582.1	84739.7	1.11368
LC-MS	309.481	325.745	415.365	378.086	0.13607	3.911	[M+H]+	4.41	C9H13N3O4	Deoxycytidine	16	Nucleic acids	C00881	4812.27	8516.3	14860.3	19266	19981.7	21039.4	1.09672
LC-MS	18299	16853.8	17108.2	17246.9	0.0365931	7.236	[M+H]+	7.65	C10H15N5O	Dihydrozeatin	17	Nucleic acids	C02029	24262.9	18891.7	15574	58498.4	55554.1	63646.6	1.5973
LC-MS	4280.2	3605.32	2468.99	2709.11	0.255514	8.724	[M+H]+	21.41	C7H10N2OS	Propylthiouracil	18	Nucleic acids	C07569	68018.7	85782.8	93933.7	178182	166627	175405	1.07031
LC-MS	487.508	396.187	413.038	409.915	0.0966088	5.2	[M+H]+	16.37	[C12H17N4OS]+	Thiamine	19	Nucleic acids	C00378	989.587	1152.99	1915.5	1496.4	6664.88	7202.48	1.92066
LC-MS	21332.5	18169.7	17734.9	18109.6	0.0889197	12.119	[M+H]+	58.71	C5H8N2O2	5,6-Dihydro-5-Methyluracil	20	Nucleic acids	C00906	3974.03	4066.1	5674.1	2343.37	1949.78	1882.07	-1.15111
LC-MS	847.584	826.014	821.411	710.006	0.0772443	5.946	[M+H]+	15.6	C10H14N5O7P	Adenosine 5'-Monophosphate	21	Nucleic acids	C00020	8771.58	11070.5	9682.61	27185.7	25490	22780.4	1.35371
GC-MS	29242.5	33634.7	30647.9	29255.7	0.0673603	32.244		81.83	C5H4N4O3	Uric Acid	22	Nucleic acids	C00366	110975	175001	152695	291310	373933	393293	1.27086
LC-MS	27118.8	27560.7	28381.2	27964.5	0.0194975	0.98	[M+H]+	14.31	C5H10N2O3	L-Glutamine	23	Organic acids	C00064	254417	358013	435435	977551	957348	1.10262e+06	1.53544
LC-MS	1414.62	1501.87	1419.45	1385.88	0.0348579	3.995	[M+H]+	8.96	C7H11N3O2	3-Methylhistidine	24	Organic acids	C01152	10978.8	13939.8	20285.2	39991.3	32328.4	31357.9	1.19759
LC-MS	275.623	277.625	273.333	281.877	0.0130877	3.011	[M+H]+	3.3	C9H15NO3S	Captopril	25	Organic acids	NA	1643.66	931.094	1477.68	4543.96	2466.29	3306.18	1.34809
LC-MS	4736.91	4585.11	4451.67	4767.12	0.0314967	2.867	[M+H]+	14.17	C6H11NO3	Allysine	26	Organic acids	C04076	32095.1	48815.8	52568.5	101989	99194.2	69775.4	1.02145
GC-MS	8345.67	10070.9	9358.88	10084.1	0.0865789	26.787		50.45	C6H8O7	Isocitric Acid	27	Organic acids	C00311	147701	155365	242915	73696.1	78085.5	53523.2	-1.41108
LC-MS	44292.5	46657.2	47377.7	45418.7	0.0296553	0.754	[M+H]+	5.27	C10H12N2O	Serotonin	28	Organoheterocyclic compounds	C00780	1.05759e+06	1.031e+07	1.01045e+06	1.14174e+06	1.1047e+06	1.04728e+06	-1.90999
LC-MS	349.165	339.832	359.999	298.922	0.0791629	8.217	[M+H]+	14.19	C20H15N3O	Angustine	29	Organoheterocyclic compounds	NA	60450.7	59753.8	105085	23834	39411	35248.5	-1.19368
LC-MS	399.307	507.414	477.845	467.28	0.0987328	7.344	[M+2H]2+	45.04	C33H36N4O6	Bilirubin	30	Organoheterocyclic compounds	C00486	3847.87	2539.69	3186.24	6696.07	5440.99	7229.41	1.0164
LC-MS	1534.81	1466.36	1417.91	1389.86	0.0437084	4.405	[M+H]+	4.64	C10H16N6S	Cimetidine	31	Organoheterocyclic compounds	C06952	20605	24091.9	13369.2	5780.67	9268.5	10026.3	-1.21142
LC-MS	299.75	308.875	305.106	310.023	0.0151319	1.356	[M+H]+	12.23	C17H17ClO6	Griseofulvin	32	Organoheterocyclic compounds	C06686	3038.32	5024.21	2611.99	980.206	636.734	584.585	-2.2776
LC-MS	8962.09	8590.38	8400.39	8544.38	0.0277457	2.988	[M+H]+	19.03	C8H7NO4S	Indoxyl Sulfate	33	Organoheterocyclic compounds	NA	60436.9	68463.1	55004.4	195123	189916	288856	1.87357
LC-MS	963.742	928	926.076	895.47	0.0300781	6.122	[M+H]+	8.45	C14H17NO8	Acetaminophen Glucuronide	34	Organoheterocyclic compounds	NA	6966.63	7545.94	4693.34	11211.5	15405.7	15770.9	1.14211
LC-MS	912.967	940.571	758.06	957.374	0.102337	7.272	[M+2H]2+	16.24	C21H20O12	Isoquercitrin	35	Polyketides	NA	926.204	1546.56	1035.18	3033.31	2439.09	4310.93	1.4797
LC-MS	115327	103965	100021	99520.7	0.0702201	7.214	[M+2H]2+	217.46	C15H10O6	Kaempferol	36	Polyketides	C05903	36379.6	11579.8	13654.2	243455	240034	213527	3.49987
LC-MS	1154.24	1141.46	1009.36	1128.46	0.060313	1.037	[M+H]+	3.15	C13H8O3	Urolithin B	37	Polyketides	NA	21662.7	15161.8	16691.6	6128.38	5072.34	6130.98	-1.62656
LC-MS	216.007	190.355	178.104	305.716	0.259057	0.842	[M+H]+	31.91	C37H46O12	Agrimol B	38	Polyketides	NA	20560.9	11110.9	15553.5	5526.21	4003.39	5132.41	-1.68747
LC-MS	244.968	252.342	267.369	257.08	0.0367422	5.2	[M+H]+	28.59	C34H47NO11	Aconitine	39	Prenol Lipids	NA	2095.07	1919.83	2694.65	975.442	1024.72	1116.04	-1.10643
LC-MS	1517.57	1649.54	1557.92	1520.93	0.0393715	7.15	[M+H]+	4.1	C19H24O3	Adrenosterone	40	Sterol Lipids	C05285	3569.27	4055.25	2768.16	7311.55	6929.88	7053.15	1.03492
LC-MS	7307.32	6593.64	6521.37	6880.23	0.0522377	12.059	[M+H]+	58.36	C24H40O4	Chenodeoxycholic Acid	41	Sterol Lipids	C02528	3392.96	1681.45	2590.41	600.539	581.467	906.523	-1.87576
LC-MS	526.832	617.539	564.026	488.797	0.099928	8.225	[M+H]+	14.11	C26H45NO7S	Taurocholic Acid	42	Sterol Lipids	C05122	3666.32	1757.84	4222.53	9751.98	10513.6	8380	1.5702
LC-MS	519.342	459.918	442.485	326.272	0.184944	5.04	[M+H]+	15.41	C26H45NO5S	Taurolithocholic Acid	43	Sterol Lipids	C02592	1212.11	3074.14	1704.45	5245.2	7594.87	4045.01	1.49495
LC-MS	640.553	645.922	601.579	645.154	0.0336033	6.806	[M+H]+	12.23	C27H45NO2	Tomatidine	44	Sterol Lipids	C10826	4527.52	5181.99	6522.85	8420.57	19704.8	39754.1	2.0641
LC-MS	102209	97843.9	99245.8	96915.6	0.0233345	3.99	[M+H]+	327.08	C10H13N5O3	Cordycepin	45	Others	NA	383002	770474	592983	2.48112e+06	1.58906e+06	1.80861e+06	1.75109
LC-MS	20154.2	18467.3	24180.2	23285	0.124031	7.207	[M+2H]2+	250.71	C30H40O5	11B-Hydroxypristimerin	46	Others	NA	2396.59	3298.3	4418.89	16312.4	33491.1	14238.1	2.66269
LC-MS	69.5551	116.695	78.1775	84.2707	0.236142	7.254	[M+2H]2+	731.78	C32H45NO10	14-Benzoylaconine	47	Others	NA	171.612	389.388	273.561	1023.76	2333.82	4143.19	3.16795
LC-MS	2021.35	2139.62	1359.32	1885.15	0.185869	17.767	[M+H]+	17.06	C21H42O4	1-Monostearin	48	Others	NA	30609.6	12389.7	14342	72103.8	82841.2	95612.2	2.12749
LC-MS	966.101	838.437	928.896	923.25	0.0590147	0.824	[M+H]+	25.89	C5H4O2S	2-Thiophenecarboxylic Acid	49	Others	NA	31057.1	18826.4	21979.1	11342.6	10588.1	10552	-1.14557
LC-MS	2950.18	2603.07	2739.07	2885.33	0.0555177	7.123	[M+H]+	6.76	C6H10O3	4-Acetylbutyric Acid	50	Others	NA	69243.9	68944.8	61630.2	35477.2	29916.6	33883.3	-1.00916
LC-MS	263.558	399.147	430.757	300.87	0.227189	0.855	[M+H]+	35.93	C40H46O9	Acetyl Isogambogic Acid	51	Others	NA	11356.7	6515.87	7117.77	1543.58	3547.01	1077.5	-2.01848
LC-MS	2717.61	2615.25	2593.65	2517.83	0.0315553	8.657	[M+H]+	7.77	C9H18N2O3	Alanylleucine	52	Others	NA	25442.4	10700.6	31209	8318.09	8897.09	10240.2	-1.29463
LC-MS	6321.08	5886.52	6183.17	5899.94	0.0353699	9.516	[M+H]+	9.93	C15H24N2	Aloperine	53	Others	NA	20960.8	18864.6	34244.6	5158.68	4907.02	6651.75	-2.14753
LC-MS	893.771	784.923	817.772	798.148	0.059071	21.181	[M+H]+	21.22	C28H34O8	Angeloylgomisin O	54	Others	NA	2016.25	4374.19	1991.47	1637.96	672.437	1012.69	-1.33476
LC-MS	1217.09	1188.69	1182.84	1128	0.0315802	7.189	[M+H]+	93.73	C34H49N5O6	Apicidin	55	Others	#N/A	2170.88	3145.44	2634.38	1233.42	603.884	540.328	-1.74156
LC-MS	2221.25	1616.38	1668.97	1575.48	0.171088	21.112	[M+H]+	5.33	C19H22O3	Auraptene	56	Others	NA	562499	223204	151732	24421	29532.7	26726.2	-3.53844
LC-MS	1678.77	1714.75	1681.65	1673.88	0.0110266	3.74	[M+H]+	12.83	C8H7NO4	DIBOA	57	Others	C15770	3826.47	5330.17	7949.07	18723.6	18784.3	12197.6	1.53893
LC-MS	2394.72	2413	2232.23	2584.21	0.0598129	4.219	[M+H]+	8.08	C10H8N2	Indole-3-Acetonitrile	58	Others	C02938	27287	15475.1	34315.7	51630.6	93134.7	54491.9	1.37024
					Class	Metabolite name	log2FC
					Carbohydrates	4-Methylsulfinylbutyl Glucosinolate	1.78296
					Carbohydrates	Fructose	1.05367
					Carbohydrates	Mannitol	-2.11069
					Carbohydrates	Trehalose	-1.42677
					Organic acids	L-Glutamine	1.53544
					Organic acids	3-Methylhistidine	1.19759
					Organic acids	Captopril	1.34809
					Organic acids	Allysine	1.02145
					Organic acids	Isocitric Acid	-1.41108
The metabolome data of 48 DPMs in the systemic leaves of glr3.3 glr3.6 compared with WT after W+OS treated 0 day
	Quanlity control				QC-relative standard deviation									WT systemic-control			glr3.3 glr3.6 systemic-control			glr VS WT
	QC1	QC2	QC3	QC4	QC-RSD	Average Rt(min)	Adduct type	S/N average	Formula	Number	Metabolite name	Class	KEGG	replicate 1	replicate 2	replicate 3	replicate 1	replicate 2	replicate 3	log2FC
LC-MS	456.418	530.493	361.243	574.171	0.193995	3.573	[M+H]+	5.62	C23H26N2O4	1	Brucine	Alkaloids	NA	976.98	1421.02	1343.82	3132.21	2038.21	2576.87	1.04995
LC-MS	5378.65	5044.99	4014.05	5443.25	0.132975	17.861	[M+H]+	38.51	C24H38O4	2	Dioctyl Phthalate	Benzenoids	NA	132042	114913	118361	19778.6	23995.3	43426.1	-2.06674
LC-MS	98521.9	93923.1	72661.1	83240	0.132658	2.545	[M+H]+	310.21	C9H9NO3	3	Hippuric Acid	Benzenoids	C01586	18371.7	23344.9	16398.6	85344.9	48161.7	63092	1.75826
LC-MS	15739.4	15772.3	12661.9	15628.6	0.102138	17.861	[M+H]+	35.64	C8H6O4	4	Phthalic Acid	Benzenoids	C01606	358767	340433	338713	82663.9	77528.5	107351	-1.95584
LC-MS	765.417	670.398	690.634	649.268	0.0728641	1.057	[M+H]+	15.23	C11H21NO10S3	5	3-(Methylsulfinyl)Propylglucosinolate	Carbohydrates	NA	23027.1	12755.8	14569.7	7763.35	7109.14	7748.39	-1.15441
LC-MS	560.766	553.067	437.147	601.375	0.131117	16.452	[M+H]+	20.86	C16H32O2	6	Isopalmitic Acid	Fatty Acyls	NA	38905.2	37664.4	42798.7	7260.2	14675.2	12878.1	-1.7777
LC-MS	3977.67	4204.61	3610.32	4034.5	0.063256	16.277	[M+H]+	16.38	C22H34O2	7	Docosapentaenoic Acid	Fatty Acyls	C16513	81351.8	81275.2	93541	28846	35617.2	48804.8	-1.17735
GC-MS	1200.58	1293.3	1305.21	1250.19	0.0376005	20.071		18.54	C4H9NO2	8	4-Aminobutyric Acid	Fatty Acyls	C00334	8011.12	23019.4	11958.8	51285.3	58742.6	40827.3	1.81112
GC-MS	4360.65	4576.02	4389.23	4373.86	0.0229142	24.746		24.51	C4H12N2	9	Putrescine	Fatty Acyls	C00134	37956.8	31347.8	25501.2	76164.4	55394.7	66333.2	1.06167
LC-MS	468.487	451.869	384.332	495.225	0.105046	2.404	[M+H]+	8.84	C11H15N5O5	10	1-Methylguanosine	Nucleic acids	C04545	1455.48	1903.51	2401.16	3850.55	3409.67	4334.67	1.00931
LC-MS	309.481	325.745	415.365	378.086	0.13607	3.911	[M+H]+	4.41	C9H13N3O4	11	Deoxycytidine	Nucleic acids	C00881	35945.4	9278.3	19698.8	5694	8854.75	11378.1	-1.32427
LC-MS	3676.69	4015.57	2635.41	3026.92	0.186589	2.055	[M+H]+	12.1	C5H4N4O2	12	Xanthine	Nucleic acids	C00385	30941.2	34162.4	45211.5	8298.19	1264.88	6406.25	-2.78826
LC-MS	5245.21	4472.05	3250.78	3861.05	0.202714	9.581	[M+H]+	5.93	C7H8N4O2	13	1,7-Dimethylxanthine	Nucleic acids	C13747	250308	301872	248468	57243.7	80705.8	71713.1	-1.9331
GC-MS	29242.5	33634.7	30647.9	29255.7	0.0673603	32.244		81.83	C5H4N4O3	14	Uric Acid	Nucleic acids	C00366	173775	124173	156707	4432	5909.65	6843.67	-4.72552
LC-MS	27118.8	27560.7	28381.2	27964.5	0.0194975	0.98	[M+H]+	14.31	C5H10N2O3	15	L-Glutamine	Organic acids	C00064	489686	577503	626597	2.17811e+06	1.65247e+06	1.65764e+06	1.69609
LC-MS	1346.17	1245.76	1139.93	1208.7	0.0696553	1.369	[M+H]+	6.11	C6H9N3O2	16	3-(1-Pyrazolyl)-Alanine	Organic acids	NA	9681.88	10608.8	7138.54	29087.3	26459.2	27664.4	1.60106
LC-MS	481.037	333.163	417.622	362.75	0.163374	1.363	[M+H]+	36.86	C2H7NO3S	17	Taurine	Organic acids	C00245	80376	78938.6	83204.1	3750.03	3679.9	10865	-3.72858
LC-MS	2999.22	2740.23	2224.2	3068.61	0.138841	2.421	[M+H]+	13.59	C5H9NO4	18	L-Glutamic Acid	Organic acids	C00025	10206.4	10288.2	12592.6	34365.8	23520.6	36450.2	1.51154
GC-MS	2405.25	2785.51	2816.2	2515.39	0.0768173	15.821		21.16	C3H7NO2	19	Alanine	Organic acids	C00041	8535.17	11300.7	12038.5	88112.9	76352.3	64912.2	2.84725
GC-MS	33084.2	37758.6	34771.8	33097.4	0.0634784	16.055		231.77	C3H7NO3	20	Serine	Organic acids	C00716	515904	471574	386821	1.58323e+06	1.45268e+06	1.12836e+06	1.59937
GC-MS	10476.2	11767.9	11581.1	10489.4	0.0624888	16.755		36.97	C4H9NO3	21	Threonine	Organic acids	C00188	229453	263083	273564	442843	565313	615956	1.08404
LC-MS	48070.9	43462.3	45804.1	44657.3	0.0431517	6.522	[M+H]+	335.48	C10H7NO3	22	Kynurenic Acid	Organoheterocyclic compounds	C01717	4360.83	5003.65	4619.05	2972.77	2296.54	1403.68	-1.06732
LC-MS	349.165	339.832	359.999	298.922	0.0791629	8.217	[M+H]+	14.19	C20H15N3O	23	Angustine	Organoheterocyclic compounds	NA	14853.5	6079.78	8638.3	3555.47	5751.28	5047.94	-1.04269
LC-MS	318.443	336.112	285.355	405.081	0.150132	1.355	[M+H]+	4.85	C23H25NO4	24	Atalaphylline	Organoheterocyclic compounds	NA	212.849	1257.49	2609.48	3017.66	3522.3	3459.56	1.29335
LC-MS	740.392	677.755	683.396	662.959	0.0491317	5.343	[M+H]+	2.54	C10H16N2O3S	25	Biotin	Organoheterocyclic compounds	C00120	2586.31	1629	2047.76	4142.47	4790.01	5939.89	1.24769
LC-MS	299.75	308.875	305.106	310.023	0.0151319	1.356	[M+H]+	12.23	C17H17ClO6	26	Griseofulvin	Organoheterocyclic compounds	C06686	30241.7	37750.7	26178.4	6263.6	9758	8451.55	-1.94408
LC-MS	18945.4	18568.9	14750.2	19349.8	0.118763	7.266	[M+H]+	19.69	C10H10N2O	27	Indole-3-Acetamide	Organoheterocyclic compounds	C02693	56700.1	40248	48241.1	105775	105684	131797	1.24135
LC-MS	912.967	940.571	758.06	957.374	0.102337	7.272	[M+2H]2+	16.24	C21H20O12	28	Isoquercitrin	Polyketides	NA	523.642	1277.49	1074.13	2608.55	5042.48	3970.85	2.01508
LC-MS	115327	103965	100021	99520.7	0.0702201	7.214	[M+2H]2+	217.46	C15H10O6	29	Kaempferol	Polyketides	C05903	3512.25	2201.51	5121.3	249728	283200	251724	6.17828
LC-MS	702.874	665.324	574.174	699.076	0.0906866	5.862	[M+2H]2+	29.26	C40H52O4	30	Astaxanthin	Prenol Lipids	C08580	1368.6	1907.05	1356.57	6094.72	5534.97	6245.01	1.94814
LC-MS	2108.85	1984.83	1553.09	1825.86	0.128394	7.272	[M+2H]2+	132.6	C42H58O6	31	Fucoxanthin	Prenol Lipids	C08596	2053.55	2062.08	2010.7	5165.29	6893.16	4986.47	1.47625
LC-MS	103120	97724.4	99604.6	98121.7	0.0246406	7.825	[M+H]+	274.66	C19H30O5	32	Idebenone	Prenol Lipids	NA	453071	382160	375928	140686	251612	189398	-1.05805
LC-MS	18902.5	18818.4	18793.5	19392.6	0.0148159	9.635	[M+H]+	52.09	C17H37NO2	33	Sphinganine	Sphingolipids	C00836	385821	378544	372689	208897	183322	175438	-1.00221
LC-MS	1579.18	1563.54	1613.56	1699.38	0.0376007	17.267	[M+H]+	12.87	C27H42O3	34	Diosgenin	Sterol Lipids	C08898	48463.7	45095.5	53085.1	17937.7	24128.1	25487.4	-1.11822
LC-MS	640.553	645.922	601.579	645.154	0.0336033	6.806	[M+H]+	12.23	C27H45NO2	35	Tomatidine	Sterol Lipids	C10826	4435.74	5727.93	8030.37	10877.5	19716.3	11584.1	1.21302
LC-MS	8460.71	8347.2	8398.18	8066.5	0.0209264	3.498	[M]+	34.75	C12H18NO2	36	Benzoylcholine	Others	NA	54741.7	109376	79598.8	23347.1	20509.1	29204.8	-1.73803
LC-MS	747.582	689.095	464.366	742.25	0.202182	7.273	[M+H]+	21.29	C6H8O2	37	1,4-Cyclohexanedione	Others	C08063	3085.4	2492.21	2931.61	4046.38	7926.48	6746.32	1.13742
LC-MS	1444.17	1306.13	1322.21	1600.09	0.095937	7.119	[M+H]+	9.51	C23H32O4	38	11A-Acetoxyprogesterone	Others	NA	2053.77	1374.49	2686.26	4942.27	5168.15	7648.88	1.53826
LC-MS	2021.35	2139.62	1359.32	1885.15	0.185869	17.767	[M+H]+	17.06	C21H42O4	39	1-Monostearin	Others	NA	80861.2	73687.7	70608.6	3031.57	2272.94	4080.63	-4.58441
LC-MS	800.553	825.313	822.841	840.535	0.0200419	1.37	[M+H]+	8.42	C5H5N3O3	40	2-Amino-4-Hydroxypyrimidine-5-Carboxylic Acid	Others	NA	1569.24	1192.6	1852.42	8224.21	6413.14	6846.08	2.21905
LC-MS	706.792	743.327	753.894	747.124	0.0286245	3.316	[M+H]+	4.14	C7H6N2O3	41	2-Nitrobenzamide	Others	NA	747.631	817.448	336.381	871.591	1275.68	3094.07	1.46283
LC-MS	19653.2	18679.5	18346.9	19363.8	0.0316745	5.658	[M+H]+	288.24	C16H25N5O15P2	42	Adenosine 5'-Diphospho-Glucose	Others	NA	538909	562361	543666	286805	267661	265820	-1.00383
LC-MS	15147.2	13702.4	13852.9	14188.2	0.0456294	5.551	[M+H]+	81.87	C20H20O5	43	Alpha-Guaiaconic Acid	Others	NA	101535	237949	76471.4	56626	43601.3	42045.4	-1.54777
LC-MS	1217.09	1188.69	1182.84	1128	0.0315802	7.189	[M+H]+	93.73	C34H49N5O6	44	Apicidin	Others	NA	668.728	614.268	527.048	254.628	263.078	194.764	-1.34512
LC-MS	169.584	107.823	192.156	159.161	0.226939	1.002	[M+H]+	20.9	C16H9NO7	45	Aristolochic Acid C	Others	NA	591.801	1090.29	139.834	2266.12	1714.52	1189.87	1.50484
LC-MS	2221.25	1616.38	1668.97	1575.48	0.171088	21.112	[M+H]+	5.33	C19H22O3	46	Auraptene	Others	NA	81390.5	46011.7	61208.1	23197.3	37967.9	29104.3	-1.0631
LC-MS	345.269	387.001	328.168	333.413	0.0765344	6.276	[M+H]+	17.81	C35H52O9	47	Cimicidanol-3-O-Alpha-L-Arabinoside	Others	NA	405.269	394.283	177.255	824.259	642.819	691.696	1.14407
GC-MS	1461.14	1048.72	1061.93	1174.35	0.161436	19.53		40.96	C9H8O4	48	Acetylsalicylic Acid	Others	C01405	7625.48	5692.07	6344.96	16109.6	14726.4	22452.3	1.43837
					Class	Metabolite name	log2FC
					Carbohydrates	3-(Methylsulfinyl)Propylglucosinolate	-1.15441
					Organic acids	L-Glutamine	1.69609
					Organic acids	3-(1-Pyrazolyl)-Alanine	1.60106
					Organic acids	Taurine	-3.72858
					Organic acids	L-Glutamic Acid	1.51154
					Organic acids	Alanine	2.84725
					Organic acids	Serine	1.59937
					Organic acids	Threonine	1.08404

## Sheet: Table S10_4
Supplemental Data 10. DPMs in local and systemic leaves of glr3.3 glr3.6 compared with WT plants before and after GPA or W+OS treatment.
The metabolome data of 94 DPMs in the local leaves of glr3.3 glr3.6 compared with WT after W+OS treated 2 day
	Quanlity control				QC-relative standard deviation									WT local-W+OS 2 day			glr3.3 glr3.6 local-W+OS 2 day			glr VS WT
	QC1	QC2	QC3	QC4	QC-RSD	Average Rt(min)	Adduct type	S/N average	Formula	Number	Metabolite name	Class	KEGG	replicate 1	replicate 2	replicate 3	replicate 1	replicate 2	replicate 3	log2FC
LC-MS	2110.11	1678.65	1334.62	1708.95	0.185744	7.284	[M+H]+	16.18	C27H39NO3	1	Jervine	Alkaloids	NA	12140.5	9507.2	10754	49816.2	47444.7	40642.6	2.08952
LC-MS	1601.15	1504.11	1352.6	1226.16	0.116348	16.423	[M+H]+	5.69	C20H16N2O4	2	Camptothecin	Alkaloids	NA	202345	139412	98089.2	33626.4	35091.4	33564.7	-2.10444
LC-MS	122837	130650	110642	115179	0.0734142	7.256	[M+H]+	342.67	C22H28N2O2	3	Tebufenozide	Benzenoids	NA	409979	350857	519781	4.93492e+06	3.31779e+06	2.58017e+06	3.08051
LC-MS	821.428	955.404	825.086	1021.27	0.109343	0.908	[M+H]+	9.99	C10H12N2O3S	4	Bentazone	Benzenoids	NA	7952.07	12210.3	10392.9	26405.3	28460.7	22407	1.33854
LC-MS	513.455	405.793	400.404	492.545	0.128789	4.32	[M+H]+	15.2	C34H42N2O4	5	belladonnine	Benzenoids	NA	19953.6	16591	21148.1	48794.4	37084.9	38801.6	1.11178
LC-MS	98521.9	93923.1	72661.1	83240	0.132658	2.545	[M+H]+	310.21	C9H9NO3	6	Hippuric acid	Benzenoids	C01586	3.12844e+06	8.88525e+06	6.0232e+06	3.08854e+06	2.46847e+06	2.38848e+06	-1.18274
LC-MS	15739.4	15772.3	12661.9	15628.6	0.102138	17.861	[M+H]+	35.64	C8H6O4	7	Phthalic acid	Benzenoids	C01606	4.10156e+06	3.92055e+06	3.84254e+06	1.67963e+06	1.58666e+06	1.12975e+06	-1.43239
LC-MS	2891.89	2804.57	2923.46	2778	0.0243125	21.121	[M+H]+	17.02	C27H39NO2	8	veratramine	Benzenoids	NA	199060	213317	189575	56552.3	63623.5	72758.6	-1.64154
LC-MS	5378.65	5044.99	4014.05	5443.25	0.132975	17.861	[M+H]+	38.51	C24H38O4	9	Dioctyl Phthalate	Benzenoids	NA	3.35835e+06	2.76826e+06	2.05069e+06	527886	478870	388083	-2.55152
GC-MS	7592.3	7864.06	7701.27	7605.51	0.0162932	29.207		34.74	C6H14O6	10	Mannitol	Carbohydrates	C00392	75464.3	107061	79144.6	1.2874e+06	269006	188362	2.73721
GC-MS	1828.59	1913.83	1838.2	1859.74	0.0204934	30.575		13.06	C6H12O7	11	Gluconic acid	Carbohydrates	C00257	115895	67344.6	131721	297674	354320	197426	1.4313
LC-MS	1790.7	1714.94	1276.84	1586.32	0.142279	7.294	[M+H]+	11.71	C18H22O11	12	Asperuloside	Carbohydrates	NA	19384.9	27408.9	12144.6	49370.1	56049.4	35349.4	1.25605
GC-MS	4360.65	4576.02	4389.23	4373.86	0.0229142	24.746		24.51	C4H12N2	13	Putrescine	Fatty Acyls	C00134	37110.9	41251.8	52987.7	218997	193942	200611	2.22376
LC-MS	14255.9	13097.8	15040.2	12631.1	0.0796058	17.098	[M+H]+	7.12	C5H8O3	14	Ketoisovaleric acid	Fatty Acyls	NA	429155	490215	588409	1.41715e+06	1.7832e+06	1.89616e+06	1.75709
GC-MS	1200.58	1293.3	1305.21	1250.19	0.0376005	20.071		18.54	C4H9NO2	15	4-Aminobutyric acid	Fatty Acyls	C00334	21506.4	20577.2	34305.2	57401.2	71371.5	51775.9	1.24095
LC-MS	7687.12	7277.87	7530.71	7163.1	0.032076	7.179	[M+H]+	13.61	C13H20O3	16	methyl jasmonate	Fatty Acyls	C11512	303095	283810	259943	96837.5	95816.4	194416	-1.12951
LC-MS	722.179	661.634	773.86	547.217	0.144137	9.091	[M+H]+	2.42	C18H32O2	17	Chaulmoogric Acid	Fatty Acyls	NA	52974.3	39158.9	41886.2	19560.6	18244.8	16681.8	-1.29846
LC-MS	3977.67	4204.61	3610.32	4034.5	0.063256	16.277	[M+H]+	16.38	C22H34O2	18	Docosapentaenoic acid	Fatty Acyls	C16513	1.45696e+06	1.90252e+06	4.48095e+06	203765	104302	418696	-3.43138
LC-MS	560.766	553.067	437.147	601.375	0.131117	16.452	[M+H]+	20.86	C16H32O2	19	ISOPALMITIC ACID	Fatty Acyls	NA	537637	541980	447079	48213.4	21541.5	36894.9	-3.83946
LC-MS	901.842	1093.19	995.485	738.684	0.161835	5.345	[M+H]+	2.26	C20H22O6	20	Pinoresinol	Lignans	NA	30332.1	29515	25304.9	8280.14	16817	13924.8	-1.12575
LC-MS	18299	16853.8	17108.2	17246.9	0.0365931	7.236	[M+H]+	7.65	C10H15N5O	21	Dihydrozeatin	Nucleic acids	C02029	76127.4	69368.5	72358.1	819383	523264	416443	3.0134
LC-MS	534.529	434.171	408.387	461.571	0.118411	2.611	[M+H]+	2.96	C5H6N2O2	22	Thymine	Nucleic acids	C00178	14648.9	13972.9	18806.2	88958.1	90065.5	61194	2.34053
LC-MS	847.584	826.014	821.411	710.006	0.0772443	5.946	[M+H]+	15.6	C10H14N5O7P	23	ADENOSINE 5'-MONOPHOSPHATE	Nucleic acids	C00020	14410.8	10318.1	12546.9	25964	48639.9	45982	1.69375
LC-MS	5245.21	4472.05	3250.78	3861.05	0.202714	9.581	[M+H]+	5.93	C7H8N4O2	24	1,7-Dimethylxanthine	Nucleic acids	C13747	120209	89980	161684	329575	357735	273349	1.36922
LC-MS	4280.2	3605.32	2468.99	2709.11	0.255514	8.724	[M+H]+	21.41	C7H10N2OS	25	Propylthiouracil	Nucleic acids	C07569	62214.4	67188.7	60071.8	41949.7	18209.9	20046.5	-1.24022
LC-MS	2097.1	1752.11	1406.69	1810.78	0.160407	2.36	[M+H]+	24.36	C5H5N5O	26	Guanine	Nucleic acids	C00242	744679	486046	576513	223703	225085	164044	-1.56022
LC-MS	309.481	325.745	415.365	378.086	0.13607	3.911	[M+H]+	4.41	C9H13N3O4	27	DEOXYCYTIDINE	Nucleic acids	C00881	30277	35912.1	19764.2	5357.78	6706.17	7167.18	-2.16011
GC-MS	29242.5	33634.7	30647.9	29255.7	0.0673603	32.244		81.83	C5H4N4O3	28	Uric acid	Nucleic acids	C00366	2.33171e+06	1.45678e+06	1.01434e+06	123978	156374	185435	-3.36614
LC-MS	481.037	333.163	417.622	362.75	0.163374	1.363	[M+H]+	36.86	C2H7NO3S	29	Taurine	Organic acids	C00245	10187.1	3864.17	5834.35	115474	149020	118919	4.2691
LC-MS	20781.6	19482.1	19927.2	21538.6	0.0447131	1.691	[M+H]+	3.99	C6H13NO2	30	Leucine	Organic acids	C00123	514114	392010	676421	1.79804e+06	4.5751e+06	2.34923e+06	2.46247
GC-MS	33084.2	37758.6	34771.8	33097.4	0.0634784	16.055		231.77	C3H7NO3	31	Serine	Organic acids	C00716	530845	347017	464625	1.10708e+06	1.43201e+06	1.64113e+06	1.63867
LC-MS	3590.82	3412.29	3359.2	3521.37	0.0301438	5.729	[M+H]+	9.88	C9H11NO3	32	L-Tyrosine	Organic acids	C00082	74313.1	70049.7	85878.1	103797	346751	152891	1.39006
GC-MS	673.812	658.004	671.214	684.424	0.0161697	26.677		5.01	C6H14N4O2	33	Arginine	Organic acids	C00062	4108.75	9459.6	8435.17	17017.2	21547.4	14514.2	1.2704
LC-MS	27118.8	27560.7	28381.2	27964.5	0.0194975	0.98	[M+H]+	14.31	C5H10N2O3	34	L-Glutamine	Organic acids	C00064	245855	228868	266034	742140	616619	332055	1.19065
LC-MS	32835	30494.2	32654.2	29392.6	0.0536066	3.973	[M+H]+	0.91	C4H9N3O2	35	CREATINE	Organic acids	C00300	739245	818303	835902	1.57902e+06	1.78968e+06	1.64079e+06	1.06557
GC-MS	2405.25	2785.51	2816.2	2515.39	0.0768173	15.821		21.16	C3H7NO2	36	Alanine	Organic acids	C00041	24004.4	22977	35133	56873.9	68094.3	46008.8	1.05809
LC-MS	1965.81	1749.93	1714.97	1650.42	0.0772275	1.37	[M+H]+	17.43	C5H9NO2	37	Proline	Organic acids	C00148	85169	82261.5	114519	183904	185982	203245	1.02343
LC-MS	8480.6	6306.52	7718.51	5910.65	0.169165	10.772	[M+H]+	7.47	C4H8N2O3	38	L-ASPARAGINE	Organic acids	C00152	221169	268156	318310	121703	105342	104873	-1.28288
LC-MS	6120.58	6972.8	6276.75	6725.27	0.0604003	1.189	[M+H]+	34.51	C6H8O7	39	Citric acid	Organic acids	C00158	311771	220500	138240	66887.8	62188.5	45899.8	-1.9381
LC-MS	310.824	313.331	317.387	276.679	0.0616635	3.144	[M+H]+	17.41	C5H14N4	40	Agmatine	Organic nitrogen compounds	C00179	7026.66	11695.1	23614.2	23506.3	44521.1	38871.3	1.33629
LC-MS	6742.91	6512.37	5537.55	6237.05	0.0835161	7.276	[M+H]+	12.39	C10H22O5	41	Tetraglyme	Organic oxygen compounds	NA	48347.7	44459.5	35405.5	248054	173759	138802	2.12847
LC-MS	292.415	312.466	303.033	323.583	0.0431832	1.998	[M+H]+	14.41	C19H22O9	42	aloesin	Organic oxygen compounds	NA	1194.96	1357.34	959.895	3217.86	2785.52	2274.64	1.23691
LC-MS	3522.53	3087.33	3061.81	3110.38	0.0685064	7.191	[M+H]+	21.83	C19H18O11	43	Mangiferin	Organoheterocyclic compounds	C10077	3303.75	2897.98	3318.44	61815.5	61740.8	57413.1	4.24861
LC-MS	18945.4	18568.9	14750.2	19349.8	0.118763	7.266	[M+H]+	19.69	C10H10N2O	44	INDOLE-3-ACETAMIDE	Organoheterocyclic compounds	C02693	85654.9	79439.6	64341.6	857705	518019	396566	2.94945
LC-MS	3895.11	3657.44	3843.46	3768.25	0.0272201	2.837	[M+H]+	7.84	C6H5NO2	45	Nicotinic acid	Organoheterocyclic compounds	C00253	208326	151705	288706	2.05366e+06	1.24217e+06	1.38809e+06	2.85201
LC-MS	399.307	507.414	477.845	467.28	0.0987328	7.344	[M+2H]2+	45.04	C33H36N4O6	46	Bilirubin	Organoheterocyclic compounds	C00486	26894.2	15311	17185	74415.3	76264.8	32804.1	1.62736
LC-MS	2332.27	2300.74	2248.94	2297	0.0149855	0.926	[M+H]+	17.53	C6H5N5O2	47	Xanthopterin	Organoheterocyclic compounds	NA	44588.4	38595.7	43770.5	52689.3	187433	58609.5	1.23454
LC-MS	2916.36	2598.53	2548.86	2723.48	0.0607282	2.942	[M+H]+	9.41	C7H7NO2	48	TRIGONELLINE	Organoheterocyclic compounds	C01004	75538.9	58831.1	65125.6	92283.1	211338	146444	1.17378
LC-MS	963.742	928	926.076	895.47	0.0300781	6.122	[M+H]+	8.45	C14H17NO8	49	Acetaminophen glucuronide	Organoheterocyclic compounds	NA	35033.5	56606	66293.5	16605.1	24213.6	38145.4	-1.00004
LC-MS	349.165	339.832	359.999	298.922	0.0791629	8.217	[M+H]+	14.19	C20H15N3O	50	Angustine	Organoheterocyclic compounds	NA	9788.3	29106.2	11944.6	8301.09	7135.53	7560.54	-1.14448
LC-MS	3773.34	3063.44	3180.57	3137.45	0.099338	6.931	[M+H]+	10.73	C10H9NO2	51	3-Indoleacetic acid	Organoheterocyclic compounds	C00954	124545	206550	114176	67192.2	59625.2	72078.5	-1.16267
LC-MS	124.26	120.296	118.206	129.258	0.0395601	8.854	[M+H]+	3.03	C12H9NO2	52	Dictamnine	Organoheterocyclic compounds	NA	4458.05	5916.63	2676.14	1384.41	1926.41	1710.35	-1.37805
LC-MS	60807.9	57407.3	37838.5	57889.8	0.197047	2.18	[M+H]+	102.33	C9H7NO	53	3-Formylindole	Organoheterocyclic compounds	C08493	6.28191e+06	5.08937e+06	4.21058e+06	1.59387e+06	2.39251e+06	1.67726e+06	-1.46007
LC-MS	299.75	308.875	305.106	310.023	0.0151319	1.356	[M+H]+	12.23	C17H17ClO6	54	Griseofulvin	Organoheterocyclic compounds	C06686	2282.75	3288.21	2665.29	682.365	482.461	829.026	-2.04643
LC-MS	20154.2	18467.3	24180.2	23285	0.124031	7.207	[M+2H]2+	250.71	C30H40O5	55	11b-hydroxypristimerin	Others	NA	6492.22	7140.52	9339.85	1.14009e+06	1.35343e+06	1.60153e+06	7.47782
LC-MS	1217.09	1188.69	1182.84	1128	0.0315802	7.189	[M+H]+	93.73	C34H49N5O6	56	Apicidin	Others	NA	2193.85	3472.06	6886.5	147459	54045.2	29221.3	4.20014
LC-MS	2950.18	2603.07	2739.07	2885.33	0.0555177	7.123	[M+H]+	6.76	C6H10O3	57	4-Acetylbutyric acid	Others	NA	16695.5	17051.9	14566.9	374918	236415	245085	4.14779
LC-MS	1444.17	1306.13	1322.21	1600.09	0.095937	7.119	[M+H]+	9.51	C23H32O4	58	11A-Acetoxyprogesterone	Others	NA	7542.78	7415.55	5764.06	107553	109116	65546.3	3.76753
LC-MS	3255.08	3098.03	3291.67	3211.38	0.0261393	2.911	[M+H]+	5.92	C8H9NO	59	3`-Aminoacetophenone	Others	NA	123298	112852	151536	1.51e+06	1.34104e+06	1.68664e+06	3.54899
LC-MS	747.582	689.095	464.366	742.25	0.202182	7.273	[M+H]+	21.29	C6H8O2	60	1,4-Cyclohexanedione	Others	C08063	2612.87	1875.21	2851.5	14953.8	8334.54	6997.99	2.0449
LC-MS	9874.19	9618.48	9428.25	9102.8	0.034187	0.97	[M+H]+	21	C5H14N4	61	AGMATINE SULFATE	Others	NA	163013	167207	260697	452050	779453	596342	1.62912
LC-MS	15147.2	13702.4	13852.9	14188.2	0.0456294	5.551	[M+H]+	81.87	C20H20O5	62	alpha-guaiaconic acid	Others	NA	448829	175337	300677	542272	1.39591e+06	834103	1.5838
LC-MS	69.5551	116.695	78.1775	84.2707	0.236142	7.254	[M+2H]2+	731.78	C32H45NO10	63	14-Benzoylaconine	Others	NA	1754.87	2129.23	1347.42	4179.45	6068.51	4804.03	1.52465
LC-MS	861.985	916.736	920.228	758.654	0.0871983	2.129	[M+H]+	15.97	C9H13N3O3	64	2,3-Dideoxycytidine	Others	C07207	34175.7	32425.2	54393.6	72084.1	169486	72832.7	1.37767
GC-MS	23960.7	25582.4	25595.6	24973.9	0.0307039	15.482		91.49	C3H6N2	65	3-Aminopropionitrile	Others	C05670	716979	427559	875638	1.43931e+06	2.16421e+06	1.1974e+06	1.24883
LC-MS	1412.81	1218.03	1247.26	1310.57	0.0664739	2.798	[M+H]+	5.75	C12H20O3	66	Dihydrojasmonic Acid	Others	NA	74801.8	52825.7	85694.2	122630	257034	123375	1.23764
LC-MS	8460.71	8347.2	8398.18	8066.5	0.0209264	3.498	[M]+	34.75	C12H18NO2	67	Benzoylcholine	Others	NA	259255	172034	268274	292617	751621	493278	1.13607
LC-MS	224363	208910	215145	206755	0.036922	2.724	[M+H]+	613.96	C8H9N	68	Indoline	Others	NA	5.34723e+06	5.16152e+06	5.78365e+06	5.87732e+06	2.14758e+07	8.16441e+06	1.12433
LC-MS	263.558	399.147	430.757	300.87	0.227189	0.855	[M+H]+	35.93	C40H46O9	69	ACETYL ISOGAMBOGIC ACID	Others	NA	11836	14071.6	12365.3	3871.33	7365.92	7622.68	-1.021
LC-MS	966.101	838.437	928.896	923.25	0.0590147	0.824	[M+H]+	25.89	C5H4O2S	70	2-Thiophenecarboxylic acid	Others	NA	23146.9	22205.7	21582.8	13094	8674.03	8388.23	-1.15032
LC-MS	398.621	342.423	371.688	385.692	0.0643612	1.347	[M+H]+	10.85	C6H8O6	71	Ascorbic acid	Others	C01041	7159.55	6652.01	6749.94	2714.6	2743.03	3762.23	-1.15713
LC-MS	8590.05	8181.59	8038.07	8275.47	0.0282728	8.633	[M+H]+	48.67	C10H9NO	72	N-Acetylindole	Others	NA	159954	448573	311226	59813.6	86998.2	73232.6	-2.06345
LC-MS	2021.35	2139.62	1359.32	1885.15	0.185869	17.767	[M+H]+	17.06	C21H42O4	73	1-Monostearin	Others	NA	1.11637e+06	968859	692669	183238	120716	160845	-2.57932
LC-MS	115327	103965	100021	99520.7	0.0702201	7.214	[M+2H]2+	217.46	C15H10O6	74	Kaempferol	Polyketides	C05903	175299	205984	217617	4.49538e+06	2.90599e+06	3.53325e+06	4.19044
LC-MS	8824.47	8353.58	7881.81	7616.57	0.0652115	7.28	[M+H]+	37.59	C16H14O6	75	Hesperetin	Polyketides	C01709	49719.7	51900.4	42325.5	401023	254934	195917	2.56512
LC-MS	233.904	274.642	230.909	200.523	0.129497	7.761	[M+H]+	4.99	C21H20O6	76	Curcumin	Polyketides	C10443	9983.61	9345.73	14514.2	20013	39228.3	24842.4	1.31295
LC-MS	912.967	940.571	758.06	957.374	0.102337	7.272	[M+2H]2+	16.24	C21H20O12	77	Isoquercitrin	Polyketides	NA	8137.58	8674.77	8136.74	19979.5	20308.8	21155.6	1.30028
LC-MS	5442.34	5600.11	5649.6	5545.88	0.0159808	16.679	[M+H]+	6.74	C21H20O10	78	3-Genistein-8-C-glucoside	Polyketides	NA	152142	209638	195809	486861	479509	349425	1.23866
LC-MS	543.658	426.589	539.541	367.819	0.184845	2.92	[M+H]+	9.52	C15H12O7	79	taxifolin	Polyketides	C01617	14076	11314.7	12239.8	17496.5	39937.1	28793.4	1.19624
LC-MS	799.318	741.779	643.172	862.764	0.122386	1.602	[M+H]+	20.67	C24H26O13	80	Iridin	Polyketides	NA	3780.78	10834.9	1653	1898.51	2654.06	1965.37	-1.31961
LC-MS	1892.31	1844.32	1750.75	1745.5	0.0398923	5.255	[M+H]+	4.26	C15H14O6	81	epicatechin	Polyketides	C09727	43512.4	73263.7	64210.8	12782	16892.2	27823.7	-1.65431
LC-MS	2108.85	1984.83	1553.09	1825.86	0.128394	7.272	[M+2H]2+	132.6	C42H58O6	82	Fucoxanthin	Prenol Lipids	C08596	11506.5	10118.3	9845.22	202021	107977	65294.1	3.57596
LC-MS	10453.8	10020.9	8177.29	8413.88	0.122919	7.296	[M+2H]2+	167.75	C25H30O4	83	Bixin	Prenol Lipids	C08582	54161.7	54825.7	30345.7	397147	280845	216419	2.6824
LC-MS	3315.82	3273.72	3344.14	4101.75	0.112948	0.608	[M+H]+	3.82	C15H18	84	GUAIAZULENE	Prenol Lipids	C09675	79900.2	88533.5	97309	657244	467273	577704	2.67932
LC-MS	1655.42	1705.36	882.072	1524.6	0.26417	7.333	[M+H]+	8.38	C22H35NO4	85	karakoline	Prenol Lipids	NA	15384.3	21738.2	12009.1	48011.1	69586.6	52788.6	1.79409
LC-MS	137.688	129.381	126.168	140.64	0.0510432	17.912	[M+H]+	21.14	C31H48O6	86	FUSIDIC ACID	Prenol Lipids	C06694	974.527	1462.17	1018.2	3589	6513.5	1870.25	1.79304
LC-MS	244.968	252.342	267.369	257.08	0.0367422	5.2	[M+H]+	28.59	C34H47NO11	87	Aconitine	Prenol Lipids	NA	7234.44	6630.87	11408.5	9526.07	40540.4	20336.7	1.47799
LC-MS	605.972	610.653	515.484	592.086	0.0764402	12.247	[M+H]+	3.32	C15H26O	88	Nerolidol	Prenol Lipids	NA	21274.2	18453.9	27828	56523.9	45969.4	74033.2	1.38573
LC-MS	18902.5	18818.4	18793.5	19392.6	0.0148159	9.635	[M+H]+	52.09	C17H37NO2	89	Sphinganine	Sphingolipids	C00836	136715	146987	148196	743138	284075	424138	1.74863
LC-MS	1517.57	1649.54	1557.92	1520.93	0.0393715	7.15	[M+H]+	4.1	C19H24O3	90	adrenosterone	Sterol Lipids	C05285	4314.45	4227.48	3605.78	94270.2	89535.7	79737.5	4.43929
LC-MS	2059.37	1705.62	1927.61	1890.88	0.0770154	7.175	[M+H]+	6.96	C24H32O4	91	Megestrol Acetate	Sterol Lipids	C07120	7193.13	8603.8	13067	54901.2	50006	45037.4	2.37709
LC-MS	640.553	645.922	601.579	645.154	0.0336033	6.806	[M+H]+	12.23	C27H45NO2	92	tomatidine	Sterol Lipids	C10826	8840.33	9262.91	13153.5	13024.4	44971.7	30833.8	1.50688
LC-MS	271.062	260.796	243.412	282.282	0.0624418	7.277	[M+H]+	5.83	C27H46O	93	CHOLESTEROL	Sterol Lipids	C00187	8174.32	6714.89	11251.1	8714.59	29175.9	20178.4	1.15149
LC-MS	519.342	459.918	442.485	326.272	0.184944	5.04	[M+H]+	15.41	C26H45NO5S	94	taurolithocholic acid	Sterol Lipids	C02592	20082.8	17586.4	21981.2	8172.26	8418.7	13058.2	-1.00854
						Class	Metabolite name	log2FC
						Carbohydrates	Mannitol	2.73721
						Carbohydrates	Gluconic Acid	1.4313
						Carbohydrates	Asperuloside	1.25605
						Organic acids	Taurine	4.2691
						Organic acids	Leucine	2.46247
						Organic acids	Serine	1.63867
						Organic acids	L-Tyrosine	1.39006
						Organic acids	Arginine	1.2704
						Organic acids	L-Glutamine	1.19065
						Organic acids	Creatine	1.06557
						Organic acids	Alanine	1.05809
						Organic acids	Proline	1.02343
						Organic acids	L-Asparagine	-1.28288
						Organic acids	Citric Acid	-1.9381
The metabolome data of 77 DPMs in the systemic leaves of glr3.3 glr3.6 compared with WT after W+OS treated 2 day
	Quanlity control				QC-relative standard deviation									WT systemic-W+OS 2 day			glr3.3 glr3.6 systemic-W+OS 2 day			glr VS WT
	QC1	QC2	QC3	QC4	QC-RSD	Average Rt(min)	Adduct type	S/N average	Formula	Number	Metabolite name	Class	KEGG	replicate 1	replicate 2	replicate 3	replicate 1	replicate 2	replicate 3	log2FC
LC-MS	2110.11	1678.65	1334.62	1708.95	0.185744	7.284	[M+H]+	16.18	C27H39NO3	1	Jervine	Alkaloids	NA	4205	5860.55	4742.17	42303.1	43630.7	46288.8	3.15855
LC-MS	8367.19	8896.62	8244.46	8361.3	0.0344476	17.896	[M+H]+	6.73	C20H24N2O2	2	quinine	Alkaloids	C06526	336482	349231	319930	155866	167664	172229	-1.02041
LC-MS	122837	130650	110642	115179	0.0734142	7.256	[M+H]+	342.67	C22H28N2O2	3	Tebufenozide	Benzenoids	NA	363125	289337	286545	3.16401e+06	3.39042e+06	3.36345e+06	3.40082
LC-MS	98521.9	93923.1	72661.1	83240	0.132658	2.545	[M+H]+	310.21	C9H9NO3	4	Hippuric acid	Benzenoids	C01586	4.11875e+06	3.45174e+06	2.5703e+06	1.60724e+06	1.34009e+06	1.63295e+06	-1.14666
LC-MS	15739.4	15772.3	12661.9	15628.6	0.102138	17.861	[M+H]+	35.64	C8H6O4	5	Phthalic acid	Benzenoids	C01606	2.73282e+06	2269296	2.2049e+06	552048	532095	414455	-2.26579
LC-MS	5378.65	5044.99	4014.05	5443.25	0.132975	17.861	[M+H]+	38.51	C24H38O4	6	Dioctyl Phthalate	Benzenoids	NA	1.28819e+06	958459	901973	217114	193211	166745	-2.4479
LC-MS	2891.89	2804.57	2923.46	2778	0.0243125	21.121	[M+H]+	17.02	C27H39NO2	7	veratramine	Benzenoids	NA	72239.3	55755.9	62782.4	7196.97	6693.84	6615.85	-3.21773
LC-MS	4480.17	3253.38	2272.74	3376.75	0.269979	3.589	[M+H]+	9.61	C11H14O3	8	Zingerone	Benzenoids	C17497	69960.6	51536.6	80773.2	5568.77	7481.99	7245.17	-3.31702
LC-MS	1790.7	1714.94	1276.84	1586.32	0.142279	7.294	[M+H]+	11.71	C18H22O11	9	Asperuloside	Carbohydrates	NA	3102.55	2724.91	1632.98	45518.8	55491.8	46642.5	4.30681
GC-MS	7592.3	7864.06	7701.27	7605.51	0.0162932	29.207		34.74	C6H14O6	10	Mannitol	Carbohydrates	C00392	17025.7	13391.7	19369	199783	192723	254038	3.69892
LC-MS	643.298	706.642	506.736	618.005	0.134833	5.612	[M+H]+	10.93	C11H19NO6	11	Lotaustralin	Carbohydrates	C08334	1338.53	2301.78	2343.81	3618.32	4591.86	3837.29	1.00952
LC-MS	4599.21	4464.42	5114.72	4432.08	0.0680187	1.058	[M+H]+	72.94	C12H23NO10S3	12	4-Methylsulfinylbutyl glucosinolate	Carbohydrates	NA	125655	119319	114836	52195.6	50417.3	52963.9	-1.20961
LC-MS	1761.9	1611.67	1577.64	1279.66	0.129625	13.661	[M+2H]2+	9.41	C14H20O6	13	2-Phenylethyl b-D-glucopyranoside	Carbohydrates	NA	51469.7	49540.2	41886.1	7837.88	16869.1	17254.8	-1.76782
GC-MS	1200.58	1293.3	1305.21	1250.19	0.0376005	20.071		18.54	C4H9NO2	14	4-Aminobutyric acid	Fatty Acyls	C00334	14533	8120.12	7071.7	54908.7	51818.5	27932.8	2.17958
GC-MS	4360.65	4576.02	4389.23	4373.86	0.0229142	24.746		24.51	C4H12N2	15	Putrescine	Fatty Acyls	C00134	33442.1	30158.2	29468.1	142288	150889	126141	2.17168
LC-MS	560.766	553.067	437.147	601.375	0.131117	16.452	[M+H]+	20.86	C16H32O2	16	ISOPALMITIC ACID	Fatty Acyls	NA	277909	226811	153470	23653.3	11443.1	17323.8	-3.65031
LC-MS	18299	16853.8	17108.2	17246.9	0.0365931	7.236	[M+H]+	7.65	C10H15N5O	17	Dihydrozeatin	Nucleic acids	C02029	89113.4	86538.6	80577.5	515523	579476	545070	2.67825
LC-MS	21332.5	18169.7	17734.9	18109.6	0.0889197	12.119	[M+H]+	58.71	C5H8N2O2	18	5,6-Dihydro-5-methyluracil	Nucleic acids	C00906	2317.51	2370.97	2038.95	5632	16923.8	3852.49	1.97287
LC-MS	3834.22	4379.35	3982.38	4295.05	0.0623894	0.998	[M+H]+	5.93	C7H8N4O2	19	Theophylline	Nucleic acids	C07130	77834.8	66413	55280	153747	134941	191499	1.26701
LC-MS	4280.2	3605.32	2468.99	2709.11	0.255514	8.724	[M+H]+	21.41	C7H10N2OS	20	Propylthiouracil	Nucleic acids	C07569	92778.9	95381.2	67539.2	20396.2	12232	18059.2	-2.33475
LC-MS	309.481	325.745	415.365	378.086	0.13607	3.911	[M+H]+	4.41	C9H13N3O4	21	DEOXYCYTIDINE	Nucleic acids	C00881	23345.8	27177.2	37817.2	2656.39	5805.82	5786.93	-2.63219
GC-MS	33084.2	37758.6	34771.8	33097.4	0.0634784	16.055		231.77	C3H7NO3	22	Serine	Organic acids	C00716	175809	224089	256279	997526	849627	607894	1.90359
GC-MS	10476.2	11767.9	11581.1	10489.4	0.0624888	16.755		36.97	C4H9NO3	23	Threonine	Organic acids	C00188	79805.1	41637.3	73459.9	255348	290272	127294	1.78767
LC-MS	1965.81	1749.93	1714.97	1650.42	0.0772275	1.37	[M+H]+	17.43	C5H9NO2	24	Proline	Organic acids	C00148	12201.8	15777.5	12197.5	27839.2	27970.9	25760.3	1.02168
GC-MS	9372	9099.7	9112.91	9285.21	0.0144567	14.612		52.28	C4H6O4	25	Succinic acid	Organic acids	C00042	200979	321443	230246	101213	107712	112743	-1.22644
LC-MS	4736.91	4585.11	4451.67	4767.12	0.0314967	2.867	[M+H]+	14.17	C6H11NO3	26	Allysine	Organic acids	C04076	85376	73954.5	86428	15199.4	31605.1	19365.2	-1.893
LC-MS	1979.4	1772.02	1862.33	1775.25	0.0527961	1.422	[M+H]+	6.88	C4H4O4	27	Fumaric acid	Organic acids	C00122	109322	261509	202961	24606.6	36473.4	39106.5	-2.51784
LC-MS	481.037	333.163	417.622	362.75	0.163374	1.363	[M+H]+	36.86	C2H7NO3S	28	Taurine	Organic acids	C00245	15518.4	13802.9	14199.4	1902.68	1783.42	1193.83	-3.15677
LC-MS	310.824	313.331	317.387	276.679	0.0616635	3.144	[M+H]+	17.41	C5H14N4	29	Agmatine	Organic nitrogen compounds	C00179	782.023	2239.04	323.301	2296.94	2903.18	1921.47	1.09047
LC-MS	6742.91	6512.37	5537.55	6237.05	0.0835161	7.276	[M+H]+	12.39	C10H22O5	30	Tetraglyme	Organic oxygen compounds	NA	37497.6	34122.9	31382.8	178059	195193	188141	2.44632
LC-MS	3522.53	3087.33	3061.81	3110.38	0.0685064	7.191	[M+H]+	21.83	C19H18O11	31	Mangiferin	Organoheterocyclic compounds	C10077	1698.6	1920.26	1983.04	70994.3	52002.8	89153.9	5.24303
LC-MS	5656.33	4889.21	4316.25	6026.9	0.146989	0.51	[M+2H]2+	6.85	C10H11NO	32	Tryptophol	Organoheterocyclic compounds	C00955	7886.35	8962.76	11930	164113	182827	182376	4.20103
LC-MS	18945.4	18568.9	14750.2	19349.8	0.118763	7.266	[M+H]+	19.69	C10H10N2O	33	INDOLE-3-ACETAMIDE	Organoheterocyclic compounds	C02693	86803.9	65813	71452.9	548335	580871	591358	2.94086
LC-MS	72.1	78.5	73.8891	78.1744	0.0419301	7.319	[M+H]+	85.3	C38H44N2O6	34	Dauricine	Organoheterocyclic compounds	NA	853.874	907.222	359.626	1431.56	2239.44	2153.81	1.45765
LC-MS	3895.11	3657.44	3843.46	3768.25	0.0272201	2.837	[M+H]+	7.84	C6H5NO2	35	Nicotinic acid	Organoheterocyclic compounds	C00253	51612	73406.6	80049.2	189796	130224	192908	1.32265
LC-MS	48070.9	43462.3	45804.1	44657.3	0.0431517	6.522	[M+H]+	335.48	C10H7NO3	36	Kynurenic acid	Organoheterocyclic compounds	C01717	7655.86	8021.54	7084.7	15095.6	12553.2	18625.4	1.02358
LC-MS	318.443	336.112	285.355	405.081	0.150132	1.355	[M+H]+	4.85	C23H25NO4	37	Atalaphylline	Organoheterocyclic compounds	NA	3245.17	4247.49	4075.21	1906.68	1054.63	2302.14	-1.13604
LC-MS	3773.34	3063.44	3180.57	3137.45	0.099338	6.931	[M+H]+	10.73	C10H9NO2	38	3-Indoleacetic acid	Organoheterocyclic compounds	C00954	91026.9	93199.5	110221	34448.6	53162.4	41641	-1.18782
LC-MS	781012	752147	802048	769122	0.0270265	17.186	[M+H]+	15.53	C9H12N2	39	Nornicotine	Organoheterocyclic compounds	C06524	2.23048e+07	2.29962e+07	2.39171e+07	9.28029e+06	9.58111e+06	9.53161e+06	-1.28561
LC-MS	60807.9	57407.3	37838.5	57889.8	0.197047	2.18	[M+H]+	102.33	C9H7NO	40	3-Formylindole	Organoheterocyclic compounds	C08493	2.12744e+06	1.79974e+06	2.44948e+06	721119	823011	760885	-1.46803
LC-MS	2227.2	2693.39	2436.43	2443.1	0.0778394	5.439	[M+H]+	20.59	C14H11NO	41	10-methylacridone	Organoheterocyclic compounds	NA	156436	180858	292705	40289.8	51055.6	44304	-2.21546
GC-MS	2628.85	2492.43	2605.64	2642.06	0.0263183	19.027		52.94	C8H15NO3Si	42	Pyroglutamic acid	Organoheterocyclic compounds	C01879	878433	1.04631e+06	751375	87854.4	41222.5	50027.2	-3.90127
LC-MS	1444.17	1306.13	1322.21	1600.09	0.095937	7.119	[M+H]+	9.51	C23H32O4	43	11A-Acetoxyprogesterone	Others	NA	5330.77	995.718	1279.34	82525.7	117293	115246	5.3724
LC-MS	1217.09	1188.69	1182.84	1128	0.0315802	7.189	[M+H]+	93.73	C34H49N5O6	44	Apicidin	Others	NA	3526	1350	1994.05	61821.1	59029.7	58260.9	4.7044
LC-MS	747.582	689.095	464.366	742.25	0.202182	7.273	[M+H]+	21.29	C6H8O2	45	1,4-Cyclohexanedione	Others	C08063	1345.69	1404.24	331.705	10516.9	12674.2	15677.1	3.65682
LC-MS	69.5551	116.695	78.1775	84.2707	0.236142	7.254	[M+2H]2+	731.78	C32H45NO10	46	14-Benzoylaconine	Others	NA	261.045	548.021	341.82	2674.4	5663.54	3888.28	3.40916
LC-MS	2950.18	2603.07	2739.07	2885.33	0.0555177	7.123	[M+H]+	6.76	C6H10O3	47	4-Acetylbutyric acid	Others	NA	22970.4	28802.5	31841.1	243103	201077	165410	2.86602
GC-MS	20206.5	19417.6	19530.8	20019.7	0.0191722	13.424		98.83	C2H7NO	48	2-Aminoethanol	Others	C00189	453885	330863	422423	991350	1.0809e+06	1.28499e+06	1.47564
LC-MS	2208.71	2524.85	2565.9	2522.91	0.0675102	1.356	[M+H]+	20.8	C8H8O3	49	4-ACETOXYPHENOL	Others	NA	35853.2	54151.7	19237.8	97583.4	107638	74659.3	1.35728
GC-MS	2454.57	2716.28	2529.49	2467.78	0.047469	19.503		13.05	C14H35NSi2	50	N-OCTYLBIS	Others	NA	38755.9	47359.5	50038.5	101181	106919	90958.6	1.13519
LC-MS	706.792	743.327	753.894	747.124	0.0286245	3.316	[M+H]+	4.14	C7H6N2O3	51	2-Nitrobenzamide	Others	NA	1566.28	3506.8	778.242	913.73	649.438	457.418	-1.53399
LC-MS	160834	164070	164052	155947	0.023781	0.96	[M+H]+	85.7	C11H14N2	52	Gramine	Others	NA	730800	1.25652e+06	843867	287211	312851	353104	-1.57061
LC-MS	169.584	107.823	192.156	159.161	0.226939	1.002	[M+H]+	20.9	C16H9NO7	53	Aristolochic acid C	Others	NA	1616.99	5397.3	3048.65	1014.58	1111.58	952.32	-1.70876
LC-MS	966.101	838.437	928.896	923.25	0.0590147	0.824	[M+H]+	25.89	C5H4O2S	54	2-Thiophenecarboxylic acid	Others	NA	31768.6	29970.9	34228.4	9270.42	7744.4	7581.92	-1.96408
GC-MS	1461.14	1048.72	1061.93	1174.35	0.161436	19.53		40.96	C9H8O4	55	Acetylsalicylic acid	Others	C01405	9728.33	10062.6	14632.3	3195.47	2133.08	2976.79	-2.05127
LC-MS	15147.2	13702.4	13852.9	14188.2	0.0456294	5.551	[M+H]+	81.87	C20H20O5	56	alpha-guaiaconic acid	Others	NA	199511	283399	182235	24933	52660.4	57871.3	-2.29575
GC-MS	96830.1	102607	101620	96843.3	0.0308926	13.699		1741.62	H3O4P	57	Phosphate	Others	C00009	7.24391e+06	6.14182e+06	4.42388e+06	1.01838e+06	959701	1.15031e+06	-2.50916
LC-MS	8590.05	8181.59	8038.07	8275.47	0.0282728	8.633	[M+H]+	48.67	C10H9NO	58	N-Acetylindole	Others	NA	403899	379429	339833	40185.2	85056.7	52899.9	-2.65647
LC-MS	20154.2	18467.3	24180.2	23285	0.124031	7.207	[M+2H]2+	250.71	C30H40O5	59	11b-hydroxypristimerin	Others	NA	4700.83	3152.94	5267.86	152.201	258.632	598.154	-3.70097
LC-MS	2021.35	2139.62	1359.32	1885.15	0.185869	17.767	[M+H]+	17.06	C21H42O4	60	1-Monostearin	Others	NA	335667	266147	185796	2050.12	2155.8	1902.44	-7.01055
LC-MS	912.967	940.571	758.06	957.374	0.102337	7.272	[M+2H]2+	16.24	C21H20O12	61	Isoquercitrin	Polyketides	NA	2150.29	1097.35	1442.02	31358.6	25317.8	31331.4	4.23008
LC-MS	8824.47	8353.58	7881.81	7616.57	0.0652115	7.28	[M+H]+	37.59	C16H14O6	62	Hesperetin	Polyketides	C01709	26369.4	27560.1	21222.8	232342	250087	245386	3.27568
LC-MS	115327	103965	100021	99520.7	0.0702201	7.214	[M+2H]2+	217.46	C15H10O6	63	Kaempferol	Polyketides	C05903	265464	275977	256661	896989	428342	695372	1.34021
LC-MS	216.007	190.355	178.104	305.716	0.259057	0.842	[M+H]+	31.91	C37H46O12	64	Agrimol B	Polyketides	NA	967.064	1879.21	1271.19	3319.7	2542.09	4241.03	1.29493
LC-MS	799.318	741.779	643.172	862.764	0.122386	1.602	[M+H]+	20.67	C24H26O13	65	Iridin	Polyketides	NA	18163.9	25089.5	32762.2	68803.4	60295.1	37185.4	1.12928
LC-MS	2048.7	2164.46	2043.76	2134.17	0.0289923	4.683	[M+H]+	6.12	C15H12O4	66	isoliquiritigenin	Polyketides	C08650	76278.9	80104.5	88243.6	22856.6	50577.3	24938.1	-1.31426
LC-MS	335.678	359.363	325.23	331.638	0.0440615	8.44	[M+H]+	10.87	C17H15O7+	67	Malvidin	Polyketides	C08716	22139.9	14712.7	13965.6	5932.44	5889.39	5782.85	-1.52939
LC-MS	2108.85	1984.83	1553.09	1825.86	0.128394	7.272	[M+2H]2+	132.6	C42H58O6	68	Fucoxanthin	Prenol Lipids	C08596	2122.91	2415.81	1748.46	74246.8	84015.2	73145.4	5.20188
LC-MS	10453.8	10020.9	8177.29	8413.88	0.122919	7.296	[M+2H]2+	167.75	C25H30O4	69	Bixin	Prenol Lipids	C08582	16236.9	12684.2	12171.3	266756	285672	289454	4.35668
LC-MS	1655.42	1705.36	882.072	1524.6	0.26417	7.333	[M+H]+	8.38	C22H35NO4	70	karakoline	Prenol Lipids	NA	3658.17	5075	6664.62	50469.1	50765.7	50807.7	3.30368
LC-MS	702.874	665.324	574.174	699.076	0.0906866	5.862	[M+2H]2+	29.26	C40H52O4	71	Astaxanthin	Prenol Lipids	C08580	3709.5	1154.16	513.504	6192.2	6225.55	4858.39	1.68386
LC-MS	103120	97724.4	99604.6	98121.7	0.0246406	7.825	[M+H]+	274.66	C19H30O5	72	Idebenone	Prenol Lipids	NA	257230	254282	228721	982347	483861	868578	1.65724
LC-MS	2059.37	1705.62	1927.61	1890.88	0.0770154	7.175	[M+H]+	6.96	C24H32O4	73	Megestrol Acetate	Sterol Lipids	C07120	17005.1	21562.5	15940.5	522579	158413	147781	3.92644
LC-MS	1517.57	1649.54	1557.92	1520.93	0.0393715	7.15	[M+H]+	4.1	C19H24O3	74	adrenosterone	Sterol Lipids	C05285	9585.95	12392.4	13557.5	76805.6	57521.5	54573	2.41028
LC-MS	194.688	147.122	184.961	196.125	0.126953	21.168	[M+H]+	5.68	C26H43NO5	75	glycoursodeoxycholic acid	Sterol Lipids	NA	2895.79	5189.13	2189.25	15266.7	9423.71	11300.9	1.80862
LC-MS	2176.45	2372.73	2140.08	1959.99	0.0782578	13.63	[M+H]+	30.23	C32H44O8	76	Cucurbitacin E	Sterol Lipids	C08797	41791.8	35225.1	49431.9	16967.9	19144	18639.3	-1.20759
LC-MS	1579.18	1563.54	1613.56	1699.38	0.0376007	17.267	[M+H]+	12.87	C27H42O3	77	Diosgenin	Sterol Lipids	C08898	167969	192562	142998	37459.1	25313	28296	-2.46706
						Class	Metabolite name	log2FC
						Carbohydrates	Asperuloside	4.30681
						Carbohydrates	Mannitol	3.69892
						Carbohydrates	Lotaustralin	1.00952
						Carbohydrates	4-Methylsulfinylbutyl Glucosinolate	-1.20961
						Carbohydrates	2-Phenylethyl B-D-Glucopyranoside	-1.76782
						Organic acids	Serine	1.90359
						Organic acids	Threonine	1.78767
						Organic acids	Proline	1.02168
						Organic acids	Succinic Acid	-1.22644
						Organic acids	Allysine	-1.893
						Organic acids	Fumaric Acid	-2.51784
						Organic acids	Taurine	-3.15677

## Sheet: Table S11_1
Supplemental Data 11. Metabolome analysis of local and systemic leaves of WT and glr3.3 glr3.6 plants after GPA feeding 0 or 3 days.
Differentially produced metabolites (DPMs) were selected by QC-RSD £ 30% and absolute values of log2 (fold change) ³1
The abundance of 58 DPMs in local leaves of WT
	Quanlity control				QC-relative standard deviation									WT local-control			WT local-GPA 3 days
	QC1	QC2	QC3	QC4	QC-RSD	Average Rt(min)	Adduct type	Formula	S/N average	Number	Metabolite name	Class	KEGG ID	replicate 1	replicate 2	replicate 3	replicate 1	replicate 2	replicate 3	log2FC
LC-MS	1460.53	1992.47	1635.25	1381.74	0.167853	3.106	[M+H]+	C13H14N2O	127.37	1	harmaline	Alkaloids	C06536	40763.9	22053.5	38008.7	1404.91	2015.84	1160.27	-4.46005
GC-MS	5702.52	3845.76	6130.66	4185.07	0.225548	23.107		C7H6O3	14.36	2	4-Hydroxybenzoic acid	Benzenoids	C00156	9076.7	6876.93	8410.37	62458.7	75537.9	98777.4	3.28069
GC-MS	2433.07	1835.66	2473.99	1585.68	0.211892	29.562		C6H12O6	136.66	3	Fructose	Carbohydrates	C02336	565324	132005	457417	3538.69	3514.75	4826.83	-6.60286
GC-MS	4062.28	2977.54	4119.35	2416.17	0.24666	29.872		C6H12O6	327.02	4	Glucose	Carbohydrates	C00221	1.50803e+06	1.45816e+06	1.54683e+06	23260.4	20434	23900.3	-6.06104
GC-MS	6824.67	5230.26	6720.77	4043.33	0.232375	30.228		C6H12O6	68.73	5	Galactose	Carbohydrates	C00984	62415.1	82410.4	54241.3	2953.9	1005.67	1507.76	-5.18627
GC-MS	48957.1	33455.7	37091.5	28034.9	0.240393	42.129		C12H22O11	3.82	6	Sucrose	Carbohydrates	C00089	13072	6888.72	12436.7	25066.7	25074.2	20987.4	1.13454
GC-MS	15487	10909.3	16197.9	8901.78	0.274679	30.533		C6H14O6	12.17	7	Mannitol	Carbohydrates	C00392	4606.59	3061.21	3184.22	69275.6	50958.9	62845.1	4.07644
GC-MS	575.093	406.149	600.556	403.178	0.214138	22.065		C4H8O5	6.36	8	Threonic acid	Carbohydrates	C01620	55010.2	31550.4	36443.3	2643.65	2999.77	4118.89	-3.65534
GC-MS	1256.23	986.954	1354.51	1015.47	0.156515	15.821		C3H6O4	13.98	9	Glyceric acid	Carbohydrates	C00258	56854.5	45803	46625.9	11854.9	9769.57	8301.67	-2.31857
GC-MS	8095.07	5321.36	8903.26	6085.17	0.236134	24.945		C5H12O5	14.49	10	Ribitol	Carbohydrates	C00474	2888.1	2784.16	4077.11	51275.5	32014.3	44225.4	3.70922
GC-MS	2917.85	2799.83	3217.75	2826.07	0.0652004	9.735		C2H2O4	25.92	11	Oxalic acid	Fatty Acyls	C00209	5618.37	6705.23	8185.7	28790.8	20862.9	22305.3	1.8109
GC-MS	11643.5	11309.9	13676.8	11139.4	0.0983924	12.081		C4H6O4	8.52	12	Methylmalonic acid	Fatty Acyls	C02170	2004.18	3107.21	1611.76	70254.9	81404.1	32402.8	4.77491
GC-MS	2232.95	1415.53	2228.61	1486.94	0.244984	25.849		C4H12N2	7.03	13	Putrescine	Fatty Acyls	C00134	14863.9	9807.09	12746	2050.8	2346.93	2534.9	-2.43222
GC-MS	1626.95	895.287	1071.35	1094.49	0.269673	35.785		C18H36O2	57.25	14	Stearic acid	Fatty Acyls	C01530	9620.42	11025	13595	912.63	827.13	1051.79	-3.61656
LC-MS	735.328	1067.92	604.726	861.118	0.241265	0.746	[M+H]+	C5H5N5	64.38	15	ADENINE	Nucleic acids	C00147	29197.7	29149.1	16596.1	1054.07	1136.93	1401.1	-4.38289
LC-MS	25403.8	22396.4	24988.5	24590.4	0.0550718	3.608	[M+H]+	C11H12N2O2	281.45	16	TRYPTOPHAN	Organic acids	C00078	13508.7	10909.5	19001.3	259066	248519	152396	3.92601
LC-MS	1058.09	1360.91	1253.78	1234.38	0.102284	0.73	[M+H]+	C6H12N2O4S2	225.44	17	Cystine	Organic acids	C00491	53016.5	56746.1	24885	2132.02	1378.82	1331.85	-4.79723
GC-MS	1955141	1853214	2020055	1899401	0.0372765	8.088		C3H6O3	156.49	18	Lactic acid	Organic acids	C00186	445447	826405	571089	1.74064e+07	1.40324e+07	1.12981e+07	4.5354
GC-MS	5252.1	4569.17	5698.98	4679.25	0.104201	12.441		C5H11NO2	48.37	19	Valine	Organic acids	C00183	5015.21	4028.98	4185.31	66831.8	40734.6	34729.9	3.42707
GC-MS	571843	518184	666654	534509	0.116062	13.585		C3H7NO3	51.59	20	L-Serine	Organic acids	C00065	146703	135101	231204	2.78082e+06	3.06005e+06	1.85241e+06	3.90654
GC-MS	4839.59	6578.85	6138.8	6038.65	0.12616	14.054		C6H13NO2	20.64	21	isoleucine	Organic acids	C00407	8940.62	7814.81	3676.65	53171.9	49347	45013.9	2.85213
GC-MS	154262	129481	174046	136103	0.13477	14.614		C4H9NO3	30.9	22	Threonine	Organic acids	C00188	117287	56722.8	140864	655663	573241	698850	2.61408
GC-MS	126185	107914	144314	110168	0.138113	14.641		C5H9NO2	47.89	23	Proline	Organic acids	C00148	12016	10111.1	11013.1	761212	809295	569406	6.01282
GC-MS	4504.6	3553.27	4877.54	3822.16	0.145353	14.958		C2H5NO2	18.4	24	Glycine	Organic acids	C00037	2194.74	2087.67	3015.73	23079.9	17248.8	19729.9	3.04077
GC-MS	12967	10310.9	14249.9	11058.2	0.147669	15.106		C4H6O4	116.62	25	Succinic acid	Organic acids	C00042	377786	284357	381624	88316.2	51932.5	65151.2	-2.34529
GC-MS	3209.12	2581.41	3545.06	2445.89	0.176541	18.238		C3H7NO2	6.94	26	b-Alanine	Organic acids	C00099	1738.73	922.544	1571.47	36319.3	46877.4	29400.7	4.73344
GC-MS	5419.12	3860.77	5853.85	4015.01	0.208599	21.065		C9H11NO2	21.78	27	Phenylalanine	Organic acids	C00079	842.727	523.086	655.452	32742.6	31840.1	35329	5.62732
GC-MS	7407.06	5162.22	7805.25	5549.82	0.20348	20.808		C4H7NO4	44.91	28	Aspartic acid	Organic acids	C00049	2183.71	1481.42	1082	37886.1	37833.8	29626.3	4.47194
GC-MS	10122.9	7630.19	11214.7	8169.81	0.180315	19.547		C5H8O5	5.15	29	Citramalic acid	Organic acids	C00815	18500.7	15393	17876.6	38610.2	51668	39363	1.32433
GC-MS	8134.05	5588.21	8463.62	6094.29	0.203697	20.857		C5H9NO4	243.36	30	Glutamic acid	Organic acids	C00025	1860.77	3332.23	1684.48	42565.2	39418	44125	4.19664
GC-MS	3572.19	2318.98	3478.18	2786.97	0.19551	20.034		C4H6O5	1675.52	31	Malic acid	Organic acids	C03668	1.46414e+06	7.60851e+06	1.01744e+07	58349	60025.8	80453.7	-6.59697
GC-MS	14351.7	8705.1	14870.5	10363.5	0.249795	26.7		C5H10N2O3	24.56	32	Glutamine	Organic acids	C00064	8324.12	7142.12	5418.13	77226.5	64335	63323.7	3.29432
GC-MS	7226.9	4134.49	7515	5048.23	0.276164	27.973		C6H8O7	1212.86	33	Citric acid	Organic acids	C00158	9.33131e+06	7.24419e+06	9.40836e+06	29628.9	33156.8	32206.7	-8.09559
LC-MS	251924	254486	256126	258213	0.0104106	3.742	[M+H]+	C9H10ClN5O2	5083.04	34	Imidacloprid	Organic nitrogen compounds	C11110	481740	214541	587540	2.44859e+06	1.35378e+06	1.35167e+06	2.00526
LC-MS	8766.14	9419.49	8890.41	9363.84	0.0362228	3.338	[M+H]+	C13H17NO2	236	35	Ritalinic acid	Organic nitrogen compounds	NA	4350.61	6010.55	5103.46	17019.8	40896.1	26050.8	2.44085
LC-MS	7836.95	8183.18	7624.55	8065.53	0.0312741	3.241	[M+H]+	C7H12O6	144.83	36	D-Quinic acid	Organic oxygen compounds	C00296	334225	127577	296018	79563.9	90302.7	76441.3	-1.62139
GC-MS	8473.02	6409.39	8314.86	4437.93	0.274356	33.626		C6H12O6	103.52	37	Inositol	Organic oxygen compounds	C00137	34698.9	27330.1	44579.6	1081.1	1521.83	1994.78	-4.53527
LC-MS	5043.34	4736.91	4983.37	4268.76	0.0740088	3.711	[M+H]+	C12H18N2O	79.83	38	Oxotremorine	Organoheterocyclic compounds	C17277	102624	137985	63206.1	4141.75	5348.3	4905.34	-4.39951
GC-MS	4939.68	2899.04	5010.03	3114.28	0.285683	28.572		C10H7N2	7.02	39	3-Indoleacetonitrile	Organoheterocyclic compounds	C02938	6596.07	5653.56	7147.38	55138.4	43739.2	34925.8	2.78621
LC-MS	14954.5	14975.4	15335.7	14905.4	0.01313	3.118	[M+H]+	C13H18O2	200.97	40	Ibuprofen	Polyketides	C01588	110889	36877.4	44124.8	110167	155344	121730	1.01294
LC-MS	3793.05	3999.7	5915.71	4140.44	0.219495	0.68	[M+H]+	C6H5NO2	81.36	41	NIACIN	Others	C00153	13426.3	10154.1	20578.7	1604.44	1140.04	935.42	-3.58497
LC-MS	13577.9	12898.5	11113.4	12641.8	0.0828846	0.894	[M+H]+	C5H7N3O4	135.13	42	Azaserine	Others	C19194	436633	488050	301325	112834	79367.9	95306.9	-2.09229
LC-MS	6788.12	7273.88	6969.27	7087.42	0.0290337	3.038	[M+H]+	C11H10O4	283.24	43	Citropen	Others	NA	42963.9	114260	82264.7	4029.03	4325.85	2148.54	-4.51103
LC-MS	23289.1	20370.3	22332	22027.8	0.0552155	3.669	[M+H]+	C14H11NO	345.33	44	10-methylacridone	Others	NA	9423.97	12658.8	9362.98	160729	178161	216660	4.14298
LC-MS	41040.7	39208.6	36272.8	40160.4	0.0528891	3.351	[M+H]+	C15H15NO2	574.73	45	n-methylflindersine	Others	NA	1260.38	3709.01	2510.12	49916.5	90920	77195.7	4.86545
LC-MS	3818.85	3144.4	3587.1	3384.59	0.0825267	1.068	[M+H]+	C8H14O2S2	117.9	46	5-(1,2-dithiolan-3-yl)pentanoic acid	Others	NA	43813.2	50540.2	96186.7	15919.1	32209.8	24585.8	-1.38978
LC-MS	3434.16	5393.84	4533.08	4073.82	0.18909	1.117	[M+H]+	C12H8O4	44.98	47	4-methoxy-7H-furo[3,2-g]chromen-7-one	Others	NA	12645	20030.8	18094.6	901.169	1309.43	1050.25	-3.96067
LC-MS	7597.18	9460.44	5751.02	7665.18	0.198819	4.765	[M+H]+	C11H8N2S	137.26	48	Camalexin	Others	NA	419051	702703	102669	19203.5	15033.6	14405.3	-4.65374
GC-MS	1714.12	1076.54	1679.51	1249.9	0.221264	22.792		C5H8O5	13.53	49	xylonolactone	Others	C02266	61721.3	61978.8	70066.6	3230.81	2624.27	3105.86	-4.43453
GC-MS	3881.05	2414.72	4189.48	2822.36	0.253734	26.894		C8H6O4	22.22	50	1,4-Benzenedicarboxylic acid	Others	C06337	4725.54	5714.2	5672.05	24042.6	21368.5	14224.8	1.88806
GC-MS	4824.09	3221.73	4777.76	3570.9	0.200945	20.614		C5H7NO3	1261.73	51	L-5-Oxoproline	Others	C01879	22441.4	17977.6	25431.6	1117.97	1099.76	2413	-3.82989
GC-MS	3726.27	2888.99	3738.6	3252.08	0.120512	13.852		C2H7NO	78.73	52	2-Aminoethanol	Others	C00189	2601.7	5015.83	3141.74	25045	28276	32620.5	2.99778
GC-MS	2425363	2370720	2650185	2454802	0.049168	8.789		C3H5O6P	4.18	53	enolpyruvate	Others	NA	17268.4	12075.1	17426.4	2.47796e+07	2.42065e+07	1.96197e+07	10.5185
GC-MS	726.217	593.313	569.361	373.894	0.256841	32.084		C16H32O2	222.66	54	Plamitic acid	Others	NA	2044.95	2304.41	2905.74	182.285	474.995	109.058	-3.24294
GC-MS	1619.87	1487.32	1029.53	1186.52	0.203318	29.669		C6H12O6	36.31	55	z hexose pertms	Others	NA	96280.2	45614.3	115030	13593.7	10610.6	9544.79	-2.92843
GC-MS	212148	172645	239595	183874	0.148649	15.258		C10H22O	15.58	56	TETRAHYDROLAVANDULOL	Others	NA	10798.3	10447.6	12004.9	1.28786e+06	1.3015e+06	947017	6.73274
GC-MS	33758.9	27366.1	38488.1	29069.4	0.15556	15.765		C10H14N2	359.89	57	2-(1-methyl-2-pyrrolidinyl)-pyridine	Others	NA	12666.9	15177	13661.1	174863	154193	130560	3.46907
GC-MS	2721.56	2457.82	3105.77	2478.93	0.111958	13.531		C9H18O	23.13	58	5-NONANONE	Others	NA	4931.58	5080.31	5658.49	130003	134179	124929	4.63407

## Sheet: Table S11_2
Supplemental Data 11. Metabolome analysis of local and systemic leaves of WT and glr3.3 glr3.6 plants after GPA feeding 0 or 3 days.
The abundance of 56 DPMs in local leaves of glr3.3 glr3.6
	Quanlity control				QC-relative standard deviation									glr3.3 glr3.6 local-control			glr3.3 glr3.6 local-GPA 3 days
	QC1	QC2	QC3	QC4	QC-RSD	Average Rt(min)	Adduct type	Formula	S/N average	Number	Metabolite name	Class	KEGG ID	replicate 1	replicate 2	replicate 3	replicate 1	replicate 2	replicate 3	log2FC
LC-MS	1460.53	1992.47	1635.25	1381.74	0.167853	3.106	[M+H]+	C13H14N2O	127.37	1	harmaline	Alkaloids	C06536	23055.3	18520.1	25132.1	5415.31	3915.25	3122.89	-2.4213
LC-MS	19151.1	9888.3	18772.1	14401.7	0.279574	3.089	[M+H]+	C15H14O3	357.83	2	Lapachol	Benzenoids	NA	14370	34702.2	26942.5	222588	374642	165055	3.32598
GC-MS	5702.52	3845.76	6130.66	4185.07	0.225548	23.107		C7H6O3	14.36	3	4-Hydroxybenzoic acid	Benzenoids	C00156	11297.8	11121.7	11354.7	31020.4	36148.2	39233	1.65553
GC-MS	7310.64	5636.89	7426.26	4435	0.231217	29.749		C6H14O6	19.08	4	L-Iditol	Carbohydrates	C01507	77885.9	87531	29995.4	147938	108753	155282	1.07603
GC-MS	2433.07	1835.66	2473.99	1585.68	0.211892	29.562		C6H12O6	136.66	5	Fructose	Carbohydrates	C02336	153085	167552	170427	9171.35	13202.8	10354.3	-3.90729
GC-MS	4062.28	2977.54	4119.35	2416.17	0.24666	29.872		C6H12O6	327.02	6	Glucose	Carbohydrates	C00221	3.28271e+06	5.36782e+06	1.43109e+06	25023.1	30899.6	20417.6	-7.04507
GC-MS	6824.67	5230.26	6720.77	4043.33	0.232375	30.228		C6H12O6	68.73	7	Galactose	Carbohydrates	C00984	606725	1.03241e+06	315568	3029.52	6797.15	6047.86	-6.94409
GC-MS	48957.1	33455.7	37091.5	28034.9	0.240393	42.129		C12H22O11	3.82	8	Sucrose	Carbohydrates	C00089	2276.07	4760.39	1745.15	11993.6	19615.3	30013.8	2.8109
GC-MS	15487	10909.3	16197.9	8901.78	0.274679	30.533		C6H14O6	12.17	9	Mannitol	Carbohydrates	C00392	1239.8	3992.58	5636.72	51877.8	67957.6	46582.4	3.93651
GC-MS	9563.49	6097.35	9359.02	5350.64	0.287218	31.984		C6H12O7	5.28	10	Gluconic acid	Carbohydrates	C00257	23561	20503	16746.4	5039.54	6452.84	7502.21	-1.67873
GC-MS	575.093	406.149	600.556	403.178	0.214138	22.065		C4H8O5	6.36	11	Threonic acid	Carbohydrates	C01620	86083.8	61677.7	38982.9	6978.16	5210.2	7124.51	-3.27343
GC-MS	1256.23	986.954	1354.51	1015.47	0.156515	15.821		C3H6O4	13.98	12	Glyceric acid	Carbohydrates	C00258	111940	80260.6	72592.9	8922.08	11580.6	6249.61	-3.30714
GC-MS	8095.07	5321.36	8903.26	6085.17	0.236134	24.945		C5H12O5	14.49	13	Ribitol	Carbohydrates	C00474	4157.29	6680.14	3818.93	30247.5	39840.9	19873.3	2.61778
GC-MS	11643.5	11309.9	13676.8	11139.4	0.0983924	12.081		C4H6O4	8.52	14	Methylmalonic acid	Fatty Acyls	C02170	5020.13	6705.71	7823.1	93658.2	129236	74068.5	3.92512
GC-MS	2232.95	1415.53	2228.61	1486.94	0.244984	25.849		C4H12N2	7.03	15	Putrescine	Fatty Acyls	C00134	29836.6	30986.4	20609.7	7217.65	10674.8	8568.31	-1.62175
GC-MS	1626.95	895.287	1071.35	1094.49	0.269673	35.785		C18H36O2	57.25	16	Stearic acid	Fatty Acyls	C01530	14462.6	27326.3	22314.9	3803.42	6905.37	14407	-1.35181
LC-MS	735.328	1067.92	604.726	861.118	0.241265	0.746	[M+H]+	C5H5N5	64.38	17	ADENINE	Nucleic acids	C00147	20090.6	30230.7	15606	2112.78	2072.87	3378.7	-3.12359
LC-MS	25403.8	22396.4	24988.5	24590.4	0.0550718	3.608	[M+H]+	C11H12N2O2	281.45	18	TRYPTOPHAN	Organic acids	C00078	9864.35	46951	25766.2	118392	163834	79968.7	2.13288
LC-MS	1058.09	1360.91	1253.78	1234.38	0.102284	0.73	[M+H]+	C6H12N2O4S2	225.44	19	Cystine	Organic acids	C00491	21656.4	30512	19188.3	739.581	1647.9	1014.49	-4.3906
GC-MS	1955141	1853214	2020055	1899401	0.0372765	8.088		C3H6O3	156.49	20	Lactic acid	Organic acids	C00186	502305	687815	1.37074e+06	1.21508e+07	1.51128e+07	1.34887e+07	3.99218
GC-MS	5252.1	4569.17	5698.98	4679.25	0.104201	12.441		C5H11NO2	48.37	21	Valine	Organic acids	C00183	8604.96	10213.5	8279.48	46876.8	60053	38883.3	2.42787
GC-MS	571843	518184	666654	534509	0.116062	13.585		C3H7NO3	51.59	22	L-Serine	Organic acids	C00065	705016	610907	734816	2.3283e+06	3.07751e+06	2.82737e+06	2.00531
GC-MS	4839.59	6578.85	6138.8	6038.65	0.12616	14.054		C6H13NO2	20.64	23	isoleucine	Organic acids	C00407	1228.69	1098.81	1978.57	45444	62343.8	60618.2	5.28942
GC-MS	126185	107914	144314	110168	0.138113	14.641		C5H9NO2	47.89	24	Proline	Organic acids	C00148	52237.1	32012.1	41295.6	532206	756062	769113	4.03453
GC-MS	4504.6	3553.27	4877.54	3822.16	0.145353	14.958		C2H5NO2	18.4	25	Glycine	Organic acids	C00037	2017.66	2410.13	1842.82	35579.4	20907.3	15268.9	3.51641
GC-MS	12967	10310.9	14249.9	11058.2	0.147669	15.106		C4H6O4	116.62	26	Succinic acid	Organic acids	C00042	499259	610989	402585	47368.5	51106.4	38588.5	-3.46434
GC-MS	3209.12	2581.41	3545.06	2445.89	0.176541	18.238		C3H7NO2	6.94	27	b-Alanine	Organic acids	C00099	2664.53	2457.63	1846.94	31872.1	23913.5	20497.8	3.45233
GC-MS	5419.12	3860.77	5853.85	4015.01	0.208599	21.065		C9H11NO2	21.78	28	Phenylalanine	Organic acids	C00079	994.654	1509.95	2184.17	18727.5	29308.1	25374.4	3.96869
GC-MS	7407.06	5162.22	7805.25	5549.82	0.20348	20.808		C4H7NO4	44.91	29	Aspartic acid	Organic acids	C00049	5162.69	2633.15	2714.18	27546.6	32805.2	30209.9	3.10714
GC-MS	10122.9	7630.19	11214.7	8169.81	0.180315	19.547		C5H8O5	5.15	30	Citramalic acid	Organic acids	C00815	20554	23657.4	19825.6	45944.8	45903	39422.7	1.03557
GC-MS	8134.05	5588.21	8463.62	6094.29	0.203697	20.857		C5H9NO4	243.36	31	Glutamic acid	Organic acids	C00025	1416.63	1213.55	4576.93	44673.6	72885.6	54740.8	4.57936
GC-MS	3572.19	2318.98	3478.18	2786.97	0.19551	20.034		C4H6O5	1675.52	32	Malic acid	Organic acids	C03668	1.69878e+07	1.78798e+07	1.71964e+07	17019.9	30460.5	29113.8	-9.40884
GC-MS	14351.7	8705.1	14870.5	10363.5	0.249795	26.7		C5H10N2O3	24.56	33	Glutamine	Organic acids	C00064	5014.21	6201.22	5411.6	62719.5	78688.9	60362	3.60111
GC-MS	7226.9	4134.49	7515	5048.23	0.276164	27.973		C6H8O7	1212.86	34	Citric acid	Organic acids	C00158	1.50181e+07	1.75292e+07	1.42862e+07	40995.5	68791.2	45906.7	-8.23269
LC-MS	8766.14	9419.49	8890.41	9363.84	0.0362228	3.338	[M+H]+	C13H17NO2	236	35	Ritalinic acid	Organic nitrogen compounds	NA	1720.76	1039.76	1940.58	25052.5	18084.5	19011	3.72464
LC-MS	7836.95	8183.18	7624.55	8065.53	0.0312741	3.241	[M+H]+	C7H12O6	144.83	36	D-Quinic acid	Organic oxygen compounds	C00296	155518	234322	138936	53256.6	66357.7	33199.3	-1.79088
GC-MS	8473.02	6409.39	8314.86	4437.93	0.274356	33.626		C6H12O6	103.52	37	Inositol	Organic oxygen compounds	C00137	51878	96405	62348.2	3673.49	5942.83	7206.77	-3.64621
LC-MS	5043.34	4736.91	4983.37	4268.76	0.0740088	3.711	[M+H]+	C12H18N2O	79.83	38	Oxotremorine	Organoheterocyclic compounds	C17277	15067.3	52355.9	37150.2	3551.52	4142.08	2300.87	-3.38724
GC-MS	4939.68	2899.04	5010.03	3114.28	0.285683	28.572		C10H7N2	7.02	39	3-Indoleacetonitrile	Organoheterocyclic compounds	C02938	5859.2	5497.68	7638.44	38105.1	49729.3	36026.2	2.705
LC-MS	3793.05	3999.7	5915.71	4140.44	0.219495	0.68	[M+H]+	C6H5NO2	81.36	40	NIACIN	Others	C00153	2908.99	1457.97	1545.16	673.602	782.079	417.029	-1.65855
LC-MS	6788.12	7273.88	6969.27	7087.42	0.0290337	3.038	[M+H]+	C11H10O4	283.24	41	Citropen	Others	NA	11304.9	16177.8	17677.7	1655.74	2281.77	1054.83	-3.17727
LC-MS	23289.1	20370.3	22332	22027.8	0.0552155	3.669	[M+H]+	C14H11NO	345.33	42	10-methylacridone	Others	NA	33131.7	47996.9	57421.9	117015	257546	98797.5	1.77252
LC-MS	41040.7	39208.6	36272.8	40160.4	0.0528891	3.351	[M+H]+	C15H15NO2	574.73	43	n-methylflindersine	Others	NA	2502.8	1905.02	2352.68	61931.3	125387	63084.3	5.21098
LC-MS	3434.16	5393.84	4533.08	4073.82	0.18909	1.117	[M+H]+	C12H8O4	44.98	44	4-methoxy-7H-furo[3,2-g]chromen-7-one	Others	NA	19801.3	20815.9	17917.6	1809.06	1670.31	1310.47	-3.61124
LC-MS	7597.18	9460.44	5751.02	7665.18	0.198819	4.765	[M+H]+	C11H8N2S	137.26	45	Camalexin	Others	NA	205006	183669	301218	11054.7	14700.8	20043.8	-3.91298
GC-MS	1714.12	1076.54	1679.51	1249.9	0.221264	22.792		C5H8O5	13.53	46	xylonolactone	Others	C02266	8682.87	11577.3	9717.85	1113.38	2030.92	1522.49	-2.6834
GC-MS	3881.05	2414.72	4189.48	2822.36	0.253734	26.894		C8H6O4	22.22	47	1,4-Benzenedicarboxylic acid	Others	C06337	1113.44	1417.57	1587.62	19519	26514.3	26111.2	4.13065
GC-MS	4824.09	3221.73	4777.76	3570.9	0.200945	20.614		C5H7NO3	1261.73	48	L-5-Oxoproline	Others	C01879	64487.2	72171.4	28017.2	4547.95	6645.74	9227.25	-3.01151
GC-MS	2328.59	1536.4	2142	1300.64	0.266724	30.684		C6H8O6	9.64	49	Ascorbic acid	Others	C01041	1423.31	1361.71	2588.05	2147.11	5612.07	6115.02	1.36859
GC-MS	3726.27	2888.99	3738.6	3252.08	0.120512	13.852		C2H7NO	78.73	50	2-Aminoethanol	Others	C00189	1580.3	2020.21	1034.89	6134.28	12908.6	9131.58	2.60362
GC-MS	2425363	2370720	2650185	2454802	0.049168	8.789		C3H5O6P	4.18	51	enolpyruvate	Others	NA	24789.2	22523.5	13730.4	2.1375e+07	2.98715e+07	1.8976e+07	10.1679
GC-MS	726.217	593.313	569.361	373.894	0.256841	32.084		C16H32O2	222.66	52	Plamitic acid	Others	NA	3161.6	6542.92	13586.8	565.659	1002.77	1242.17	-3.05084
GC-MS	1619.87	1487.32	1029.53	1186.52	0.203318	29.669		C6H12O6	36.31	53	z hexose pertms	Others	NA	52289.3	79798.2	43170.7	13576.5	14328.5	11442.6	-2.15513
GC-MS	212148	172645	239595	183874	0.148649	15.258		C10H22O	15.58	54	TETRAHYDROLAVANDULOL	Others	NA	15977.5	20178.1	6498.97	781546	973231	1.07539e+06	6.05204
GC-MS	33758.9	27366.1	38488.1	29069.4	0.15556	15.765		C10H14N2	359.89	55	2-(1-methyl-2-pyrrolidinyl)-pyridine	Others	NA	19733.8	29277.6	40647.7	195076	193213	105626	2.46174
GC-MS	2721.56	2457.82	3105.77	2478.93	0.111958	13.531		C9H18O	23.13	56	5-NONANONE	Others	NA	9669.55	1280.18	8418.88	207579	181166	171600	4.85452

## Sheet: Table S11_3
Supplemental Data 11. Metabolome analysis of local and systemic leaves of WT and glr3.3 glr3.6 plants after GPA feeding 0 or 3 days.
Venny analysis of DPMs in local leaves between WT and glr3.3 glr3.6
	WT local-GPA 3 days				glr3.3 glr3.6 local-GPA 3 days
	WT-3d-L (58)				glr3.3 glr3.6-3d-L (56)
	down-regulated (26)				down-regulated (25)
	Metabolite name	Class	log2FC		Metabolite name	Class	log2FC
	Citric acid	Organic acids	-8.09559		Malic acid	Organic acids	-9.40884
	Fructose	Carbohydrates	-6.60286		Citric acid	Organic acids	-8.23269
	Malic acid	Organic acids	-6.59697		Glucose	Carbohydrates	-7.04507					6 metabolites specfically regulated in WT-3d-L		52 metabolites co-regulated in WT-3d-L and glr-3d-L
	Glucose	Carbohydrates	-6.06104		Galactose	Carbohydrates	-6.94409					Imidacloprid	Organic nitrogen compounds	Ritalinic acid
	Galactose	Carbohydrates	-5.18627		Cystine	Organic acids	-4.3906					Ibuprofen	Polyketides	D-Quinic acid
	Cystine	Organic acids	-4.79723		Camalexin	Others	-3.91298					Azaserine	Others	Oxotremorine
	Camalexin	Others	-4.65374		Fructose	Carbohydrates	-3.90729					5-(1,2-dithiolan-3-yl)pentanoic acid	Others	TRYPTOPHAN
	Inositol	Organic oxygen compounds	-4.53527		Inositol	Organic oxygen compounds	-3.64621					Threonine	Organic acids	Cystine
	Citropen	Others	-4.51103		4-methoxy-7H-furo[3,2-g]chromen-7-one	Others	-3.61124					Oxalic acid	Fatty Acyls	harmaline
	harmaline	Alkaloids	-4.46005		Succinic acid	Organic acids	-3.46434							ADENINE
	xylonolactone	Others	-4.43453		Oxotremorine	Organoheterocyclic compounds	-3.38724							NIACIN
	Oxotremorine	Organoheterocyclic compounds	-4.39951		Glyceric acid	Carbohydrates	-3.30714							Citropen
	ADENINE	Nucleic acids	-4.38289		Threonic acid	Carbohydrates	-3.27343					4 metabolites specfically regulated in glr-3d-L		n-methylflindersine
	4-methoxy-7H-furo[3,2-g]chromen-7-one	Others	-3.96067		Citropen	Others	-3.17727					Lapachol	Benzenoids	4-methoxy-7H-furo[3,2-g]chromen-7-one
	L-5-Oxoproline	Others	-3.82989		ADENINE	Nucleic acids	-3.12359					L-Iditol	Carbohydrates	Camalexin
	Threonic acid	Carbohydrates	-3.65534		Plamitic acid	Others	-3.05084					Gluconic acid	Carbohydrates	4-Hydroxybenzoic acid
	Stearic acid	Fatty Acyls	-3.61656		L-5-Oxoproline	Others	-3.01151					Ascorbic acid	Others	3-Indoleacetonitrile
	NIACIN	Others	-3.58497		xylonolactone	Others	-2.6834							Inositol
	Plamitic acid	Others	-3.24294		harmaline	Alkaloids	-2.4213							Lactic acid
	z hexose pertms	Others	-2.92843		z hexose pertms	Others	-2.15513							Valine
	Putrescine	Fatty Acyls	-2.43222		D-Quinic acid	Organic oxygen compounds	-1.79088							L-Serine
	Succinic acid	Organic acids	-2.34529		Gluconic acid	Carbohydrates	-1.67873							isoleucine
	Glyceric acid	Carbohydrates	-2.31857		NIACIN	Others	-1.65855							Proline
	Azaserine	Others	-2.09229		Putrescine	Fatty Acyls	-1.62175							Glycine
	D-Quinic acid	Organic oxygen compounds	-1.62139		Stearic acid	Fatty Acyls	-1.35181							Succinic acid
	5-(1,2-dithiolan-3-yl)pentanoic acid	Others	-1.38978		up-regulated (31)									b-Alanine
	up-regulated (32)				Citramalic acid	Organic acids	1.03557							Phenylalanine
	Ibuprofen	Polyketides	1.01294		L-Iditol	Carbohydrates	1.07603							Aspartic acid
	Sucrose	Carbohydrates	1.13454		Ascorbic acid	Others	1.36859							Citramalic acid
	Citramalic acid	Organic acids	1.32433		4-Hydroxybenzoic acid	Benzenoids	1.65553							Glutamic acid
	Oxalic acid	Fatty Acyls	1.8109		10-methylacridone	Others	1.77252							Malic acid
	1,4-Benzenedicarboxylic acid	Others	1.88806		L-Serine	Organic acids	2.00531							Glutamine
	Imidacloprid	Organic nitrogen compounds	2.00526		TRYPTOPHAN	Organic acids	2.13288							Citric acid
	Ritalinic acid	Organic nitrogen compounds	2.44085		Valine	Organic acids	2.42787							Fructose
	Threonine	Organic acids	2.61408		2-(1-methyl-2-pyrrolidinyl)-pyridine	Others	2.46174							Glucose
	3-Indoleacetonitrile	Organoheterocyclic compounds	2.78621		2-Aminoethanol	Others	2.60362							Galactose
	isoleucine	Organic acids	2.85213		Ribitol	Carbohydrates	2.61778							Sucrose
	2-Aminoethanol	Others	2.99778		3-Indoleacetonitrile	Organoheterocyclic compounds	2.705							Mannitol
	Glycine	Organic acids	3.04077		Sucrose	Carbohydrates	2.8109							Threonic acid
	4-Hydroxybenzoic acid	Benzenoids	3.28069		Aspartic acid	Organic acids	3.10714							Glyceric acid
	Glutamine	Organic acids	3.29432		Lapachol	Benzenoids	3.32598							Ribitol
	Valine	Organic acids	3.42707		b-Alanine	Organic acids	3.45233							Methylmalonic acid
	2-(1-methyl-2-pyrrolidinyl)-pyridine	Others	3.46907		Glycine	Organic acids	3.51641							Putrescine
	Ribitol	Carbohydrates	3.70922		Glutamine	Organic acids	3.60111							Stearic acid
	L-Serine	Organic acids	3.90654		Ritalinic acid	Organic nitrogen compounds	3.72464							xylonolactone
	TRYPTOPHAN	Organic acids	3.92601		Methylmalonic acid	Fatty Acyls	3.92512							1,4-Benzenedicarboxylic acid
	Mannitol	Carbohydrates	4.07644		Mannitol	Carbohydrates	3.93651							L-5-Oxoproline
	10-methylacridone	Others	4.14298		Phenylalanine	Organic acids	3.96869							2-Aminoethanol
	Glutamic acid	Organic acids	4.19664		Lactic acid	Organic acids	3.99218							enolpyruvate
	Aspartic acid	Organic acids	4.47194		Proline	Organic acids	4.03453							Plamitic acid
	Lactic acid	Organic acids	4.5354		1,4-Benzenedicarboxylic acid	Others	4.13065							z hexose pertms
	5-NONANONE	Others	4.63407		Glutamic acid	Organic acids	4.57936							TETRAHYDROLAVANDULOL
	b-Alanine	Organic acids	4.73344		5-NONANONE	Others	4.85452							2-(1-methyl-2-pyrrolidinyl)-pyridine
	Methylmalonic acid	Fatty Acyls	4.77491		n-methylflindersine	Others	5.21098							5-NONANONE
	n-methylflindersine	Others	4.86545		isoleucine	Organic acids	5.28942							10-methylacridone
	Phenylalanine	Organic acids	5.62732		TETRAHYDROLAVANDULOL	Others	6.05204
	Proline	Organic acids	6.01282		enolpyruvate	Others	10.1679
	TETRAHYDROLAVANDULOL	Others	6.73274
	enolpyruvate	Others	10.5185

## Sheet: Table S11_4
Supplemental Data 11. Metabolome analysis of local and systemic leaves of WT and glr3.3 glr3.6 plants after GPA feeding 0 or 3 days.
The abundance of 58 DPMs in systemic leaves of WT
	Quanlity control				QC-relative standard deviation									WT systemic-control			WT systemic-GPA 3 days
	QC1	QC2	QC3	QC4	QC-RSD	Average Rt(min)	Adduct type	Formula	S/N average	Number	Metabolite name	Class	KEGG ID	replicate 1	replicate 2	replicate 3	replicate 1	replicate 2	replicate 3	log2FC
LC-MS	1460.53	1992.47	1635.25	1381.74	0.167853	3.106	[M+H]+	C13H14N2O	127.37	1	harmaline	Alkaloids	C06536	7021.23	5123.99	5873.81	350.524	319.673	517.818	-3.9229
LC-MS	19151.1	9888.3	18772.1	14401.7	0.279574	3.089	[M+H]+	C15H14O3	357.83	2	Lapachol	Benzenoids	NA	31041.3	47747.2	57524.2	75463.7	129336	115405	1.23207
GC-MS	5702.52	3845.76	6130.66	4185.07	0.225548	23.107		C7H6O3	14.36	3	4-Hydroxybenzoic acid	Benzenoids	C00156	27831.2	15143.4	19280.5	4447.92	6992.26	9512.76	-1.57104
GC-MS	7310.64	5636.89	7426.26	4435	0.231217	29.749		C6H14O6	19.08	4	L-Iditol	Carbohydrates	C01507	112416	121334	102611	11290.2	19819	32322	-2.40674
GC-MS	2433.07	1835.66	2473.99	1585.68	0.211892	29.562		C6H12O6	136.66	5	Fructose	Carbohydrates	C02336	272844	427736	600403	85053	73534.6	102154	-2.31891
GC-MS	4062.28	2977.54	4119.35	2416.17	0.24666	29.872		C6H12O6	327.02	6	Glucose	Carbohydrates	C00221	1.46833e+06	2.54283e+06	2.27201e+06	301748	533059	324355	-2.43841
GC-MS	6824.67	5230.26	6720.77	4043.33	0.232375	30.228		C6H12O6	68.73	7	Galactose	Carbohydrates	C00984	246508	443739	364968	54101.1	39541	73728.4	-2.65642
GC-MS	48957.1	33455.7	37091.5	28034.9	0.240393	42.129		C12H22O11	3.82	8	Sucrose	Carbohydrates	C00089	15007	15243.9	8402.61	27642.3	23713.4	44359.3	1.30815
GC-MS	15487	10909.3	16197.9	8901.78	0.274679	30.533		C6H14O6	12.17	9	Mannitol	Carbohydrates	C00392	5850.26	3701.28	1197.73	25523.5	51192.7	54564.1	3.61034
GC-MS	9563.49	6097.35	9359.02	5350.64	0.287218	31.984		C6H12O7	5.28	10	Gluconic acid	Carbohydrates	C00257	15940	11443	8542.4	686.059	988.234	653.991	-3.94766
GC-MS	575.093	406.149	600.556	403.178	0.214138	22.065		C4H8O5	6.36	11	Threonic acid	Carbohydrates	C01620	50731.8	50768.9	52181.9	3524.51	2970.61	2763.22	-4.05306
GC-MS	1256.23	986.954	1354.51	1015.47	0.156515	15.821		C3H6O4	13.98	12	Glyceric acid	Carbohydrates	C00258	79559.1	84204	82402.7	3280.73	5673.76	5855.08	-4.05503
GC-MS	8095.07	5321.36	8903.26	6085.17	0.236134	24.945		C5H12O5	14.49	13	Ribitol	Carbohydrates	C00474	2520.59	3364.76	3644.73	15076.3	66487.2	47570.7	3.76024
GC-MS	2917.85	2799.83	3217.75	2826.07	0.0652004	9.735		C2H2O4	25.92	14	Oxalic acid	Fatty Acyls	C00209	5490.47	5396.76	6241.3	19576.1	18901.5	17174.3	1.70003
GC-MS	11643.5	11309.9	13676.8	11139.4	0.0983924	12.081		C4H6O4	8.52	15	Methylmalonic acid	Fatty Acyls	C02170	1290.48	1702.54	1570.73	29528.5	39095.8	28882.9	4.41722
GC-MS	2232.95	1415.53	2228.61	1486.94	0.244984	25.849		C4H12N2	7.03	16	Putrescine	Fatty Acyls	C00134	12291.6	13527	15285.4	1323.32	2197.64	2996.18	-2.65697
GC-MS	1626.95	895.287	1071.35	1094.49	0.269673	35.785		C18H36O2	57.25	17	Stearic acid	Fatty Acyls	C01530	7380.84	11773.6	15767	772.305	955.795	1279.04	-3.53765
LC-MS	735.328	1067.92	604.726	861.118	0.241265	0.746	[M+H]+	C5H5N5	64.38	18	ADENINE	Nucleic acids	C00147	2606.62	1847.31	2323.42	431.035	705.09	514.949	-2.03732
LC-MS	25403.8	22396.4	24988.5	24590.4	0.0550718	3.608	[M+H]+	C11H12N2O2	281.45	19	TRYPTOPHAN	Organic acids	C00078	37928.5	30523.4	64238.7	142830	122760	188628	1.77532
LC-MS	1058.09	1360.91	1253.78	1234.38	0.102284	0.73	[M+H]+	C6H12N2O4S2	225.44	20	Cystine	Organic acids	C00491	22918	10373.7	14871.8	943.254	1614.54	1071.55	-3.73016
GC-MS	1955141	1853214	2020055	1899401	0.0372765	8.088		C3H6O3	156.49	21	Lactic acid	Organic acids	C00186	724757	278428	954556	3.71621e+06	8.54131e+06	1.03843e+07	3.53173
GC-MS	5252.1	4569.17	5698.98	4679.25	0.104201	12.441		C5H11NO2	48.37	22	Valine	Organic acids	C00183	6019.51	5207.85	4021.68	14771.2	20882.8	16553.7	1.77554
GC-MS	571843	518184	666654	534509	0.116062	13.585		C3H7NO3	51.59	23	L-Serine	Organic acids	C00065	80124.1	70128.6	68513	904355	844572	1.30321e+06	3.80236
GC-MS	4839.59	6578.85	6138.8	6038.65	0.12616	14.054		C6H13NO2	20.64	24	isoleucine	Organic acids	C00407	5995.11	6241.65	1955.42	15255.6	20456.7	16669.2	1.88396
GC-MS	154262	129481	174046	136103	0.13477	14.614		C4H9NO3	30.9	25	Threonine	Organic acids	C00188	201925	210245	84763.4	195731	536265	673581	1.50004
GC-MS	126185	107914	144314	110168	0.138113	14.641		C5H9NO2	47.89	26	Proline	Organic acids	C00148	14366.4	23994.6	13365.4	171012	125131	203074	3.2707
GC-MS	4504.6	3553.27	4877.54	3822.16	0.145353	14.958		C2H5NO2	18.4	27	Glycine	Organic acids	C00037	2010.67	2018.96	1974.78	17213.5	20553.9	19668.7	3.25786
GC-MS	12967	10310.9	14249.9	11058.2	0.147669	15.106		C4H6O4	116.62	28	Succinic acid	Organic acids	C00042	357006	460627	353441	35430.5	58446	56369.6	-2.96243
GC-MS	3209.12	2581.41	3545.06	2445.89	0.176541	18.238		C3H7NO2	6.94	29	b-Alanine	Organic acids	C00099	2706.41	2274.65	2640.65	15633	14146.5	15420.9	2.56815
GC-MS	5419.12	3860.77	5853.85	4015.01	0.208599	21.065		C9H11NO2	21.78	30	Phenylalanine	Organic acids	C00079	1122.82	869.419	744.866	13386.1	20657.3	23702.7	4.399
GC-MS	7407.06	5162.22	7805.25	5549.82	0.20348	20.808		C4H7NO4	44.91	31	Aspartic acid	Organic acids	C00049	1535.63	2765.07	3718.95	12976.4	12745.5	15456.8	2.36029
GC-MS	10122.9	7630.19	11214.7	8169.81	0.180315	19.547		C5H8O5	5.15	32	Citramalic acid	Organic acids	C00815	8385.67	11627.2	13551.2	50851.8	56023.9	37940.8	2.10923
GC-MS	8134.05	5588.21	8463.62	6094.29	0.203697	20.857		C5H9NO4	243.36	33	Glutamic acid	Organic acids	C00025	3706.18	3424.18	2934.38	17698.6	27563.5	26673.4	2.8374
GC-MS	3572.19	2318.98	3478.18	2786.97	0.19551	20.034		C4H6O5	1675.52	34	Malic acid	Organic acids	C03668	5.27527e+06	7.40232e+06	6.23331e+06	863145	1.0823e+06	914583	-2.72512
GC-MS	14351.7	8705.1	14870.5	10363.5	0.249795	26.7		C5H10N2O3	24.56	35	Glutamine	Organic acids	C00064	2394.14	3142.12	5299.97	29861.8	49059.6	42010.2	3.48026
GC-MS	7226.9	4134.49	7515	5048.23	0.276164	27.973		C6H8O7	1212.86	36	Citric acid	Organic acids	C00158	1.92784e+06	1.75261e+06	2.61656e+06	587100	628223	319201	-2.03688
LC-MS	251924	254486	256126	258213	0.0104106	3.742	[M+H]+	C9H10ClN5O2	5083.04	37	Imidacloprid	Organic nitrogen compounds	C11110	2.19602e+06	1.14043e+06	3.5169e+06	1.03661e+06	502023	956652	-1.4576
LC-MS	7836.95	8183.18	7624.55	8065.53	0.0312741	3.241	[M+H]+	C7H12O6	144.83	38	D-Quinic acid	Organic oxygen compounds	C00296	382225	109576	370881	32405.9	27078.2	25617.4	-3.34157
GC-MS	8473.02	6409.39	8314.86	4437.93	0.274356	33.626		C6H12O6	103.52	39	Inositol	Organic oxygen compounds	C00137	51621.9	81526.9	79414.2	3332.23	831.117	1227.24	-5.3013
LC-MS	5043.34	4736.91	4983.37	4268.76	0.0740088	3.711	[M+H]+	C12H18N2O	79.83	40	Oxotremorine	Organoheterocyclic compounds	C17277	182967	159588	72410.9	2471.65	2011.66	2242.84	-5.94707
LC-MS	14954.5	14975.4	15335.7	14905.4	0.01313	3.118	[M+H]+	C13H18O2	200.97	41	Ibuprofen	Polyketides	C01588	464483	248971	381465	50867.4	43675.8	46910.9	-2.95242
LC-MS	3793.05	3999.7	5915.71	4140.44	0.219495	0.68	[M+H]+	C6H5NO2	81.36	42	NIACIN	Others	C00153	1484.21	2163.86	1050.67	463.628	592.935	413.475	-1.67642
LC-MS	6788.12	7273.88	6969.27	7087.42	0.0290337	3.038	[M+H]+	C11H10O4	283.24	43	Citropen	Others	NA	23282.1	18073.9	13621	1060.09	712.07	1708.32	-3.98147
LC-MS	23289.1	20370.3	22332	22027.8	0.0552155	3.669	[M+H]+	C14H11NO	345.33	44	10-methylacridone	Others	NA	12390.4	10102.9	33282.7	70591.3	90796.6	82139.2	2.12637
LC-MS	41040.7	39208.6	36272.8	40160.4	0.0528891	3.351	[M+H]+	C15H15NO2	574.73	45	n-methylflindersine	Others	NA	30559.8	28606.2	33742.7	135095	126559	197285	2.30442
LC-MS	3434.16	5393.84	4533.08	4073.82	0.18909	1.117	[M+H]+	C12H8O4	44.98	46	4-methoxy-7H-furo[3,2-g]chromen-7-one	Others	NA	2356.2	1572.97	2378.12	805.409	700.438	905.913	-1.38693
LC-MS	7597.18	9460.44	5751.02	7665.18	0.198819	4.765	[M+H]+	C11H8N2S	137.26	47	Camalexin	Others	NA	59940.4	21551.5	32325.9	1602.87	1041.52	2004.47	-4.6137
GC-MS	1714.12	1076.54	1679.51	1249.9	0.221264	22.792		C5H8O5	13.53	48	xylonolactone	Others	C02266	25171.8	11751.7	15427.6	2397.73	4085.7	5541.07	-2.12224
GC-MS	4824.09	3221.73	4777.76	3570.9	0.200945	20.614		C5H7NO3	1261.73	49	L-5-Oxoproline	Others	C01879	41204.2	42615	46790.1	1296.32	1367.79	2817.77	-4.57444
GC-MS	863642	697879	990752	746465	0.158557	16.028		C3H6N2	13407.9	50	3-Aminopropionitrile	Others	C05670	6.79523e+06	1.04269e+07	8.16609e+06	733315	3.34674e+06	3.23782e+06	-1.79466
GC-MS	3726.27	2888.99	3738.6	3252.08	0.120512	13.852		C2H7NO	78.73	51	2-Aminoethanol	Others	C00189	1920.98	3055.52	3103.61	13420.3	24118.6	14236.9	2.67983
GC-MS	2425363	2370720	2650185	2454802	0.049168	8.789		C3H5O6P	4.18	52	enolpyruvate	Others	NA	12582.4	13707.8	10443.1	4.24671e+06	4.02274e+06	3.62232e+06	8.33866
GC-MS	726.217	593.313	569.361	373.894	0.256841	32.084		C16H32O2	222.66	53	Plamitic acid	Others	NA	1688.62	2662.94	3413.25	136.206	220.876	263.317	-3.64568
GC-MS	1619.87	1487.32	1029.53	1186.52	0.203318	29.669		C6H12O6	36.31	54	z hexose pertms	Others	NA	81839.1	109662	112225	1615.77	3118.37	2487.38	-5.39432
GC-MS	5768.44	3705.89	6055.47	4161.59	0.236264	25.316		C6H10O5	9.28	55	1,6-Anhydroglucose	Others	NA	82029.3	53199.4	74486.8	10845.8	22789.3	20321.7	-1.95856
GC-MS	212148	172645	239595	183874	0.148649	15.258		C10H22O	15.58	56	TETRAHYDROLAVANDULOL	Others	NA	9183.86	11280.7	11748.6	110364	184696	306890	4.22392
GC-MS	33758.9	27366.1	38488.1	29069.4	0.15556	15.765		C10H14N2	359.89	57	2-(1-methyl-2-pyrrolidinyl)-pyridine	Others	NA	7639.26	9481.43	11971.1	78947.5	90183.2	106429	3.24368
GC-MS	2721.56	2457.82	3105.77	2478.93	0.111958	13.531		C9H18O	23.13	58	5-NONANONE	Others	NA	4676.07	6049.57	6263.11	115915	131200	121493	4.43944

## Sheet: Table S11_5
Supplemental Data 11. Metabolome analysis of local and systemic leaves of WT and glr3.3 glr3.6 plants after GPA feeding 0 or 3 days.
The abundance of 34 DPMs in systemic leaves of glr3.3 glr3.6
	Quanlity control				QC-relative standard deviation									glr3.3 glr3.6 systemic-control			glr3.3 glr3.6 systemic-GPA 3 days
	QC1	QC2	QC3	QC4	QC-RSD	Average Rt(min)	Adduct type	Formula	S/N average	Number	Metabolite name	Class	KEGG ID	replicate 1	replicate 2	replicate 3	replicate 1	replicate 2	replicate 3	log2FC
LC-MS	1460.53	1992.47	1635.25	1381.74	0.167853	3.106	[M+H]+	C13H14N2O	127.37	1	harmaline	Alkaloids	C06536	2201.29	2300.92	1705.27	600.868	531.442	398.949	-2.01929
GC-MS	2433.07	1835.66	2473.99	1585.68	0.211892	29.562		C6H12O6	136.66	2	Fructose	Carbohydrates	C02336	169227	242256	288318	783964	656135	1.14238e+06	1.88374
GC-MS	6824.67	5230.26	6720.77	4043.33	0.232375	30.228		C6H12O6	68.73	3	Galactose	Carbohydrates	C00984	345237	527418	801210	1.71138e+06	2.56003e+06	1.05157e+06	1.66905
GC-MS	48957.1	33455.7	37091.5	28034.9	0.240393	42.129		C12H22O11	3.82	4	Sucrose	Carbohydrates	C00089	2974.69	1264.63	4078.11	54886.1	43586.4	11269.3	3.72183
GC-MS	9563.49	6097.35	9359.02	5350.64	0.287218	31.984		C6H12O7	5.28	5	Gluconic acid	Carbohydrates	C00257	496.644	538.931	601.306	4874.1	10766	16164.4	4.28021
GC-MS	2232.95	1415.53	2228.61	1486.94	0.244984	25.849		C4H12N2	7.03	6	Putrescine	Fatty Acyls	C00134	990.771	1735.36	1597.85	7061.56	6072.37	12305.9	2.55666
GC-MS	1626.95	895.287	1071.35	1094.49	0.269673	35.785		C18H36O2	57.25	7	Stearic acid	Fatty Acyls	C01530	792.336	288.669	1548.72	12607.8	14873.4	44206	4.76873
LC-MS	1058.09	1360.91	1253.78	1234.38	0.102284	0.73	[M+H]+	C6H12N2O4S2	225.44	8	Cystine	Organic acids	C00491	2710.2	1910.61	3037.13	13496.9	14251.7	19331.6	-2.65409
GC-MS	571843	518184	666654	534509	0.116062	13.585		C3H7NO3	51.59	9	L-Serine	Organic acids	C00065	3.08506e+06	1.89953e+06	5.41388e+06	2.56053e+06	1.30953e+06	1.22319e+06	-1.02972
GC-MS	126185	107914	144314	110168	0.138113	14.641		C5H9NO2	47.89	10	Proline	Organic acids	C00148	571698	361749	898655	285826	162890	305254	-1.28092
GC-MS	3572.19	2318.98	3478.18	2786.97	0.19551	20.034		C4H6O5	1675.52	11	Malic acid	Organic acids	C03668	1.36193e+06	1.45777e+06	964375	6.78611e+06	7.97388e+06	2.3728e+06	2.17875
LC-MS	735.328	1067.92	604.726	861.118	0.241265	0.746	[M+H]+	C5H5N5	64.38	12	ADENINE	Nucleic acids	C00147	2305.74	2811.52	2910.85	607.011	484.373	398.387	-2.42997
LC-MS	7836.95	8183.18	7624.55	8065.53	0.0312741	3.241	[M+H]+	C7H12O6	144.83	13	D-Quinic acid	Organic oxygen compounds	C00296	165003	136052	108611	17879.9	14892.7	18545.4	-2.99691
GC-MS	8473.02	6409.39	8314.86	4437.93	0.274356	33.626		C6H12O6	103.52	14	Inositol	Organic oxygen compounds	C00137	854.77	457.408	612.837	5547.05	5434.81	14358.1	3.71847
GC-MS	3770.76	2001.04	3358.34	2732.8	0.260244	27.728		C7H10O5	17.21	15	Shikimic acid	Organic oxygen compounds	C00493	3245.7	1408.08	2064.96	23938.6	35961.9	11907.6	3.41788
LC-MS	8766.14	9419.49	8890.41	9363.84	0.0362228	3.338	[M+H]+	C13H17NO2	236	16	Ritalinic acid	Organic nitrogen compounds	NA	12803.6	8629.93	14091.1	1635.99	713.577	3067.62	-2.71321
LC-MS	5043.34	4736.91	4983.37	4268.76	0.0740088	3.711	[M+H]+	C12H18N2O	79.83	17	Oxotremorine	Organoheterocyclic compounds	C17277	16774.8	13647.5	9082.19	1476.05	1114.37	1248.07	-3.36341
GC-MS	1418.81	1385.25	1409.18	1382.06	0.0128684	7.282		C8H13NOSi	352.23	18	Pyridine	Organoheterocyclic compounds	C00049	1003.79	1316.56	1886.4	10192.9	8906.54	13028.7	2.93306
LC-MS	14954.5	14975.4	15335.7	14905.4	0.01313	3.118	[M+H]+	C13H18O2	200.97	19	Ibuprofen	Polyketides	C01588	172996	149093	119760	27376.5	19103.5	19843.8	-2.73595
GC-MS	2285.22	2125.46	2009.19	2245.84	0.0576643	9.484		H3NO	31.66	20	Hydroxylamine	Homogeneous non-metal compounds	C00192	2710.2	1910.61	3037.13	13496.9	14251.7	19331.6	2.62009
LC-MS	3793.05	3999.7	5915.71	4140.44	0.219495	0.68	[M+H]+	C6H5NO2	81.36	21	NIACIN	Others	C00153	2340.5	1943.57	1834.3	339.541	211.255	286.027	-2.87015
LC-MS	6788.12	7273.88	6969.27	7087.42	0.0290337	3.038	[M+H]+	C11H10O4	283.24	22	Citropen	Others	NA	6543.99	3282.97	3055.89	667.571	753.025	437.971	-2.79319
LC-MS	3434.16	5393.84	4533.08	4073.82	0.18909	1.117	[M+H]+	C12H8O4	44.98	23	4-methoxy-7H-furo[3,2-g]chromen-7-one	Others	NA	2490.94	1710.36	2309.45	855.358	1034.07	1028.04	-1.15811
LC-MS	7597.18	9460.44	5751.02	7665.18	0.198819	4.765	[M+H]+	C11H8N2S	137.26	24	Camalexin	Others	NA	71900.2	90109.1	83020.8	1614.39	3118.46	2019.16	-5.1815
GC-MS	1714.12	1076.54	1679.51	1249.9	0.221264	22.792		C5H8O5	13.53	25	xylonolactone	Others	C02266	1506.11	2288.56	2610.2	37270.9	32551.7	93929.4	4.6762
GC-MS	3881.05	2414.72	4189.48	2822.36	0.253734	26.894		C8H6O4	22.22	26	1,4-Benzenedicarboxylic acid	Others	C06337	15320.9	17213.2	22705.3	10040.3	6721.73	9617.23	-1.0663
GC-MS	4824.09	3221.73	4777.76	3570.9	0.200945	20.614		C5H7NO3	1261.73	27	L-5-Oxoproline	Others	C01879	4528.39	6823.81	1035.95	10720.2	23141.6	17585.9	2.05415
GC-MS	2328.59	1536.4	2142	1300.64	0.266724	30.684		C6H8O6	9.64	28	Ascorbic acid	Others	C01041	162.719	696.517	1089.15	6265.42	9529.26	6448.92	3.51304
GC-MS	863642	697879	990752	746465	0.158557	16.028		C3H6N2	13407.9	29	3-Aminopropionitrile	Others	C05670	5.26894e+06	7.92492e+06	7.24648e+06	3.9747e+06	2.35768e+06	3.53641e+06	-1.05048
GC-MS	3726.27	2888.99	3738.6	3252.08	0.120512	13.852		C2H7NO	78.73	30	2-Aminoethanol	Others	C00189	698.676	942.031	1607.98	13263.9	15691.5	26140.4	4.08401
GC-MS	726.217	593.313	569.361	373.894	0.256841	32.084		C16H32O2	222.66	31	Plamitic acid	Others	NA	460.836	463.636	453.612	16784.9	23816.6	37299.3	5.8209
GC-MS	1619.87	1487.32	1029.53	1186.52	0.203318	29.669		C6H12O6	36.31	32	z hexose pertms	Others	NA	11622.2	4689.68	9795.77	3836.34	1920.28	3368.91	-1.5165
GC-MS	212148	172645	239595	183874	0.148649	15.258		C10H22O	15.58	33	TETRAHYDROLAVANDULOL	Others	NA	1.00314e+06	629843	1.53419e+06	413518	252487	476198	-1.47138
GC-MS	2721.56	2457.82	3105.77	2478.93	0.111958	13.531		C9H18O	23.13	34	5-NONANONE	Others	NA	13630.5	14883.4	13468.2	141944	99018.1	116149	3.08853

## Sheet: Table S11_6
Supplemental Data 11. Metabolome analysis of local and systemic leaves of WT and glr3.3 glr3.6 plants after GPA feeding 0 or 3 days.
Venny analysis of DPMs in systemic leaves between WT and glr3.3 glr3.6
	WT systemic-GPA 3 days				glr3.3 glr3.6 systemic-GPA 3 days
	WT-3d-S (58)				glr3.3 glr3.6-3d-S (34)
	down-regulated (31)				down-regulated (17)								30 metabolites specfically regulated in WT-3d-S
	Metabolite name	Class	log2FC		Metabolite name	Class	log2FC							TRYPTOPHAN	Organic acids		6 metabolites specfically regulated in glr-3d-S
	Malic acid	Organic acids	-2.72512		Camalexin	Others	-5.1815							b-Alanine	Organic acids		Ritalinic acid	Organic nitrogen compounds
	Fructose	Carbohydrates	-2.31891		Oxotremorine	Organoheterocyclic compounds	-3.36341							Lactic acid	Organic acids		Pyridine	Organoheterocyclic compounds
	Galactose	Carbohydrates	-2.65642		D-Quinic acid	Organic oxygen compounds	-2.99691							Valine	Organic acids		Shikimic acid	Organic oxygen compounds
	Citric acid	Organic acids	-2.03688		NIACIN	Others	-2.87015							isoleucine	Organic acids		Hydroxylamine	Homogeneous non-metal compounds
	Glucose	Carbohydrates	-2.43841		Citropen	Others	-2.79319							Threonine	Organic acids		1,4-Benzenedicarboxylic acid	Others
	Oxotremorine	Organoheterocyclic compounds	-5.94707		Ibuprofen	Polyketides	-2.73595							Glycine	Organic acids		Ascorbic acid	Others
	z hexose pertms	Others	-5.39432		Ritalinic acid	Organic nitrogen compounds	-2.71321							Succinic acid	Organic acids
	Inositol	Organic oxygen compounds	-5.3013		Cystine	Organic acids	-2.65409							Phenylalanine	Organic acids
	Camalexin	Others	-4.6137		ADENINE	Nucleic acids	-2.42997							Aspartic acid	Organic acids
	L-5-Oxoproline	Others	-4.57444		harmaline	Alkaloids	-2.01929							Citramalic acid	Organic acids
	Glyceric acid	Carbohydrates	-4.05503		z hexose pertms	Others	-1.5165							Glutamic acid	Organic acids
	Threonic acid	Carbohydrates	-4.05306		TETRAHYDROLAVANDULOL	Others	-1.47138							Glutamine	Organic acids		28 metabolites co-regulated in WT-3d-S and glr-3d-S
	Citropen	Others	-3.98147		Proline	Organic acids	-1.28092							Citric acid	Organic acids		Proline
	Gluconic acid	Carbohydrates	-3.94766		4-methoxy-7H-furo[3,2-g]chromen-7-one	Others	-1.15811							L-Iditol	Carbohydrates		D-Quinic acid
	harmaline	Alkaloids	-3.9229		1,4-Benzenedicarboxylic acid	Others	-1.0663							Glucose	Carbohydrates		Oxotremorine
	Cystine	Organic acids	-3.73016		3-Aminopropionitrile	Others	-1.05048							Mannitol	Carbohydrates		Ibuprofen
	Plamitic acid	Others	-3.64568		L-Serine	Organic acids	-1.02972							Threonic acid	Carbohydrates		Cystine
	Stearic acid	Fatty Acyls	-3.53765		up-regulated (17)									Glyceric acid	Carbohydrates		harmaline
	D-Quinic acid	Organic oxygen compounds	-3.34157		Galactose	Carbohydrates	1.66905							Ribitol	Carbohydrates		ADENINE
	Succinic acid	Organic acids	-2.96243		Fructose	Carbohydrates	1.88374							Imidacloprid	Organic nitrogen compounds		NIACIN
	Ibuprofen	Polyketides	-2.95242		L-5-Oxoproline	Others	2.05415							Lapachol	Benzenoids		Citropen
	Putrescine	Fatty Acyls	-2.65697		Malic acid	Organic acids	2.17875							4-Hydroxybenzoic acid	Benzenoids		4-methoxy-7H-furo[3,2-g]chromen-7-one
	L-Iditol	Carbohydrates	-2.40674		Putrescine	Fatty Acyls	2.55666							Oxalic acid	Fatty Acyls		Camalexin
	xylonolactone	Others	-2.12224		Hydroxylamine	Homogeneous non-metal compounds	2.62009							Methylmalonic acid	Fatty Acyls		Inositol
	ADENINE	Nucleic acids	-2.03732		Pyridine	Organoheterocyclic compounds	2.93306							enolpyruvate	Others		L-Serine
	1,6-Anhydroglucose	Others	-1.95856		5-NONANONE	Others	3.08853							1,6-Anhydroglucose	Others		Malic acid
	3-Aminopropionitrile	Others	-1.79466		Shikimic acid	Organic oxygen compounds	3.41788							2-(1-methyl-2-pyrrolidinyl)-pyridine	Others		Fructose
	NIACIN	Others	-1.67642		Ascorbic acid	Others	3.51304							10-methylacridone	Others		Galactose
	4-Hydroxybenzoic acid	Benzenoids	-1.57104		Inositol	Organic oxygen compounds	3.71847							n-methylflindersine	Others		Sucrose
	Imidacloprid	Organic nitrogen compounds	-1.4576		Sucrose	Carbohydrates	3.72183										Gluconic acid
	4-methoxy-7H-furo[3,2-g]chromen-7-one	Others	-1.38693		2-Aminoethanol	Others	4.08401										Putrescine
	up-regulated (27)				Gluconic acid	Carbohydrates	4.28021										Stearic acid
	Lapachol	Benzenoids	1.23207		xylonolactone	Others	4.6762										xylonolactone
	Sucrose	Carbohydrates	1.30815		Stearic acid	Fatty Acyls	4.76873										L-5-Oxoproline
	Threonine	Organic acids	1.50004		Plamitic acid	Others	5.8209										3-Aminopropionitrile
	Oxalic acid	Fatty Acyls	1.70003														2-Aminoethanol
	TRYPTOPHAN	Organic acids	1.77532														Plamitic acid
	Valine	Organic acids	1.77554														z hexose pertms
	isoleucine	Organic acids	1.88396														TETRAHYDROLAVANDULOL
	Citramalic acid	Organic acids	2.10923														5-NONANONE
	10-methylacridone	Others	2.12637
	n-methylflindersine	Others	2.30442
	Aspartic acid	Organic acids	2.36029
	b-Alanine	Organic acids	2.56815
	2-Aminoethanol	Others	2.67983
	Glutamic acid	Organic acids	2.8374
	2-(1-methyl-2-pyrrolidinyl)-pyridine	Others	3.24368
	Glycine	Organic acids	3.25786
	Proline	Organic acids	3.2707
	Glutamine	Organic acids	3.48026
	Lactic acid	Organic acids	3.53173
	Mannitol	Carbohydrates	3.61034
	Ribitol	Carbohydrates	3.76024
	L-Serine	Organic acids	3.80236
	TETRAHYDROLAVANDULOL	Others	4.22392
	Phenylalanine	Organic acids	4.399
	Methylmalonic acid	Fatty Acyls	4.41722
	5-NONANONE	Others	4.43944
	enolpyruvate	Others	8.33866

[truncated: 6 more sheets: Table S12_1, Table S12_2, Table S12_3, Table S12_4, Table S12_5, Table S12_6]
