# Supplementary material for: The glutamate receptor-like 3.3 and 3.6 mediate systemic resistance to insect herbivores in Arabidopsis
Source: J Exp Bot. 2022 Oct 10;73(22):7611–27. doi: 10.1093/jxb/erac399 (PMC9730813; doi:10.1093/jxb/erac399)
Supplement: erac399_suppl_Supplementary_Tables_S13-S15 [file erac399_suppl_supplementary_tables_s13-s15.xlsx]

## Sheet: Table S13_1
Supplemental Data 13. Metabolome analysis of DRMs of local and systemic leaves of WT and glr3.3 glr3.6 plants after GPA feeding 0 or 3 days.
The metabolome data of 34 DRMs (çWT log2FC- glr log2FCç³1) in the local leaves of glr3.3 glr3.6 compared with WT
	Quanlity control				QC-relative standard deviation									WT local-control			WT local-GPA 3 days			glr3.3 glr3.6 local-control			glr3.3 glr3.6 local-GPA 3 days
	QC1	QC2	QC3	QC4	QC-RSD	Average Rt(min)	Adduct type	Formula	S/N average	Metabolite name	Class	KEGG ID	Number	replicate 1	replicate 2	replicate 3	replicate 1	replicate 2	replicate 3	replicate 1	replicate 2	replicate 3	replicate 1	replicate 2	replicate 3	WT log2FC-glr log2FC
LC-MS	1460.53	1992.47	1635.25	1381.74	0.167853	3.106	[M+H]+	C13H14N2O	127.37	harmaline	Alkaloids	C06536	1	40763.9	22053.5	38008.7	1404.91	2015.84	1160.27	23055.3	18520.1	25132.1	5415.31	3915.25	3122.89	-2.03875
LC-MS	19151.1	9888.3	18772.1	14401.7	0.279574	3.089	[M+H]+	C15H14O3	357.83	Lapachol	Benzenoids	NA	2	117086	201814	241491	275233	164595	133184	14370	34702.2	26942.5	222588	374642	165055	-3.29385
GC-MS	5702.52	3845.76	6130.66	4185.07	0.225548	23.107		C7H6O3	14.36	4-Hydroxybenzoic acid	Benzenoids	C00156	3	9076.7	6876.93	8410.37	62458.7	75537.9	98777.4	11297.8	11121.7	11354.7	31020.4	36148.2	39233	1.62516
GC-MS	2433.07	1835.66	2473.99	1585.68	0.211892	29.562		C6H12O6	136.66	Fructose	Carbohydrates	C02336	4	565324	132005	457417	3538.69	3514.75	4826.83	153085	167552	170427	9171.35	13202.8	10354.3	-2.69557
GC-MS	6824.67	5230.26	6720.77	4043.33	0.232375	30.228		C6H12O6	68.73	Galactose	Carbohydrates	C00984	5	62415.1	82410.4	54241.3	2953.9	1005.67	1507.76	606725	1.03241e+06	315568	3029.52	6797.15	6047.86	1.75781
GC-MS	48957.1	33455.7	37091.5	28034.9	0.240393	42.129		C12H22O11	3.82	Sucrose	Carbohydrates	C00089	6	13072	6888.72	12436.7	25066.7	25074.2	20987.4	2276.07	4760.39	1745.15	11993.6	19615.3	30013.8	-1.67636
GC-MS	9563.49	6097.35	9359.02	5350.64	0.287218	31.984		C6H12O7	5.28	Gluconic acid	Carbohydrates	C00257	7	17953.9	16084.9	16962.4	13037.2	15423.3	28110.7	23561	20503	16746.4	5039.54	6452.84	7502.21	1.82826
GC-MS	8095.07	5321.36	8903.26	6085.17	0.236134	24.945		C5H12O5	14.49	Ribitol	Carbohydrates	C00474	8	2888.1	2784.16	4077.11	51275.5	32014.3	44225.4	4157.29	6680.14	3818.93	30247.5	39840.9	19873.3	1.09143
GC-MS	2917.85	2799.83	3217.75	2826.07	0.0652004	9.735		C2H2O4	25.92	Oxalic acid	Fatty Acyls	C00209	9	5618.37	6705.23	8185.7	28790.8	20862.9	22305.3	18696.5	10948.6	28516	16435.9	25768.5	16285.5	1.80277
GC-MS	1626.95	895.287	1071.35	1094.49	0.269673	35.785		C18H36O2	57.25	Stearic acid	Fatty Acyls	C01530	10	9620.42	11025	13595	912.63	827.13	1051.79	14462.6	27326.3	22314.9	3803.42	6905.37	14407	-2.26474
LC-MS	735.328	1067.92	604.726	861.118	0.241265	0.746	[M+H]+	C5H5N5	64.38	ADENINE	Nucleic acids	C00147	11	29197.7	29149.1	16596.1	1054.07	1136.93	1401.1	20090.6	30230.7	15606	2112.78	2072.87	3378.7	-1.2593
LC-MS	25403.8	22396.4	24988.5	24590.4	0.0550718	3.608	[M+H]+	C11H12N2O2	281.45	TRYPTOPHAN	Organic acids	C00078	12	13508.7	10909.5	19001.3	259066	248519	152396	9864.35	46951	25766.2	118392	163834	79968.7	1.79314
GC-MS	571843	518184	666654	534509	0.116062	13.585		C3H7NO3	51.59	L-Serine	Organic acids	C00065	13	146703	135101	231204	2.78082e+06	3.06005e+06	1.85241e+06	705016	610907	734816	2.3283e+06	3.07751e+06	2.82737e+06	1.90124
GC-MS	4839.59	6578.85	6138.8	6038.65	0.12616	14.054		C6H13NO2	20.64	isoleucine	Organic acids	C00407	14	8940.62	7814.81	3676.65	53171.9	49347	45013.9	1228.69	1098.81	1978.57	45444	62343.8	60618.2	-2.4373
GC-MS	154262	129481	174046	136103	0.13477	14.614		C4H9NO3	30.9	Threonine	Organic acids	C00188	15	117287	56722.8	140864	655663	573241	698850	326913	339333	709274	789659	918389	723142	1.79239
GC-MS	126185	107914	144314	110168	0.138113	14.641		C5H9NO2	47.89	Proline	Organic acids	C00148	16	12016	10111.1	11013.1	761212	809295	569406	52237.1	32012.1	41295.6	532206	756062	769113	1.97829
GC-MS	12967	10310.9	14249.9	11058.2	0.147669	15.106		C4H6O4	116.62	Succinic acid	Organic acids	C00042	17	377786	284357	381624	88316.2	51932.5	65151.2	499259	610989	402585	47368.5	51106.4	38588.5	1.11905
GC-MS	3209.12	2581.41	3545.06	2445.89	0.176541	18.238		C3H7NO2	6.94	b-Alanine	Organic acids	C00099	18	1738.73	922.544	1571.47	36319.3	46877.4	29400.7	2664.53	2457.63	1846.94	31872.1	23913.5	20497.8	1.28111
GC-MS	5419.12	3860.77	5853.85	4015.01	0.208599	21.065		C9H11NO2	21.78	Phenylalanine	Organic acids	C00079	19	842.727	523.086	655.452	32742.6	31840.1	35329	994.654	1509.95	2184.17	18727.5	29308.1	25374.4	1.65863
GC-MS	7407.06	5162.22	7805.25	5549.82	0.20348	20.808		C4H7NO4	44.91	Aspartic acid	Organic acids	C00049	20	2183.71	1481.42	1082	37886.1	37833.8	29626.3	5162.69	2633.15	2714.18	27546.6	32805.2	30209.9	1.3648
GC-MS	3572.19	2318.98	3478.18	2786.97	0.19551	20.034		C4H6O5	1675.52	Malic acid	Organic acids	C03668	21	1.46414e+06	7.60851e+06	1.01744e+07	58349	60025.8	80453.7	1.69878e+07	1.78798e+07	1.71964e+07	17019.9	30460.5	29113.8	2.81187
LC-MS	251924	254486	256126	258213	0.0104106	3.742	[M+H]+	C9H10ClN5O2	5083.04	Imidacloprid	Organic nitrogen compounds	C11110	22	481740	214541	587540	2.44859e+06	1.35378e+06	1.35167e+06	1.67378e+06	2.76855e+06	1.24636e+06	2.29628e+06	1.97885e+06	1.89931e+06	1.88705
LC-MS	8766.14	9419.49	8890.41	9363.84	0.0362228	3.338	[M+H]+	C13H17NO2	236	Ritalinic acid	Organic nitrogen compounds	NA	23	4350.61	6010.55	5103.46	17019.8	40896.1	26050.8	1720.76	1039.76	1940.58	25052.5	18084.5	19011	-1.28379
LC-MS	5043.34	4736.91	4983.37	4268.76	0.0740088	3.711	[M+H]+	C12H18N2O	79.83	Oxotremorine	Organoheterocyclic compounds	C17277	24	102624	137985	63206.1	4141.75	5348.3	4905.34	15067.3	52355.9	37150.2	3551.52	4142.08	2300.87	-1.01227
GC-MS	1418.81	1385.25	1409.18	1382.06	0.0128684	7.282		C8H13NOSi	352.23	Pyridine	Organoheterocyclic compounds	C00049	25	3542.07	3758.74	4686.77	2963.18	2681.38	3089.67	5665.89	7548.35	1498.61	5454.22	11080.8	6595.78	-1.10953
LC-MS	3793.05	3999.7	5915.71	4140.44	0.219495	0.68	[M+H]+	C6H5NO2	81.36	NIACIN	Others	C00153	26	13426.3	10154.1	20578.7	1604.44	1140.04	935.42	2908.99	1457.97	1545.16	673.602	782.079	417.029	-1.92642
LC-MS	13577.9	12898.5	11113.4	12641.8	0.0828846	0.894	[M+H]+	C5H7N3O4	135.13	Azaserine	Others	C19194	27	436633	488050	301325	112834	79367.9	95306.9	142089	161998	154430	103356	106160	74408.2	-1.40082
LC-MS	6788.12	7273.88	6969.27	7087.42	0.0290337	3.038	[M+H]+	C11H10O4	283.24	Citropen	Others	NA	28	42963.9	114260	82264.7	4029.03	4325.85	2148.54	11304.9	16177.8	17677.7	1655.74	2281.77	1054.83	-1.33375
LC-MS	23289.1	20370.3	22332	22027.8	0.0552155	3.669	[M+H]+	C14H11NO	345.33	10-methylacridone	Others	NA	29	9423.97	12658.8	9362.98	160729	178161	216660	33131.7	47996.9	57421.9	117015	257546	98797.5	2.37046
LC-MS	3818.85	3144.4	3587.1	3384.59	0.0825267	1.068	[M+H]+	C8H14O2S2	117.9	5-(1,2-dithiolan-3-yl)pentanoic acid	Others	NA	30	43813.2	50540.2	96186.7	15919.1	32209.8	24585.8	26455.2	27462.6	31773.4	38749.6	39611.8	20965.2	-1.60281
GC-MS	1714.12	1076.54	1679.51	1249.9	0.221264	22.792		C5H8O5	13.53	xylonolactone	Others	C02266	31	61721.3	61978.8	70066.6	3230.81	2624.27	3105.86	8682.87	11577.3	9717.85	1113.38	2030.92	1522.49	-1.75112
GC-MS	3881.05	2414.72	4189.48	2822.36	0.253734	26.894		C8H6O4	22.22	1,4-Benzenedicarboxylic acid	Others	C06337	32	4725.54	5714.2	5672.05	24042.6	21368.5	14224.8	1113.44	1417.57	1587.62	19519	26514.3	26111.2	-2.24259
GC-MS	2328.59	1536.4	2142	1300.64	0.266724	30.684		C6H8O6	9.64	Ascorbic acid	Others	C01041	33	1035.34	1173.39	1011.16	1011.95	1385.89	1685.48	1423.31	1361.71	2588.05	2147.11	5612.07	6115.02	-1.02585
GC-MS	33758.9	27366.1	38488.1	29069.4	0.15556	15.765		C10H14N2	359.89	2-(1-methyl-2-pyrrolidinyl)-pyridine	Others	NA	34	12666.9	15177	13661.1	174863	154193	130560	19733.8	29277.6	40647.7	195076	193213	105626	1.00733

## Sheet: Table S13_2
Supplemental Data 13. Metabolome analysis of DRMs of local and systemic leaves of WT and glr3.3 glr3.6 plants after GPA feeding 0 or 3 days.
The KEGG enrichment of 34 DRMs analyzed by MetaboAnalyst 5.0
Blue boxes highlight pathway was significantly affected metabolic pathway (impacts > 0.2 or P<0.05). Green boxes highlight pathway was enriched from both local and systemic groups.
	Total	Expected	Hits	Raw p	-log10 P	Holm adjust	FDR	Impact
Aminoacyl-tRNA biosynthesis	46	0.83749	7	9.6381e-06	5.016	0.00092526	0.00092526	0.11111
Glycine, serine and threonine metabolism	33	0.60081	4	0.0024884	2.6041	0.23639	0.11944	0.30168
Cyanoamino acid metabolism	29	0.52798	3	0.014351	1.8431	1	0.34442	0
Glyoxylate and dicarboxylate metabolism	29	0.52798	3	0.014351	1.8431	1	0.34442	0.01798
Nicotinate and nicotinamide metabolism	13	0.23668	2	0.022011	1.6574	1	0.4226	0.0202
Sulfur metabolism	15	0.2731	2	0.028974	1.538	1	0.46358	0.03315
beta-Alanine metabolism	18	0.32771	2	0.040828	1.389	1	0.55993	0.25397
Valine, leucine and isoleucine biosynthesis	22	0.40054	2	0.05896	1.2294	1	0.56601	0
Phenylalanine, tyrosine and tryptophan biosynthesis	22	0.40054	2	0.05896	1.2294	1	0.56601	0.0015
Alanine, aspartate and glutamate metabolism	22	0.40054	2	0.05896	1.2294	1	0.56601	0.1259
Indole alkaloid biosynthesis	4	0.072825	1	0.07093	1.1492	1	0.61903	0
Galactose metabolism	27	0.49157	2	0.084764	1.0718	1	0.67811	0.04252
Glucosinolate biosynthesis	65	1.1834	3	0.11122	0.9538	1	0.82135	0
Monobactam biosynthesis	8	0.14565	1	0.137	0.86327	1	0.87682	0
Tropane, piperidine and pyridine alkaloid biosynthesis	8	0.14565	1	0.137	0.86327	1	0.87682	0
Lysine biosynthesis	9	0.16386	1	0.1528	0.81588	1	0.9168	0
Phenylalanine metabolism	11	0.20027	1	0.18356	0.73621	1	1	0.47059
Cysteine and methionine metabolism	46	0.83749	2	0.2031	0.69228	1	1	0
Sphingolipid metabolism	17	0.30951	1	0.26953	0.56939	1	1	0
Butanoate metabolism	17	0.30951	1	0.26953	0.56939	1	1	0
Ascorbate and aldarate metabolism	18	0.32771	1	0.28299	0.54823	1	1	0
Arginine biosynthesis	18	0.32771	1	0.28299	0.54823	1	1	0
Pentose phosphate pathway	19	0.34592	1	0.2962	0.52841	1	1	0
Propanoate metabolism	20	0.36413	1	0.30918	0.50979	1	1	0
Citrate cycle (TCA cycle)	20	0.36413	1	0.30918	0.50979	1	1	0.0401
Carbon fixation in photosynthetic organisms	21	0.38233	1	0.32193	0.49224	1	1	0
Zeatin biosynthesis	21	0.38233	1	0.32193	0.49224	1	1	0
Biosynthesis of unsaturated fatty acids	22	0.40054	1	0.33445	0.47566	1	1	0
Starch and sucrose metabolism	22	0.40054	1	0.33445	0.47566	1	1	0.0889
Pantothenate and CoA biosynthesis	23	0.41875	1	0.34675	0.45998	1	1	0.08423
Tryptophan metabolism	28	0.50978	1	0.40504	0.3925	1	1	0.12037
Arginine and proline metabolism	34	0.61902	1	0.46839	0.32939	1	1	0.06623
Valine, leucine and isoleucine degradation	37	0.67363	1	0.49758	0.30314	1	1	0
Pyrimidine metabolism	38	0.69184	1	0.50696	0.29503	1	1	0
Phenylpropanoid biosynthesis	46	0.83749	1	0.57617	0.23945	1	1	0
Amino sugar and nucleotide sugar metabolism	50	0.91032	1	0.60717	0.21669	1	1	0
Fatty acid biosynthesis	56	1.0196	1	0.64961	0.18735	1	1	0
Purine metabolism	63	1.147	1	0.69355	0.15892	1	1	0

## Sheet: Table S13_3
Supplemental Data 13. Metabolome analysis of DRMs of local and systemic leaves of WT and glr3.3 glr3.6 plants after GPA feeding 0 or 3 days.
The metabolome data of 57 DRMs (çWT log2FC- glr log2FCç³1) in the systemic leaves of glr3.3 glr3.6 compared with WT
	Quanlity control				QC-relative standard deviation									WT systemic-control			WT systemic-GPA 3 days			glr3.3 glr3.6 systemic-control			glr3.3 glr3.6 systemic-GPA 3 days
	QC1	QC2	QC3	QC4	QC-RSD	Average Rt(min)	Adduct type	Formula	S/N average	Metabolite name	Class	KEGG ID	Number	replicate 1	replicate 2	replicate 3	replicate 1	replicate 2	replicate 3	replicate 1	replicate 2	replicate 3	replicate 1	replicate 2	replicate 3	WT log2FC-glr log2FC
LC-MS	1460.53	1992.47	1635.25	1381.74	0.167853	3.106	[M+H]+	C13H14N2O	127.37	harmaline	Alkaloids	C06536	1	7021.23	5123.99	5873.81	350.524	319.673	517.818	2201.29	2300.92	1705.27	600.868	531.442	398.949	-1.90361
GC-MS	5702.52	3845.76	6130.66	4185.07	0.225548	23.107		C7H6O3	14.36	4-Hydroxybenzoic acid	Benzenoids	C00156	2	27831.2	15143.4	19280.5	4447.92	6992.26	9512.76	11785.6	16305.4	19369.8	10760.5	4865.56	64697.6	-2.33013
GC-MS	7310.64	5636.89	7426.26	4435	0.231217	29.749		C6H14O6	19.08	L-Iditol	Carbohydrates	C01507	3	112416	121334	102611	11290.2	19819	32322	24801.9	42163.3	34958.3	43016.6	18506.2	34225.6	-2.31657
GC-MS	2433.07	1835.66	2473.99	1585.68	0.211892	29.562		C6H12O6	136.66	Fructose	Carbohydrates	C02336	4	272844	427736	600403	85053	73534.6	102154	169227	242256	288318	783964	656135	1.14238e+06	-4.20265
GC-MS	4062.28	2977.54	4119.35	2416.17	0.24666	29.872		C6H12O6	327.02	Glucose	Carbohydrates	C00221	5	1.46833e+06	2.54283e+06	2.27201e+06	301748	533059	324355	1.44244e+06	2.02963e+06	2.07261e+06	1.72556e+06	1.01352e+06	1.82226e+06	-2.15677
GC-MS	6824.67	5230.26	6720.77	4043.33	0.232375	30.228		C6H12O6	68.73	Galactose	Carbohydrates	C00984	6	246508	443739	364968	54101.1	39541	73728.4	345237	527418	801210	1.71138e+06	2.56003e+06	1.05157e+06	-4.32547
GC-MS	48957.1	33455.7	37091.5	28034.9	0.240393	42.129		C12H22O11	3.82	Sucrose	Carbohydrates	C00089	7	15007	15243.9	8402.61	27642.3	23713.4	44359.3	2974.69	1264.63	4078.11	54886.1	43586.4	11269.3	-2.41369
GC-MS	15487	10909.3	16197.9	8901.78	0.274679	30.533		C6H14O6	12.17	Mannitol	Carbohydrates	C00392	8	5850.26	3701.28	1197.73	25523.5	51192.7	54564.1	95734.4	100969	113879	50969	33515.3	82496.9	4.50564
GC-MS	9563.49	6097.35	9359.02	5350.64	0.287218	31.984		C6H12O7	5.28	Gluconic acid	Carbohydrates	C00257	9	15940	11443	8542.4	686.059	988.234	653.991	496.644	538.931	601.306	4874.1	10766	16164.4	-8.22787
GC-MS	575.093	406.149	600.556	403.178	0.214138	22.065		C4H8O5	6.36	Threonic acid	Carbohydrates	C01620	10	50731.8	50768.9	52181.9	3524.51	2970.61	2763.22	2946.03	9499.32	9837.14	9521.24	8220.15	10378.8	-4.38876
GC-MS	1256.23	986.954	1354.51	1015.47	0.156515	15.821		C3H6O4	13.98	Glyceric acid	Carbohydrates	C00258	11	79559.1	84204	82402.7	3280.73	5673.76	5855.08	9444.11	13194.3	11155.9	6978.47	4240.25	39994.5	-4.65477
GC-MS	8095.07	5321.36	8903.26	6085.17	0.236134	24.945		C5H12O5	14.49	Ribitol	Carbohydrates	C00474	12	2520.59	3364.76	3644.73	15076.3	66487.2	47570.7	76184.5	122020	92568.4	57685.1	31844.9	64179.1	4.67993
GC-MS	2917.85	2799.83	3217.75	2826.07	0.0652004	9.735		C2H2O4	25.92	Oxalic acid	Fatty Acyls	C00209	13	5490.47	5396.76	6241.3	19576.1	18901.5	17174.3	14071.5	20560.3	23457.7	24132	14228.1	33259.3	1.39796
GC-MS	11643.5	11309.9	13676.8	11139.4	0.0983924	12.081		C4H6O4	8.52	Methylmalonic acid	Fatty Acyls	C02170	14	1290.48	1702.54	1570.73	29528.5	39095.8	28882.9	26782.1	42724.7	47383.3	10318.1	19248.6	39829.5	5.16944
GC-MS	2232.95	1415.53	2228.61	1486.94	0.244984	25.849		C4H12N2	7.03	Putrescine	Fatty Acyls	C00134	15	12291.6	13527	15285.4	1323.32	2197.64	2996.18	990.771	1735.36	1597.85	7061.56	6072.37	12305.9	-5.21362
GC-MS	1626.95	895.287	1071.35	1094.49	0.269673	35.785		C18H36O2	57.25	Stearic acid	Fatty Acyls	C01530	16	7380.84	11773.6	15767	772.305	955.795	1279.04	792.336	288.669	1548.72	12607.8	14873.4	44206	-8.30638
LC-MS	1058.09	1360.91	1253.78	1234.38	0.102284	0.73	[M+H]+	C6H12N2O4S2	225.44	Cystine	Organic acids	C00491	17	22918	10373.7	14871.8	943.254	1614.54	1071.55	12961.7	6999.18	10364.2	2313.56	917.474	1586.66	-1.07607
GC-MS	12967	10310.9	14249.9	11058.2	0.147669	15.106		C4H6O4	116.62	Succinic acid	Organic acids	C00042	18	357006	460627	353441	35430.5	58446	56369.6	73793.9	100573	111956	73059	42137.2	64047.6	-2.28671
GC-MS	3572.19	2318.98	3478.18	2786.97	0.19551	20.034		C4H6O5	1675.52	Malic acid	Organic acids	C03668	19	5.27527e+06	7.40232e+06	6.23331e+06	863145	1.0823e+06	914583	1.36193e+06	1.45777e+06	964375	6.78611e+06	7.97388e+06	2.3728e+06	-4.90387
GC-MS	7226.9	4134.49	7515	5048.23	0.276164	27.973		C6H8O7	1212.86	Citric acid	Organic acids	C00158	20	1.92784e+06	1.75261e+06	2.61656e+06	587100	628223	319201	3.08133e+06	6.05183e+06	5.0055e+06	2.57987e+06	8.31987e+06	6.23006e+06	-2.31374
LC-MS	25403.8	22396.4	24988.5	24590.4	0.0550718	3.608	[M+H]+	C11H12N2O2	281.45	TRYPTOPHAN	Organic acids	C00078	21	37928.5	30523.4	64238.7	142830	122760	188628	123597	119741	88115.2	191097	88796.5	183903	1.29063
GC-MS	1955141	1853214	2020055	1899401	0.0372765	8.088		C3H6O3	156.49	Lactic acid	Organic acids	C00186	22	724757	278428	954556	3.71621e+06	8.54131e+06	1.03843e+07	8594500	1.65945e+07	1.05033e+07	3.17595e+07	1.72982e+07	1.24489e+07	2.7466
GC-MS	5252.1	4569.17	5698.98	4679.25	0.104201	12.441		C5H11NO2	48.37	Valine	Organic acids	C00183	23	6019.51	5207.85	4021.68	14771.2	20882.8	16553.7	66164.5	45783.5	39341.7	27342.1	19377.9	95152.8	1.86826
GC-MS	571843	518184	666654	534509	0.116062	13.585		C3H7NO3	51.59	L-Serine	Organic acids	C00065	24	80124.1	70128.6	68513	904355	844572	1.30321e+06	3.08506e+06	1.89953e+06	5.41388e+06	2.56053e+06	1.30953e+06	1.22319e+06	4.83207
GC-MS	4839.59	6578.85	6138.8	6038.65	0.12616	14.054		C6H13NO2	20.64	isoleucine	Organic acids	C00407	25	5995.11	6241.65	1955.42	15255.6	20456.7	16669.2	19649.7	35539.6	29826.5	20225.9	16887.4	25358.7	2.32848
GC-MS	154262	129481	174046	136103	0.13477	14.614		C4H9NO3	30.9	Threonine	Organic acids	C00188	26	201925	210245	84763.4	195731	536265	673581	681216	1.23468e+06	1.10353e+06	813083	631302	886306	1.87355
GC-MS	126185	107914	144314	110168	0.138113	14.641		C5H9NO2	47.89	Proline	Organic acids	C00148	27	14366.4	23994.6	13365.4	171012	125131	203074	571698	361749	898655	285826	162890	305254	4.55161
GC-MS	4504.6	3553.27	4877.54	3822.16	0.145353	14.958		C2H5NO2	18.4	Glycine	Organic acids	C00037	28	2010.67	2018.96	1974.78	17213.5	20553.9	19668.7	16398.6	27108.1	41762.5	28177.6	12415.8	66792	2.92516
GC-MS	3209.12	2581.41	3545.06	2445.89	0.176541	18.238		C3H7NO2	6.94	b-Alanine	Organic acids	C00099	29	2706.41	2274.65	2640.65	15633	14146.5	15420.9	19363.5	20802.9	18360.2	20409.3	8913.7	14849.1	2.9741
GC-MS	5419.12	3860.77	5853.85	4015.01	0.208599	21.065		C9H11NO2	21.78	Phenylalanine	Organic acids	C00079	30	1122.82	869.419	744.866	13386.1	20657.3	23702.7	21008.7	29681.2	46685.1	28768.4	16199.8	15991.3	5.0747
GC-MS	7407.06	5162.22	7805.25	5549.82	0.20348	20.808		C4H7NO4	44.91	Aspartic acid	Organic acids	C00049	31	1535.63	2765.07	3718.95	12976.4	12745.5	15456.8	34149.2	27455.2	61930.7	27624.3	15355.1	37736.9	2.97428
GC-MS	10122.9	7630.19	11214.7	8169.81	0.180315	19.547		C5H8O5	5.15	Citramalic acid	Organic acids	C00815	32	8385.67	11627.2	13551.2	50851.8	56023.9	37940.8	59610.9	92164.3	71027.7	41643.6	23897.9	48812.4	3.0715
GC-MS	8134.05	5588.21	8463.62	6094.29	0.203697	20.857		C5H9NO4	243.36	Glutamic acid	Organic acids	C00025	33	3706.18	3424.18	2934.38	17698.6	27563.5	26673.4	38474.1	56077.8	48158.4	23477	100480	69887.6	2.39559
GC-MS	14351.7	8705.1	14870.5	10363.5	0.249795	26.7		C5H10N2O3	24.56	Glutamine	Organic acids	C00064	34	2394.14	3142.12	5299.97	29861.8	49059.6	42010.2	60970.3	75752.8	95556.1	54225.9	90475.7	83287.5	3.50715
LC-MS	251924	254486	256126	258213	0.0104106	3.742	[M+H]+	C9H10ClN5O2	5083.04	Imidacloprid	Organic nitrogen compounds	C11110	35	2.19602e+06	1.14043e+06	3.5169e+06	1.03661e+06	502023	956652	1.56474e+06	1.76909e+06	1.55015e+06	1.75122e+06	815099	1.39873e+06	-1.15688
LC-MS	8766.14	9419.49	8890.41	9363.84	0.0362228	3.338	[M+H]+	C13H17NO2	236	Ritalinic acid	Organic nitrogen compounds	NA	36	7665.33	9019.24	6707.67	6104.69	8086.87	5342.55	12803.6	8629.93	14091.1	1635.99	713.577	3067.62	2.45317
GC-MS	8473.02	6409.39	8314.86	4437.93	0.274356	33.626		C6H12O6	103.52	Inositol	Organic oxygen compounds	C00137	37	51621.9	81526.9	79414.2	3332.23	831.117	1227.24	854.77	457.408	612.837	5547.05	5434.81	14358.1	-9.01978
GC-MS	3770.76	2001.04	3358.34	2732.8	0.260244	27.728		C7H10O5	17.21	Shikimic acid	Organic oxygen compounds	C00493	38	1919.87	2019.41	2239.82	2074.92	2631.9	3276.62	3245.7	1408.08	2064.96	23938.6	35961.9	11907.6	-3.04827
LC-MS	5043.34	4736.91	4983.37	4268.76	0.0740088	3.711	[M+H]+	C12H18N2O	79.83	Oxotremorine	Organoheterocyclic compounds	C17277	39	182967	159588	72410.9	2471.65	2011.66	2242.84	16774.8	13647.5	9082.19	1476.05	1114.37	1248.07	-2.58366
GC-MS	1418.81	1385.25	1409.18	1382.06	0.0128684	7.282		C8H13NOSi	352.23	Pyridine	Organoheterocyclic compounds	C00049	40	3616.37	3910.46	4362.44	3982.47	4378.91	4214.16	1003.79	1316.56	1886.4	10192.9	8906.54	13028.7	-2.8521
GC-MS	2285.22	2125.46	2009.19	2245.84	0.0576643	9.484		H3NO	31.66	Hydroxylamine	Homogeneous non-metal compounds	C00192	41	2603.33	2070.81	2470.86	3801.41	4034.53	5019.56	2710.2	1910.61	3037.13	13496.9	14251.7	19331.6	-1.77272
LC-MS	3793.05	3999.7	5915.71	4140.44	0.219495	0.68	[M+H]+	C6H5NO2	81.36	NIACIN	Others	C00153	42	1484.21	2163.86	1050.67	463.628	592.935	413.475	2340.5	1943.57	1834.3	339.541	211.255	286.027	1.19373
LC-MS	6788.12	7273.88	6969.27	7087.42	0.0290337	3.038	[M+H]+	C11H10O4	283.24	Citropen	Others	NA	43	23282.1	18073.9	13621	1060.09	712.07	1708.32	6543.99	3282.97	3055.89	667.571	753.025	437.971	-1.18828
LC-MS	23289.1	20370.3	22332	22027.8	0.0552155	3.669	[M+H]+	C14H11NO	345.33	10-methylacridone	Others	NA	44	12390.4	10102.9	33282.7	70591.3	90796.6	82139.2	53476.7	102875	47431.8	99227	52452	71341.9	1.99623
LC-MS	41040.7	39208.6	36272.8	40160.4	0.0528891	3.351	[M+H]+	C15H15NO2	574.73	n-methylflindersine	Others	NA	45	30559.8	28606.2	33742.7	135095	126559	197285	234290	215170	130102	233133	101790	499009	1.77945
GC-MS	1714.12	1076.54	1679.51	1249.9	0.221264	22.792		C5H8O5	13.53	xylonolactone	Others	C02266	46	25171.8	11751.7	15427.6	2397.73	4085.7	5541.07	1506.11	2288.56	2610.2	37270.9	32551.7	93929.4	-6.79844
GC-MS	3881.05	2414.72	4189.48	2822.36	0.253734	26.894		C8H6O4	22.22	1,4-Benzenedicarboxylic acid	Others	C06337	47	2546.22	2906.59	4339.2	4464.56	5057.53	8605.7	15320.9	17213.2	22705.3	10040.3	6721.73	9617.23	1.95482
GC-MS	4824.09	3221.73	4777.76	3570.9	0.200945	20.614		C5H7NO3	1261.73	L-5-Oxoproline	Others	C01879	48	41204.2	42615	46790.1	1296.32	1367.79	2817.77	4528.39	6823.81	1035.95	10720.2	23141.6	17585.9	-6.62859
GC-MS	2328.59	1536.4	2142	1300.64	0.266724	30.684		C6H8O6	9.64	Ascorbic acid	Others	C01041	49	878.719	997.371	1014.97	666.373	1237.84	2232.66	162.719	696.517	1089.15	6265.42	9529.26	6448.92	-2.9961
GC-MS	3726.27	2888.99	3738.6	3252.08	0.120512	13.852		C2H7NO	78.73	2-Aminoethanol	Others	C00189	50	1920.98	3055.52	3103.61	13420.3	24118.6	14236.9	698.676	942.031	1607.98	13263.9	15691.5	26140.4	-1.40418
GC-MS	2425363	2370720	2650185	2454802	0.049168	8.789		C3H5O6P	4.18	enolpyruvate	Others	NA	51	12582.4	13707.8	10443.1	4.24671e+06	4.02274e+06	3.62232e+06	8.00341e+06	1.05453e+07	1.18993e+07	5.33264e+06	4.96068e+06	2.24885e+07	8.23211
GC-MS	726.217	593.313	569.361	373.894	0.256841	32.084		C16H32O2	222.66	Plamitic acid	Others	NA	52	1688.62	2662.94	3413.25	136.206	220.876	263.317	460.836	463.636	453.612	16784.9	23816.6	37299.3	-9.46659
GC-MS	1619.87	1487.32	1029.53	1186.52	0.203318	29.669		C6H12O6	36.31	z hexose pertms	Others	NA	53	81839.1	109662	112225	1615.77	3118.37	2487.38	11622.2	4689.68	9795.77	3836.34	1920.28	3368.91	-3.87783
GC-MS	5768.44	3705.89	6055.47	4161.59	0.236264	25.316		C6H10O5	9.28	1,6-Anhydroglucose	Others	NA	54	82029.3	53199.4	74486.8	10845.8	22789.3	20321.7	20443.2	29869.7	32431.3	21275.2	12524.2	44296.5	-1.87514
GC-MS	212148	172645	239595	183874	0.148649	15.258		C10H22O	15.58	TETRAHYDROLAVANDULOL	Others	NA	55	9183.86	11280.7	11748.6	110364	184696	306890	1.00314e+06	629843	1.53419e+06	413518	252487	476198	5.6953
GC-MS	33758.9	27366.1	38488.1	29069.4	0.15556	15.765		C10H14N2	359.89	2-(1-methyl-2-pyrrolidinyl)-pyridine	Others	NA	56	7639.26	9481.43	11971.1	78947.5	90183.2	106429	72297.1	115526	194303	84744.7	152333	77367.1	3.52493
GC-MS	2721.56	2457.82	3105.77	2478.93	0.111958	13.531		C9H18O	23.13	5-NONANONE	Others	NA	57	4676.07	6049.57	6263.11	115915	131200	121493	13630.5	14883.4	13468.2	141944	99018.1	116149	1.35091

## Sheet: Table S13_4
Supplemental Data 13. Metabolome analysis of DRMs of local and systemic leaves of WT and glr3.3 glr3.6 plants after GPA feeding 0 or 3 days.
The KEGG enrichment of 57 DRMs analyzed by MetaboAnalyst 5.0
Pink boxes highlight pathway was significantly affected metabolic pathway (impacts > 0.2 or P<0.05). Green boxes highlight pathway was enriched from both local and systemic groups.
	Total	Expected	Hits	Raw p	-log10 P	Holm adjust	FDR	Impact
Aminoacyl-tRNA biosynthesis	46	1.4268	11	4.4407e-08	7.3525	4.2631e-06	4.2631e-06	0.11111
Glyoxylate and dicarboxylate metabolism	29	0.89953	8	1.2075e-06	5.9181	0.00011471	5.7958e-05	0.22451
Glycine, serine and threonine metabolism	33	1.0236	6	0.000376	3.4248	0.035344	0.012032	0.53598
Alanine, aspartate and glutamate metabolism	22	0.6824	4	0.0039386	2.4047	0.36629	0.094527	0.64388
Glutathione metabolism	26	0.80647	4	0.007349	2.1338	0.67611	0.1411	0.13362
Cyanoamino acid metabolism	29	0.89953	4	0.010906	1.9623	0.99245	0.1745	0
Arginine biosynthesis	18	0.55833	3	0.016446	1.7839	1	0.22554	0.08544		The venny analysis of KEGG items between local and systemic metabolites
Valine, leucine and isoleucine biosynthesis	22	0.6824	3	0.028463	1.5457	1	0.3036	0
Phenylalanine, tyrosine and tryptophan biosynthesis	22	0.6824	3	0.028463	1.5457	1	0.3036	0.08158
Galactose metabolism	27	0.83749	3	0.048542	1.3139	1	0.44498	0.04252
Nitrogen metabolism	12	0.37222	2	0.050987	1.2925	1	0.44498	0
Nicotinate and nicotinamide metabolism	13	0.40324	2	0.059089	1.2285	1	0.47271	0.0202
Sulfur metabolism	15	0.46527	2	0.076498	1.1164	1	0.56088	0.03315
Arginine and proline metabolism	34	1.0546	3	0.085507	1.068	1	0.56088	0.219
Butanoate metabolism	17	0.52731	2	0.095307	1.0209	1	0.56088	0
Valine, leucine and isoleucine degradation	37	1.1477	3	0.10418	0.98224	1	0.56088	0.00991
Ascorbate and aldarate metabolism	18	0.55833	2	0.10516	0.97813	1	0.56088	0
beta-Alanine metabolism	18	0.55833	2	0.10516	0.97813	1	0.56088	0.25397
Indole alkaloid biosynthesis	4	0.12407	1	0.11853	0.92616	1	0.5989	0
Citrate cycle (TCA cycle)	20	0.62036	2	0.12565	0.90082	1	0.60314	0.15581
Glucosinolate biosynthesis	65	2.0162	4	0.13874	0.85779	1	0.63426	0
Pantothenate and CoA biosynthesis	23	0.71342	2	0.15796	0.80144	1	0.6893	0.08423
Cysteine and methionine metabolism	46	1.4268	3	0.16839	0.77368	1	0.70286	0
Glycolysis / Gluconeogenesis	26	0.80647	2	0.19166	0.71748	1	0.76662	0.00038
Monobactam biosynthesis	8	0.24815	1	0.22329	0.65114	1	0.82444	0
Tropane, piperidine and pyridine alkaloid biosynthesis	8	0.24815	1	0.22329	0.65114	1	0.82444	0
Lysine biosynthesis	9	0.27916	1	0.24751	0.60641	1	0.88003	0
Phenylalanine metabolism	11	0.3412	1	0.29376	0.53201	1	1	0.47059
Pyrimidine metabolism	38	1.1787	2	0.33136	0.4797	1	1	0
Sphingolipid metabolism	17	0.52731	1	0.41645	0.38044	1	1	0
Pentose phosphate pathway	19	0.58935	1	0.45251	0.34438	1	1	0
Propanoate metabolism	20	0.62036	1	0.46971	0.32817	1	1	0
Carbon fixation in photosynthetic organisms	21	0.65138	1	0.48638	0.31302	1	1	0
Glycerolipid metabolism	21	0.65138	1	0.48638	0.31302	1	1	0.00426
Pyruvate metabolism	22	0.6824	1	0.50254	0.29883	1	1	0
Thiamine metabolism	22	0.6824	1	0.50254	0.29883	1	1	0
Biosynthesis of unsaturated fatty acids	22	0.6824	1	0.50254	0.29883	1	1	0
Starch and sucrose metabolism	22	0.6824	1	0.50254	0.29883	1	1	0.0889
Phosphatidylinositol signaling system	26	0.80647	1	0.56235	0.24999	1	1	0.03285
Inositol phosphate metabolism	28	0.86851	1	0.58956	0.22947	1	1	0.10251
Tryptophan metabolism	28	0.86851	1	0.58956	0.22947	1	1	0.12037
Glycerophospholipid metabolism	37	1.1477	1	0.69287	0.15935	1	1	0.00947
Phenylpropanoid biosynthesis	46	1.4268	1	0.77059	0.11318	1	1	0
Porphyrin and chlorophyll metabolism	48	1.4889	1	0.78505	0.1051	1	1	0
Amino sugar and nucleotide sugar metabolism	50	1.5509	1	0.79861	0.097663	1	1	0
Fatty acid biosynthesis	56	1.737	1	0.83448	0.078586	1	1	0
Purine metabolism	63	1.9541	1	0.86847	0.061247	1	1	0

## Sheet: Table S14_1
Supplemental Data 14. Metabolome analysis of DRMs of local and systemic leaves of WT and glr3.3 glr3.6 plants after W+OS treated 0 or 2 days.
The metabolome data of 107 DRMs (çWT log2FC- glr log2FCç³1) in the local leaves of glr3.3 glr3.6 compared with WT
	Quanlity control				QC-relative standard deviation									WT local-control			WT local-W+OS 2 days			glr3.3 glr3.6 local-control			glr3.3 glr3.6 local-W+OS 2 days
	QC1	QC2	QC3	QC4	QC-RSD	Average Rt(min)	Adduct type	Formula	S/N average	Metabolite name	Class	KEGG ID	Number	replicate 1	replicate 2	replicate 3	replicate 1	replicate 2	replicate 3	replicate 1	replicate 2	replicate 3	replicate 1	replicate 2	replicate 3	WT log2FC-glr log2FC
LC-MS	1601.15	1504.11	1352.6	1226.16	0.116348	16.423	[M+H]+	C20H16N2O4	5.69	Camptothecin	Alkaloids	NA	1	38407.7	41192.9	33550.4	202345	139412	98089.2	26495.7	36462.3	37320	33626.4	35091.4	33564.7	1.93019
LC-MS	571.554	471.478	519.346	482.052	0.0884879	1.368	[M+H]+	C29H40N2O4	7.38	emetine	Alkaloids	C09421	2	7210.17	10519.9	8808.93	16090.1	15372.1	14998.8	5020.94	5736.07	6677.16	18712.7	22798.5	21539.9	-1.0467
LC-MS	2110.11	1678.65	1334.62	1708.95	0.185744	7.284	[M+H]+	C27H39NO3	16.18	Jervine	Alkaloids	NA	3	3038.71	1682.18	2806.93	12140.5	9507.2	10754	3886.76	3928.92	5176.78	49816.2	47444.7	40642.6	-1.30215
LC-MS	5378.65	5044.99	4014.05	5443.25	0.132975	17.861	[M+H]+	C24H38O4	38.51	Dioctyl Phthalate	Benzenoids	NA	4	131866	167814	119653	3.35835e+06	2.76826e+06	2.05069e+06	151533	152623	7944.01	527886	478870	388083	2.12544
LC-MS	513.455	405.793	400.404	492.545	0.128789	4.32	[M+H]+	C34H42N2O4	15.2	belladonnine	Benzenoids	NA	5	4080.2	2652.75	4455.75	19953.6	16591	21148.1	1755.28	2844.42	1427.19	48794.4	37084.9	38801.6	-2.00434
LC-MS	98521.9	93923.1	72661.1	83240	0.132658	2.545	[M+H]+	C9H9NO3	310.21	Hippuric acid	Benzenoids	C01586	6	179936	195033	255928	3.12844e+06	8.88525e+06	6.0232e+06	272202	303524	444397	3.08854e+06	2.46847e+06	2.38848e+06	1.87601
LC-MS	15739.4	15772.3	12661.9	15628.6	0.102138	17.861	[M+H]+	C8H6O4	35.64	Phthalic acid	Benzenoids	C01606	7	341329	347031	362449	4.10156e+06	3.92055e+06	3.84254e+06	394636	461950	482815	1.67963e+06	1.58666e+06	1.12975e+06	1.78248
LC-MS	2891.89	2804.57	2923.46	2778	0.0243125	21.121	[M+H]+	C27H39NO2	17.02	veratramine	Benzenoids	NA	8	71459.8	57947.1	60044.3	199060	213317	189575	63196	58381.8	49980.5	56552.3	63623.5	72758.6	1.49841
LC-MS	2689.99	2770.92	2740.64	2580.07	0.0311	3.357	[M+H]+	C12H11N	11.8	2-Aminobiphenyl	Benzenoids	NA	9	15976.2	33518.5	26766.1	84819.3	50202.6	61043.3	77371.3	66041	76947.8	42788.2	37607.4	42574.2	2.20388
LC-MS	1790.7	1714.94	1276.84	1586.32	0.142279	7.294	[M+H]+	C18H22O11	11.71	Asperuloside	Carbohydrates	NA	10	2551.68	1606.67	1885.65	19384.9	27408.9	12144.6	1851.74	2007.4	1738.21	49370.1	56049.4	35349.4	-1.36681
LC-MS	4599.21	4464.42	5114.72	4432.08	0.0680187	1.058	[M+H]+	C12H23NO10S3	72.94	4-Methylsulfinylbutyl glucosinolate	Carbohydrates	NA	11	25694.2	81797.2	58180.8	124144	55968	62178.6	185396	199381	185355	143594	136358	94212.6	1.15603
LC-MS	765.417	670.398	690.634	649.268	0.0728641	1.057	[M+H]+	C11H21NO10S3	15.23	3-(Methylsulfinyl)propylglucosinolate	Carbohydrates	NA	12	8317.6	14012.5	9385.27	20883.5	14938.9	9423.98	20125.5	17075.7	22082.5	20000	11698.5	9785.87	1.02769
GC-MS	4971.86	5061.07	5105.28	4952.32	0.0144623	15.293		C3H6O4	14.36	Glyceric acid	Carbohydrates	C00258	13	147716	107313	85005.2	160844	120533	106717	79528.4	86894.9	62893.9	135479	242859	152359	-1.01982
GC-MS	7592.3	7864.06	7701.27	7605.51	0.0162932	29.207		C6H14O6	34.74	Mannitol	Carbohydrates	C00392	14	74119	110990	108355	75464.3	107061	79144.6	27264.6	23206.9	17476.1	1.2874e+06	269006	188362	-4.8479
GC-MS	1120.58	1150.06	1163.27	1233.79	0.0411466	42.883		C12H22O11	9.84	Trehalose	Carbohydrates	C01083	15	69398.6	68011	13789.6	20393.6	27509	38569	20499.9	22639.2	13101.5	13979	19817.4	71857.7	-1.71581
LC-MS	7687.12	7277.87	7530.71	7163.1	0.032076	7.179	[M+H]+	C13H20O3	13.61	methyl jasmonate	Fatty Acyls	C11512	16	270096	204235	330985	303095	283810	259943	275243	309036	277659	96837.5	95816.4	194416	1.22754
LC-MS	722.179	661.634	773.86	547.217	0.144137	9.091	[M+H]+	C18H32O2	2.42	Chaulmoogric Acid	Fatty Acyls	NA	17	16259.1	10486.7	12056.8	52974.3	39158.9	41886.2	24972.6	17480.6	15213	19560.6	18244.8	16681.8	1.87002
LC-MS	560.766	553.067	437.147	601.375	0.131117	16.452	[M+H]+	C16H32O2	20.86	ISOPALMITIC ACID	Fatty Acyls	NA	18	42857.9	39761.1	42414.1	537637	541980	447079	73597.7	60654	86937.3	48213.4	21541.5	36894.9	4.66243
LC-MS	14255.9	13097.8	15040.2	12631.1	0.0796058	17.098	[M+H]+	C5H8O3	7.12	Ketoisovaleric acid	Fatty Acyls	NA	19	198975	285582	321575	429155	490215	588409	316683	316587	294257	1.41715e+06	1.7832e+06	1.89616e+06	-1.55471
LC-MS	144.553	167.463	173.815	140.75	0.104943	21.197	[M+H]+	C3H4O4	3.72	Malonic acid	Fatty Acyls	C04025	20	1772.66	2347.93	3082.19	2864.83	3105.97	3682.76	3709.33	3614.3	3376.15	1622.09	1524.1	1948.28	1.49309
LC-MS	3977.67	4204.61	3610.32	4034.5	0.063256	16.277	[M+H]+	C22H34O2	16.38	Docosapentaenoic acid	Fatty Acyls	C16513	21	91626.6	11570	39479.5	1.45696e+06	1.90252e+06	4.48095e+06	100205	113042	116009	203765	104302	418696	4.63784
LC-MS	173678	169177	170591	165827	0.0191843	1.446	[M+H]+	C10H13N5O4	568.41	Adenosine	Nucleic acids	C00212	22	4.88155e+06	3.36765e+06	3.38236e+06	4.06542e+06	3.52572e+06	5.20604e+06	1.55663e+06	1.79922e+06	1.4126e+06	3.58942e+06	2.67433e+06	4.32307e+06	-1.0129
LC-MS	468.487	451.869	384.332	495.225	0.105046	2.404	[M+H]+	C11H15N5O5	8.84	1-Methylguanosine	Nucleic acids	C04545	23	4082.85	2775.01	3045.81	38011.3	34806.6	47526.5	1496.3	1729.67	1471.85	36650	48597.8	39623.5	-1.12925
LC-MS	2821.19	2484.99	2470.95	2603.06	0.0624219	1.373	[M+H]+	C10H13N5O5	14.79	Crotonoside	Nucleic acids	NA	24	55933.4	77338.4	62280.7	56820.6	43111.5	62873.2	35173.5	38495.6	33016.5	54052.3	78739.3	59657.1	-1.11552
LC-MS	309.481	325.745	415.365	378.086	0.13607	3.911	[M+H]+	C9H13N3O4	4.41	DEOXYCYTIDINE	Nucleic acids	C00881	25	4812.27	8516.3	14860.3	30277	35912.1	19764.2	19266	19981.7	21039.4	5357.78	6706.17	7167.18	3.25683
LC-MS	18299	16853.8	17108.2	17246.9	0.0365931	7.236	[M+H]+	C10H15N5O	7.65	Dihydrozeatin	Nucleic acids	C02029	26	24262.9	18891.7	15574	76127.4	69368.5	72358.1	58498.4	55554.1	63646.6	819383	523264	416443	-1.41609
LC-MS	2097.1	1752.11	1406.69	1810.78	0.160407	2.36	[M+H]+	C5H5N5O	24.36	Guanine	Nucleic acids	C00242	27	8193.44	7271.09	5434.31	744679	486046	576513	6712.27	8156.86	8673.09	223703	225085	164044	1.73205
LC-MS	4280.2	3605.32	2468.99	2709.11	0.255514	8.724	[M+H]+	C7H10N2OS	21.41	Propylthiouracil	Nucleic acids	C07569	28	68018.7	85782.8	93933.7	62214.4	67188.7	60071.8	178182	166627	175405	41949.7	18209.9	20046.5	2.31053
LC-MS	487.508	396.187	413.038	409.915	0.0966088	5.2	[M+H]+	[C12H17N4OS]+	16.37	THIAMINE	Nucleic acids	C00378	29	989.587	1152.99	1915.5	8483.5	5082.34	8524.81	1496.4	6664.88	7202.48	9362.76	15181.6	12632.8	1.16968
LC-MS	534.529	434.171	408.387	461.571	0.118411	2.611	[M+H]+	C5H6N2O2	2.96	Thymine	Nucleic acids	C00178	30	5350.24	6434.24	4328.15	14648.9	13972.9	18806.2	4583.43	4334.63	5279.25	88958.1	90065.5	61194	-2.5231
LC-MS	1333.45	1331.61	1220.18	1319.62	0.0417835	1.413	[M+H]+	C4H4N2O2	28.62	Uracil	Nucleic acids	C00106	31	15640.8	10360.1	14531.7	53504.6	44087.1	65783	8305.66	10001.5	10322.3	72108.1	89484.5	80604.1	-1.06958
LC-MS	5245.21	4472.05	3250.78	3861.05	0.202714	9.581	[M+H]+	C7H8N4O2	5.93	1,7-Dimethylxanthine	Nucleic acids	C13747	32	121552	90385.5	111933	120209	89980	161684	92455.5	62154.3	76772.2	329575	357735	273349	-1.85436
LC-MS	475.777	460.664	465.431	478.094	0.0176701	1.822	[M+H]+	C10H12N4O4	6.37	2'-Deoxyinosine	Nucleic acids	C05512	33	2523.62	3352.96	1639.92	27983.6	17565.3	37824.2	1051.98	1855.4	1375.61	44289.4	72696	42372.4	-1.74606
LC-MS	21332.5	18169.7	17734.9	18109.6	0.0889197	12.119	[M+H]+	C5H8N2O2	58.71	5,6-Dihydro-5-methyluracil	Nucleic acids	C00906	34	3974.03	4066.1	5674.1	1.18017e+06	711115	1.09889e+06	2343.37	1949.78	1882.07	1.35219e+06	1.91278e+06	1.44891e+06	-1.80779
GC-MS	29242.5	33634.7	30647.9	29255.7	0.0673603	32.244		C5H4N4O3	81.83	Uric acid	Nucleic acids	C00366	35	110975	175001	152695	2.33171e+06	1.45678e+06	1.01434e+06	291310	373933	393293	123978	156374	185435	4.637
LC-MS	6120.58	6972.8	6276.75	6725.27	0.0604003	1.189	[M+H]+	C6H8O7	34.51	Citric acid	Organic acids	C00158	36	134538	116169	109433	311771	220500	138240	87954.2	79317.2	69732.1	66887.8	62188.5	45899.8	1.33445
LC-MS	2839.63	2978.8	2952.31	3042.95	0.028736	0.957	[M+H]+	C7H16N4O2	5.34	Homoarginine	Organic acids	NA	37	160480	128478	219664	45709.3	52417.6	32484.8	159151	137734	140431	76903.5	94849.1	69285	-1.10189
LC-MS	20781.6	19482.1	19927.2	21538.6	0.0447131	1.691	[M+H]+	C6H13NO2	3.99	Leucine	Organic acids	C00123	38	237614	413652	262089	514114	392010	676421	389672	310489	427795	1.79804e+06	4.5751e+06	2.34923e+06	-2.15801
LC-MS	1965.81	1749.93	1714.97	1650.42	0.0772275	1.37	[M+H]+	C5H9NO2	17.43	Proline	Organic acids	C00148	39	8919.32	17497.7	11681.1	85169	82261.5	114519	10948.7	11843	9162.41	183904	185982	203245	-1.27715
LC-MS	481.037	333.163	417.622	362.75	0.163374	1.363	[M+H]+	C2H7NO3S	36.86	Taurine	Organic acids	C00245	40	63406.8	70239.8	78428	10187.1	3864.17	5834.35	106857	96482.4	98586.5	115474	149020	118919	-3.75948
LC-MS	28893.5	29318.3	30655.7	29074.2	0.0271104	6.628	[M+H]+	C6H6O6	6.69	Aconitic Acid	Organic acids	C00417	41	964695	811067	715538	303221	362018	466025	498528	420715	415301	291979	441255	526257	-1.05546
LC-MS	8480.6	6306.52	7718.51	5910.65	0.169165	10.772	[M+H]+	C4H8N2O3	7.47	L-ASPARAGINE	Organic acids	C00152	42	114050	61022.2	153378	221169	268156	318310	162137	118652	113505	121703	105342	104873	1.54648
GC-MS	2405.25	2785.51	2816.2	2515.39	0.0768173	15.821		C3H7NO2	21.16	Alanine	Organic acids	C00041	43	35544.1	21189.4	18989.7	24004.4	22977	35133	22908.6	19443	23121.6	56873.9	68094.3	46008.8	-1.26792
GC-MS	8345.67	10070.9	9358.88	10084.1	0.0865789	26.787		C6H8O7	50.45	Isocitric acid	Organic acids	C00311	44	147701	155365	242915	434452	586089	686480	73696.1	78085.5	53523.2	477380	532006	649412	-1.36974
GC-MS	19299.3	14941.2	15954.4	16967.6	0.111126	7.96		C3H6O3	94.38	Lactic acid	Organic acids	C00186	45	253682	161192	336620	621594	511614	472291	410985	239443	317045	235727	286072	314827	1.30483
GC-MS	33084.2	37758.6	34771.8	33097.4	0.0634784	16.055		C3H7NO3	231.77	Serine	Organic acids	C00716	46	2.14312e+06	3.04887e+06	1.87715e+06	530845	347017	464625	4.35809e+06	2.59044e+06	3.53713e+06	1.10708e+06	1.43201e+06	1.64113e+06	-1.06986
LC-MS	310.824	313.331	317.387	276.679	0.0616635	3.144	[M+H]+	C5H14N4	17.41	Agmatine	Organic nitrogen compounds	C00179	47	6914.71	7009.48	6161.31	7026.66	11695.1	23614.2	8257.6	6126.89	7593.11	23506.3	44521.1	38871.3	-1.20641
LC-MS	6742.91	6512.37	5537.55	6237.05	0.0835161	7.276	[M+H]+	C10H22O5	12.39	Tetraglyme	Organic oxygen compounds	NA	48	15820.7	21026	10632.6	48347.7	44459.5	35405.5	25931.8	29101.4	32314.8	248054	173759	138802	-1.249
LC-MS	44292.5	46657.2	47377.7	45418.7	0.0296553	0.754	[M+H]+	C10H12N2O	5.27	Serotonin	Organoheterocyclic compounds	C00780	49	1.05759e+06	1.031e+07	1.01045e+06	1.18321e+06	2.24821e+06	1.29215e+06	1.14174e+06	1.1047e+06	1.04728e+06	1.34128e+06	1.21898e+06	1.1283e+06	-1.55317
LC-MS	29855.3	26247.9	27071.3	28765.2	0.0582028	17.939	[M+H]+	C11H14N2O	3.34	5-Methoxytryptamine	Organoheterocyclic compounds	C05659	50	391971	557425	657835	1.30347e+06	1.32119e+06	1.24749e+06	680346	702570	714716	822521	884879	621950	1.11739
LC-MS	1534.81	1466.36	1417.91	1389.86	0.0437084	4.405	[M+H]+	C10H16N6S	4.64	Cimetidine	Organoheterocyclic compounds	C06952	51	20605	24091.9	13369.2	19769.1	38007.6	43297.8	5780.67	9268.5	10026.3	32845.6	35555.9	39927.1	-1.31141
LC-MS	8962.09	8590.38	8400.39	8544.38	0.0277457	2.988	[M+H]+	C8H7NO4S	19.03	INDOXYL SULFATE	Organoheterocyclic compounds	NA	52	60436.9	68463.1	55004.4	188928	201447	234362	195123	189916	288856	194665	449530	302901	1.27331
LC-MS	3522.53	3087.33	3061.81	3110.38	0.0685064	7.191	[M+H]+	C19H18O11	21.83	Mangiferin	Organoheterocyclic compounds	C10077	53	6418.51	4819.91	1930.63	3303.75	2897.98	3318.44	4656.4	3280.89	3414.78	61815.5	61740.8	57413.1	-4.46281
LC-MS	3895.11	3657.44	3843.46	3768.25	0.0272201	2.837	[M+H]+	C6H5NO2	7.84	Nicotinic acid	Organoheterocyclic compounds	C00253	54	23321.6	16212.3	22727.8	208326	151705	288706	36857.1	25298.7	23157.5	2.05366e+06	1.24217e+06	1.38809e+06	-2.39758
LC-MS	28688.4	30224	30571.1	29918.7	0.0274486	3.327	[M+H]+	C10H7NO4	24.96	Xanthurenic Acid	Organoheterocyclic compounds	C02470	55	398323	500497	461808	708466	867130	750901	792109	795668	858395	657071	553490	667936	1.15483
LC-MS	2227.2	2693.39	2436.43	2443.1	0.0778394	5.439	[M+H]+	C14H11NO	20.59	10-methylacridone	Organoheterocyclic compounds	NA	56	157469	121881	108720	63014.7	79598.7	55304.9	198305	182747	220511	24585	36752.7	46055.2	1.5144
LC-MS	82135.3	85109.1	91955.3	82174.4	0.0541654	17.429	[M+H]+	C9H9N	6.51	2-Methylindole	Organoheterocyclic compounds	NA	57	2.11453e+06	1.20472e+06	1.81916e+06	4.27733e+06	3.71452e+06	3.76018e+06	1.98523e+06	1.94846e+06	1.65036e+06	2.0384e+06	2.06159e+06	2.12316e+06	1.03718
LC-MS	3773.34	3063.44	3180.57	3137.45	0.099338	6.931	[M+H]+	C10H9NO2	10.73	3-Indoleacetic acid	Organoheterocyclic compounds	C00954	58	61254.7	58572.3	74495.4	124545	206550	114176	97724.9	101066	121152	67192.2	59625.2	72078.5	1.88204
LC-MS	4428.97	4393.22	4126.37	4290.38	0.0314698	4.325	[M+H]+	C9H7NO	5.92	4-Hydroxyquinoline	Organoheterocyclic compounds	NA	59	112106	107760	98542.3	78784.1	68979.6	60843.2	110674	124620	112508	30253.4	37182.7	38105.3	1.11037
LC-MS	963.742	928	926.076	895.47	0.0300781	6.122	[M+H]+	C14H17NO8	8.45	Acetaminophen glucuronide	Organoheterocyclic compounds	NA	60	6966.63	7545.94	4693.34	35033.5	56606	66293.5	11211.5	15405.7	15770.9	16605.1	24213.6	38145.4	2.14215
LC-MS	18945.4	18568.9	14750.2	19349.8	0.118763	7.266	[M+H]+	C10H10N2O	19.69	INDOLE-3-ACETAMIDE	Organoheterocyclic compounds	C02693	61	70032.5	67214.4	59728.1	85654.9	79439.6	64341.6	51538.4	54232.1	59556	857705	518019	396566	-3.20214
LC-MS	1892.31	1844.32	1750.75	1745.5	0.0398923	5.255	[M+H]+	C15H14O6	4.26	epicatechin	Polyketides	C09727	62	114843	108296	90535.5	43512.4	73263.7	64210.8	76031.2	84750.9	88357.8	12782	16892.2	27823.7	1.32199
LC-MS	8824.47	8353.58	7881.81	7616.57	0.0652115	7.28	[M+H]+	C16H14O6	37.59	Hesperetin	Polyketides	C01709	63	16146.5	20144.1	15732.5	49719.7	51900.4	42325.5	23027.3	20605.3	27346.4	401023	254934	195917	-2.11688
LC-MS	799.318	741.779	643.172	862.764	0.122386	1.602	[M+H]+	C24H26O13	20.67	Iridin	Polyketides	NA	64	32963.1	38002.5	43443.5	3780.78	10834.9	1653	34563.6	45821.2	36197	1898.51	2654.06	1965.37	1.34675
LC-MS	1154.24	1141.46	1009.36	1128.46	0.060313	1.037	[M+H]+	C13H8O3	3.15	Urolithin B	Polyketides	NA	65	21662.7	15161.8	16691.6	27547.2	30444.9	29474.2	6128.38	5072.34	6130.98	20713.4	16834.5	23941.7	-1.11818
LC-MS	5442.34	5600.11	5649.6	5545.88	0.0159808	16.679	[M+H]+	C21H20O10	6.74	3-Genistein-8-C-glucoside	Polyketides	NA	66	115044	120096	131819	152142	209638	195809	125990	123723	126681	486861	479509	349425	-1.20204
LC-MS	216.007	190.355	178.104	305.716	0.259057	0.842	[M+H]+	C37H46O12	31.91	Agrimol B	Polyketides	NA	67	20560.9	11110.9	15553.5	4006.14	6220.52	3458.2	5526.21	4003.39	5132.41	6547.91	7325.41	9324.57	-2.44889
LC-MS	702.874	665.324	574.174	699.076	0.0906866	5.862	[M+2H]2+	C40H52O4	29.26	Astaxanthin	Prenol Lipids	C08580	68	6598.82	7932.93	4480.04	30844.7	17837.9	34685.6	4226.89	6774.65	4042.36	42863.1	44287.1	51714.6	-1.07383
LC-MS	10453.8	10020.9	8177.29	8413.88	0.122919	7.296	[M+2H]2+	C25H30O4	167.75	Bixin	Prenol Lipids	C08582	69	12168.4	10363.1	12446.6	54161.7	54825.7	30345.7	9194.35	11911.2	8749.84	397147	280845	216419	-2.91086
LC-MS	605.972	610.653	515.484	592.086	0.0764402	12.247	[M+H]+	C15H26O	3.32	Nerolidol	Prenol Lipids	NA	70	6020	5080.55	6281.85	21274.2	18453.9	27828	7981.87	6249.69	6587.18	56523.9	45969.4	74033.2	-1.12547
LC-MS	2108.85	1984.83	1553.09	1825.86	0.128394	7.272	[M+2H]2+	C42H58O6	132.6	Fucoxanthin	Prenol Lipids	C08596	71	2188.58	1963.44	2214.22	11506.5	10118.3	9845.22	2636.14	3425.79	2794.13	202021	107977	65294.1	-3.09974
LC-MS	137.688	129.381	126.168	140.64	0.0510432	17.912	[M+H]+	C31H48O6	21.14	FUSIDIC ACID	Prenol Lipids	C06694	72	878.937	815.351	1219.13	974.527	1462.17	1018.2	356.558	850.333	680.129	3589	6513.5	1870.25	-2.41964
LC-MS	3315.82	3273.72	3344.14	4101.75	0.112948	0.608	[M+H]+	C15H18	3.82	GUAIAZULENE	Prenol Lipids	C09675	73	78934.1	94540	72086.3	79900.2	88533.5	97309	78633	75346.5	93990.5	657244	467273	577704	-2.66523
LC-MS	1655.42	1705.36	882.072	1524.6	0.26417	7.333	[M+H]+	C22H35NO4	8.38	karakoline	Prenol Lipids	NA	74	3901.14	2718.23	3026	15384.3	21738.2	12009.1	3686.65	2836.19	7919.1	48011.1	69586.6	52788.6	-1.21173
LC-MS	3488.39	3198.28	3083.03	3175.59	0.0541607	8.974	[M+H]+	C10H16	10.13	myrcene	Prenol Lipids	C06074	75	12220	10546.8	20286.5	197696	148026	198515	8851.25	5695.2	10845.2	202026	234743	207870	-1.00602
LC-MS	244.968	252.342	267.369	257.08	0.0367422	5.2	[M+H]+	C34H47NO11	28.59	Aconitine	Prenol Lipids	NA	76	2095.07	1919.83	2694.65	7234.44	6630.87	11408.5	975.442	1024.72	1116.04	9526.07	40540.4	20336.7	-2.58442
LC-MS	18902.5	18818.4	18793.5	19392.6	0.0148159	9.635	[M+H]+	C17H37NO2	52.09	Sphinganine	Sphingolipids	C00836	77	384648	599912	308119	136715	146987	148196	361028	273537	241428	743138	284075	424138	-2.31
LC-MS	1517.57	1649.54	1557.92	1520.93	0.0393715	7.15	[M+H]+	C19H24O3	4.1	adrenosterone	Sterol Lipids	C05285	78	3569.27	4055.25	2768.16	4314.45	4227.48	3605.78	7311.55	6929.88	7053.15	94270.2	89535.7	79737.5	-3.40437
LC-MS	7307.32	6593.64	6521.37	6880.23	0.0522377	12.059	[M+H]+	C24H40O4	58.36	Chenodeoxycholic acid	Sterol Lipids	C02528	79	3392.96	1681.45	2590.41	578484	423722	619346	600.539	581.467	906.523	660186	702053	708054	-2.22822
LC-MS	271.062	260.796	243.412	282.282	0.0624418	7.277	[M+H]+	C27H46O	5.83	CHOLESTEROL	Sterol Lipids	C00187	80	837.911	1242.53	929.367	8174.32	6714.89	11251.1	1208.98	445.727	1032.31	8714.59	29175.9	20178.4	-1.31515
LC-MS	1674.21	1460.4	1322.18	1533.15	0.0980008	4.51	[M+H]+	C26H43NO5	11.53	glycodeoxycholic acid	Sterol Lipids	C05464	81	15317.3	12937.2	20037	44777	38243.3	46860.1	6889.59	8472.39	9103.57	55572.8	44910.1	55941.9	-1.24931
LC-MS	2059.37	1705.62	1927.61	1890.88	0.0770154	7.175	[M+H]+	C24H32O4	6.96	Megestrol Acetate	Sterol Lipids	C07120	82	6497.39	2097.09	7479.87	7193.13	8603.8	13067	3348.08	5381.07	5922.15	54901.2	50006	45037.4	-2.51082
LC-MS	526.832	617.539	564.026	488.797	0.099928	8.225	[M+H]+	C26H45NO7S	14.11	taurocholic acid	Sterol Lipids	C05122	83	3666.32	1757.84	4222.53	36622.1	32523.1	67882	9751.98	10513.6	8380	39212.8	40829.1	32551.4	1.85355
LC-MS	519.342	459.918	442.485	326.272	0.184944	5.04	[M+H]+	C26H45NO5S	15.41	taurolithocholic acid	Sterol Lipids	C02592	84	1212.11	3074.14	1704.45	20082.8	17586.4	21981.2	5245.2	7594.87	4045.01	8172.26	8418.7	13058.2	2.50349
LC-MS	901.842	1093.19	995.485	738.684	0.161835	5.345	[M+H]+	C20H22O6	2.26	Pinoresinol	Lignans	NA	85	24710.6	34532.9	20508.3	30332.1	29515	25304.9	35738.6	32523.3	31131.2	8280.14	16817	13924.8	1.44339
LC-MS	102209	97843.9	99245.8	96915.6	0.0233345	3.99	[M+H]+	C10H13N5O3	327.08	cordycepin	others	NA	86	383002	770474	592983	1.77193e+06	1.06524e+06	1.09038e+06	2.48112e+06	1.58906e+06	1.80861e+06	2.83143e+06	1.85923e+06	1.05182e+06	1.20304
LC-MS	747.582	689.095	464.366	742.25	0.202182	7.273	[M+H]+	C6H8O2	21.29	1,4-Cyclohexanedione	others	C08063	87	2484	3694.87	1689.9	2612.87	1875.21	2851.5	2654.95	1259.97	3217.25	14953.8	8334.54	6997.99	-2.18669
LC-MS	1444.17	1306.13	1322.21	1600.09	0.095937	7.119	[M+H]+	C23H32O4	9.51	11A-Acetoxyprogesterone	others	NA	88	4981.6	4835.17	2828.54	7542.78	7415.55	5764.06	4206.39	2153.14	3760.67	107553	109116	65546.3	-4.0889
LC-MS	20154.2	18467.3	24180.2	23285	0.124031	7.207	[M+2H]2+	C30H40O5	250.71	11b-hydroxypristimerin	others	NA	89	2396.59	3298.3	4418.89	6492.22	7140.52	9339.85	16312.4	33491.1	14238.1	1.14009e+06	1.35343e+06	1.60153e+06	-4.81514
LC-MS	69.5551	116.695	78.1775	84.2707	0.236142	7.254	[M+2H]2+	C32H45NO10	731.78	14-Benzoylaconine	others	NA	90	171.612	389.388	273.561	1754.87	2129.23	1347.42	1023.76	2333.82	4143.19	4179.45	6068.51	4804.03	1.6433
LC-MS	2021.35	2139.62	1359.32	1885.15	0.185869	17.767	[M+H]+	C21H42O4	17.06	1-Monostearin	others	NA	91	30609.6	12389.7	14342	1.11637e+06	968859	692669	72103.8	82841.2	95612.2	183238	120716	160845	4.70681
LC-MS	861.985	916.736	920.228	758.654	0.0871983	2.129	[M+H]+	C9H13N3O3	15.97	2,3-Dideoxycytidine	others	C07207	92	1988.73	3541.83	2823.23	34175.7	32425.2	54393.6	1972.13	1943.39	2318.86	72084.1	169486	72832.7	-1.79985
LC-MS	3255.08	3098.03	3291.67	3211.38	0.0261393	2.911	[M+H]+	C8H9NO	5.92	3`-Aminoacetophenone	others	NA	93	39849.2	48954.2	30271.2	123298	112852	151536	31022.2	41733.9	34332.2	1.51e+06	1.34104e+06	1.68664e+06	-3.70206
LC-MS	2950.18	2603.07	2739.07	2885.33	0.0555177	7.123	[M+H]+	C6H10O3	6.76	4-Acetylbutyric acid	others	NA	94	69243.9	68944.8	61630.2	16695.5	17051.9	14566.9	35477.2	29916.6	33883.3	374918	236415	245085	-5.15695
LC-MS	9874.19	9618.48	9428.25	9102.8	0.034187	0.97	[M+H]+	C5H14N4	21	AGMATINE SULFATE	others	NA	95	287621	364866	266131	163013	167207	260697	446776	341445	594083	452050	779453	596342	-1.03958
LC-MS	2717.61	2615.25	2593.65	2517.83	0.0315553	8.657	[M+H]+	C9H18N2O3	7.77	Alanylleucine	others	NA	96	25442.4	10700.6	31209	127109	153944	169720	8318.09	8897.09	10240.2	127493	207451	208223	-1.56363
LC-MS	6321.08	5886.52	6183.17	5899.94	0.0353699	9.516	[M+H]+	C15H24N2	9.93	aloperine	others	NA	97	20960.8	18864.6	34244.6	126496	170049	175014	5158.68	4907.02	6651.75	184041	136925	173953	-2.21729
LC-MS	15147.2	13702.4	13852.9	14188.2	0.0456294	5.551	[M+H]+	C20H20O5	81.87	alpha-guaiaconic acid	others	NA	98	187546	248945	270353	448829	175337	300677	438280	247692	371407	542272	1.39591e+06	834103	-1.00277
LC-MS	893.771	784.923	817.772	798.148	0.059071	21.181	[M+H]+	C28H34O8	21.22	Angeloylgomisin O	others	NA	99	2016.25	4374.19	1991.47	53212.8	39573.6	66618.2	1637.96	672.437	1012.69	49663.2	41240.7	70716.3	-1.35467
LC-MS	1217.09	1188.69	1182.84	1128	0.0315802	7.189	[M+H]+	C34H49N5O6	93.73	Apicidin	others	NA	100	2170.88	3145.44	2634.38	2193.85	3472.06	6886.5	1233.42	603.884	540.328	147459	54045.2	29221.3	-5.9417
LC-MS	398.621	342.423	371.688	385.692	0.0643612	1.347	[M+H]+	C6H8O6	10.85	Ascorbic acid	others	C01041	101	20360.9	9448.15	11836.6	7159.55	6652.01	6749.94	17523.5	15764.6	17421.7	2714.6	2743.03	3762.23	1.44123
LC-MS	2221.25	1616.38	1668.97	1575.48	0.171088	21.112	[M+H]+	C19H22O3	5.33	Auraptene	others	NA	102	562499	223204	151732	32770.9	43234.8	35416.7	24421	29532.7	26726.2	48631.1	42259.6	34722.3	-3.71138
LC-MS	1412.81	1218.03	1247.26	1310.57	0.0664739	2.798	[M+H]+	C12H20O3	5.75	Dihydrojasmonic Acid	others	NA	103	5668.94	3905.37	5214.69	74801.8	52825.7	85694.2	6206.1	5802.39	4600.97	122630	257034	123375	-1.07016
LC-MS	2394.72	2413	2232.23	2584.21	0.0598129	4.219	[M+H]+	C10H8N2	8.08	Indole-3-acetonitrile	others	C02938	104	27287	15475.1	34315.7	74672.1	72633.1	55565.5	51630.6	93134.7	54491.9	73641.1	64093.7	56681.3	1.43166
LC-MS	10569.1	12512.4	11007.5	10265.8	0.0898907	4.723	[M+H]+	C11H9NO3	35.75	Indole-3-pyruvic acid	others	C00331	105	502646	699625	653316	203315	258222	178283	712684	623294	796641	90400.9	89050.8	145241	1.17934
LC-MS	8590.05	8181.59	8038.07	8275.47	0.0282728	8.633	[M+H]+	C10H9NO	48.67	N-Acetylindole	others	NA	106	454146	1.14938e+06	598135	159954	448573	311226	1.12957e+06	1.45209e+06	1.3218e+06	59813.6	86998.2	73232.6	2.88961
GC-MS	23960.7	25582.4	25595.6	24973.9	0.0307039	15.482		C3H6N2	91.49	3-Aminopropionitrile	others	C05670	107	108756	96836.9	57577.4	716979	427559	875638	65675.3	95741.6	63274.2	1.43931e+06	2.16421e+06	1.1974e+06	-1.47689

## Sheet: Table S14_2
Supplemental Data 14. Metabolome analysis of DRMs of local and systemic leaves of WT and glr3.3 glr3.6 plants after W+OS treated 0 or 2 days.
The KEGG enrichment of 107 DRMs analyzed by MetaboAnalyst 5.0
Blue boxes highlight pathway was significantly affected metabolic pathway (impacts > 0.2 or P<0.05). Green boxes highlight pathway was enriched from both local and systemic groups.
	Total	Expected	Hits	Raw p	-log10 P	Holm adjust	FDR	Impact
Tryptophan metabolism	28	1.1895	4	0.028131	1.5508	1	1	0.42592
Glyoxylate and dicarboxylate metabolism	29	1.232	4	0.031614	1.5001	1	1	0.18258
Citrate cycle (TCA cycle)	20	0.84963	3	0.049718	1.3035	1	1	0.20817
Aminoacyl-tRNA biosynthesis	46	1.9541	4	0.12758	0.8942	1	1	0
Pyrimidine metabolism	38	1.6143	3	0.21661	0.66432	1	1	0.05873
Taurine and hypotaurine metabolism	6	0.25489	1	0.22965	0.63893	1	1	0.5
Alanine, aspartate and glutamate metabolism	22	0.93459	2	0.2393	0.62106	1	1	0
Phosphonate and phosphinate metabolism	7	0.29737	1	0.26251	0.58086	1	1	1
Purine metabolism	63	2.6763	4	0.27726	0.55711	1	1	0.01472
Monoterpenoid biosynthesis	9	0.38233	1	0.32414	0.48926	1	1	0
Cyanoamino acid metabolism	29	1.232	2	0.35136	0.45425	1	1	0
Caffeine metabolism	10	0.42481	1	0.35303	0.45219	1	1	0
Arginine and proline metabolism	34	1.4444	2	0.42829	0.36826	1	1	0.17037
Selenocompound metabolism	13	0.55226	1	0.43259	0.36392	1	1	0
Nicotinate and nicotinamide metabolism	13	0.55226	1	0.43259	0.36392	1	1	0
Sphingolipid metabolism	17	0.72218	1	0.52387	0.28077	1	1	0.22596
Ascorbate and aldarate metabolism	18	0.76467	1	0.54434	0.26413	1	1	0
beta-Alanine metabolism	18	0.76467	1	0.54434	0.26413	1	1	0
Carbon fixation in photosynthetic organisms	21	0.89211	1	0.60067	0.22137	1	1	0
Glycerolipid metabolism	21	0.89211	1	0.60067	0.22137	1	1	0.00426
Zeatin biosynthesis	21	0.89211	1	0.60067	0.22137	1	1	0.00678
Valine, leucine and isoleucine biosynthesis	22	0.93459	1	0.61787	0.2091	1	1	0
Pyruvate metabolism	22	0.93459	1	0.61787	0.2091	1	1	0
Thiamine metabolism	22	0.93459	1	0.61787	0.2091	1	1	0
Starch and sucrose metabolism	22	0.93459	1	0.61787	0.2091	1	1	0.00967
Pantothenate and CoA biosynthesis	23	0.97707	1	0.63435	0.19767	1	1	0
Glycolysis / Gluconeogenesis	26	1.1045	1	0.6797	0.16768	1	1	0
alpha-Linolenic acid metabolism	28	1.1895	1	0.70681	0.1507	1	1	0
Glycine, serine and threonine metabolism	33	1.4019	1	0.76509	0.11628	1	1	0.02252
Valine, leucine and isoleucine degradation	37	1.5718	1	0.80337	0.095083	1	1	0
Carotenoid biosynthesis	43	1.8267	1	0.84956	0.070806	1	1	0
Steroid biosynthesis	45	1.9117	1	0.86244	0.064271	1	1	0.03606
Flavonoid biosynthesis	47	1.9966	1	0.87423	0.058373	1	1	0
Glucosinolate biosynthesis	65	2.7613	1	0.94419	0.024941	1	1	0

## Sheet: Table S14_3
Supplemental Data 14. Metabolome analysis of DRMs of local and systemic leaves of WT and glr3.3 glr3.6 plants after W+OS treated 0 or 2 days.
The metabolome data of 97 DRMs (çWT log2FC- glr log2FCç³1) in the systemic leaves of glr3.3 glr3.6 compared with WT under W+OS treated local leaves 2 days
	Quanlity control				QC-relative standard deviation									WT systemic-control			WT systemic-W+OS 2 days			glr3.3 glr3.6 systemic-control			glr3.3 glr3.6 systemic-W+OS 2 days
	QC1	QC2	QC3	QC4	QC-RSD	Average Rt(min)	Adduct type	Formula	S/N average	Metabolite name	Class	KEGG ID	Number	replicate 1	replicate 2	replicate 3	replicate 1	replicate 2	replicate 3	replicate 1	replicate 2	replicate 3	replicate 1	replicate 2	replicate 3	WT log2FC-glr log2FC
LC-MS	456.418	530.493	361.243	574.171	0.193995	3.573	[M+H]+	C23H26N2O4	5.62	brucine	Alkaloids	NA	1	976.98	1421.02	1343.82	1530.72	3011.93	2813.34	3132.21	2038.21	2576.87	2123.88	2620.11	1823.94	1.21343
LC-MS	2110.11	1678.65	1334.62	1708.95	0.185744	7.284	[M+H]+	C27H39NO3	16.18	Jervine	Alkaloids	NA	2	3168.4	5455.84	3122.27	4205	5860.55	4742.17	4283.61	4195.11	8184.54	42303.1	43630.7	46288.8	-2.65411
LC-MS	8367.19	8896.62	8244.46	8361.3	0.0344476	17.896	[M+H]+	C20H24N2O2	6.73	quinine	Alkaloids	C06526	3	188276	180458	191211	336482	349231	319930	213756	202294	190659	155866	167664	172229	1.13613
LC-MS	122837	130650	110642	115179	0.0734142	7.256	[M+H]+	C22H28N2O2	342.67	Tebufenozide	Benzenoids	NA	4	206177	196039	225444	363125	289337	286545	289444	405279	132207	3.16401e+06	3.39042e+06	3.36345e+06	-3.00304
LC-MS	513.455	405.793	400.404	492.545	0.128789	4.32	[M+H]+	C34H42N2O4	15.2	belladonnine	Benzenoids	NA	5	1706.25	3573.06	2097.43	825.916	995.136	1167.37	2319.54	925.832	1187.98	1849.37	1833.75	1850.58	-1.62344
LC-MS	98521.9	93923.1	72661.1	83240	0.132658	2.545	[M+H]+	C9H9NO3	310.21	Hippuric acid	Benzenoids	C01586	6	18371.7	23344.9	16398.6	4.11875e+06	3.45174e+06	2.5703e+06	85344.9	48161.7	63092	1.60724e+06	1.34009e+06	1.63295e+06	2.90493
LC-MS	2891.89	2804.57	2923.46	2778	0.0243125	21.121	[M+H]+	C27H39NO2	17.02	veratramine	Benzenoids	NA	7	73495.4	61579.3	56784.5	72239.3	55755.9	62782.4	48119.1	56731.8	48157.5	7196.97	6693.84	6615.85	2.89129
LC-MS	4480.17	3253.38	2272.74	3376.75	0.269979	3.589	[M+H]+	C11H14O3	9.61	Zingerone	Benzenoids	C17497	8	2899.63	5977.92	2200.7	69960.6	51536.6	80773.2	6438.76	5997.6	7456.62	5568.77	7481.99	7245.17	4.16155
LC-MS	1790.7	1714.94	1276.84	1586.32	0.142279	7.294	[M+H]+	C18H22O11	11.71	Asperuloside	Carbohydrates	NA	9	3462.72	1215.12	2390.62	3102.55	2724.91	1632.98	4045.83	2691.6	3840.5	45518.8	55491.8	46642.5	-3.72522
LC-MS	747.577	887.279	900.843	855.132	0.0819287	1.155	[M+H]+	C11H19NO9	15.06	N-Acetylneuraminic acid	Carbohydrates	C19910	10	27436.7	15684.7	23260.8	22356.8	17148.5	17434	14662.3	15317.5	17490.8	29747.8	23735.3	32540.8	-1.07908
LC-MS	1761.9	1611.67	1577.64	1279.66	0.129625	13.661	[M+2H]2+	C14H20O6	9.41	2-Phenylethyl b-D-glucopyranoside	Carbohydrates	NA	11	38949.5	40496.2	47145.8	51469.7	49540.2	41886.1	31999.3	45081.8	35810.5	7837.88	16869.1	17254.8	1.60257
GC-MS	7592.3	7864.06	7701.27	7605.51	0.0162932	29.207		C6H14O6	34.74	Mannitol	Carbohydrates	C00392	12	54566.3	60926	41964.8	17025.7	13391.7	19369	32979.6	79549.5	35243.5	199783	192723	254038	-3.7905
LC-MS	560.766	553.067	437.147	601.375	0.131117	16.452	[M+H]+	C16H32O2	20.86	ISOPALMITIC ACID	Fatty Acyls	NA	13	38905.2	37664.4	42798.7	277909	226811	153470	7260.2	14675.2	12878.1	23653.3	11443.1	17323.8	1.87261
GC-MS	4360.65	4576.02	4389.23	4373.86	0.0229142	24.746		C4H12N2	24.51	Putrescine	Fatty Acyls	C00134	14	37956.8	31347.8	25501.2	33442.1	30158.2	29468.1	76164.4	55394.7	66333.2	142288	150889	126141	-1.11001
LC-MS	468.487	451.869	384.332	495.225	0.105046	2.404	[M+H]+	C11H15N5O5	8.84	1-Methylguanosine	Nucleic acids	C04545	15	1455.48	1903.51	2401.16	2076.54	1795.24	1561.12	3850.55	3409.67	4334.67	1541.3	1311.57	1221.62	1.42442
LC-MS	309.481	325.745	415.365	378.086	0.13607	3.911	[M+H]+	C9H13N3O4	4.41	DEOXYCYTIDINE	Nucleic acids	C00881	16	35945.4	9278.3	19698.8	23345.8	27177.2	37817.2	5694	8854.75	11378.1	2656.39	5805.82	5786.93	1.30792
LC-MS	18299	16853.8	17108.2	17246.9	0.0365931	7.236	[M+H]+	C10H15N5O	7.65	Dihydrozeatin	Nucleic acids	C02029	17	54293.4	53860.6	60258	89113.4	86538.6	80577.5	81126.7	62832.3	58335.3	515523	579476	545070	-2.41379
LC-MS	4280.2	3605.32	2468.99	2709.11	0.255514	8.724	[M+H]+	C7H10N2OS	21.41	Propylthiouracil	Nucleic acids	C07569	18	127165	98523.4	101490	92778.9	95381.2	67539.2	105667	122421	88450.2	20396.2	12232	18059.2	2.28705
LC-MS	3834.22	4379.35	3982.38	4295.05	0.0623894	0.998	[M+H]+	C7H8N4O2	5.93	Theophylline	Nucleic acids	C07130	19	113560	162376	101787	77834.8	66413	55280	106273	157114	109099	153747	134941	191499	-1.28715
LC-MS	534.529	434.171	408.387	461.571	0.118411	2.611	[M+H]+	C5H6N2O2	2.96	Thymine	Nucleic acids	C00178	20	2486.06	1628.35	2572.95	4156.72	6066.37	3777.22	2055.85	1165.5	2927.52	9077.24	11269.3	7206.97	-1.09789
LC-MS	3676.69	4015.57	2635.41	3026.92	0.186589	2.055	[M+H]+	C5H4N4O2	12.1	Xanthine	Nucleic acids	C00385	21	30941.2	34162.4	45211.5	36238.2	44480.3	32747.1	8298.19	1264.88	6406.25	86458.3	65970.7	63737.5	-3.71814
LC-MS	5245.21	4472.05	3250.78	3861.05	0.202714	9.581	[M+H]+	C7H8N4O2	5.93	1,7-Dimethylxanthine	Nucleic acids	C13747	22	250308	301872	248468	54293.2	70121.5	94260	57243.7	80705.8	71713.1	49347.9	60643	59974.6	-1.56955
LC-MS	21332.5	18169.7	17734.9	18109.6	0.0889197	12.119	[M+H]+	C5H8N2O2	58.71	5,6-Dihydro-5-methyluracil	Nucleic acids	C00906	23	3994.93	3177.72	1902.81	2317.51	2370.97	2038.95	3300.35	2462.65	2797.57	5632	16923.8	3852.49	-2.05713
GC-MS	29242.5	33634.7	30647.9	29255.7	0.0673603	32.244		C5H4N4O3	81.83	Uric acid	Nucleic acids	C00366	24	173775	124173	156707	277903	217656	192457	4432	5909.65	6843.67	177163	174681	184464	-4.36615
LC-MS	27118.8	27560.7	28381.2	27964.5	0.0194975	0.98	[M+H]+	C5H10N2O3	14.31	L-Glutamine	Organic acids	C00064	25	489686	577503	626597	1.98652e+06	1.45952e+06	966699	2.17811e+06	1.65247e+06	1.65764e+06	1.46598e+06	855743	784353	2.20267
LC-MS	68232.3	75625	85365.4	80869.5	0.0949723	3.762	[M+H]+	C11H12N2O2	38.79	TRYPTOPHAN	Organic acids	C00078	26	340589	429373	263383	922029	850442	1.01118e+06	738059	585596	568968	653440	584762	593700	1.4767
LC-MS	1346.17	1245.76	1139.93	1208.7	0.0696553	1.369	[M+H]+	C6H9N3O2	6.11	3-(1-Pyrazolyl)-alanine	Organic acids	NA	27	9681.88	10608.8	7138.54	29029	27593.7	23884	29087.3	26459.2	27664.4	19746.4	30424.6	28843.4	1.62805
LC-MS	1979.4	1772.02	1862.33	1775.25	0.0527961	1.422	[M+H]+	C4H4O4	6.88	Fumaric acid	Organic acids	C00122	28	20288.6	19039.2	16995.6	109322	261509	202961	16902.2	29134.8	17129.9	24606.6	36473.4	39106.5	2.68327
LC-MS	20781.6	19482.1	19927.2	21538.6	0.0447131	1.691	[M+H]+	C6H13NO2	3.99	Leucine	Organic acids	C00123	29	140501	169414	116726	340693	415436	278584	198493	283872	363981	418568	311348	271286	1.03572
LC-MS	4736.91	4585.11	4451.67	4767.12	0.0314967	2.867	[M+H]+	C6H11NO3	14.17	Allysine	Organic acids	C04076	30	43668.1	62658	59487	85376	73954.5	86428	30602.3	28346.5	30713.3	15199.4	31605.1	19365.2	1.00601
LC-MS	5633.76	6090.82	5491.66	5522.39	0.0488279	3.582	[M+H]+	C6H14N4O2	4.35	L-Arginine	Organic acids	C00062	31	23041.9	27092	25122.6	15172.5	23730.3	16298.1	63751.3	49229.7	36601.1	16627.5	16409.1	17059.1	1.13105
LC-MS	2999.22	2740.23	2224.2	3068.61	0.138841	2.421	[M+H]+	C5H9NO4	13.59	L-Glutamic acid	Organic acids	C00025	32	10206.4	10288.2	12592.6	16340.7	15956.4	22596.9	34365.8	23520.6	36450.2	13026.4	13815	12423.6	1.99495
GC-MS	2405.25	2785.51	2816.2	2515.39	0.0768173	15.821		C3H7NO2	21.16	Alanine	Organic acids	C00041	33	8535.17	11300.7	12038.5	10648.9	11598.4	9266.41	88112.9	76352.3	64912.2	15070	16616.3	28345.7	1.9175
GC-MS	8345.67	10070.9	9358.88	10084.1	0.0865789	26.787		C6H8O7	50.45	Isocitric acid	Organic acids	C00311	34	173605	98241.2	100688	284669	361886	295823	149751	163228	212138	178345	163850	143142	1.45258
GC-MS	19299.3	14941.2	15954.4	16967.6	0.111126	7.96		C3H6O3	94.38	Lactic acid	Organic acids	C00186	35	218719	186760	244447	254834	195536	277310	320456	470805	440498	184470	184255	163128	1.37465
LC-MS	60807.9	57407.3	37838.5	57889.8	0.197047	2.18	[M+H]+	C9H7NO	102.33	3-Formylindole	Organoheterocyclic compounds	C08493	36	239992	181948	258786	2.12744e+06	1.79974e+06	2.44948e+06	255944	159280	262245	721119	823011	760885	1.46111
LC-MS	48070.9	43462.3	45804.1	44657.3	0.0431517	6.522	[M+H]+	C10H7NO3	335.48	Kynurenic acid	Organoheterocyclic compounds	C01717	37	4360.83	5003.65	4619.05	7655.86	8021.54	7084.7	2972.77	2296.54	1403.68	15095.6	12553.2	18625.4	-2.0909
LC-MS	781012	752147	802048	769122	0.0270265	17.186	[M+H]+	C9H12N2	15.53	Nornicotine	Organoheterocyclic compounds	C06524	38	1.78136e+07	1.83365e+07	1.7828e+07	2.23048e+07	2.29962e+07	2.39171e+07	1.75835e+07	1.75539e+07	1.75074e+07	9.28029e+06	9.58111e+06	9.53161e+06	1.24953
LC-MS	29855.3	26247.9	27071.3	28765.2	0.0582028	17.939	[M+H]+	C11H14N2O	3.34	5-Methoxytryptamine	Organoheterocyclic compounds	C05659	39	658640	614104	627739	1.06502e+06	1.01996e+06	1.0118e+06	901385	827327	451883	524041	491642	543373	1.18845
LC-MS	349.165	339.832	359.999	298.922	0.0791629	8.217	[M+H]+	C20H15N3O	14.19	Angustine	Organoheterocyclic compounds	NA	40	14853.5	6079.78	8638.3	5883.02	7050.93	4394.88	3555.47	5751.28	5047.94	6311.69	7984	6852.54	-1.33005
LC-MS	318.443	336.112	285.355	405.081	0.150132	1.355	[M+H]+	C23H25NO4	4.85	Atalaphylline	Organoheterocyclic compounds	NA	41	212.849	1257.49	2609.48	3245.17	4247.49	4075.21	3017.66	3522.3	3459.56	1906.68	1054.63	2302.14	2.4294
LC-MS	740.392	677.755	683.396	662.959	0.0491317	5.343	[M+H]+	C10H16N2O3S	2.54	BIOTIN	Organoheterocyclic compounds	C00120	42	2586.31	1629	2047.76	6431.94	5485.64	6739.31	4142.47	4790.01	5939.89	5616.79	5510.48	4804.09	1.47553
LC-MS	1534.81	1466.36	1417.91	1389.86	0.0437084	4.405	[M+H]+	C10H16N6S	4.64	Cimetidine	Organoheterocyclic compounds	C06952	43	22680.2	17512.5	14432.4	31778.2	34996.2	45630.6	37729.5	34787.8	30406.9	27619.6	32633.1	36660.4	1.12789
LC-MS	72.1	78.5	73.8891	78.1744	0.0419301	7.319	[M+H]+	C38H44N2O6	85.3	Dauricine	Organoheterocyclic compounds	NA	44	406.84	559.441	563.218	853.874	907.222	359.626	300.705	323.238	506.044	1431.56	2239.44	2153.81	-1.89441
LC-MS	299.75	308.875	305.106	310.023	0.0151319	1.356	[M+H]+	C17H17ClO6	12.23	Griseofulvin	Organoheterocyclic compounds	C06686	45	30241.7	37750.7	26178.4	31071.8	29686.5	27020.9	6263.6	9758	8451.55	35000.8	20012.7	49520.3	-2.1961
LC-MS	8962.09	8590.38	8400.39	8544.38	0.0277457	2.988	[M+H]+	C8H7NO4S	19.03	INDOXYL SULFATE	Organoheterocyclic compounds	NA	46	46475.5	74989.4	55384.9	97350.2	92623.9	101358	61873.6	69218.8	86853.8	36858.1	65905.2	43107.5	1.29942
LC-MS	3522.53	3087.33	3061.81	3110.38	0.0685064	7.191	[M+H]+	C19H18O11	21.83	Mangiferin	Organoheterocyclic compounds	C10077	47	2647.99	3481.55	2147.24	1698.6	1920.26	1983.04	2737.56	1627.26	2331.99	70994.3	52002.8	89153.9	-5.54863
LC-MS	3895.11	3657.44	3843.46	3768.25	0.0272201	2.837	[M+H]+	C6H5NO2	7.84	Nicotinic acid	Organoheterocyclic compounds	C00253	48	41771.1	37292.1	27767.4	51612	73406.6	80049.2	22135	48234.4	38753.5	189796	130224	192908	-1.29203
LC-MS	2227.2	2693.39	2436.43	2443.1	0.0778394	5.439	[M+H]+	C14H11NO	20.59	10-methylacridone	Organoheterocyclic compounds	NA	49	82423.7	73641.4	69099.1	156436	180858	292705	55582.8	74804.2	64074.6	40289.8	51055.6	44304	2.00397
LC-MS	18945.4	18568.9	14750.2	19349.8	0.118763	7.266	[M+H]+	C10H10N2O	19.69	INDOLE-3-ACETAMIDE	Organoheterocyclic compounds	C02693	50	56700.1	40248	48241.1	86803.9	65813	71452.9	105775	105684	131797	548335	580871	591358	-1.69951
LC-MS	5656.33	4889.21	4316.25	6026.9	0.146989	0.51	[M+2H]2+	C10H11NO	6.85	Tryptophol	Organoheterocyclic compounds	C00955	51	160633	126687	182475	7886.35	8962.76	11930	168480	124700	144724	164113	182827	182376	-4.30245
GC-MS	2628.85	2492.43	2605.64	2642.06	0.0263183	19.027		C8H15NO3Si	52.94	Pyroglutamic acid	Organoheterocyclic compounds	C01879	52	101791	165578	177001	878433	1.04631e+06	751375	108363	120861	188081	87854.4	41222.5	50027.2	3.81061
LC-MS	98811.8	96178.2	96274.1	95130.4	0.0161879	5.917	[M+H]+	C9H10ClN5O2	226.77	Imidacloprid	Organic nitrogen compounds	C11110	53	800564	757646	944536	1.41267e+06	1.0153e+06	2.39235e+06	1.45173e+06	1.0137e+06	2.182e+06	1.12773e+06	2.46979e+06	858484	1.0063
LC-MS	6742.91	6512.37	5537.55	6237.05	0.0835161	7.276	[M+H]+	C10H22O5	12.39	Tetraglyme	Organic oxygen compounds	NA	54	21624.6	18893.2	27788	37497.6	34122.9	31382.8	47370.1	21991.1	25208.1	178059	195193	188141	-1.97695
LC-MS	8824.47	8353.58	7881.81	7616.57	0.0652115	7.28	[M+H]+	C16H14O6	37.59	Hesperetin	Polyketides	C01709	55	16700.2	20066.1	19302.6	26369.4	27560.1	21222.8	15924	14023.9	21041.9	232342	250087	245386	-3.41268
LC-MS	912.967	940.571	758.06	957.374	0.102337	7.272	[M+2H]2+	C21H20O12	16.24	Isoquercitrin	Polyketides	NA	56	523.642	1277.49	1074.13	2150.29	1097.35	1442.02	2608.55	5042.48	3970.85	31358.6	25317.8	31331.4	-2.215
LC-MS	115327	103965	100021	99520.7	0.0702201	7.214	[M+2H]2+	C15H10O6	217.46	Kaempferol	Polyketides	C05903	57	3512.25	2201.51	5121.3	265464	275977	256661	249728	283200	251724	896989	428342	695372	4.83807
LC-MS	335.678	359.363	325.23	331.638	0.0440615	8.44	[M+H]+	C17H15O7+	10.87	Malvidin	Polyketides	C08716	58	11083.4	12813.7	17403.9	22139.9	14712.7	13965.6	18160.9	14162.3	9883.47	5932.44	5889.39	5782.85	1.56068
LC-MS	381.865	553.305	480.365	427.507	0.159875	3.296	[M+H]+	C16H24NO5+	2.61	Sinapine	Polyketides	C00933	59	1322.52	2064.2	1159.07	2370.87	3271.68	3922.21	1492.21	1790.75	2254.2	1338.09	2230.98	1373.28	1.23715
LC-MS	216.007	190.355	178.104	305.716	0.259057	0.842	[M+H]+	C37H46O12	31.91	Agrimol B	Polyketides	NA	60	9682.64	6867.28	3293.63	967.064	1879.21	1271.19	6835.82	7157.4	10090	3319.7	2542.09	4241.03	-1.01557
LC-MS	10453.8	10020.9	8177.29	8413.88	0.122919	7.296	[M+2H]2+	C25H30O4	167.75	Bixin	Prenol Lipids	C08582	61	9128.93	8592.49	11609.4	16236.9	12684.2	12171.3	8458.57	8773.52	14260.5	266756	285672	289454	-4.25408
LC-MS	2108.85	1984.83	1553.09	1825.86	0.128394	7.272	[M+2H]2+	C42H58O6	132.6	Fucoxanthin	Prenol Lipids	C08596	62	2053.55	2062.08	2010.7	2122.91	2415.81	1748.46	5165.29	6893.16	4986.47	74246.8	84015.2	73145.4	-3.72563
LC-MS	103120	97724.4	99604.6	98121.7	0.0246406	7.825	[M+H]+	C19H30O5	274.66	Idebenone	Prenol Lipids	NA	63	453071	382160	375928	257230	254282	228721	140686	251612	189398	982347	483861	868578	-2.71529
LC-MS	1655.42	1705.36	882.072	1524.6	0.26417	7.333	[M+H]+	C22H35NO4	8.38	karakoline	Prenol Lipids	NA	64	3852.96	2865.83	3781.26	3658.17	5075	6664.62	5312.8	7671.15	5467.27	50469.1	50765.7	50807.7	-2.49036
LC-MS	18902.5	18818.4	18793.5	19392.6	0.0148159	9.635	[M+H]+	C17H37NO2	52.09	Sphinganine	Sphingolipids	C00836	65	385821	378544	372689	179795	239700	373583	208897	183322	175438	496038	392436	315124	-1.60403
LC-MS	1517.57	1649.54	1557.92	1520.93	0.0393715	7.15	[M+H]+	C19H24O3	4.1	adrenosterone	Sterol Lipids	C05285	66	3833.89	3866.4	3311.25	9585.95	12392.4	13557.5	5378.73	6204.5	6272.22	76805.6	57521.5	54573	-1.71293
LC-MS	2176.45	2372.73	2140.08	1959.99	0.0782578	13.63	[M+H]+	C32H44O8	30.23	Cucurbitacin E	Sterol Lipids	C08797	67	21875	29116.9	32824.4	41791.8	35225.1	49431.9	43208.3	48513.5	45520.5	16967.9	19144	18639.3	1.91901
LC-MS	1579.18	1563.54	1613.56	1699.38	0.0376007	17.267	[M+H]+	C27H42O3	12.87	Diosgenin	Sterol Lipids	C08898	68	48463.7	45095.5	53085.1	167969	192562	142998	17937.7	24128.1	25487.4	37459.1	25313	28296	1.34883
LC-MS	194.688	147.122	184.961	196.125	0.126953	21.168	[M+H]+	C26H43NO5	5.68	glycoursodeoxycholic acid	Sterol Lipids	NA	69	11090.3	13005.3	14236.5	2895.79	5189.13	2189.25	6817.26	8250.42	7626.26	15266.7	9423.71	11300.9	-2.56487
LC-MS	307.651	360.341	341.551	351.32	0.0676806	12.277	[M+H]+	C24H40O3	4.99	Lithocholic Acid	Sterol Lipids	C17658	70	914.432	612.179	565.104	1554.24	1235.57	2991.03	1389.78	1102.2	1183.1	1729.06	1316.26	1251.6	1.24106
LC-MS	2059.37	1705.62	1927.61	1890.88	0.0770154	7.175	[M+H]+	C24H32O4	6.96	Megestrol Acetate	Sterol Lipids	C07120	71	4386.87	5959.55	6559.16	17005.1	21562.5	15940.5	4993	5455.36	5966.39	522579	158413	147781	-3.96894
LC-MS	526.832	617.539	564.026	488.797	0.099928	8.225	[M+H]+	C26H45NO7S	14.11	taurocholic acid	Sterol Lipids	C05122	72	6622.92	6109.27	8408.42	18986.7	15820.7	12179.8	6546	6345.81	17280.2	5847.4	8566.9	14352.1	1.22108
LC-MS	3679.04	3582.82	3601.22	3494.11	0.0211556	4.985	[M+H]+	C26H45NO6S	107.75	taurodeoxycholic acid	Sterol Lipids	C05463	73	1961.3	1939.09	2139.55	1824.71	1368.76	2608.4	1096.94	1173.89	869.583	1480.05	3966.85	1739.81	-1.25239
LC-MS	8460.71	8347.2	8398.18	8066.5	0.0209264	3.498	[M]+	C12H18NO2	34.75	Benzoylcholine	Others	NA	74	54741.7	109376	79598.8	139605	162702	73718.1	23347.1	20509.1	29204.8	76038.2	71910.3	97125.6	-1.12042
LC-MS	747.582	689.095	464.366	742.25	0.202182	7.273	[M+H]+	C6H8O2	21.29	1,4-Cyclohexanedione	Others	C08063	75	3085.4	2492.21	2931.61	1345.69	1404.24	331.705	4046.38	7926.48	6746.32	10516.9	12674.2	15677.1	-2.5194
LC-MS	1444.17	1306.13	1322.21	1600.09	0.095937	7.119	[M+H]+	C23H32O4	9.51	11A-Acetoxyprogesterone	Others	NA	76	2053.77	1374.49	2686.26	5330.77	995.718	1279.34	4942.27	5168.15	7648.88	82525.7	117293	115246	-3.83414
LC-MS	20154.2	18467.3	24180.2	23285	0.124031	7.207	[M+2H]2+	C30H40O5	250.71	11b-hydroxypristimerin	Others	NA	77	2116.75	3968.53	5295.98	4700.83	3152.94	5267.86	2602.41	2666.67	2302.48	152.201	258.632	598.154	3.11297
LC-MS	69.5551	116.695	78.1775	84.2707	0.236142	7.254	[M+2H]2+	C32H45NO10	731.78	14-Benzoylaconine	Others	NA	78	959.181	1021.99	241.691	261.045	548.021	341.82	1103.05	1013.61	406.718	2674.4	5663.54	3888.28	-3.22622
LC-MS	5882.15	5806.61	5409.17	5889.62	0.0397166	3.658	[M+H]+	C6H5N3	19.08	1H-Benzotriazole	Others	NA	79	70713.6	40577.9	31337.4	59346.5	46534.3	52032.2	53361.5	74815.6	40952.4	16923.4	35316.2	29478.6	1.19626
LC-MS	2021.35	2139.62	1359.32	1885.15	0.185869	17.767	[M+H]+	C21H42O4	17.06	1-Monostearin	Others	NA	80	80861.2	73687.7	70608.6	335667	266147	185796	3031.57	2272.94	4080.63	2050.12	2155.8	1902.44	2.42614
LC-MS	800.553	825.313	822.841	840.535	0.0200419	1.37	[M+H]+	C5H5N3O3	8.42	2-amino-4-hydroxypyrimidine-5-carboxylic acid	Others	NA	81	1569.24	1192.6	1852.42	20365.5	19435.8	18485.8	8224.21	6413.14	6846.08	21861.7	27402	25044.9	1.8687
LC-MS	635.029	628.166	649.024	650.915	0.0171636	7.188	[M+H]+	C10H12ClN5O4	5.05	2-Chloroadenosine	Others	NA	82	898.897	1358.74	1728.66	2573.02	1135.87	1966.29	1780.75	1787.57	1445.46	819.437	1265.46	890.575	1.26239
LC-MS	3003.78	3245.66	2840.01	3504.52	0.0921081	4.498	[M+H]+	C8H8O2	8.05	2-Hydroxyacetophenone	Others	C07189	83	77880.4	40685.3	44802.6	85206.8	82677.2	80440.2	78831.1	107467	116699	86155.5	71214.4	62598.8	1.0661
LC-MS	706.792	743.327	753.894	747.124	0.0286245	3.316	[M+H]+	C7H6N2O3	4.14	2-Nitrobenzamide	Others	NA	84	747.631	817.448	336.381	1566.28	3506.8	778.242	871.591	1275.68	3094.07	913.73	649.438	457.418	2.99682
LC-MS	966.101	838.437	928.896	923.25	0.0590147	0.824	[M+H]+	C5H4O2S	25.89	2-Thiophenecarboxylic acid	Others	NA	85	31624	35203.3	27583.7	31768.6	29970.9	34228.4	20232.5	22607.8	21593.6	9270.42	7744.4	7581.92	1.41295
LC-MS	3255.08	3098.03	3291.67	3211.38	0.0261393	2.911	[M+H]+	C8H9NO	5.92	3`-Aminoacetophenone	Others	NA	86	44370.6	25110.9	30607.5	71409.4	86436	113760	44683.2	25072.8	56271.6	66416	50522.1	29208.2	1.22655
LC-MS	2950.18	2603.07	2739.07	2885.33	0.0555177	7.123	[M+H]+	C6H10O3	6.76	4-Acetylbutyric acid	Others	NA	87	59125.3	62088	49912.2	22970.4	28802.5	31841.1	30793.5	30199.5	27874.6	243103	201077	165410	-3.81135
LC-MS	263.558	399.147	430.757	300.87	0.227189	0.855	[M+H]+	C40H46O9	35.93	ACETYL ISOGAMBOGIC ACID	Others	NA	88	2587.41	2663.7	3013.54	11605.4	13750.7	13757.8	4247.03	3787.71	3468.57	6466.25	11207.3	6420.3	1.17604
LC-MS	6321.08	5886.52	6183.17	5899.94	0.0353699	9.516	[M+H]+	C15H24N2	9.93	aloperine	Others	NA	89	23725.1	42201.4	29557.4	42872	45844.2	45193.5	8412.39	40786	11171.6	89074.2	52934.2	41737.3	-1.11787
LC-MS	1217.09	1188.69	1182.84	1128	0.0315802	7.189	[M+H]+	C34H49N5O6	93.73	Apicidin	Others	NA	90	668.728	614.268	527.048	3526	1350	1994.05	254.628	263.078	194.764	61821.1	59029.7	58260.9	-6.04952
LC-MS	169.584	107.823	192.156	159.161	0.226939	1.002	[M+H]+	C16H9NO7	20.9	Aristolochic acid C	Others	NA	91	591.801	1090.29	139.834	1616.99	5397.3	3048.65	2266.12	1714.52	1189.87	1014.58	1111.58	952.32	3.21361
LC-MS	2221.25	1616.38	1668.97	1575.48	0.171088	21.112	[M+H]+	C19H22O3	5.33	Auraptene	Others	NA	92	81390.5	46011.7	61208.1	47417.7	49478.3	54056.8	23197.3	37967.9	29104.3	61076.1	52294.3	40397.1	-1.08975
LC-MS	345.269	387.001	328.168	333.413	0.0765344	6.276	[M+H]+	C35H52O9	17.81	Cimicidanol-3-O-alpha-L-arabinoside	Others	NA	93	405.269	394.283	177.255	246.807	361.522	328.797	824.259	642.819	691.696	151.096	427.504	404.034	1.07566
LC-MS	8590.05	8181.59	8038.07	8275.47	0.0282728	8.633	[M+H]+	C10H9NO	48.67	N-Acetylindole	Others	NA	94	1.34129e+06	532648	698745	403899	379429	339833	762736	624406	276350	40185.2	85056.7	52899.9	2.02741
GC-MS	96830.1	102607	101620	96843.3	0.0308926	13.699		H3O4P	1741.62	Phosphate	Others	C00009	95	5.30436e+06	7.31782e+06	5.91278e+06	7.24391e+06	6.14182e+06	4.42388e+06	5.52065e+06	4.45287e+06	6.25778e+06	1.01838e+06	959701	1.15031e+06	2.31769
GC-MS	1461.14	1048.72	1061.93	1174.35	0.161436	19.53		C9H8O4	40.96	Acetylsalicylic acid	Others	C01405	96	7625.48	5692.07	6344.96	9728.33	10062.6	14632.3	16109.6	14726.4	22452.3	3195.47	2133.08	2976.79	3.48964
GC-MS	20206.5	19417.6	19530.8	20019.7	0.0191722	13.424		C2H7NO	98.83	2-Aminoethanol	Others	C00189	97	178144	286717	384281	453885	330863	422423	358913	543156	243439	991350	1.0809e+06	1.28499e+06	-1.04374

## Sheet: Table S14_4
Supplemental Data 14. Metabolome analysis of DRMs of local and systemic leaves of WT and glr3.3 glr3.6 plants after W+OS treated 0 or 2 days.
The KEGG enrichment of 97 DRMs analyzed by MetaboAnalyst 5.0
Yellow boxes highlight pathway was significantly affected metabolic pathway (impacts > 0.2 or P<0.05). Green boxes highlight pathway was enriched from both local and systemic groups.
	Total	Expected	Hits	Raw p	-log10 P	Holm adjust	FDR	Impact
Arginine biosynthesis	18	0.71612	4	0.0045557	2.3414	0.43735	0.30931	0.16991
Aminoacyl-tRNA biosynthesis	46	1.8301	6	0.0083003	2.0809	0.78853	0.30931	0
Alanine, aspartate and glutamate metabolism	22	0.87525	4	0.009666	2.0148	0.90861	0.30931	0.52158
Flavone and flavonol biosynthesis	10	0.39784	2	0.05703	1.2439	1	1	0.35
Nitrogen metabolism	12	0.47741	2	0.079509	1.0996	1	1	0
Glutathione metabolism	26	1.0344	3	0.081272	1.0901	1	1	0.06248
Glyoxylate and dicarboxylate metabolism	29	1.1537	3	0.10512	0.9783	1	1	0.15703		The venny analysis of KEGG items between local and systemic metabolites
Indole alkaloid biosynthesis	4	0.15914	1	0.15003	0.82382	1	1	0
Arginine and proline metabolism	34	1.3527	3	0.15008	0.82366	1	1	0.26115
Citrate cycle (TCA cycle)	20	0.79568	2	0.18748	0.72705	1	1	0.07458
Pyrimidine metabolism	38	1.5118	3	0.18978	0.72175	1	1	0.00107
Pyruvate metabolism	22	0.87525	2	0.21702	0.6635	1	1	0
Tryptophan metabolism	28	1.114	2	0.30714	0.51266	1	1	0.12037
Caffeine metabolism	10	0.39784	1	0.33451	0.47559	1	1	0
Selenocompound metabolism	13	0.51719	1	0.41137	0.38577	1	1	0
Nicotinate and nicotinamide metabolism	13	0.51719	1	0.41137	0.38577	1	1	0
Purine metabolism	63	2.5064	3	0.4631	0.33432	1	1	0.03244
Tyrosine metabolism	16	0.63655	1	0.47948	0.31923	1	1	0.10811
Butanoate metabolism	17	0.67633	1	0.50042	0.30067	1	1	0
Sphingolipid metabolism	17	0.67633	1	0.50042	0.30067	1	1	0.22596
Biotin metabolism	18	0.71612	1	0.52052	0.28356	1	1	0.07692
Lysine degradation	18	0.71612	1	0.52052	0.28356	1	1	0.25
Carbon fixation in photosynthetic organisms	21	0.83547	1	0.57619	0.23944	1	1	0
Zeatin biosynthesis	21	0.83547	1	0.57619	0.23944	1	1	0.00678
Valine, leucine and isoleucine biosynthesis	22	0.87525	1	0.59329	0.22673	1	1	0
Phenylalanine, tyrosine and tryptophan biosynthesis	22	0.87525	1	0.59329	0.22673	1	1	0
Glycolysis / Gluconeogenesis	26	1.0344	1	0.65517	0.18364	1	1	0
Glycine, serine and threonine metabolism	33	1.3129	1	0.74197	0.12961	1	1	0
Glucosinolate biosynthesis	65	2.586	2	0.74295	0.12904	1	1	0
Valine, leucine and isoleucine degradation	37	1.472	1	0.78151	0.10706	1	1	0
Glycerophospholipid metabolism	37	1.472	1	0.78151	0.10706	1	1	0.00947
Phenylpropanoid biosynthesis	46	1.8301	1	0.84998	0.07059	1	1	0
Flavonoid biosynthesis	47	1.8699	1	0.85614	0.067454	1	1	0.00338
Porphyrin and chlorophyll metabolism	48	1.9096	1	0.86205	0.064466	1	1	0

## Sheet: Table S15_1
Supplemental Data 15. Relative contents of selected metabolites in local and systemic leaves of WT and glr3.3 glr3.6 plants.
Relative abundance of selected metabolites in local and systemic of WT and glr3.3 glr3.6 plants after GPA feeding 0 or 3 days
		Tryptophan	Valine	Isoleucine	Fructose	Galactose	Glucose	Sucrose	Citric acid	Malic acid
WT local -control	replicate 1	13508.7	5015.21	8940.62	565324	62415.1	1.50803e+06	13072	9.33131e+06	1.46414e+06
	replicate 2	10909.5	4028.98	7814.81	132005	82410.4	1.45816e+06	6888.72	7.24419e+06	7.60851e+06
	replicate 3	19001.3	4185.31	3676.65	457417	54241.3	1.54683e+06	12436.7	9.40836e+06	1.01744e+07
WT local -GPA 3 days	replicate 1	259066	66831.8	53171.9	3538.69	2953.9	23260.4	25066.7	29628.9	58349
	replicate 2	248519	40734.6	49347	3514.75	1005.67	20434	25074.2	33156.8	60025.8
	replicate 3	152396	34729.9	45013.9	4826.83	1507.76	23900.3	20987.4	32206.7	80453.7
WT systemic -control	replicate 1	37928.5	6019.51	5995.11	272844	246508	1.46833e+06	15007	1.92784e+06	5.27527e+06
	replicate 2	30523.4	5207.85	6241.65	427736	443739	2.54283e+06	15243.9	1.75261e+06	7.40232e+06
	replicate 3	64238.7	4021.68	1955.42	600403	364968	2.27201e+06	8402.61	2.61656e+06	6.23331e+06
WT systemic -GPA 3 days	replicate 1	142830	14771.2	15255.6	85053	54101.1	301748	27642.3	587100	863145
	replicate 2	122760	20882.8	20456.7	73534.6	39541	533059	23713.4	628223	1.0823e+06
	replicate 3	188628	16553.7	16669.2	102154	73728.4	324355	44359.3	319201	914583
glr3.3 glr3.6 local -control	replicate 1	9864.35	8604.96	1228.69	153085	606725	3.28271e+06	2276.07	1.50181e+07	1.69878e+07
	replicate 2	46951	10213.5	1098.81	167552	1.03241e+06	5.36782e+06	4760.39	1.75292e+07	1.78798e+07
	replicate 3	25766.2	8279.48	1978.57	170427	315568	1.43109e+06	1745.15	1.42862e+07	1.71964e+07
glr3.3 glr3.6 local -GPA 3 days	replicate 1	118392	46876.8	45444	9171.35	3029.52	25023.1	11993.6	40995.5	17019.9
	replicate 2	163834	60053	62343.8	13202.8	6797.15	30899.6	19615.3	68791.2	30460.5
	replicate 3	79968.7	38883.3	60618.2	10354.3	6047.86	20417.6	30013.8	45906.7	29113.8
glr3.3 glr3.6 systemic -control	replicate 1	123597	66164.5	19649.7	169227	345237	1.44244e+06	2974.69	3.08133e+06	1.36193e+06
	replicate 2	119741	45783.5	35539.6	242256	527418	2.02963e+06	1264.63	6.05183e+06	1.45777e+06
	replicate 3	88115.2	39341.7	29826.5	288318	801210	2.07261e+06	4078.11	5.0055e+06	964375
glr3.3 glr3.6 systemic -GPA 3 days	replicate 1	191097	27342.1	20225.9	783964	1.71138e+06	1.72556e+06	54886.1	2.57987e+06	6.78611e+06
	replicate 2	88796.5	19377.9	16887.4	656135	2.56003e+06	1.01352e+06	43586.4	8.31987e+06	7.97388e+06
	replicate 3	183903	95152.8	25358.7	1.14238e+06	1.05157e+06	1.82226e+06	11269.3	6.23006e+06	2.3728e+06
The fold change of selected metabolites in local and systemic of WT and glr3.3 glr3.6 plants after GPA feeding 0 or 3 days
		Tryptophan	average	Valine	average	Isoleucine	average	Fructose	average	Galactose	average	Glucose	average	Sucrose	average	Citric acid	average	Malic acid	average
WT local -control	replicate 1	0.933361	1	1.13728	1	1.31273	1	1.4687	1	0.940615	1	1.00245	1	1.21047	1	1.07736	1	0.228213	1
	replicate 2	0.753774		0.913635		1.14743		0.342946		1.24195		0.969301		0.637894		0.836387		1.18592
	replicate 3	1.31287		0.949086		0.539835		1.18836		0.817434		1.02824		1.15164		1.08625		1.58586
WT local -GPA 3 days	replicate 1	17.8998	15.2001	15.1552	10.756	7.80712	7.22065	0.00919342	0.0102882	0.0445162	0.0274648	0.0154622	0.0149777	2.32118	2.19549	0.00342084	0.00365582	0.00909475	0.0103303
	replicate 2	17.1711		9.23723		7.24552		0.00913122		0.0151557		0.0135834		2.32187		0.00382816		0.0093561
	replicate 3	10.5296		7.87555		6.6093		0.01254		0.0227224		0.0158876		1.94343		0.00371846		0.0125402
WT systemic -control	replicate 1	0.857525	1	1.18424	1	1.26727	1	0.629164	1	0.700829	1	0.701079	1	1.16473	1	0.918456	1	0.836862	1
	replicate 2	0.690104		1.02456		1.31939		0.986337		1.26156		1.21411		1.18312		0.834971		1.17429
	replicate 3	1.45237		0.7912		0.413344		1.3845		1.03761		1.08481		0.652149		1.24657		0.988844
WT systemic -GPA 3 days	replicate 1	3.22923	3.42314	2.906	3.42367	3.22479	3.69087	0.196128	0.200419	0.153811	0.158613	0.144074	0.184487	2.14539	2.47623	0.279704	0.243691	0.136928	0.151237
	replicate 2	2.77548		4.10835		4.32422		0.169567		0.112416		0.254517		1.84046		0.299296		0.171695
	replicate 3	4.2647		3.25667		3.5236		0.235561		0.209611		0.154868		3.44284		0.152073		0.145088
glr3.3 glr3.6 local -control	replicate 1	0.35835	1	0.952652	1	0.856018	1	0.935225	1	0.93118	1	0.976841	1	0.777558	1	0.96201	1	0.978862	1
	replicate 2	1.70562		1.13073		0.765532		1.02361		1.5845		1.59731		1.62626		1.12286		1.03026
	replicate 3	0.936027		0.916618		1.37845		1.04117		0.484322		0.425851		0.596184		0.915127		0.99088
glr3.3 glr3.6 local -GPA 3 days	replicate 1	4.30092	4.38591	5.18971	5.38097	31.6603	39.1089	0.0560295	0.066648	0.0046496	0.00812121	0.00744614	0.00757222	4.0973	7.01725	0.00262603	0.0033244	0.000980708	0.00147115
	replicate 2	5.95173		6.64844		43.4343		0.080658		0.010432		0.00919483		6.70104		0.00440653		0.00175518
	replicate 3	2.90508		4.30475		42.2321		0.0632565		0.00928203		0.00607568		10.2534		0.00294063		0.00167758
glr3.3 glr3.6 systemic -control	replicate 1	1.11868	1	1.31201	1	0.693391	1	0.725465	1	0.618755	1	0.780445	1	1.07294	1	0.653809	1	0.845581	1
	replicate 2	1.08378		0.907864		1.25411		1.03854		0.945269		1.09815		0.456137		1.2841		1.06949
	replicate 3	0.797534		0.780127		1.0525		1.236		1.43598		1.1214		1.47093		1.06209		1.08493
glr3.3 glr3.6 systemic -GPA 3 days	replicate 1	1.72963	1.39928	0.54218	0.937756	0.713721	0.734827	3.3608	3.6903	3.06724	3.18006	0.933629	0.822651	19.7968	13.1942	0.547408	1.21156	5.38001	4.52761
	replicate 2	0.803702		0.384255		0.595915		2.81281		4.58824		0.548376		15.7211		1.76534		6.32167
	replicate 3	1.66451		1.88683		0.894846		4.8973		1.8847		0.98595		4.06471		1.32192		1.88115

## Sheet: Table S15_2
Supplemental Data 15. Relative contents of selected metabolites in local and systemic leaves of WT and glr3.3 glr3.6 plants.
Relative abundance of selected metabolites in local and systemic of WT and glr3.3 glr3.6 plants after W+OS treated 0 or 2 days
		Tryptophan	Valine	Isoleucine	Fructose	Galactose	Glucose	Sucrose	Citric acid	Malic acid
WT local -control	replicate 1	699497	91162.1	19933.5	2.23422e+06	1.28328e+06	7.38979e+06	1.15539e+07	134538	122497
	replicate 2	974946	84217.1	20195.6	2.91861e+06	1.19152e+06	6.76648e+06	1.25206e+07	116169	123368
	replicate 3	843317	67460.9	16736.1	3.05186e+06	1.60251e+06	9.21889e+06	1.318e+07	109433	136262
WT local -W+OS 2 days	replicate 1	1.90644e+06	73867.1	425866	1.54431e+06	535187	3.53369e+06	8.27722e+06	311771	113024
	replicate 2	2.1707e+06	80046.8	279409	1.06189e+06	498214	3270000	7.09272e+06	220500	114408
	replicate 3	1.9447e+06	72211.3	399561	1.4025e+06	678445	4.50035e+06	7.89127e+06	138240	123750
WT systemic -control	replicate 1	340589	99469.5	8292.19	3.63029e+06	2.04079e+06	1.13268e+07	7.66408e+06	71653.1	128021
	replicate 2	429373	78540.4	7575.46	2.97671e+06	1.41085e+06	8.57424e+06	7.03811e+06	68784.1	129717
	replicate 3	263383	65746.4	8277.93	3.27827e+06	1.79231e+06	1.02569e+07	6.56565e+06	90769.5	125541
WT systemic -W+OS 2 days	replicate 1	922029	74321.9	10849.3	4.74613e+06	2.25996e+06	1.25168e+07	8.532e+06	77087.3	112439
	replicate 2	850442	73668.4	17126.5	3.66393e+06	2.38491e+06	1.33481e+07	7.40405e+06	76540.1	115573
	replicate 3	1.01118e+06	79669.3	14853.1	4.13814e+06	2.4924e+06	1.37238e+07	6.94889e+06	95246.4	115307
glr3.3 glr3.6 local -control	replicate 1	729447	66543.7	9392.97	5.72337e+06	2.03381e+06	1.08064e+07	1.7656e+07	87954.2	111468
	replicate 2	623550	61520.5	10801.9	6.38886e+06	2.61213e+06	1.33207e+07	1.7369e+07	79317.2	117584
	replicate 3	872462	55643.9	9345.39	4.91906e+06	1.73364e+06	9.60353e+06	1.71481e+07	69732.1	112683
glr3.3 glr3.6 local -W+OS 2 days	replicate 1	2.2835e+06	85335.9	402058	1.85265e+06	643722	3.05733e+06	6.5429e+06	66887.8	115276
	replicate 2	2.57784e+06	87663.8	330999	2.1461e+06	702580	3.67053e+06	1.28032e+07	62188.5	118167
	replicate 3	3.04666e+06	83231.3	342834	1.62678e+06	800651	4.83386e+06	9.41893e+06	45899.8	125125
glr3.3 glr3.6 systemic -control	replicate 1	738059	69633.9	9802.21	3.83132e+06	1.56294e+06	9.06081e+06	4.9975e+06	88151.7	126169
	replicate 2	585596	70800.1	9752.18	4.98047e+06	1.96385e+06	1.10724e+07	5.48298e+06	110804	120210
	replicate 3	568968	69235.4	10382.9	4.21793e+06	1.57311e+06	9.09954e+06	4.89308e+06	81502.4	118055
glr3.3 glr3.6 systemic -W+OS 2 days	replicate 1	653440	113232	10836.6	6.16536e+06	2.3489e+06	1.6435e+07	6.37984e+06	116695	126257
	replicate 2	584762	113175	16178.1	3.4491e+06	1.51379e+06	9.63718e+06	6.30836e+06	131958	132904
	replicate 3	593700	115878	10601	4.85762e+06	2.78214e+06	1.52748e+07	5.55733e+06	194968	132507
The fold change of selected metabolites in local and systemic of WT and glr3.3 glr3.6 plants after W+OS treated 0 or 2 days
		Tryptophan	average	Valine	average	Isoleucine	average	Fructose	average	Galactose	average	Glucose	average	Sucrose	average	Citric acid	average	Malic acid	average
WT local -control	replicate 1	0.833475	1	1.1262	1	1.05162	1	0.81693	1	0.944209	1	0.948416	1	0.930405	1	1.12072	1	0.9617	1
	replicate 2	1.16168		1.0404		1.06545		1.06717		0.876695		0.868419		1.00825		0.967695		0.968537
	replicate 3	1.00484		0.833399		0.882936		1.1159		1.1791		1.18316		1.06135		0.911589		1.06976
WT local -W+OS 2 days	replicate 1	2.27159	2.39174	0.912539	0.931169	22.4671	19.429	0.56467	0.488588	0.39378	0.419848	0.453518	0.483592	0.666541	0.624386	2.59708	1.86181	0.887333	0.919021
	replicate 2	2.58647		0.988883		14.7406		0.388275		0.366576		0.419676		0.571156		1.83679		0.898193
	replicate 3	2.31718		0.892085		21.0794		0.512818		0.499187		0.577581		0.635461		1.15155		0.971537
WT systemic -control	replicate 1	0.988796	1	1.22421	1	1.03027	1	1.10173	1	1.16751	1	1.12675	1	1.08108	1	1.11333	1	1.00205	1
	replicate 2	1.24655		0.966626		0.941223		0.903378		0.80713		0.852933		0.992782		1.004		1.01532
	replicate 3	0.764652		0.809165		1.0285		0.994894		1.02536		1.02032		0.926138		0.882671		0.982634
WT systemic -W+OS 2 days	replicate 1	2.67683	2.69383	0.914708	0.933964	1.34798	1.77378	1.44036	1.26938	1.2929	1.36105	1.24512	1.31271	1.20351	1.07603	0.846668	0.738284	0.88008	0.895741
	replicate 2	2.469		0.906665		2.1279		1.11193		1.36438		1.32782		1.0444		0.787184		0.904612
	replicate 3	2.93566		0.98052		1.84544		1.25585		1.42588		1.36519		0.980196		0.581001		0.902532
glr3.3 glr3.6 local -control	replicate 1	0.983321	1	1.08667	1	0.953915	1	1.00815	1	0.956401	1	0.961119	1	1.01524	1	0.929728	1	0.978549	1
	replicate 2	0.840568		1.00465		1.097		1.12537		1.22836		1.18474		0.998734		0.892502		1.03224
	replicate 3	1.17611		0.908679		0.949083		0.866475		0.815243		0.854139		0.98603		1.17777		0.989211
glr3.3 glr3.6 local -W+OS 2 days	replicate 1	3.07824	3.55342	1.39356	1.39477	40.8315	36.4211	0.326337	0.330306	0.30271	0.336535	0.271919	0.342767	0.376222	0.551337	1.00024	1.07641	1.01198	1.04926
	replicate 2	3.47502		1.43157		33.615		0.378028		0.330388		0.326458		0.736193		0.993139		1.03736
	replicate 3	4.10701		1.35919		34.8169		0.286552		0.376507		0.429925		0.541597		1.23586		1.09844
glr3.3 glr3.6 systemic -control	replicate 1	1.1699	1	0.996338	1	0.982274	1	0.882134	1	0.919393	1	0.929862	1	0.975214	1	0.94294	1	1.03862	1
	replicate 2	0.928229		1.01302		0.97726		1.14672		1.15523		1.1363		1.06995		1.18525		0.989562
	replicate 3	0.901872		0.990637		1.04047		0.971149		0.925376		0.933837		0.954837		0.871814		0.971822
glr3.3 glr3.6 systemic -W+OS 2 days	replicate 1	1.03577	0.967918	1.62015	1.6325	1.08593	1.25648	1.41953	1.1107	1.38174	1.30294	1.68663	1.4144	1.24496	1.18681	1.24826	1.58177	1.03934	1.07473
	replicate 2	0.926908		1.61933		1.6212		0.794131		0.890484		0.989012		1.23102		1.41152		1.09405
	replicate 3	0.941075		1.65801		1.06232		1.11843		1.63659		1.56757		1.08446		2.08554		1.09079
